# Supplementary material for: Single-nucleus RNA-seq identifies Huntington disease astrocyte states
Source: Acta Neuropathol Commun. 2020 Feb 18;8:19. doi: 10.1186/s40478-020-0880-6 (PMC7029580; doi:10.1186/s40478-020-0880-6)
Supplement: Supplementary file 4 — Additional file 4. Supplementary Data. (1) Raw counts and RPKM counts of Bulk RNAseq data. (2)Results of differential gene expression analysis of each astrocytic cluster against all other clusters. [file 40478_2020_880_MOESM4_ESM.zip]

Archive with 3 entries (3 files):
- Raw_RPKM_counts_filtered_genes_rowsumsmorethan10_con_vs_HD.xlsx
- Supplementary Data.docx
- 40478_2020_880_MOESM11_ESM.xlsx
