# Supplementary material for: Single-nucleus RNA-seq identifies Huntington disease astrocyte states
Source: Acta Neuropathol Commun. 2020 Feb 18;8:19. doi: 10.1186/s40478-020-0880-6 (PMC7029580; doi:10.1186/s40478-020-0880-6)
Supplement: Supplementary file 4 — Additional file 4. Supplementary Data. (1) Raw counts and RPKM counts of Bulk RNAseq data. (2)Results of differential gene expression analysis of each astrocytic cluster against all other clusters. [file 40478_2020_880_MOESM4_ESM.zip › Raw_RPKM_counts_filtered_genes_rowsumsmorethan10_con_vs_HD.xlsx]

## Sheet: Supplementary_Data_RPKM
hgnc_symbol	ensembl_gene_id	C4812	C98	C180	C4518	C5404	C5382	H3859	H4929	H5300	H5493	H5575CN	H5301
STPG1	ENSG00000001460	2.65656	3.05086	3.31931	3.07099	3.06735	2.86941	2.96376	2.39631	2.30384	3.09907	2.98893	2.59021
NIPAL3	ENSG00000001461	6.0846	5.3372	5.20237	5.55816	5.50422	5.19433	5.76107	5.70644	5.1733	5.77734	5.99148	4.91071
KDM1A	ENSG00000004487	6.36487	6.52353	6.68926	6.67087	6.64325	6.5374	6.57283	6.37492	6.05978	6.4667	6.29194	5.99768
DNAJC11	ENSG00000007923	2.42345	2.44058	2.49374	2.57838	2.56602	2.4643	2.48447	1.887	1.83176	2.4865	1.75548	1.59967
E2F2	ENSG00000007968	-4.01207	-4.67208	-4.84263	-3.86815	-3.75847	-4.0466	-4.73906	-3.84454	-2.26079	-4.65356	-1.28218	-4.63661
CDK11A	ENSG00000008128	2.09145	2.14741	2.63983	2.50024	2.63257	1.18793	1.11997	2.1508	2.45247	3.70107	2.13494	2.91584
NADK	ENSG00000008130	4.18522	4.4581	4.79381	4.62276	4.43883	4.39362	4.36964	4.48793	4.42859	4.80752	4.08036	4.40566
PAX7	ENSG00000009709	-0.684086	-0.496104	-0.108655	0.661471	0.105571	0.936738	-0.411072	-1.51656	-2.25474	-0.0929129	-0.761555	-1.30863
MASP2	ENSG00000009724	1.98993	1.08891	2.99291	2.988	2.63056	2.26991	2.02194	2.14508	1.3627	2.36682	2.07	1.60355
ELOA	ENSG00000011007	5.53544	5.39088	5.66676	5.46762	5.43184	5.55732	5.47095	5.56694	5.45369	5.82831	5.62888	5.2346
LYPLA2	ENSG00000011009	2.20058	2.38533	2.43487	2.54901	2.25679	2.20086	2.47566	2.35562	1.73452	2.10199	1.68859	1.82309
CLCN6	ENSG00000011021	6.35644	6.53508	6.58258	6.51074	6.47688	6.43584	6.72076	6.24337	5.88809	6.58558	5.97999	6.00646
RUNX3	ENSG00000020633	-1.22707	-0.565153	-0.472664	0.376288	-0.803537	-0.802162	-0.784127	-0.322569	1.79723	1.6233	1.33932	1.10259
TNFRSF1B	ENSG00000028137	1.55487	1.62636	3.64024	2.80376	2.34734	2.11435	2.97032	2.90936	5.16569	3.97336	5.38065	4.05415
FBXO42	ENSG00000037637	4.42402	4.58193	4.97145	4.89482	4.80466	4.80002	4.66287	4.54194	4.18203	5.11478	4.38212	4.35794
PQLC2	ENSG00000040487	0.396967	0.10981	0.561507	0.894739	0.559742	0.185774	0.102035	0.48921	0.498262	0.654196	0.418708	0.55085
THAP3	ENSG00000041988	4.03755	3.86968	4.26572	4.32403	3.91692	4.01156	4.12342	4.06587	3.70813	4.28486	3.98554	3.82376
VPS13D	ENSG00000048707	4.71263	4.62286	4.96879	4.98212	4.84355	4.82696	4.93348	4.61084	4.40994	4.81997	4.79436	4.10265
H6PD	ENSG00000049239	4.87565	4.03121	5.73394	5.11719	5.30558	4.69233	5.22728	5.52861	5.50664	5.75421	5.63168	5.3077
VAMP3	ENSG00000049245	4.58687	2.93713	3.62232	3.19061	3.75748	3.11264	3.66889	4.3229	4.16093	4.09447	4.40701	4.06812
PER3	ENSG00000049246	4.26317	3.9708	4.66617	4.21864	4.08307	4.27847	3.91896	4.48946	4.03286	4.3309	4.40388	4.67576
UTS2	ENSG00000049247	-3.51606	-2.59111	-2.34662	-2.78717	-2.67749	-2.55058	-4.24304	-1.93349	-1.54239	-1.83562	-3.00856	-2.1406
AKR7A2	ENSG00000053371	4.31615	4.40298	4.44941	4.25804	4.17768	4.41243	4.70357	4.8472	4.57656	4.04229	4.56734	4.83505
MRTO4	ENSG00000053372	4.14109	4.30995	4.29955	4.52275	4.22665	4.53622	4.35407	3.95092	3.4368	3.87443	3.7434	3.64595
KIF1B	ENSG00000054523	8.09139	7.82739	7.77504	7.7902	7.95861	7.78107	8.04932	7.87389	7.65928	8.08687	7.92354	7.79877
SZRD1	ENSG00000055070	4.52333	4.19429	4.23994	4.10032	4.11988	4.11255	4.36814	5.22625	5.16792	5.04063	4.80893	5.11859
PITHD1	ENSG00000057757	5.66061	5.84356	5.61953	5.87139	5.62801	5.59016	5.89931	5.09243	4.55178	5.06606	5.10697	4.66918
CROCC	ENSG00000058453	2.46545	1.87497	3.55478	3.61603	3.38342	2.29074	2.75176	2.87056	3.0847	3.84056	2.77775	3.20496
SPEN	ENSG00000065526	6.55555	5.95589	7.10247	6.72241	6.77997	6.44489	6.59036	7.02549	7.05416	7.84199	7.28516	6.8559
PRKCZ	ENSG00000067606	6.79413	7.05432	6.9354	7.09429	6.92906	6.86082	6.98735	6.22481	5.71922	6.57522	6.2914	5.8416
KCNAB2	ENSG00000069424	8.10462	8.53251	8.41462	8.58032	8.48149	8.64379	8.5906	7.93452	7.27577	8.06806	7.71383	7.69565
CDC42	ENSG00000070831	8.42779	8.25041	7.93798	8.22932	8.19375	8.16791	8.17759	7.79789	7.45759	7.39926	7.75718	7.24828
EPHA8	ENSG00000070886	2.58155	3.24346	3.20416	3.84095	2.8691	2.54702	2.6717	2.34166	1.1629	1.07131	1.89312	2.34605
ENO1	ENSG00000074800	6.9579	7.33004	6.84105	7.1695	6.93166	7.065	7.30077	7.1888	7.17203	6.90871	7.06068	6.91871
ARHGEF10L	ENSG00000074964	5.13909	5.35869	5.76885	5.59038	5.55367	5.404	5.39437	5.62972	5.74422	6.17665	5.49175	6.04159
EIF4G3	ENSG00000075151	7.34622	7.20444	7.31947	7.29025	7.49834	7.30486	7.37793	6.86344	6.3545	6.8517	6.82605	6.488
RAP1GAP	ENSG00000076864	6.07351	6.13567	6.41234	6.60406	6.57947	6.13307	6.34214	5.36712	4.05149	5.75458	5.16649	4.98595
CAPZB	ENSG00000077549	5.3448	5.42011	5.19418	5.41155	5.35623	5.36856	5.38655	5.19981	4.96792	4.80539	5.05104	4.73055
GNB1	ENSG00000078369	8.37851	8.69003	8.37031	8.50638	8.28419	8.47943	8.5458	8.12143	8.00144	8.07657	7.95948	7.75736
SDF4	ENSG00000078808	4.90437	4.67556	5.49341	5.3936	5.20134	4.78834	4.85968	5.00442	4.80195	5.22514	4.87158	4.98972
TP73	ENSG00000078900	-0.893733	-3.68303	-0.853577	-1.79163	-1.24585	-2.15065	-1.94265	-1.31116	-1.10181	-1.20507	-1.64105	-1.18812
CROCCP3	ENSG00000080947	2.10203	1.61358	3.421	3.21358	2.97465	2.27362	2.11102	2.50386	2.17162	3.37952	2.5163	2.43248
PLOD1	ENSG00000083444	6.64597	6.776	7.49631	7.17624	6.95528	6.71234	7.34477	7.3794	7.92898	8.47932	8.00356	7.78897
ASAP3	ENSG00000088280	4.60247	4.64314	5.21915	4.78178	4.63856	4.73097	4.82579	5.58246	5.43705	5.15281	5.66161	5.76797
MUL1	ENSG00000090432	2.99556	2.66284	2.62589	2.92335	2.64616	2.75113	2.69521	2.7692	2.38554	2.78603	2.48199	2.24565
USP48	ENSG00000090686	5.59492	5.19821	5.665	5.59303	5.68902	5.15788	5.3397	5.33514	4.87178	5.49677	5.40395	4.90662
ACOT7	ENSG00000097021	8.29475	8.5928	8.25629	8.69783	8.4713	8.48143	8.7085	7.54246	5.96068	7.48556	7.37948	6.99404
DVL1	ENSG00000107404	6.52433	6.63156	6.65947	6.68025	6.62964	6.49603	6.81331	7.15643	7.28287	7.42327	6.39603	7.04719
DNAJC16	ENSG00000116138	4.61973	4.72145	4.64964	4.85159	4.80314	4.88438	4.65922	4.4982	3.74517	4.55241	4.32523	4.02312
MORN1	ENSG00000116151	1.41931	1.54129	2.22555	2.51856	1.96641	2.03285	2.13567	1.63301	1.53185	1.68706	1.32414	1.45959
CEP104	ENSG00000116198	4.25574	3.68037	4.2148	3.78562	4.28173	3.79571	3.96177	4.42491	4.22116	4.71893	4.30119	4.35859
WRAP73	ENSG00000116213	2.33256	2.23479	3.21281	3.12754	3.16737	2.67741	2.72452	2.85177	2.5101	3.39151	2.81733	2.67381
ICMT	ENSG00000116237	6.94555	6.82727	6.96968	6.92477	7.0831	7.18428	6.84851	7.22552	7.18767	7.40716	6.97549	7.05937
RPL22	ENSG00000116251	5.97099	6.00313	5.9418	6.06018	5.88577	5.76525	6.15411	6.09034	6.18008	5.97472	6.24738	5.84459
CHD5	ENSG00000116254	8.9311	9.22211	9.63413	9.91771	9.59227	9.34804	9.45282	8.94982	8.01729	8.96807	8.31245	8.44849
PHF13	ENSG00000116273	2.90649	3.01449	3.1466	3.27107	3.06012	3.077	3.00655	3.04762	2.76439	3.36413	2.94774	2.5709
ERRFI1	ENSG00000116285	4.54673	4.50844	4.8489	4.53941	4.6717	4.55044	4.55535	4.73013	4.48113	5.33559	5.06407	4.4865
PARK7	ENSG00000116288	6.95409	7.27092	7.0032	7.21294	7.03923	7.16756	7.16928	7.22447	6.96296	6.93564	6.91751	6.95801
SRM	ENSG00000116649	4.30308	4.76661	4.61397	4.51946	4.3554	4.51655	4.51011	4.48317	3.76843	4.32522	3.82035	4.01803
FBXO2	ENSG00000116661	6.985	7.49583	6.93583	7.50287	7.3267	7.38244	7.38344	7.93915	8.22388	7.51953	7.09653	7.90043
FBXO6	ENSG00000116663	3.07848	3.13908	3.63733	3.66511	3.43972	3.49411	3.53266	3.76868	3.64963	3.92387	3.28589	3.70507
MAD2L2	ENSG00000116670	1.99379	1.59563	1.59763	1.74029	1.52688	1.47525	1.55792	2.16014	2.59713	2.36641	2.52123	2.36215
KIAA2013	ENSG00000116685	5.08334	4.66423	5.0016	5.00592	4.9299	4.88819	5.09154	5.09261	4.8069	5.28548	4.93446	4.82881
MFN2	ENSG00000116688	6.84536	6.90425	6.64429	6.8973	6.83783	6.80038	6.93371	6.54437	6.22876	6.3836	6.31343	6.29571
MIIP	ENSG00000116691	1.94893	1.9659	2.59885	2.50031	2.42616	1.93157	2.34206	2.30766	2.38975	3.10115	2.51289	2.42852
PRDM2	ENSG00000116731	7.45703	7.33293	7.8897	7.89104	7.75131	7.63599	7.54955	7.2186	6.45792	7.45654	7.07754	6.63677
AGMAT	ENSG00000116771	0.859947	0.843789	0.462346	0.693169	0.0770254	0.569581	0.929975	-0.324824	-0.803813	-0.196578	-1.11319	-0.838593
PLEKHM2	ENSG00000116786	7.09331	7.63414	7.60618	7.80597	7.43857	7.53036	7.34172	7.81664	8.19054	8.33243	7.89906	8.50491
ZBTB17	ENSG00000116809	2.4017	2.15672	2.67154	2.63908	2.65901	2.17267	2.35139	2.64577	2.6101	3.10972	2.40194	2.48145
PADI2	ENSG00000117115	5.06959	3.20439	3.80742	3.54371	4.23092	3.41676	3.72966	4.88797	4.57125	4.02517	4.8129	4.47324
SDHB	ENSG00000117118	4.84484	4.97698	4.88617	4.86206	4.69455	5.04336	4.84602	4.65716	4.39818	4.46682	4.66303	4.52196
MFAP2	ENSG00000117122	-5.22896	-3.88897	-3.47456	-3.50007	-3.39039	-4.26349	-3.95594	-3.32446	-2.47768	-3.87045	-5.30643	-4.8535
ACTL8	ENSG00000117148	-5.56855	-5.22857	-2.59176	-4.42463	-4.31495	-3.60308	-4.29554	-5.98598	-5.40224	-5.21004	-4.06106	-2.60813
IGSF21	ENSG00000117154	4.39853	4.64689	4.53269	4.74347	4.75305	4.58722	4.77786	4.11565	3.62735	4.68735	4.16342	4.30227
PINK1-AS	ENSG00000117242	-0.455181	0.225841	1.21676	0.614741	5.67941e-05	0.436291	0.0194671	0.297312	-0.337776	-0.479997	0.274705	-0.205252
KIF17	ENSG00000117245	4.05729	3.88303	4.12251	4.3351	4.54161	4.20072	4.34658	3.29257	2.3032	3.56453	3.4146	2.75608
ECE1	ENSG00000117298	2.7728	2.48564	3.28199	2.92809	2.84235	3.01214	2.92339	3.63125	4.08254	4.18962	3.73076	3.93521
HMGCL	ENSG00000117305	1.4192	1.37241	1.71471	1.59569	1.31164	1.35807	1.60042	1.49142	1.68417	1.1322	1.63033	1.39491
GALE	ENSG00000117308	2.96947	3.325	3.45143	3.84828	3.29916	3.68229	3.18944	3.01573	2.47326	2.94895	2.69712	2.80105
ID3	ENSG00000117318	3.82271	1.98737	3.42856	3.02982	3.51802	2.79534	3.60958	4.98545	6.24185	5.03001	5.0786	5.33175
RCAN3	ENSG00000117602	3.14573	2.12741	2.83691	2.31928	2.53084	1.40776	2.53928	2.91344	2.5489	2.43684	2.77008	2.13186
SYF2	ENSG00000117614	2.34427	2.34793	2.28399	2.35035	2.40522	2.30467	2.46078	2.705	2.84325	2.70109	2.60348	2.71466
RSRP1	ENSG00000117616	5.23989	4.38121	6.44527	5.954	6.07263	5.01491	5.36283	5.61138	5.50813	5.7464	5.48946	5.57374
MTFR1L	ENSG00000117640	5.51164	5.77471	5.96264	5.88818	5.7836	5.62336	5.64469	5.70022	5.5682	5.94123	5.73418	5.52512
MAN1C1	ENSG00000117643	3.17297	3.50504	4.01177	3.92847	3.58363	3.66043	3.68967	3.67262	3.08602	3.96146	3.87758	3.19979
UBIAD1	ENSG00000120942	3.76162	3.32576	3.44727	3.18492	3.47876	3.33246	3.02225	3.84014	3.57589	3.68161	3.59077	3.80587
TARDBP	ENSG00000120948	6.93154	6.61456	7.09134	6.97284	6.92607	6.62132	6.92303	6.91694	7.06814	7.41093	7.16842	6.72654
TNFRSF8	ENSG00000120949	-4.82209	-6.06707	-5.23761	-3.67817	-5.15345	-5.44158	-6.13404	-6.82449	-3.65578	-4.04854	-3.89956	-3.70967
HNRNPR	ENSG00000125944	5.18692	5.10578	4.92333	4.87571	4.96706	4.89437	5.02889	4.87345	4.79098	4.84043	5.00854	4.77991
ZNF436	ENSG00000125945	2.75922	2.8824	2.72571	2.50242	2.66185	2.76953	2.58978	2.28808	2.26557	2.36793	2.36401	2.14424
INTS11	ENSG00000127054	5.40048	5.06407	6.13515	6.10566	5.93893	5.33197	5.47291	5.72287	5.40336	6.35233	5.4751	5.62841
AUNIP	ENSG00000127423	1.03254	0.678632	0.420623	1.03896	1.43553	0.538585	0.331553	-0.358892	-0.260573	0.738979	0.59998	-0.203431
EMC1	ENSG00000127463	7.45024	7.60362	7.57574	7.76964	7.76781	7.65124	7.87555	7.38293	6.88439	7.42417	7.09699	6.88967
PLA2G5	ENSG00000127472	0.571481	0.606611	0.255493	0.545478	1.2572	0.985938	-1.43235	0.424696	0.989334	1.41214	1.7164	0.0989439
UBR4	ENSG00000127481	6.23845	5.86108	6.69092	6.63032	6.54964	6.25054	6.42406	6.25441	6.05473	6.74112	6.12694	6.01466
HP1BP3	ENSG00000127483	4.61514	4.51483	4.97805	4.58452	4.75987	4.55551	4.62093	4.81677	4.86013	5.64135	4.98065	4.7207
ARHGEF16	ENSG00000130762	-0.949384	-2.79703	-1.43706	-0.934194	-1.66101	-2.69761	-2.39007	-0.735683	-0.892694	-1.2205	-1.23466	-1.20355
LRRC47	ENSG00000130764	5.00055	4.98052	5.11925	5.3244	4.99081	4.89824	5.18357	4.55639	4.01244	4.63605	4.39014	4.04862
UBE4B	ENSG00000130939	3.97188	3.93613	4.42074	4.16702	4.20192	3.98161	4.16068	3.83016	3.57331	4.51017	4.25798	3.64881
CASZ1	ENSG00000130940	-0.816112	-0.365096	0.516826	-0.186763	-0.505925	-0.209094	-0.0994913	-1.01942	1.0462	0.598984	0.85488	0.0854169
ACAP3	ENSG00000131584	6.11951	5.71105	6.75594	6.89509	6.70602	6.00929	5.91064	6.09076	5.3646	6.7734	5.66786	6.04469
C1orf159	ENSG00000131591	4.57307	3.95034	5.44585	5.13674	5.29637	4.40406	4.45353	4.6362	3.81301	4.85798	4.2845	4.42095
NPHP4	ENSG00000131697	5.1081	4.3062	5.69896	5.7786	5.78039	5.16554	4.84287	5.22735	4.72017	5.66109	4.72234	4.82364
FBXO44	ENSG00000132879	8.33118	8.60123	8.60545	8.86682	8.48726	8.57891	8.56315	8.29497	7.53638	8.31582	7.71889	7.92319
CPLANE2	ENSG00000132881	1.8832	2.17898	2.56098	2.0395	2.00674	2.36138	2.41717	2.59078	2.65096	2.53348	1.54766	2.31357
CASP9	ENSG00000132906	2.76583	2.48987	3.16178	2.90252	2.88338	2.50108	2.68501	2.81045	2.34357	3.14582	2.65184	2.57959
EPHB2	ENSG00000133216	5.04669	4.64258	4.94077	5.12793	5.10955	4.93549	4.91264	4.72968	3.5344	4.71803	4.33682	4.22531
SRRM1	ENSG00000133226	5.9673	5.19916	6.31441	6.04255	6.18771	5.43603	5.64784	6.03438	5.68635	6.05505	5.86319	5.86403
SLC2A5	ENSG00000142583	1.00143	0.391167	3.29217	2.10688	0.881574	1.25295	2.22291	2.47221	4.54674	3.19594	3.27842	2.87939
RERE	ENSG00000142599	6.98407	7.11458	7.67646	7.46132	7.33827	7.25268	7.34367	7.53219	7.5129	8.06253	7.40858	7.27673
MMEL1	ENSG00000142606	-3.81833	-2.30842	-2.06392	-2.50448	-2.56472	-2.85285	-2.22338	-1.65079	0.0484286	-1.65246	-1.57387	-0.799009
CFAP74	ENSG00000142609	1.39523	1.77854	2.45029	2.31088	1.89861	1.66848	1.61447	1.27845	0.743147	1.21636	0.715092	0.982989
PRDM16	ENSG00000142611	0.239786	0.555725	1.45326	0.609504	0.475393	0.91939	0.605164	1.74584	1.84479	2.32689	1.56763	2.2757
CELA2A	ENSG00000142615	-3.03218	-3.49955	-1.86274	-2.69561	-4.00097	-3.87406	-2.75916	-2.93504	-2.67322	-1.78058	-3.33204	-2.14214
FHAD1	ENSG00000142621	-0.0482473	-0.573961	-0.32947	0.292712	-0.0647326	-0.50959	0.29348	-1.69395	-1.59563	-1.1404	-1.27382	-1.63802
PADI1	ENSG00000142623	-7.17035	-6.83036	-6.00091	-7.02643	-6.91675	-7.20488	-4.08998	-7.58778	-6.00404	-4.81184	-5.66286	-6.79489
EPHA2	ENSG00000142627	-1.83862	-0.761674	-0.254148	-0.647396	-0.848055	-0.780043	-1.01307	1.18578	1.95996	1.44589	0.931903	0.759228
ARHGEF19	ENSG00000142632	-0.451543	0.540518	1.30286	0.408586	0.518268	0.291537	0.657972	0.452953	1.74031	1.42154	1.12306	0.701524
EFHD2	ENSG00000142634	8.73296	9.01061	8.41459	8.62047	8.92924	8.64243	8.71498	7.43662	6.93552	8.06051	7.91962	7.89461
PEX14	ENSG00000142655	4.62008	4.94648	4.78759	5.03762	4.92305	4.97428	4.7723	4.71432	3.84506	4.72134	4.1474	4.24824
PGD	ENSG00000142657	5.79141	5.79229	5.69834	5.90435	5.80957	5.83032	5.72532	5.71696	5.79174	5.92271	6.01984	5.46282
MYOM3	ENSG00000142661	-5.04359	-5.28857	-6.45911	-4.1627	-6.37495	-5.66308	-4.03361	-7.04598	-3.46224	-6.27004	-2.79913	-5.25309
RPL11	ENSG00000142676	7.81374	7.53175	7.76909	7.69611	7.61588	7.48373	7.94342	7.99246	8.22927	7.97985	8.24122	8.0233
IL22RA1	ENSG00000142677	-4.37566	-5.62063	-4.20622	-4.8167	-3.70702	-5.99515	-3.36568	-6.37805	-2.47238	-5.60211	-3.45313	-4.0002
NBPF3	ENSG00000142794	0.445408	1.37848	0.754571	0.866559	1.07376	0.677984	0.49399	0.629149	-0.293641	1.38071	0.100005	0.808589
HSPG2	ENSG00000142798	3.16635	0.874068	3.71251	2.94104	3.27311	2.42555	3.15759	3.80035	4.69135	4.10983	3.7929	4.07947
PLCH2	ENSG00000149527	4.87281	4.53424	5.30122	5.25242	5.09851	4.46464	4.73916	4.8166	3.69261	4.71501	3.63836	3.95052
NECAP2	ENSG00000157191	3.05094	2.65505	3.42922	3.00733	3.10958	2.81397	2.89035	3.97034	4.43732	3.7832	3.94054	3.9413
C1orf158	ENSG00000157330	-4.28095	-5.52593	-4.69648	-5.72199	-3.61231	-5.90044	-5.5929	-6.28335	-3.11464	-5.5074	-5.94338	-5.49045
PRXL2B	ENSG00000157870	7.02931	7.50728	7.18821	7.43402	7.05149	7.20134	7.49385	7.01335	6.89011	6.67097	6.19878	6.69407
TNFRSF14	ENSG00000157873	2.59294	2.76969	3.79226	3.99429	3.47773	3.30607	2.91217	2.84938	3.56181	3.45118	3.10713	2.92756
PANK4	ENSG00000157881	2.78272	2.8669	3.29662	3.28625	3.02419	3.05993	3.22646	2.83893	2.09377	3.25726	2.50603	2.94782
PEX10	ENSG00000157911	3.63016	3.79807	3.71612	3.51938	3.49068	3.46719	3.46418	3.82769	3.43531	3.1446	3.14989	3.44865
RER1	ENSG00000157916	4.45914	4.23308	4.45965	4.25304	4.33563	4.22493	4.27059	4.18839	3.98791	4.1987	4.07073	4.01263
SKI	ENSG00000157933	4.90591	4.89197	5.40759	5.01189	5.3109	5.26871	5.0366	5.50797	5.65124	6.03645	5.43465	5.46373
LDLRAP1	ENSG00000157978	3.96365	0.63075	3.09552	2.72795	3.74292	1.58289	2.64427	4.07317	2.76952	4.61032	4.48835	3.10181
GRHL3	ENSG00000158055	-1.23336	-0.478341	-0.841532	-1.35247	-0.757367	-1.53093	-1.54531	-1.65079	-0.19258	-2.45981	0.859093	-1.12094
TPRG1L	ENSG00000158109	5.84379	6.35642	5.99601	6.07834	5.90998	6.09605	6.20973	5.27368	4.81326	5.50652	5.33035	5.08949
RNF207	ENSG00000158286	3.05923	2.83779	5.17796	5.15245	4.75491	3.64096	3.17178	3.44916	3.05444	4.4736	2.85278	3.32632
GPR153	ENSG00000158292	1.70097	2.11803	1.82574	1.58009	2.26235	1.99539	2.03006	1.93441	2.73373	2.45012	1.65396	2.48706
NBL1	ENSG00000158747	5.42665	5.72566	5.48373	5.7129	5.27199	5.36196	5.60412	5.27201	4.81951	5.20256	4.70136	5.02179
HTR6	ENSG00000158748	0.875022	0.443276	0.124631	1.21159	0.806698	1.21901	0.376305	-1.42376	-2.50298	-0.725824	-1.33173	-2.8788
VWA5B1	ENSG00000158816	-4.36852	-2.44358	-1.49864	-2.41725	-5.11492	-2.23313	-1.92558	-2.78595	-1.50177	-3.42505	-1.86103	-3.99306
CDA	ENSG00000158825	-3.33055	-2.2536	-0.222513	-0.964236	-0.66191	-0.950041	-1.32057	0.754518	2.41067	0.800551	1.48275	0.366837
PINK1	ENSG00000158828	5.45786	5.5473	5.15705	5.44705	5.22056	5.37669	5.39869	5.02302	4.98881	4.90443	4.8771	4.91807
C1QC	ENSG00000159189	1.83803	2.87316	5.22839	3.6771	2.11886	3.0259	4.63521	4.00785	7.15738	4.50189	6.16461	5.10287
PADI4	ENSG00000159339	-3.87319	-2.72585	-3.70375	-0.775073	-4.61959	0.484597	-1.43025	-3.48327	-2.12192	-3.92972	-2.49123	-1.32781
ATP13A2	ENSG00000159363	5.4731	5.71388	5.87529	5.95537	5.79098	5.87912	5.88997	5.08471	4.26085	5.12634	4.8739	4.69752
ALDH4A1	ENSG00000159423	3.00337	3.63693	4.42524	3.59462	3.14975	3.8394	3.91992	4.54791	4.40234	3.89254	4.49189	4.41825
DFFA	ENSG00000160049	3.98833	3.65362	4.2724	3.89151	4.03257	3.65676	3.87225	4.51927	4.54435	4.86151	4.52177	4.56486
ATAD3B	ENSG00000160072	3.33703	2.74717	4.87276	5.19861	4.6238	3.64253	3.86024	3.94336	3.60511	4.65668	3.53769	3.82316
SSU72	ENSG00000160075	6.05664	6.40464	6.27923	6.41119	6.17606	6.25206	6.26047	6.07183	6.09757	6.37437	6.12924	6.11231
UBE2J2	ENSG00000160087	4.74901	4.84747	5.19083	5.04507	4.92007	4.78855	4.91694	4.92542	4.62816	5.2584	4.62433	4.84587
NOL9	ENSG00000162408	2.05371	2.02481	2.59178	2.33952	2.50337	2.32973	2.01891	1.80831	1.42886	1.98524	1.71447	1.5519
KLHL21	ENSG00000162413	4.10618	3.93555	4.72057	4.28728	4.37653	4.185	4.44789	4.44716	4.58966	5.8464	4.73585	4.71784
SLC45A1	ENSG00000162426	1.49648	1.61511	1.33412	1.83046	1.63806	1.58887	1.53113	0.86733	-0.0866577	0.773997	0.471927	0.371515
SELENON	ENSG00000162430	2.76596	2.90821	3.39757	2.99493	3.0127	3.12127	2.89213	3.66222	3.8324	3.55144	3.59666	3.62038
CTRC	ENSG00000162438	-4.81077	-4.47078	-1.4714	-2.66684	-1.23523	-3.26033	-3.53775	-2.42084	-2.32252	-2.86729	-4.88823	-2.85034
LZIC	ENSG00000162441	3.10415	2.7904	2.64514	2.30483	2.45404	2.63516	2.77707	3.09886	3.22099	3.01562	3.12513	2.82588
RBP7	ENSG00000162444	1.69788	-1.7036	-0.744866	-0.407812	-0.00862407	-0.0781154	0.586979	1.16103	0.752083	0.724315	1.30521	0.26261
FBLIM1	ENSG00000162458	-0.842662	-1.13071	0.121957	0.535726	-0.152959	-0.292227	-0.487185	-0.592669	0.302279	-0.617416	-1.83767	-1.38474
SLC25A34	ENSG00000162461	1.17666	0.821496	3.60736	2.93356	2.6282	2.22459	1.53213	2.64904	2.57744	3.80526	2.93059	2.98822
AKR7A3	ENSG00000162482	-1.26643	-2.53942	-0.512028	-0.940303	-1.1897	-0.979029	-1.37193	-0.0896796	-1.21559	-0.880436	-0.618073	-0.199091
DRAXIN	ENSG00000162490	2.14804	1.74711	1.57656	1.51097	1.32888	1.54032	1.7571	1.38483	2.55354	1.74574	0.894717	2.65885
PDPN	ENSG00000162493	0.745591	0.620908	1.44313	0.453415	-0.0649354	0.811992	0.1389	1.10228	1.31118	0.471312	2.37978	1.44716
LRRC38	ENSG00000162494	-2.22285	-1.24544	-0.415984	-0.576429	-0.92972	-1.25738	-1.21287	-0.318356	-2.139	-1.86434	-1.51605	-2.31688
DHRS3	ENSG00000162496	1.83138	2.20625	3.09597	2.41534	2.25603	2.16446	2.44437	3.2597	3.95026	3.92786	3.63433	3.32774
TMCO4	ENSG00000162542	-0.572093	-0.0801046	0.111919	-0.296925	-0.651913	-0.0920472	-0.603933	0.508929	1.11679	0.14899	0.361843	0.0740151
UBXN10	ENSG00000162543	2.20096	3.35502	3.32246	3.30666	2.69702	3.19444	3.22221	2.54295	1.94277	1.85667	2.57346	1.22592
CAMK2N1	ENSG00000162545	9.85918	10.0926	9.74678	9.95365	9.73079	10.0148	9.96826	9.92926	9.59037	9.80455	9.39401	9.53549
ALPL	ENSG00000162551	1.63682	1.73541	1.18735	2.25534	2.07518	2.05561	1.34775	2.07621	2.72338	2.0887	1.19378	2.25844
WNT4	ENSG00000162552	0.793272	0.677577	0.699677	-0.438314	-0.0145247	0.104519	-0.389393	-0.782857	-1.23306	-0.185251	-0.962269	-0.772374
TTLL10	ENSG00000162571	-5.64512	-7.30513	-6.47568	-5.91623	-7.39151	-6.09468	-7.3721	-8.06255	-4.89384	-6.28661	-6.72259	-7.26966
SCNN1D	ENSG00000162572	3.03367	2.18741	4.46072	4.44768	3.95784	3.07214	3.06839	3.46368	3.12834	4.17726	3.09868	3.75384
MXRA8	ENSG00000162576	4.1402	3.57382	4.78542	4.14051	4.14916	4.08235	4.36619	4.00288	3.85886	3.25157	3.81809	3.90095
FAAP20	ENSG00000162585	2.96757	3.3507	3.64073	3.41684	3.50552	3.30958	3.47763	3.69815	3.36436	3.91105	3.23858	3.64838
MEGF6	ENSG00000162591	-0.270803	-0.390249	0.9972	0.644643	0.108332	-0.380098	0.114322	0.117037	0.0076222	0.513635	-0.43847	-0.354774
CCDC27	ENSG00000162592	-2.07368	-2.54105	-1.90424	-1.27768	-1.3055	-2.59363	-1.60802	-2.29847	-1.71472	-4.52252	-3.37354	-2.50557
CLIC4	ENSG00000169504	4.22918	1.83382	2.72405	2.20858	2.94442	2.15189	2.903	3.76976	3.89613	3.50521	4.64522	3.53396
DFFB	ENSG00000169598	1.57056	0.92223	2.85277	3.15999	2.44389	1.86031	1.54492	2.06237	1.65234	2.78098	1.8452	1.87387
LUZP1	ENSG00000169641	3.90066	4.13712	4.27649	4.47989	4.3167	4.33305	4.42594	3.84569	3.62021	4.25436	4.06656	3.76237
CALML6	ENSG00000169885	-1.15895	-3.04135	0.2906	1.3069	-0.0122581	-0.913367	-1.10832	-0.683294	-0.215025	0.392211	-1.87385	-0.683951
OTUD3	ENSG00000169914	4.43566	3.63814	4.43249	4.00279	4.18045	3.64853	3.6442	3.04818	2.54539	3.79165	3.33531	3.12292
TAS1R3	ENSG00000169962	-1.47997	-2.62541	0.204045	-0.683968	-1.57429	-1.62141	-1.69238	-0.846773	-0.661576	0.07119	-1.4579	-0.824399
PUSL1	ENSG00000169972	2.55115	2.27949	2.65095	2.94419	2.5311	2.61867	2.22401	2.50465	2.27958	2.41969	2.1057	2.578
IFFO2	ENSG00000169991	1.75182	1.82696	2.06508	2.18525	2.22132	2.02157	1.89186	2.27732	1.63868	2.51627	1.96633	1.98432
CLSTN1	ENSG00000171603	7.88112	8.0557	8.19795	8.27641	8.07375	8.10757	8.13321	7.29828	6.38221	7.57026	7.23218	6.84516
PIK3CD	ENSG00000171608	1.62932	1.82844	2.23599	2.2592	2.32291	1.56085	2.28629	1.43907	2.31058	2.44149	2.08752	1.73052
SLC25A33	ENSG00000171612	3.6635	4.15327	3.54251	3.85106	3.87781	4.05298	3.53708	4.31369	4.75887	4.09753	4.15894	4.10393
SPSB1	ENSG00000171621	4.21821	2.9641	3.9248	3.19334	3.72572	2.89771	3.90398	4.15777	3.92167	4.68201	4.87952	4.01325
PLEKHG5	ENSG00000171680	5.96564	6.54462	7.00642	7.30598	6.86392	6.64199	6.5625	6.34709	5.90451	6.46303	5.87018	5.78203
TMEM51	ENSG00000171729	1.23905	1.95931	1.698	1.91349	1.7442	1.91375	2.20721	2.81013	2.96725	2.47827	2.20667	2.48272
CAMTA1	ENSG00000171735	6.42343	6.88652	6.7901	7.03076	6.67043	6.8104	6.69598	6.7244	6.09819	6.61443	6.59481	6.40952
ANGPTL7	ENSG00000171819	-2.05145	-1.71146	-2.46697	-0.033058	-0.382808	-1.08598	-3.3634	-0.594412	-0.662743	-1.2779	0.608047	-0.939024
EXOSC10	ENSG00000171824	5.0418	4.64626	5.60335	5.84891	5.65749	5.07083	5.04221	5.21461	5.29498	5.63072	5.2796	5.01516
C1QB	ENSG00000173369	0.546677	1.65383	4.27542	2.42895	0.868026	1.78899	3.51586	2.38881	6.12369	3.28157	5.45176	3.64796
C1QA	ENSG00000173372	0.0197984	0.704229	3.06444	1.81211	0.240612	1.18196	2.70582	1.67353	4.84481	2.47622	4.30973	3.04106
MICOS10	ENSG00000173436	6.21614	6.49163	6.00395	6.30721	6.28244	6.44903	6.40363	6.20212	6.1061	6.2421	5.7191	6.11873
NMNAT1	ENSG00000173614	0.701477	0.379537	1.07445	0.965194	1.01622	0.697843	0.823181	0.866924	1.31982	0.915599	1.02019	0.684619
HSPB7	ENSG00000173641	0.562139	-0.600376	1.1987	1.80842	-0.0237926	-0.0362897	0.0696184	1.01144	1.52363	0.962471	1.84015	0.605024
TAS1R1	ENSG00000173662	-2.47679	-0.136801	-1.30735	-2.33286	-2.22318	-0.511314	-3.20377	-0.57229	-0.725509	-0.533311	-1.23233	-1.51636
TMEM51-AS1	ENSG00000175147	-2.24063	-2.90065	-2.51865	-2.24871	-1.724	-2.65849	-2.70459	-2.31703	-2.52178	-2.39669	-2.97707	-3.07162
NPPA	ENSG00000175206	1.44407	1.07951	1.17644	1.17295	0.697673	1.63661	1.21185	0.521402	-0.761585	-0.408923	-0.448975	-0.0549398
C1orf127	ENSG00000175262	-1.95537	-3.93732	-3.10786	-1.81145	-2.43873	-1.31183	-2.00429	-1.69473	-3.11099	-3.91879	-4.35477	-3.90184
CENPS	ENSG00000175279	1.57785	2.29787	1.46436	2.10181	1.90842	1.65728	1.4684	1.87749	1.80227	1.70074	1.14345	1.69423
AURKAIP1	ENSG00000175756	6.11288	6.28842	6.30925	6.40378	6.16164	6.30909	6.44663	6.41686	6.01449	6.06146	5.91633	6.31134
B3GALT6	ENSG00000176022	2.68392	3.07178	3.02221	3.04439	2.97405	2.94896	2.93536	2.4336	2.15611	2.45747	1.94964	2.12224
MTHFR	ENSG00000177000	2.4276	2.54357	3.21618	2.94687	3.03833	2.67973	2.72585	2.54129	2.51548	2.89177	2.48283	2.41197
PRDM16-DT	ENSG00000177133	3.26798	3.90696	4.79442	4.00141	3.65204	4.12233	3.68387	4.96847	4.41828	4.06635	3.88499	4.75927
AGTRAP	ENSG00000177674	2.20407	1.58294	2.46514	1.84352	1.78746	1.4612	1.88025	2.84079	4.0883	3.07479	3.63881	2.9647
FAM87B	ENSG00000177757	-5.09719	-5.49417	-5.66472	-4.10527	-5.16552	-5.13172	-4.82418	-4.13611	-3.79337	-5.47564	-5.49659	-7.04366
CTNNBIP1	ENSG00000178585	6.13441	6.427	5.94676	6.11593	6.13917	6.1971	6.34674	5.90126	5.13423	5.31199	5.46786	5.48404
	ENSG00000178715	-3.16675	-3.14869	-3.31924	-4.34476	-1.77564	-3.52321	-3.21567	-3.09876	-3.32237	-1.42973	-3.24422	-3.52826
TMEM52	ENSG00000178821	0.157322	0.455486	1.05546	0.695523	0.326036	0.485364	-0.175385	-0.929962	-0.161791	0.293441	-0.405574	0.0473549
KLHDC7A	ENSG00000179023	-5.91786	-5.57788	-0.941067	-5.77394	-4.07929	-4.95239	-4.05988	-6.33529	-5.75155	-5.55935	-5.99533	-3.5424
RCC2	ENSG00000179051	5.29049	5.14358	5.73155	5.57159	5.56788	5.46193	5.49358	5.71839	5.39075	6.34973	5.48311	5.71671
FUCA1	ENSG00000179163	1.72458	1.72591	1.62483	1.7788	1.7575	1.94282	1.72223	1.1955	1.4024	0.998825	1.10747	0.560403
VWA1	ENSG00000179403	5.8529	3.72226	4.74056	4.53593	4.98147	4.07775	4.89646	5.45645	4.66022	4.95883	5.23764	5.07227
HTR1D	ENSG00000179546	-1.2802	-1.22032	-1.0283	-2.05382	-1.41362	-1.70175	-0.571088	-1.69763	-1.50091	-1.00915	-2.27521	-1.53277
	ENSG00000179743	1.53525	1.21072	1.13512	1.19869	1.46383	0.745062	1.73198	1.70484	1.0073	1.05195	0.832001	1.25598
PIK3CD-AS1	ENSG00000179840	-3.96024	-5.20522	-5.37576	-3.07935	-5.2916	-5.57973	-4.27219	-4.37767	-5.37889	-5.18669	-3.62267	-5.16974
GPR157	ENSG00000180758	-2.99395	-2.89498	-2.61806	-3.38055	-1.91723	-2.26949	-2.83642	-3.41139	-1.52808	-1.87645	-1.91388	-2.31893
PAQR7	ENSG00000182749	2.73465	2.86399	3.28051	3.39858	3.16241	3.05115	2.44967	3.05527	3.15033	2.40087	2.81679	2.991
PRKCZ-AS1	ENSG00000182873	1.47094	-0.138447	2.44036	2.2169	2.19331	0.818884	0.521563	1.94659	1.42981	2.95874	1.86224	1.76697
FAM43B	ENSG00000183114	0.897458	0.682582	1.20756	1.24377	1.37965	1.20214	0.955304	1.35528	0.156338	2.29667	0.871214	1.35731
TMEM50A	ENSG00000183726	4.69373	4.46687	4.46666	4.46987	4.49741	4.55007	4.52145	4.65898	4.6378	4.64791	4.8265	4.41166
SRARP	ENSG00000183888	-0.520583	-0.935486	1.98143	1.32788	0.107416	0.667282	1.24547	2.38391	3.46827	2.2925	2.84673	2.77242
C1QTNF12	ENSG00000184163	-0.674518	-1.37635	-1.72747	-0.615484	-1.22827	-0.931438	-1.28286	-2.41388	-3.31556	-1.5384	-2.55934	-1.96891
NCMAP	ENSG00000184454	-1.15698	-3.13892	-2.5725	-2.11259	-1.48834	-1.92847	-1.20589	0.627223	0.231727	0.101997	0.318092	-2.68841
ZBTB40	ENSG00000184677	2.9391	2.71496	3.55408	3.16956	3.09505	2.69913	3.38496	3.53603	3.16704	3.87557	3.30909	3.26113
CLCNKB	ENSG00000184908	-3.07289	-3.62599	-3.14446	-2.92897	-4.1978	-3.80786	-3.04089	-4.38341	-2.90658	-6.41482	-3.8508	-4.39787
IFNLR1	ENSG00000185436	-1.55227	-0.134285	0.970804	0.421726	-0.220666	-0.297293	-1.64183	0.352224	0.766046	0.336755	1.08298	0.823188
FAM131C	ENSG00000185519	2.66972	2.00417	1.68777	1.83558	1.47285	1.90649	1.93164	1.96247	1.78541	1.92514	1.68329	1.5947
MST1P2	ENSG00000186301	-1.70442	-2.9494	0.020536	-0.195502	-0.740324	-1.61342	-1.26635	-0.581285	-1.12307	-0.220379	-1.82628	0.1965
CLCNKA	ENSG00000186510	-3.68592	-3.9309	-2.10145	-2.80504	-3.01728	-2.49806	-2.99787	-3.68832	-2.29722	-3.91237	-2.02643	-2.89543
CROCCP5	ENSG00000186543	-1.92021	-1.58022	-0.750766	-2.77628	-0.666601	-1.95473	-2.64719	-2.33764	-1.75389	-2.56169	-1.41271	-0.959783
MST1L	ENSG00000186715	-3.0072	-1.30464	-0.600718	0.110732	-0.702966	-1.52715	-1.8411	-4.23198	-1.1888	-0.871076	-1.30706	-0.684203
TNFRSF4	ENSG00000186827	-2.87259	-1.3951	-1.85515	-0.243238	-1.03402	-1.05912	-0.921501	-1.36402	-1.44324	-0.514075	-1.68702	-1.49713
TNFRSF18	ENSG00000186891	1.28083	1.70963	0.794921	1.80503	1.04901	1.43895	1.06842	-0.470021	0.376759	-0.752971	0.132976	1.40693
RHD	ENSG00000187010	-0.650195	-2.11756	1.10421	0.423339	0.637356	-0.684723	-0.862607	0.183912	-0.416766	0.673552	0.523875	0.0333877
ESPN	ENSG00000187017	-2.54459	-1.06711	0.160897	0.321794	0.341277	-1.73113	-1.13408	-0.760393	-0.307891	0.446186	-0.622064	-0.0987453
SPATA21	ENSG00000187144	-6.16863	-6.82864	-5.41422	-4.70277	-4.91502	-4.88123	-6.89561	-5.58606	-7.00231	-4.81011	-4.92417	-5.2082
PLEKHN1	ENSG00000187583	-6.15376	-4.22882	-5.98432	-3.68791	-4.3152	-5.18829	-5.88075	-6.57119	-4.98745	-3.21029	-5.23123	-5.7783
ISG15	ENSG00000187608	1.21788	1.10599	0.446693	1.30408	1.19627	1.1172	0.837658	1.07889	1.61522	0.564213	0.0356658	0.778892
SAMD11	ENSG00000187634	-1.30246	-3.02137	-1.45495	-1.15854	-0.563429	-2.39588	-1.6733	1.04564	1.5054	2.2131	0.704136	1.14339
PERM1	ENSG00000187642	-1.77175	-4.51923	-2.36784	-0.761093	-1.60561	-3.30878	-2.41627	-3.27664	-3.10793	-2.04127	-3.12933	-3.89879
GABRD	ENSG00000187730	5.19028	5.55683	5.83706	6.04325	5.63273	5.91609	5.16325	5.11537	3.4248	4.56911	4.51046	3.89204
LDLRAD2	ENSG00000187942	-0.695382	-1.20339	-1.11091	-0.136422	-0.611703	-0.72991	-0.784938	-0.582299	-1.11403	-1.92183	-0.483344	-1.16792
HS6ST1P1	ENSG00000187952	-4.85595	-4.10093	-3.68651	-4.29699	-5.18731	-4.47544	-4.58294	-5.27338	-3.95267	-3.49744	-4.51838	-3.74352
KLHL17	ENSG00000187961	2.49188	2.62807	3.62634	3.33425	3.14968	2.58935	2.41461	2.8303	3.16323	4.68343	2.52256	3.32284
PLA2G2C	ENSG00000187980	-5.2773	-3.61539	-4.5229	-4.13338	-6.0237	-3.9899	-5.00429	-5.10977	-4.52602	-4.33383	-5.35477	-5.90184
AGRN	ENSG00000188157	5.45644	4.65774	5.66112	5.64133	5.62221	5.21559	4.89466	4.97989	4.97779	5.37863	4.46096	4.9986
HES4	ENSG00000188290	0.746612	0.471377	0.654105	1.37207	0.770547	0.695659	0.366383	0.230617	-0.342506	0.80011	-0.937762	-0.241276
SRSF10	ENSG00000188529	3.54868	3.52449	3.75562	3.51441	3.60756	3.34604	3.61541	3.56929	3.68564	4.02927	3.6819	3.5542
RHCE	ENSG00000188672	-0.994117	-1.72452	0.426861	0.0794167	-0.740513	-0.562981	0.208508	-0.280304	-1.31323	-1.02792	0.41874	-0.923511
TMEM201	ENSG00000188807	2.41363	2.19878	2.3817	2.40113	2.65927	2.48866	2.27249	2.62205	2.00553	2.36151	2.0884	2.33198
NOC2L	ENSG00000188976	4.49251	4.4172	4.54641	4.89741	4.60444	4.49603	4.66246	4.31271	3.61896	4.52543	4.10865	3.82334
PNRC2	ENSG00000189266	3.33177	3.38832	3.76106	3.18936	3.52081	3.1729	3.50746	3.47487	4.00345	4.10024	3.91016	3.65754
KAZN	ENSG00000189337	5.94935	5.48811	5.76343	5.88036	5.89039	5.61921	5.8267	5.34638	4.32947	5.56099	5.53032	5.08741
SLC35E2B	ENSG00000189339	4.36091	4.43555	4.79564	4.39703	4.53926	4.49049	3.87874	4.24558	4.05988	4.75629	4.21176	3.30517
MMP23B	ENSG00000189409	-1.32584	-2.79321	-2.3788	-0.819351	-0.879595	-2.58276	-2.86018	-2.55063	-1.64496	0.395238	-2.62571	-3.75774
SH2D5	ENSG00000189410	5.11	5.55458	5.55508	5.83236	5.47524	5.42278	5.86223	4.39484	3.25225	4.18406	3.80253	3.39365
AJAP1	ENSG00000196581	7.24506	7.33426	7.79971	7.47563	7.48371	7.40949	7.52006	7.07085	6.2139	7.38317	6.4083	6.44114
DDI2	ENSG00000197312	2.19694	2.21953	2.7427	2.60735	2.76781	2.45027	2.66357	2.19908	1.85643	2.23158	2.15023	2.18558
MIB2	ENSG00000197530	4.63378	4.38528	5.1717	5.48572	5.02475	4.65307	4.81546	4.87063	4.55295	5.54398	4.42006	4.87127
ATAD3A	ENSG00000197785	5.44225	4.81571	5.41872	5.65667	5.47685	5.28527	5.69709	5.54593	4.73598	5.22593	4.64874	5.11643
MDS2	ENSG00000197880	-4.30805	-5.96807	-6.13862	-6.16413	-3.46949	-6.34258	-4.03504	-4.14052	-6.14174	-5.94954	-4.38552	-5.93259
HES5	ENSG00000197921	0.133848	1.1801	-1.35968	0.277771	0.724487	1.09932	-0.490568	1.32647	-0.462338	-1.55393	-1.98991	-0.66823
MTCO3P12	ENSG00000198744	1.53503	1.2145	1.41168	1.08661	1.77383	2.26083	1.49711	1.69271	2.21591	0.636381	2.21789	2.5437
MTOR	ENSG00000198793	6.08174	6.14939	6.16188	6.3415	6.183	6.1857	6.10189	5.90055	5.74207	6.05531	5.731	5.57304
C1orf174	ENSG00000198912	3.98201	3.9675	4.23162	4.24931	4.38245	4.22334	3.97123	4.01649	3.6484	4.3559	4.06528	4.08617
RNU6-37P	ENSG00000199562	-2.97735	-1.9004	-2.07094	-1.91589	-2.08632	-2.37445	-2.06691	-1.04114	-1.65903	-2.32933	-1.83243	-0.913833
	ENSG00000200344	-4.21375	-3.87377	-4.04431	-3.06983	-2.37519	-3.24828	-3.94074	-4.63118	-2.04744	-1.85524	-3.29122	-3.83829
RNU6-828P	ENSG00000201746	-4.63819	-6.29821	-3.88379	-3.68692	-3.38459	-5.08776	-6.36518	-6.05562	-4.88692	-3.69472	-6.71566	-4.67777
RN7SKP269	ENSG00000202415	-5.32849	-3.98851	-3.57409	-3.18457	-2.07489	-5.36302	-3.05548	-4.16096	-2.84025	-4.96998	-5.40596	-3.36807
	ENSG00000202461	-5.50387	-6.74884	-5.33443	-5.94491	-5.25026	-5.53839	-5.81581	-5.50626	-3.75259	-3.56039	-5.58134	-4.39144
MACO1	ENSG00000204178	3.46937	3.43634	3.7499	3.50062	3.64635	3.62593	3.2718	3.49774	3.11755	3.8082	3.71525	3.34942
TCEA3	ENSG00000204219	0.584981	-0.00210269	1.16142	0.472267	0.0836972	0.518032	0.156219	1.27064	1.39558	0.0164245	0.716098	1.76627
PRAMEF19	ENSG00000204480	-4.79297	-4.45299	-4.62353	-3.64905	-4.53937	-4.8275	-4.51996	-5.2104	-4.62666	-4.43446	-4.87044	1.86789
DISP3	ENSG00000204624	4.16703	3.70183	4.49281	4.65016	4.5613	4.18373	4.1311	4.58401	4.20623	5.52554	4.63339	4.36712
ZBTB48	ENSG00000204859	4.40695	3.8162	5.25151	5.0697	4.97395	4.45961	4.46073	4.82167	4.53977	4.87912	4.35294	4.46049
TMEM240	ENSG00000205090	2.5599	2.67288	2.84099	2.91194	2.77996	2.6873	2.61237	2.36012	1.65251	2.55229	2.00528	2.0264
TMEM88B	ENSG00000205116	5.38836	1.18265	3.43314	3.13136	3.99674	2.33865	4.07504	4.45302	3.03283	3.72055	4.25634	3.27317
RNU6-514P	ENSG00000206935	-4.8954	-4.55542	-3.141	-3.16652	-4.6418	-3.34497	-4.62239	-3.72787	-3.72909	-3.53689	-4.97287	-3.51994
RNU1-8P	ENSG00000207056	-4.77106	-5.43108	-4.60162	-3.30521	-4.51746	-5.80559	-4.49805	-3.60353	-3.28282	-3.82759	-5.84853	-3.07367
AKR7L	ENSG00000211454	1.50864	1.52669	2.35615	2.9156	2.49921	2.12181	2.19669	2.39377	1.35302	2.00465	1.27917	1.67765
	ENSG00000215014	-1.59254	-1.83752	-1.4231	-1.81119	-1.83079	-1.26094	-1.6821	-2.29237	-2.0601	-2.33356	-2.5769	-2.80204
CELA2B	ENSG00000215704	-2.36116	-2.10364	-1.36165	-1.8022	-1.47013	-3.24369	-2.55763	-2.48909	-3.77981	-1.21838	-2.14912	-4.57066
	ENSG00000215720	-4.93419	-4.5942	-3.76475	-5.79027	-5.68059	-5.96872	-4.07621	-4.02969	-4.76787	-4.57568	-3.4267	-3.97377
CFL1P6	ENSG00000215785	-4.80697	-5.46699	-4.63753	-4.66305	-4.55337	-5.8415	-3.53396	-5.2244	-5.64066	-3.44846	-4.88444	-5.43151
TNFRSF25	ENSG00000215788	2.64482	2.63688	5.61177	5.58625	5.08731	3.45638	3.48552	4.45529	4.49296	5.80331	4.43713	5.01383
SLC35E2A	ENSG00000215790	4.51396	4.62517	5.02256	5.47467	5.27575	5.19586	5.09353	4.93771	3.6649	5.16244	4.12788	5.63806
CROCCP2	ENSG00000215908	5.54473	5.34945	6.09498	6.41762	5.66254	5.4023	4.90479	4.7631	5.00042	6.33984	4.94841	5.11817
TTC34	ENSG00000215912	0.302997	1.01738	0.867296	1.03188	1.01117	0.922973	0.178676	0.0133209	-0.198113	0.154549	-1.0058	-0.906505
MMP23A	ENSG00000215914	-4.27486	-3.51984	-5.69038	-3.13094	-4.02126	-4.89435	-5.58681	-6.27725	-4.69351	-2.69396	-3.93729	-5.48436
ATAD3C	ENSG00000215915	0.918859	0.905207	4.31293	3.44611	2.50688	2.91536	3.4365	3.48566	3.63843	6.76643	4.01131	4.07454
	ENSG00000217801	1.68952	2.17152	2.36438	2.54532	1.91803	1.51583	1.81421	1.27209	1.0128	1.98013	1.0146	1.17663
LINC00339	ENSG00000218510	3.01015	2.39321	3.2917	3.49626	2.95633	3.07419	2.66504	2.85211	2.84173	3.76722	2.84249	2.18252
NBPF1	ENSG00000219481	3.69692	3.04249	3.57623	3.15605	3.34018	3.04348	3.2208	2.81901	3.56625	3.52399	3.27711	3.44486
	ENSG00000221083	-2.49026	-4.15027	-2.99889	-4.34634	-2.91473	-3.20286	-2.63228	-0.778407	-0.516589	-2.54678	-3.2458	-0.944873
RNU6ATAC18P	ENSG00000221340	-3.20224	-3.86226	-3.0328	-3.05832	-3.94864	-2.65181	-2.92923	-4.61967	-1.714	-3.84373	-2.69475	-2.82678
CCNL2	ENSG00000221978	6.0403	5.2707	7.03426	7.00483	6.81937	5.93877	6.0006	6.43253	6.36131	6.86474	6.20152	6.59515
LINC02593	ENSG00000223764	-1.69234	-1.76739	-0.300506	-0.963453	-0.268809	-1.31183	-0.756358	0.349662	0.0984677	-0.274932	-0.769807	-0.257984
CPTP	ENSG00000224051	3.57573	3.93712	3.81669	3.94112	3.82285	4.03798	3.67233	3.825	3.41688	3.96412	3.32672	3.66599
	ENSG00000224174	-2.45893	-3.34134	-4.09685	-5.12236	-5.01268	-5.30081	-2.99327	-5.68372	-4.09997	-4.90778	-4.34376	-2.89083
SDHDP6	ENSG00000224183	-1.84414	-2.64166	-0.886206	-2.15965	-1.59054	-1.63766	-4.03056	-2.55108	-4.13726	-1.24462	-1.79608	-1.92811
RPL7P7	ENSG00000224315	-3.61342	-3.27344	-1.44398	-1.4695	-2.35982	-2.64795	-1.75544	-2.44589	-2.44711	-1.25491	-2.10593	-2.23796
RPL12P14	ENSG00000224321	-6.84879	-6.50881	-5.67935	-5.70487	-6.59519	-6.88332	-5.57578	-6.26622	-5.09751	-5.49028	-5.3413	-4.1514
	ENSG00000224387	0.309492	-1.61356	0.478931	1.07791	-0.436904	-0.850567	-2.00246	-0.605439	-2.52419	-1.59503	-2.03101	-0.0926554
MRPL20-AS1	ENSG00000224870	4.14575	3.69795	3.9794	3.97037	4.03678	3.63627	4.02546	4.22571	3.53333	3.38088	3.47144	3.5133
	ENSG00000224904	-6.20513	-5.86514	-4.03569	-6.0612	-5.95152	-6.23965	-4.34715	-5.62256	-6.03881	-3.52469	-6.2826	-3.50774
	ENSG00000224969	-4.77754	-4.43756	-1.80075	-1.17419	-2.20201	-1.22711	-4.50453	-3.19497	-3.02626	-1.2491	-3.85501	-2.81712
LINC01770	ENSG00000225285	-1.39825	-3.47331	-0.643851	-1.44697	-2.82272	-1.97335	-1.80331	-0.728221	-1.64698	-1.45478	-1.56883	-1.70086
MTND2P28	ENSG00000225630	3.2475	3.13592	3.29958	2.47037	2.97359	4.1625	3.1234	3.96141	9.91838	3.36623	4.25961	4.59105
	ENSG00000225643	-4.73046	-5.97543	-5.14598	-5.58653	-4.73989	-6.34995	-5.45744	-3.82596	-5.56414	-4.37194	-5.07096	-3.93996
LINC00115	ENSG00000225880	-2.16156	-2.34513	-1.23028	-1.21927	-1.52463	-2.32733	-1.60475	-1.10255	-0.874949	-0.519253	-1.55314	-1.60922
	ENSG00000225905	-1.00215	-3.24712	-0.610316	-0.170168	-1.74854	-1.2066	-1.57713	-2.78215	-2.68383	-0.643635	-1.5491	-0.548684
	ENSG00000225931	-6.24166	-5.90168	-4.07223	-4.09774	-4.98806	-6.27619	-5.96865	-5.6591	-3.268	-3.0758	-3.99721	-5.8662
	ENSG00000225952	-5.04466	-4.70468	-3.29026	-3.90074	-3.2061	-4.07919	-4.77165	-5.46209	-3.87835	-3.10119	-3.53717	-4.6692
MTND1P23	ENSG00000225972	-0.587531	-1.1007	-0.525007	-0.443608	-0.526572	0.365002	-0.366984	0.0331727	0.858892	-0.866449	0.241891	0.934771
UBXN10-AS1	ENSG00000225986	-2.12165	-1.72722	-2.56519	-1.67817	-1.8136	-2.15618	-2.30115	-1.91759	-2.84842	-3.00415	-1.54201	-2.44663
LINC01772	ENSG00000226029	0.072872	-0.757068	1.25561	1.45059	1.41708	0.214194	0.423889	1.0401	0.550388	1.01635	0.981982	1.64764
LINC01345	ENSG00000226374	-4.19645	-3.85647	-3.02701	-1.46757	-3.94285	-1.90905	-2.92344	-2.02892	-4.03014	-1.51601	-1.95199	-3.82099
	ENSG00000226396	-3.80655	-4.05153	-2.76264	-3.66263	-2.55294	-4.10411	-4.53353	-2.34951	-2.31831	-1.64068	-2.66163	-2.84613
	ENSG00000226526	-4.73955	-3.39957	-3.98515	-2.42571	-4.48595	-3.77408	-5.46654	-4.15699	-3.57324	-2.79608	-4.81702	-4.36409
	ENSG00000226545	-4.4158	-4.07582	-5.24636	-3.68692	-1.57723	-2.86537	-2.82086	-3.24827	-2.24949	-4.05729	-2.68591	-2.71841
	ENSG00000226849	-2.21423	-4.28928	-2.34435	-1.36987	-1.87316	-4.24876	-3.13386	-1.5442	-2.34747	-1.76825	-2.04377	-2.51684
	ENSG00000226944	-0.168172	0.228396	-0.183158	0.0867818	-0.3885	0.510996	-0.369089	-0.422105	-1.47579	-0.453516	-0.982607	-1.26664
NBPF2P	ENSG00000227001	-2.54596	-5.20598	-1.28906	-3.08011	-1.485	-1.6736	-1.95102	-4.37843	-3.37965	-5.18745	-3.03847	-4.1705
	ENSG00000227066	-6.75671	-6.41672	-5.00231	-6.61278	-6.5031	-5.79123	-4.48369	-6.17414	-3.78304	-6.39819	-3.66425	-6.38125
WASH7P	ENSG00000227232	0.425586	0.70351	0.979366	1.53103	1.6329	0.344765	0.278492	-0.186662	0.0444127	1.13311	-0.414384	0.318653
TP73-AS1	ENSG00000227372	2.28456	1.35324	2.57643	1.99686	2.2367	1.30265	1.58209	2.0065	2.01647	2.19186	1.78378	1.93332
	ENSG00000227775	-3.7002	-4.77525	-2.4433	-2.38635	-1.98717	-2.64727	-4.42719	-3.21074	-1.83345	-1.21241	-2.97032	-2.51739
TEX46	ENSG00000227868	-4.79871	-4.45873	-2.30735	-3.33286	-2.96015	-3.51131	-3.20377	-2.63118	-3.6324	-2.85524	-4.29122	-3.42325
	ENSG00000228037	-4.51192	-4.7569	-3.92744	-3.95296	-5.84328	-4.54645	-3.50194	-4.51431	-3.3456	-2.93101	-4.58939	-3.13646
	ENSG00000228140	-0.597399	-0.556974	-1.42796	0.50072	-0.436904	0.32227	-1.15446	-2.42987	-1.84612	-1.06896	-2.08991	-1.90001
	ENSG00000228150	-1.14206	-1.12401	-1.97262	-2.73511	-1.21039	-2.17659	-1.38362	-2.07407	-1.71271	-3.10548	-1.7341	-1.7666
	ENSG00000228172	-1.90871	-2.23615	-1.49416	-1.16212	-1.60264	-1.69812	-2.06865	-2.55747	-2.91232	-2.49773	-2.2175	-3.48078
	ENSG00000228327	1.95977	-0.174176	2.61464	2.45984	2.65698	2.21212	1.71821	1.65337	1.43642	2.48178	2.97991	0.861299
	ENSG00000228423	-3.50829	-4.97566	-3.56124	-3.17172	-3.06204	-6.35017	-3.7207	-2.34076	-3.34197	-3.14977	-3.58576	-3.35522
	ENSG00000228463	-1.20141	0.164105	1.05549	0.968043	0.829797	-0.79537	-1.15079	-0.0168105	-0.0610956	1.34974	-4.08624	0.121578
MIR34AHG	ENSG00000228526	-1.50034	-1.76608	-0.231367	0.0220925	0.0997125	-0.37875	-1.03468	-0.539262	-0.63042	-0.570673	-0.598569	-0.323427
	ENSG00000228549	1.48505	2.92457	1.9346	3.24788	1.68619	2.06943	1.65115	0.260265	1.5989	-0.156437	-0.592418	0.0531565
FNDC10	ENSG00000228594	1.52365	2.15994	2.09799	2.40914	1.93559	2.4717	1.83931	2.12342	1.68707	1.50509	1.18083	1.98045
LINC01128	ENSG00000228794	3.72948	4.1731	4.20282	4.12143	4.1269	4.12237	4.08374	3.53983	2.97892	3.52573	3.29992	3.06253
	ENSG00000229010	-5.58563	-6.83061	-4.67923	-4.02667	-3.59506	-4.62016	-5.89758	-5.58803	-7.00428	-4.81208	-5.24807	-6.79514
MTCO2P12	ENSG00000229344	-1.11513	0.578496	0.469351	-0.8192	0.343593	0.767885	-0.339611	1.41126	1.90917	0.673374	1.27411	1.42133
CICP3	ENSG00000229376	-1.68317	-1.92814	0.90131	-0.802278	-0.692597	-0.302656	-0.995114	-0.363632	0.898186	0.412312	-0.538243	-0.57074
	ENSG00000229393	-0.836641	-3.66658	-0.0645371	0.681678	-0.0899966	-2.16662	-1.61807	-0.921497	-3.42521	-1.64805	-2.49907	-1.75664
	ENSG00000229484	-4.38134	-4.04135	-2.62694	-2.65245	-2.54277	-2.41587	-4.10832	-3.21381	-3.21502	-2.02283	-1.87385	-2.00588
	ENSG00000229519	-0.27791	-2.52289	0.113922	0.866013	0.560657	-0.312437	-0.00489534	0.304659	-2.69656	-0.919397	-0.355379	0.512588
	ENSG00000230021	-3.7475	-3.99247	-3.57806	-4.60357	-3.75693	-4.36699	-4.47448	-4.74989	-3.84422	-3.38898	-4.82497	-4.957
CDC42-IT1	ENSG00000230068	-6.06493	-5.72494	-5.89549	-4.92101	-3.22636	-4.51449	-4.20695	-3.8974	-5.89862	-4.70642	-4.55744	-4.68947
	ENSG00000230092	-1.85309	-1.92814	-3.09869	-0.38724	-3.01452	-2.08026	-1.77272	-1.36363	-2.10181	-1.90962	-1.3456	-3.47763
EXOSC10-AS1	ENSG00000230337	-1.36037	-0.937925	-1.81896	-1.60347	-2.19423	-1.3949	-1.71539	-2.54334	-1.95959	-2.76739	-1.35538	-2.75045
FAM41C	ENSG00000230368	-1.50517	-1.58022	0.364711	0.44611	0.207868	-1.21777	-2.23215	-1.60067	-0.531498	0.438307	-0.412712	-2.12971
LINC01786	ENSG00000230415	-0.64247	-1.93475	0.595141	0.591651	0.1805	-0.823839	-0.679796	0.0944267	-0.786495	-0.483266	-1.76724	-0.413851
EMC1-AS1	ENSG00000230424	-1.49765	-2.4796	-1.06518	-1.42773	-1.56598	-3.26915	-1.22464	-1.06709	-0.0683048	-0.373607	-0.342462	-0.489925
ENO1-AS1	ENSG00000230679	-3.5573	-3.80228	-3.97282	-2.19099	-2.88866	-3.59183	-3.86925	-3.55969	-3.97595	-4.78375	-5.21973	-2.7668
	ENSG00000230699	-3.23525	-1.57333	-1.95033	-1.28397	-1.65971	-2.1543	-2.22527	-3.23764	-2.06893	-1.21377	-1.89768	-3.12282
	ENSG00000231050	-0.438808	-0.7118	-0.325953	-0.041129	-0.978754	-0.0444927	-0.778771	-0.199128	-0.513502	-0.458808	-0.572861	-1.30436
	ENSG00000231105	-7.86104	-6.52106	-5.36968	-6.71712	-6.02248	-6.89557	-7.58803	-6.27847	-5.3728	-4.0431	-6.93851	-4.67823
	ENSG00000231181	-0.702178	-2.68412	1.05222	-0.295221	0.0368527	-0.736706	-0.751092	-0.271613	-0.535864	-0.0806315	0.220353	-0.326718
PIK3CD-AS2	ENSG00000231789	-3.98546	-3.06051	-2.81602	-2.03418	-2.14689	-2.21263	-3.12748	-4.40289	-3.81914	-2.04198	-4.06292	-3.02503
	ENSG00000232456	0.284599	-1.76773	-0.850816	-4.9638	-1.53219	-0.334891	-0.927813	-0.940187	-2.13405	-1.94185	-0.79287	-0.732258
RERE-AS1	ENSG00000232912	-2.60032	-2.26034	-3.43089	-2.4564	-2.34672	-1.8275	-2.32731	-1.84783	-1.84905	-2.65685	-3.09283	-1.6399
RPS15AP6	ENSG00000233072	-2.27652	-2.74389	-1.00754	-0.61802	-1.83027	-2.53344	-2.48893	-1.17937	-2.33259	-1.40343	-0.406453	-0.80152
LINC01346	ENSG00000233304	-3.30643	-2.51898	-1.68953	-1.71504	-3.19033	-2.15653	-1.68549	-2.18329	-4.27762	-3.82238	-5.84333	-5.3904
LINC01783	ENSG00000233421	-1.31711	0.714749	-1.84811	0.711332	-0.676487	-0.964618	-0.574614	-2.62763	-1.26628	-3.65904	-1.9251	-1.64209
	ENSG00000233478	-4.0399	-5.50727	-5.67781	-4.3814	-5.00869	-5.29682	-6.57424	-4.45733	-5.68094	-5.48874	-3.7548	-5.47179
	ENSG00000233542	0.121615	0.572631	1.23216	2.014	1.6621	0.902663	1.36548	0.991064	0.167635	1.9448	0.859721	1.40781
PGAM1P11	ENSG00000233623	-6.05002	-6.71004	-6.88058	-5.32114	-6.79642	-7.08455	-6.77701	-5.46746	-5.88371	-5.10655	-5.54253	-6.67456
CICP27	ENSG00000233750	-6.66953	-6.32955	-4.17816	-3.94065	-3.83096	-4.38213	-3.39652	-6.08696	-3.69586	-3.98909	-3.93964	-5.29407
	ENSG00000233755	-5.87561	-3.2137	-4.12121	-5.73169	-5.62201	-4.91014	-4.6026	-4.70808	-5.7093	-5.5171	-4.95308	-5.50015
MT1XP1	ENSG00000233929	-4.58489	-4.24491	-3.41546	-2.44097	-3.74633	-3.29749	-5.31188	-3.19497	-2.09665	-1.05646	-1.66236	-1.30254
UQCRHL	ENSG00000233954	0.481602	0.236624	0.82507	0.294318	0.892747	0.981851	-0.208858	0.732964	0.31671	1.24121	0.0256208	0.0310911
	ENSG00000234396	-3.37964	-5.03965	-4.2102	-3.65075	-2.31868	-3.8292	-3.52166	-5.79707	-5.21332	-4.02112	-5.45711	-3.41921
LNCTAM34A	ENSG00000234546	-3.56181	-4.22183	-0.691933	-2.09596	-4.30821	-2.27441	-1.2888	-2.17189	-1.81053	-1.03337	-1.63928	-1.86442
KAZN-AS1	ENSG00000234593	-4.3223	-4.98232	-4.5679	-2.47794	-4.48374	-4.0349	-3.72736	-4.41781	-4.15599	-3.64186	-3.81481	-4.36188
	ENSG00000234607	-5.9966	-7.24158	-5.41213	-5.85268	-4.743	-7.61609	-7.30855	-5.999	-5.41525	-6.22305	-6.65904	-7.20611
TUBB8P11	ENSG00000234711	-5.28186	-4.94188	-6.11243	-6.13794	-5.02826	-4.73143	-6.00885	-5.6993	-4.53059	-3.33839	-6.35933	-3.09905
	ENSG00000235052	-4.67856	-4.33857	-2.92416	-4.53464	-2.42495	-4.71309	-4.40554	-3.09599	-3.51224	-3.32005	-1.05559	-4.3031
CHCHD2P6	ENSG00000235084	-0.145272	-0.183798	-0.676273	-1.11683	-0.132676	-0.880239	-0.250769	-1.09322	-0.872042	-0.679844	-1.33822	0.230188
ANKRD65	ENSG00000235098	3.67685	0.429693	3.75856	4.18359	2.88838	3.75965	3.57854	3.752	3.23289	3.71943	4.15123	3.82336
HSPE1P27	ENSG00000235112	-3.84077	-3.50079	-3.08637	-4.69685	-3.58717	-3.8753	-4.56776	-2.2582	-3.67446	-4.48226	-3.33328	-3.46531
SMIM1	ENSG00000235169	-0.332899	0.422124	-0.748422	0.132952	-0.856903	0.369539	0.525078	0.522688	0.833416	-0.751994	0.174595	0.158039
	ENSG00000235185	-2.28173	-2.42718	-3.91965	-3.94517	-3.83549	-2.80169	-3.23111	-5.50652	-4.92277	-3.73058	-5.16656	-3.71363
	ENSG00000235241	-1.25568	-1.07616	0.393754	-0.715827	-0.495114	-0.894277	-1.90866	-1.39748	-0.529936	-0.287112	-0.333147	-1.12815
	ENSG00000235432	-5.14076	-5.80077	-5.97132	-4.99683	-3.88715	-4.59032	-5.86774	-5.55819	-4.97444	-4.19728	-4.21823	-5.7653
TBCAP2	ENSG00000235829	-5.44783	-3.52289	-4.2784	-4.30391	-4.19423	-3.8974	-5.17482	-3.86527	-3.69656	-5.08932	-2.71795	-4.07237
	ENSG00000236045	-2.56031	-4.80529	-3.97583	-3.41639	-4.89167	-3.59484	-4.87226	-3.97774	-4.97896	-3.2018	-4.22274	-3.76981
	ENSG00000236266	-1.23556	-1.19514	-0.365682	-1.09164	-0.981957	-0.685126	-1.05566	-1.56553	-1.16236	-0.0190675	-0.61259	-0.275138
LINC01134	ENSG00000236423	-3.19946	-3.70747	-2.74051	-3.4181	-3.30842	-4.08198	-2.92644	-3.97946	-2.50263	-1.61855	-4.44685	-3.99392
EIF1AXP1	ENSG00000236698	-2.52202	-2.66746	-3.57497	-2.60049	-5.07577	-3.77894	-3.05636	-3.16184	-3.16306	-3.97086	-2.59949	-3.95392
ELOA-AS1	ENSG00000236810	-1.41121	-2.00982	-0.811134	-0.620922	-0.551882	-0.759844	-1.07679	-1.3522	-1.24489	-0.82137	-1.3118	-1.65242
	ENSG00000236936	-6.06863	-5.72865	-5.89919	-5.92471	-4.23007	-6.10316	-5.79562	-4.9011	-5.90232	-3.71012	-5.1461	-3.10821
	ENSG00000236948	-2.90082	-3.73076	-2.44187	-4.92682	-2.81714	-3.29792	-2.99037	-1.96461	-5.90443	-2.90488	-6.14821	-4.69528
LINC01141	ENSG00000236963	1.7635	1.46104	2.48753	2.52213	1.99438	1.70625	1.91916	2.20405	1.63025	1.1664	1.14546	0.99694
	ENSG00000237058	-4.62831	-5.87329	-4.45887	-3.262	-4.95967	-4.66284	-4.94026	-6.63071	-5.04696	-5.85476	-6.29074	-5.83781
	ENSG00000237094	-1.80096	-4.39957	-2.15508	-0.971141	-0.900989	-1.96673	-2.72958	-2.93459	-2.1582	-1.64408	-1.15406	-4.94906
ANO7L1	ENSG00000237276	-2.9803	-2.15489	-1.17859	-1.45786	-2.72669	-2.42986	-3.22186	-2.1961	-0.778359	-0.856251	-1.67926	-1.4032
	ENSG00000237301	-2.30016	-1.96017	-0.545756	0.521837	-1.56113	-0.749723	-0.442181	-1.23216	-2.13384	-1.67861	-2.11459	-1.24663
CAMTA1-IT1	ENSG00000237402	-5.62496	-5.28498	-5.45552	-4.48104	-4.37136	-3.65949	-4.35195	-5.04239	-5.45865	-5.26645	-4.70243	-2.92757
CAMTA1-DT	ENSG00000237436	-2.00141	-1.66142	-2.41693	-2.12052	-2.16284	-2.16147	-1.85393	-1.30336	-1.83509	-0.905931	-3.66384	-1.75148
	ENSG00000237491	1.57651	1.52417	2.28437	2.47786	2.29577	2.17203	1.70513	2.36667	2.13186	1.86463	1.49904	2.01908
	ENSG00000237938	-1.7172	-2.86264	-1.03319	-0.795669	-1.4636	-1.97412	-4.25154	-1.084	-1.03631	-0.0785789	-1.07846	-0.901166
MTCO1P12	ENSG00000237973	5.29648	5.04384	5.04122	4.97523	5.25822	5.9933	5.45643	6.29504	7.15024	5.18158	5.95802	6.31519
	ENSG00000238009	-3.1848	-2.84482	-3.01536	-2.04088	-1.9312	-2.21933	-2.91179	-3.60223	-1.01849	-0.826288	-1.67731	-1.80934
	ENSG00000238084	-5.45594	-5.11595	-5.2865	-3.72705	-4.20233	-3.9055	-4.18292	-5.87337	-5.28962	-5.09742	-4.5334	-2.75855
	ENSG00000238142	0.797584	1.84806	1.89991	2.38897	2.01802	1.11098	0.933095	1.38015	3.02803	2.18852	2.04204	1.66781
TNFRSF14-AS1	ENSG00000238164	-2.29333	-2.41278	-0.882888	-0.438919	-0.855306	-1.78729	-2.15782	-1.26331	-0.457169	-0.306792	-1.43792	-1.05538
	ENSG00000238260	-0.746763	-1.5767	1.30803	0.181431	0.486663	-1.36625	-0.286122	0.0234324	0.156517	1.77274	0.234662	-0.114963
	ENSG00000238290	-4.0139	-3.25888	-2.84446	-2.28501	-3.02333	-4.63339	-2.00392	-2.01629	-4.43255	-4.24035	-2.67633	-4.2234
SNORA59A	ENSG00000239149	-4.09774	-3.75776	-4.19134	-3.95382	-3.4291	-4.71723	-5.40969	-3.51518	-3.51639	-2.62375	-3.17521	-4.72228
MTATP8P1	ENSG00000240409	-2.20886	-1.71687	-3.62438	-1.91293	-1.21829	-1.021	-1.40533	-0.84202	-0.258274	-1.11338	-0.648899	-1.30289
	ENSG00000240553	-2.73557	-4.39558	-3.56613	-3.00668	-4.48196	-2.7701	-4.46255	-3.56804	-4.56925	-4.37706	-4.81304	-4.36011
	ENSG00000240731	2.22442	1.22999	3.4784	2.91976	3.1899	1.91688	1.76874	2.81937	2.51004	3.26411	2.85883	2.41433
CORT	ENSG00000241563	4.61283	4.48179	3.3168	4.0371	4.30341	4.09047	3.73786	4.07388	0.876271	4.06847	2.77545	2.50045
	ENSG00000241860	-2.10772	-2.3083	-2.76835	-1.79387	-2.15367	-2.68281	-3.24974	-2.94019	-2.77148	-1.66174	-0.570477	-4.1473
MRPL20	ENSG00000242485	4.14063	4.38516	3.99365	4.31338	4.16278	4.16993	4.21942	4.04091	3.71897	3.80309	3.81987	3.87431
DDOST	ENSG00000244038	5.28522	5.30126	5.31797	5.4139	5.37067	5.04805	5.39462	4.70304	4.56148	4.65079	4.54757	4.4487
CDK11B	ENSG00000248333	5.18184	5.22047	5.58937	5.76066	5.61567	5.47967	5.56809	5.79889	5.88781	5.89563	5.64902	5.89887
MTATP6P1	ENSG00000248527	8.39933	8.51055	8.35798	7.95877	8.25194	8.98663	8.35762	9.13333	9.66167	8.41517	9.24149	9.17618
ZNF436-AS1	ENSG00000249087	0.231104	-0.285953	1.21219	0.823487	0.431127	-0.0846054	0.232039	0.518729	-0.0686028	0.66999	0.212529	0.679813
	ENSG00000250575	-6.61595	-6.27597	-4.86155	-4.88707	-6.36235	-3.84313	-5.34294	-5.44842	-5.44964	-3.67248	-2.78653	-4.65553
CENPS-CORT	ENSG00000251503	-0.442158	-0.258292	-0.603925	0.001325	-0.116404	-0.302656	-0.0622285	-0.85959	-0.976283	-0.614161	-1.10459	-1.03017
	ENSG00000259961	-4.66953	-4.32955	-3.91513	-3.52561	-3.094	-4.1191	-5.39652	-3.502	-3.91825	-5.31102	-4.747	-5.29407
	ENSG00000259984	-3.49105	-4.15106	-0.99968	-3.34712	-2.65248	-4.52557	-2.63307	-3.90848	-2.73977	-1.81061	-3.56852	-3.11559
	ENSG00000260179	-3.79143	-3.77338	-2.94392	-2.79951	-3.85976	-3.34054	-4.84035	-2.53079	-3.62512	-1.66739	-4.60587	-2.93055
	ENSG00000261135	-1.36549	-2.95151	-1.63663	-2.88454	-3.35982	-2.84059	-3.01848	-2.57142	-3.12518	-3.25491	-4.69089	-2.91603
LINC01355	ENSG00000261326	1.67159	0.459031	2.19751	2.05652	2.14758	1.34755	1.43937	1.772	1.13336	2.29859	2.02546	1.58762
	ENSG00000261349	-1.36641	-1.9009	0.0440324	-0.289606	-1.11281	-1.40094	-1.96787	-0.99535	-1.85218	0.620129	-0.581387	-1.28046
LINC01654	ENSG00000261781	-2.37281	-2.44786	-2.20337	-1.22888	-0.949279	-2.08541	-2.51483	-3.79024	-3.20649	-1.20694	-2.86531	-2.99735
	ENSG00000264881	-5.01317	-5.67318	-4.84373	-5.86925	-3.43764	-6.0477	-3.74015	-5.4306	-4.84685	-3.65466	-6.09064	-5.63771
RN7SL574P	ENSG00000266075	-5.1332	-4.79321	-3.96376	-2.18192	-4.8796	-2.8458	-4.86018	-3.55063	-2.64496	-2.45276	-5.21067	-1.58781
	ENSG00000268575	-1.53098	-0.594354	-0.309706	0.0882773	0.133253	-0.236563	-2.29359	-0.662111	-0.677827	-0.463934	-0.737186	-0.606185
ESPNP	ENSG00000268869	-3.84015	-3.17824	-1.76382	-1.4483	-3.00159	-3.55275	-3.98218	-3.93566	-4.08887	-2.67428	-5.91762	-3.87973
	ENSG00000268903	-1.81777	-3.06274	0.963107	0.404158	0.0732668	-1.02222	-1.25525	-1.82016	0.42655	-0.381252	-0.257806	-1.02727
	ENSG00000269737	0.790765	-1.19118	1.44563	1.14881	1.40051	0.199844	-0.772722	0.85876	0.836785	1.93169	0.76988	0.844297
	ENSG00000269896	-0.349742	0.0427101	0.884988	0.993489	0.890441	0.400001	0.0510275	0.107295	0.290503	-0.319853	0.402864	0.420577
	ENSG00000269925	-1.56123	-1.75176	-1.09223	-1.03029	-0.615752	-1.83677	-2.66673	-1.43118	-1.09536	0.141233	-0.946825	-1.56429
	ENSG00000269978	-2.77895	-5.8984	-2.60951	-2.63503	-2.39981	-3.68795	-3.3804	-3.07085	-2.90214	-3.29491	-2.61541	-2.86292
	ENSG00000269981	-3.70191	-2.77696	1.13996	0.196905	-0.448302	-1.73643	-1.84393	-4.11934	-0.835151	-1.34339	-0.531447	-1.51909
	ENSG00000270035	-0.373541	-1.84091	0.158468	-0.229618	0.53214	-0.408068	0.262044	-0.428402	-0.429619	0.499545	-2.25836	-1.22047
	ENSG00000270171	0.10001	-1.36736	1.0768	-0.241494	1.06982	-1.74187	-1.62698	-0.876849	-0.453567	-0.441942	-0.199851	-0.244422
	ENSG00000270282	-5.2112	-6.45618	-5.04176	-4.65224	-4.54256	-4.83069	-4.93819	-5.2136	-4.62985	-4.85269	-4.28867	-4.4207
	ENSG00000270728	2.95172	3.23726	2.8257	3.81649	2.62036	2.51986	3.25121	3.52087	3.61108	3.53263	3.40477	3.70158
	ENSG00000271420	-5.57897	-3.23899	-4.40953	-5.43505	-5.32537	-3.02854	-3.721	-4.41144	-3.8277	-2.89853	-3.33451	-4.20351
	ENSG00000271428	-5.01792	-5.2629	-3.84848	-4.874	-5.34928	-5.63741	-5.32987	-6.02031	-5.43657	-6.24437	-4.68035	-6.22742
	ENSG00000271732	-3.66674	-4.32676	-3.4973	-3.93786	-4.41314	-3.70127	-2.58637	-6.08417	-5.50043	-3.30823	-4.74421	-4.29128
	ENSG00000271806	-3.01919	-5.67921	-1.84976	-2.06792	-1.76559	-3.73179	-3.16122	-4.1147	-2.53095	-1.33875	-2.39622	-2.83638
	ENSG00000271895	0.827443	0.541243	2.08554	2.47267	1.83819	1.1189	1.32575	1.69489	1.31974	1.62117	1.64462	1.41071
	ENSG00000272004	-5.51528	-5.1753	-2.53849	-3.7864	-4.26168	-4.54981	-5.24227	-3.93271	-2.764	-3.15677	-5.59275	-5.13982
	ENSG00000272078	-3.91645	-3.19796	-2.64268	-2.92453	-3.22989	-3.46555	-3.44181	-4.56835	-3.42821	-3.29491	-2.43321	-3.86292
	ENSG00000272084	-0.862872	-1.07543	-0.198668	0.522059	0.140754	-0.712975	-0.961827	-0.739735	-1.34863	-0.105811	-0.81481	-1.36188
	ENSG00000272106	3.74364	3.86155	3.29691	3.32488	3.1582	3.44945	3.53981	3.51206	2.84293	2.93363	3.1524	2.61067
	ENSG00000272153	-2.27384	-1.64435	-0.320132	-0.441864	-0.190163	-1.67094	-2.3634	-1.21734	-1.02953	-0.561693	-0.997674	-0.483345
	ENSG00000272161	-6.21923	-4.55732	-3.0498	-3.49035	-3.5062	-5.6688	-5.94622	-6.63667	-3.59349	-4.53879	-3.48935	-3.03642
	ENSG00000272235	-3.57971	-3.65477	-3.41028	-5.43579	-3.74115	-4.02928	-3.3067	-4.41218	-2.4134	-2.41385	-3.07222	-3.20425
	ENSG00000272420	-0.00214686	0.878406	1.29282	1.20591	1.18434	1.54829	-0.101101	0.764846	0.0970535	1.10639	0.650777	0.891162
	ENSG00000272426	-6.23885	-6.89887	-5.48445	-4.773	-5.98525	-7.27338	-5.96584	-7.65628	-3.90261	-3.42091	-4.99439	-5.86339
	ENSG00000272432	-4.03568	-2.47331	-1.54432	-1.77628	-2.78208	-3.07021	-2.54028	-2.23072	-1.86937	-2.45478	-2.69811	-1.54475
	ENSG00000272438	-3.17698	-4.15892	-2.74451	-3.77002	-2.2453	-3.94847	-2.90397	-3.59441	-2.74763	-3.55543	-3.99142	-5.12345
	ENSG00000272449	1.10807	1.63053	0.445631	1.57067	1.39373	1.67462	1.01387	1.89438	0.681293	1.27625	-0.275208	0.329724
	ENSG00000272455	0.68317	-0.0286843	1.48761	1.04706	1.14209	0.261619	0.328153	0.650763	-0.0680536	1.247	0.868735	0.404126
	ENSG00000272482	-3.68179	-3.60483	-3.09731	-3.53786	-3.42818	-3.97935	-4.40877	-4.68418	-4.10043	-2.90824	-3.53686	-5.89129
	ENSG00000272510	-2.91551	-4.16049	-3.33104	-3.35655	-2.43952	-4.535	-4.22746	-4.33295	-3.33416	-2.33461	-2.99298	-3.12502
	ENSG00000272512	-2.0621	-4.30708	-1.89266	-1.64516	-0.808498	-2.51167	-2.78909	-1.97703	-1.83689	-0.00315039	-3.13957	-1.2716
	ENSG00000273443	-3.20391	-4.44889	-1.65596	-1.64495	-2.27223	-3.33797	-3.25282	-3.35831	-3.94449	-2.58236	-3.86634	-4.15038
HNRNPCL2	ENSG00000275774	-6.47679	-5.1368	-6.30735	-5.33286	-6.22318	-4.92635	-5.20377	-4.89422	-4.72551	-4.53331	-6.55426	-6.10133
	ENSG00000277726	-2.84571	-0.920764	-2.67627	-0.701789	-3.59211	-1.29528	-1.5727	-4.26314	-3.6794	-1.4872	-2.33822	-1.88529
MIR6859-1	ENSG00000278267	-0.0179911	0.585028	1.63687	2.08941	1.72104	0.625553	1.02056	0.997537	1.52683	2.37614	0.830539	0.357469
WASH9P	ENSG00000279457	1.93597	1.10603	2.34787	2.64268	2.69374	1.72087	1.89411	1.87586	1.75179	2.73753	2.23774	2.56184
	ENSG00000279839	-4.03568	-5.28066	-4.45121	-3.47672	-3.78208	-5.65517	-3.76267	-4.45311	-4.45433	-2.45478	-5.69811	-2.92326
	ENSG00000279928	-4.67162	-4.33163	-2.50218	-4.5277	-4.41802	-2.12118	-4.3986	-3.08905	-3.5053	-4.31311	-4.74909	-4.29616
	ENSG00000280113	-6.3307	-4.40575	-3.83933	-4.18678	-3.75517	-3.78026	-4.47272	-5.74813	-6.16438	-2.51275	-2.94874	-3.14788
	ENSG00000280114	-4.21947	-3.87949	-4.05003	-3.49059	-4.96587	-4.254	-2.3615	-3.6369	-5.05316	-4.86096	-3.29694	-4.84401
	ENSG00000280222	-2.03403	-2.5014	-2.67195	-1.37554	-2.12835	-1.78845	-2.39845	-1.8665	-0.768184	-1.89791	-1.52654	-0.711042
	ENSG00000283259	-5.16319	-4.82321	-2.99375	-3.43431	-3.32463	-4.19772	-4.89018	-5.58063	-4.99688	-1.21972	-5.24066	-4.78773
TMEM274P	ENSG00000283611	-2.68022	-4.66216	-1.83271	-2.05087	-2.74854	-2.22932	-3.14417	-3.83462	-2.5139	-3.64363	-2.27226	-3.62669
	ENSG00000284602	-0.0427461	-0.904395	1.38449	0.622009	1.17915	0.306055	0.407146	0.771148	0.885409	1.81457	0.879785	0.716043
	ENSG00000284642	0.464637	0.177839	0.808574	1.10863	0.843199	0.855415	0.930296	0.844713	-0.0172048	1.07469	0.524671	0.14822
	ENSG00000284646	-4.93628	-6.91822	-7.08876	-6.11428	-4.41964	-7.29273	-4.98519	-7.67564	-7.09189	-6.89969	-7.33567	-6.88274
	ENSG00000284652	1.86853	0.401164	0.90869	0.468136	0.16278	0.405163	1.53583	1.07671	0.0754905	-0.0948819	0.831707	1.63827
	ENSG00000284653	-4.03993	-5.43691	-6.19242	-5.63297	-4.52329	-7.39638	-4.50388	-7.77929	-6.19554	-5.41838	-6.43933	-5.9864
	ENSG00000284657	-2.00467	-2.47204	0.215392	-3.08314	-1.3885	-2.26159	-0.451551	-1.6445	-2.06075	0.453374	-0.49718	-0.266643
	ENSG00000284668	-5.95872	-7.2037	-6.37424	-5.39976	-6.29008	-5.99325	-4.68571	-6.37615	-7.37737	-5.60021	-7.62115	-7.16822
LINC02606	ENSG00000284693	0.669449	-0.0730282	0.0612803	-0.312159	-0.0769472	0.419193	-0.420107	-0.0599267	-0.124708	-1.23507	0.122495	-0.125016
	ENSG00000284694	-3.6596	-1.73466	-1.9052	-2.13717	-3.14297	-2.55663	-2.00808	-4.39896	-3.81522	-2.62302	-3.059	-5.60607
	ENSG00000284703	0.0758367	0.223177	-1.06285	0.326675	0.423417	0.271607	-0.047808	-0.775248	-3.28836	-2.3592	-2.11711	-2.44179
	ENSG00000284708	-0.664251	-0.58391	0.01466	0.00101788	0.267425	-0.0637757	-0.292833	0.95187	1.37807	0.928726	0.197617	0.879247
	ENSG00000284716	-4.14126	-3.80127	-4.97182	-2.41237	-3.30269	-3.59082	-3.86824	-2.55869	-4.97494	-1.78275	-3.63377	-2.44387
	ENSG00000284726	-4.03856	-5.28354	-3.45409	-3.4796	-3.36992	-3.33612	-3.76555	-2.04096	-4.45721	-3.68005	-3.70099	-3.24806
	ENSG00000284735	1.60618	1.6031	2.24129	2.79889	2.40607	2.12316	2.62984	2.34076	1.63652	2.31534	1.72802	1.78572
	ENSG00000284740	-1.9004	-3.29738	-0.352446	-0.49344	-1.26828	-2.4495	-1.14196	-0.939317	-1.24866	0.808613	-0.345598	-0.0395097
	ENSG00000284745	-3.04574	-4.29071	-2.46126	-4.48678	-3.37709	-3.66523	-4.35768	-3.46317	-2.87942	-1.95026	-4.70817	-3.25524
	ENSG00000284747	-3.51412	-3.8522	-2.43779	-2.20027	-2.26051	-3.96368	-3.43375	-2.60962	-3.02588	-0.155606	-3.00662	-1.28068
FGR	ENSG00000000938	0.270738	0.674853	2.26615	2.29508	1.52434	1.8853	1.29377	2.75143	4.0329	3.62925	3.30369	3.27423
AK2	ENSG00000004455	2.65633	1.9229	2.67324	2.36761	2.65863	2.14557	2.52013	2.90178	2.66302	2.76353	3.06565	2.5927
FAM76A	ENSG00000009780	3.29109	3.22543	3.11453	3.10243	3.12019	2.91056	2.88603	3.18991	2.59233	2.81006	2.68074	2.8143
SCMH1	ENSG00000010803	4.46826	4.92045	5.06001	4.96766	5.00072	4.79748	4.80356	4.79309	5.09401	4.96572	4.632	4.79518
NCDN	ENSG00000020129	9.75688	10.1259	9.99661	10.353	9.93576	10.1578	10.464	9.40465	8.61969	9.50038	9.36279	9.04548
KPNA6	ENSG00000025800	6.852	7.031	7.18085	7.14016	7.03262	7.00127	7.03884	6.81389	6.38801	6.9699	6.71397	6.73176
TRIT1	ENSG00000043514	3.50183	3.4686	3.90573	3.71816	3.87254	3.53971	2.79591	3.41479	2.59191	3.48024	3.31418	3.01865
COL9A2	ENSG00000049089	4.27575	2.1152	3.32372	3.1091	3.91583	2.6884	3.48931	3.78338	3.0318	2.84369	3.30169	3.30995
TRAPPC3	ENSG00000054116	6.21252	6.31199	6.54164	6.55078	6.46882	6.29472	6.37028	6.23324	5.81798	6.32251	6.1119	5.90666
THRAP3	ENSG00000054118	4.94545	4.76475	5.01214	4.9629	5.02588	4.96746	4.77509	4.96324	4.7124	4.80218	4.78552	4.45831
PIGV	ENSG00000060642	2.15257	2.36873	2.44754	2.27129	2.21976	2.27752	2.38762	2.53803	2.78906	2.97675	2.34747	2.53426
PTPRU	ENSG00000060656	3.61545	3.53017	3.9895	3.62841	3.7333	3.48772	3.84261	3.14463	3.06743	4.14405	3.72862	3.62125
SNRNP40	ENSG00000060688	3.43688	2.68978	3.26004	3.35941	3.35186	2.98932	3.23109	3.17386	2.83161	3.34161	3.17622	2.48133
YBX1	ENSG00000065978	6.06541	5.43395	5.57359	5.39229	5.54775	5.40551	5.67097	6.51062	6.76273	6.50102	6.44537	6.7087
TIE1	ENSG00000066056	4.04507	2.9622	4.584	5.03699	4.7952	4.20708	4.01552	5.0329	6.20944	5.62375	5.14013	4.84335
KDM4A	ENSG00000066135	3.05135	2.99363	3.51978	3.42774	3.6434	3.12066	3.33357	3.19511	3.06532	3.43427	3.04588	2.66711
NFYC	ENSG00000066136	5.71941	5.76744	6.08905	6.02303	6.03763	5.97189	5.76421	6.02122	5.44227	6.08525	5.84214	5.67371
ZMYND12	ENSG00000066185	1.06974	1.97607	1.58313	1.60069	1.32334	1.84257	1.72978	1.82223	1.60171	1.01322	1.46176	1.52612
ELOVL1	ENSG00000066322	6.02491	2.88605	4.44144	4.49598	4.93195	3.48988	4.66814	5.02466	4.63763	4.81465	5.19453	4.37312
TESK2	ENSG00000070759	4.13965	2.049	2.93232	2.7888	3.07568	2.04574	2.63837	3.54609	3.31177	3.89711	3.3416	3.13834
EIF2B3	ENSG00000070785	1.71572	1.83149	1.22965	1.81074	1.71414	1.517	1.74136	1.04831	0.526944	0.656281	0.975836	0.589048
MKNK1	ENSG00000079277	1.56048	1.38346	2.87665	2.66308	2.29708	2.1367	2.05054	2.14305	2.37051	2.72489	2.39915	2.61825
SMAP2	ENSG00000084070	6.99691	7.28569	7.12077	7.27615	7.09816	7.23197	7.31323	6.32377	6.03979	6.33304	6.25553	5.82763
PPIE	ENSG00000084072	5.1993	4.91855	5.41509	5.65451	5.46073	5.12093	5.0302	5.09789	4.65779	4.83062	5.24408	4.76396
ZMPSTE24	ENSG00000084073	4.13268	4.42369	4.16628	3.91668	4.21126	4.2509	3.92175	4.35651	4.75826	4.7027	4.70121	4.63737
EIF3I	ENSG00000084623	3.86069	4.04632	4.04114	4.1213	3.99236	4.02295	4.09546	4.05468	3.79908	3.97719	3.93099	3.72565
NKAIN1	ENSG00000084628	2.92528	2.61945	3.47324	2.86757	2.75966	3.04527	3.16016	2.54501	1.58596	3.61323	4.07379	3.15569
COL16A1	ENSG00000084636	5.93341	5.18741	6.44703	6.61287	6.59644	5.40622	5.8986	6.70324	5.07079	6.5036	5.83587	6.07324
TXLNA	ENSG00000084652	2.33421	1.9336	2.66509	2.33628	2.57847	2.27146	2.27125	2.37353	2.49586	3.12781	2.65459	2.53488
POMGNT1	ENSG00000085998	6.13336	5.78558	6.18803	6.0192	6.0042	5.55315	6.00735	6.0798	5.4578	5.80305	5.47353	5.68901
RAD54L	ENSG00000085999	-0.882237	-2.0203	0.716045	-0.0929796	0.194489	-0.558311	-1.50231	-0.72709	-0.679397	1.04885	-0.200715	-0.747785
MAST2	ENSG00000086015	5.03034	5.0571	5.38586	5.22677	5.36459	5.15478	5.22832	5.25493	5.1433	5.7423	4.9164	4.95317
SLC9A1	ENSG00000090020	5.22331	5.44145	5.64956	5.84563	5.68325	5.69367	5.55115	4.85744	4.13065	5.1139	4.96955	4.3837
NUDC	ENSG00000090273	6.18017	6.38471	6.46912	6.68527	6.33382	6.41418	6.49008	6.44056	6.31538	6.57786	6.2347	6.19072
PABPC4	ENSG00000090621	3.30607	3.26696	3.64791	3.37778	3.37988	3.27389	3.5374	3.55758	3.67876	3.89916	3.56803	3.36663
AGO1	ENSG00000092847	3.30156	3.03673	3.38524	3.23092	3.41853	3.28337	3.31088	3.5119	3.14375	3.39506	3.12079	3.17971
TEKT2	ENSG00000092850	-1.05657	-1.71659	-0.0935847	0.0133493	0.045028	-2.41303	-0.602986	-0.988578	0.577891	-0.357024	-0.426223	-0.730022
CLSPN	ENSG00000092853	-0.274207	0.41725	0.709676	0.793094	0.0756119	0.855652	0.533143	0.0353425	0.282054	0.548252	0.462768	-1.4348
OPRD1	ENSG00000116329	2.68173	2.70277	3.66476	3.50423	3.73529	3.74329	3.47329	3.53362	1.95893	3.63708	2.54752	2.20442
SRSF4	ENSG00000116350	4.41326	4.3264	4.65884	4.69385	4.56442	4.44759	4.37903	4.70368	4.71275	5.05296	4.70507	4.8138
MECR	ENSG00000116353	2.26909	2.62818	2.52762	2.63081	2.55231	2.61553	2.717	2.11825	1.12412	1.3426	1.35129	1.59453
HDAC1	ENSG00000116478	3.36325	2.62207	3.87157	3.45248	3.38443	3.11106	3.36627	4.10129	4.61684	4.61023	4.35211	4.25581
S100PBP	ENSG00000116497	3.25773	3.08764	3.81836	3.56543	3.82218	3.20735	3.60376	3.93746	3.61915	3.98012	3.70073	3.60533
RNF19B	ENSG00000116514	2.45865	2.80112	2.82476	2.60505	2.49893	2.5544	2.80182	1.71433	1.88718	2.07108	2.18783	1.69909
TRIM62	ENSG00000116525	3.27163	2.08184	2.91606	2.46115	2.78496	2.14134	2.63444	3.48048	2.46418	3.15658	3.00718	2.85045
DLGAP3	ENSG00000116544	6.47538	6.84671	6.51448	6.74917	6.86271	6.80209	6.95653	6.8545	6.34143	6.64937	5.65342	6.139
SFPQ	ENSG00000116560	4.20376	3.91519	4.48269	4.57355	4.655	4.25748	4.23258	4.31131	4.15035	4.31238	4.19634	3.70907
TFAP2E	ENSG00000116819	0.526674	-0.295612	2.5209	2.35918	1.8839	0.783047	0.959345	1.21999	0.86632	2.31359	1.58112	1.08901
ADPRHL2	ENSG00000116863	2.51909	2.22892	2.50102	2.44872	2.4001	2.33044	2.32604	2.33761	2.00521	2.33646	2.38766	2.11603
MAP7D1	ENSG00000116871	6.11244	5.59619	5.80276	5.99162	5.92221	5.64528	5.98181	5.68494	5.16497	5.7334	5.73828	5.27326
	ENSG00000116883	0.954264	0.527739	2.43389	2.36041	2.34271	1.33233	0.82518	1.06885	0.214906	2.28323	0.998258	1.4422
OSCP1	ENSG00000116885	2.32759	2.8058	2.53571	2.8698	2.65009	2.8302	2.4169	2.20997	1.21828	2.19597	1.88138	1.72639
MRPS15	ENSG00000116898	3.83413	4.11219	3.94796	4.19698	4.05297	4.07638	3.79729	4.0204	4.03439	4.43738	4.01666	4.00127
C1orf109	ENSG00000116922	1.10794	1.23069	1.47518	1.20989	1.23177	1.27572	1.51422	1.07418	0.516452	1.11711	0.661234	0.708004
RRAGC	ENSG00000116954	3.26227	3.31985	3.27673	3.26601	3.19728	3.12534	3.27224	2.88696	3.23135	3.37368	3.2754	2.92285
NT5C1A	ENSG00000116981	0.414114	0.254528	0.926441	0.62675	-0.166272	0.0664289	0.41704	0.19372	-1.77712	0.273056	-0.320467	-0.398052
HPCAL4	ENSG00000116983	7.13841	7.84927	7.50305	7.34047	7.1072	7.19105	7.75644	6.71663	5.95839	6.57113	6.4771	6.03505
BMP8B	ENSG00000116985	0.935189	0.0735398	0.933582	0.333157	1.2066	0.0615973	0.747651	0.974743	0.770586	1.59941	1.16343	0.564695
MYCL	ENSG00000116990	0.424178	0.198565	1.26681	0.528572	0.555791	0.180197	0.657664	-0.202707	1.0249	0.660699	0.892143	-0.602461
RLF	ENSG00000117000	5.41247	5.24522	5.87679	5.639	5.69414	5.47025	4.90935	5.44129	5.04196	5.91782	5.38563	5.10986
ZNF684	ENSG00000117010	2.89366	2.48232	3.04874	2.77169	2.79283	2.10781	2.34135	2.61243	2.63058	2.95151	2.20237	2.677
KCNQ4	ENSG00000117013	1.5211	1.97165	2.87036	3.15773	2.76831	2.51814	2.01833	1.60542	1.48195	2.51065	1.51827	1.56824
RIMS3	ENSG00000117016	5.56722	6.3017	6.43502	6.51319	5.8502	6.20711	6.17886	5.50142	4.6368	5.43983	5.38223	4.78105
P3H1	ENSG00000117385	2.02465	1.04656	2.47375	2.75611	2.48625	1.80955	2.01756	2.37321	2.61562	3.2499	2.50881	2.69242
SLC2A1	ENSG00000117394	4.37298	4.33774	5.14767	4.85991	4.75523	4.94763	5.01238	5.81142	6.69268	6.13169	5.53911	5.86679
EBNA1BP2	ENSG00000117395	3.51801	3.82481	3.51765	3.82423	3.49013	3.66122	3.56364	2.98301	2.60192	2.59269	2.70519	2.53984
CDC20	ENSG00000117399	0.845092	-2.7922	-0.792824	-0.403303	-0.0712295	-1.46628	0.228289	-0.691639	-0.717946	-1.77368	-0.624695	-0.669265
MPL	ENSG00000117400	1.06324	-0.766704	0.150212	0.68109	1.0049	0.559223	0.0732155	0.230766	-0.13302	1.00671	-0.724727	-1.4093
ARTN	ENSG00000117407	-1.3329	0.509587	0.0589325	0.685493	0.795174	-0.952389	-0.837492	0.365147	-0.429619	0.440651	-1.41037	-0.0829695
IPO13	ENSG00000117408	6.76072	5.57434	5.94283	6.07307	6.39441	5.66108	6.26003	6.29543	5.82264	6.33294	6.26757	5.9152
ATP6V0B	ENSG00000117410	5.51616	5.59742	5.34978	5.57862	5.46286	5.5268	5.57024	5.16989	4.27617	5.08554	5.03395	4.79639
B4GALT2	ENSG00000117411	6.49061	6.48581	6.14072	6.32192	6.31246	6.34158	6.04112	6.48527	6.40657	6.45334	5.8556	6.48659
ERI3	ENSG00000117419	5.22443	5.48115	5.20139	5.27989	5.19152	5.32048	5.37135	4.9515	4.24512	4.81979	4.71755	4.60722
PTCH2	ENSG00000117425	2.26099	1.64479	3.67266	3.6973	3.54603	2.62873	2.13372	2.74152	2.92718	3.71182	2.37934	3.12278
AKR1A1	ENSG00000117448	4.34319	4.21695	4.15248	4.4905	4.44121	4.33221	4.4979	4.21789	3.85064	3.32624	4.09876	3.98282
PRDX1	ENSG00000117450	6.06092	6.16523	5.88115	5.9718	6.01417	6.03245	6.11362	6.43449	6.62926	6.22897	6.4891	6.29295
PIK3R3	ENSG00000117461	2.82355	3.10549	2.90069	2.42653	3.00422	2.9612	3.12673	2.77993	2.95698	2.62028	3.09936	2.77173
TSPAN1	ENSG00000117472	0.105369	-1.05715	-0.00529978	-0.314609	-0.821599	-0.062425	-1.00864	0.155064	0.271684	-0.453656	-0.4746	-0.214316
FAAH	ENSG00000117480	6.24342	5.30491	6.16921	6.37793	6.1474	5.60505	6.14634	6.01147	4.82008	5.5367	5.58894	5.19946
NSUN4	ENSG00000117481	0.978611	1.14351	1.47163	1.46249	1.23633	1.09279	1.27209	1.14614	1.03356	1.37375	1.35682	1.20664
STMN1	ENSG00000117632	11.5868	11.7524	11.5479	11.647	11.6048	11.6855	11.4903	10.8521	9.93084	11.1626	10.9904	10.4653
RPS6KA1	ENSG00000117676	3.03229	1.5744	2.67459	2.39806	2.57782	1.77155	2.27841	2.88169	4.00541	3.10087	3.71519	2.91851
DHDDS	ENSG00000117682	5.0359	4.8964	5.10756	5.14796	5.32581	4.95873	4.9353	4.50751	4.18814	4.13418	4.25207	4.25234
ARID1A	ENSG00000117713	3.6134	3.36988	3.98599	3.84205	3.99229	3.61336	3.66241	4.04429	4.09074	4.59766	3.90742	3.99274
RPA2	ENSG00000117748	4.75749	4.86574	4.76628	4.79019	4.77754	4.83342	4.97999	4.59011	4.31774	4.40973	4.48604	4.11421
PPP1R8	ENSG00000117751	2.45497	2.40466	2.37829	2.18158	2.16801	2.26238	2.05535	2.45936	2.27057	2.37788	2.42437	2.12765
STX12	ENSG00000117758	7.22496	7.35297	6.91961	7.01032	7.05114	7.0714	7.1103	6.83351	6.4278	6.23508	6.73386	6.20353
SLC5A9	ENSG00000117834	-2.09452	-3.3395	-0.92508	-1.66109	-0.688912	-2.97704	-3.99143	-1.15831	-1.09813	-0.382369	-1.34191	-1.08163
CSF3R	ENSG00000119535	1.88856	1.01131	3.19127	2.99317	2.0124	1.40234	3.28063	3.24031	4.51853	2.9653	3.77178	3.27176
TAF12	ENSG00000120656	1.71381	1.82301	1.91427	1.90706	2.3068	1.98354	2.00552	2.31816	2.3154	2.62343	2.23379	2.12029
ADGRB2	ENSG00000121753	5.79816	5.96237	5.73906	5.9968	5.97918	5.89416	5.91005	5.27142	4.76899	5.35836	4.7276	5.10744
HCRTR1	ENSG00000121764	-3.18046	-4.0104	-4.59598	-2.74703	-3.09678	-3.06299	-3.49241	-3.30839	-4.59911	-3.99187	-4.84289	-4.38996
ZCCHC17	ENSG00000121766	4.28862	4.54327	4.23834	4.30257	4.13408	4.35225	4.52166	3.88912	3.51962	3.48687	3.71244	3.6405
FABP3	ENSG00000121769	5.61987	5.92875	5.35305	5.3043	5.56182	5.90629	5.58532	4.69687	3.77016	4.80764	5.08894	4.65821
KHDRBS1	ENSG00000121774	7.71796	7.53103	7.39783	7.49195	7.49449	7.5084	7.63827	7.34996	6.86628	6.74501	7.15092	6.63566
TMEM39B	ENSG00000121775	1.61566	1.66287	1.83146	2.11757	2.03066	1.82937	1.68675	1.49041	1.01527	1.75178	1.66765	1.61673
TMEM54	ENSG00000121900	3.09759	3.59025	3.52447	3.40222	2.97805	3.00604	3.10354	3.7404	3.9066	3.77759	3.21249	3.77108
ZSCAN20	ENSG00000121903	-0.39709	-1.59054	-0.723609	-0.825074	-0.117491	-0.721125	-0.513118	-0.665144	-0.311696	-0.610485	-0.106172	-0.633065
CSMD2	ENSG00000121904	2.02052	1.26897	2.42664	2.17915	2.59842	1.51058	1.85465	1.45043	0.863428	2.21978	1.6085	1.18634
HPCA	ENSG00000121905	6.14388	6.68793	6.23437	6.61402	6.32516	6.50478	6.484	5.75885	4.04432	5.30847	4.48537	4.86012
CDKN2C	ENSG00000123080	0.986295	0.357989	0.248843	0.905151	0.542462	0.378778	0.698194	1.91936	2.49996	2.7748	2.03902	2.66756
ATPAF1	ENSG00000123472	6.23411	6.52099	6.43946	6.35016	6.05637	6.45507	6.29107	6.23281	6.04615	6.05018	6.21755	5.96604
STIL	ENSG00000123473	-1.08729	-1.4412	-0.529284	-1.13976	-1.29312	-1.65525	-1.73765	-1.89376	-2.00189	-1.18821	-1.16476	-2.03376
PSMB2	ENSG00000126067	5.83974	5.78868	5.56398	5.65961	5.69542	5.83305	5.94813	5.40389	4.84509	5.02849	5.34963	4.90985
AGO3	ENSG00000126070	3.12541	2.49591	3.53718	3.14598	3.44434	2.67699	3.04707	3.44974	2.95559	3.88649	3.35679	3.24672
UROD	ENSG00000126088	4.48584	4.56552	4.58938	4.81715	4.58939	4.58099	4.82841	4.4178	4.23907	4.15885	4.21098	4.07502
ST3GAL3	ENSG00000126091	2.1059	2.29389	2.67484	2.68024	2.58778	2.42322	2.26459	2.30962	1.40346	2.53153	2.02843	2.25093
TMEM53	ENSG00000126106	1.88331	1.6541	1.99891	1.58553	1.6064	1.76725	1.94621	1.79939	1.71176	1.92385	1.76837	1.59228
HECTD3	ENSG00000126107	5.36231	5.35627	5.52653	5.57248	5.65366	5.47944	5.50631	5.37591	5.26211	5.72082	5.40646	5.18291
DNAJC8	ENSG00000126698	6.08979	6.30099	5.91625	6.13528	5.9435	6.15102	6.0247	6.02531	5.64646	5.88491	5.94188	5.84719
AHDC1	ENSG00000126705	3.01448	3.03855	3.72714	3.65613	3.66814	3.57293	3.58971	3.50479	2.75674	4.05	3.19127	3.49259
IFI6	ENSG00000126709	6.42083	6.8996	6.22541	6.65404	6.31923	6.59181	6.71345	6.19004	6.16047	5.35519	5.96513	5.93166
HIVEP3	ENSG00000127124	2.5981	2.5851	3.34957	3.30833	3.51729	3.00399	3.07288	2.80698	2.79911	3.45204	2.77976	2.92294
PPCS	ENSG00000127125	0.939345	1.11974	0.625483	0.807409	0.787807	0.747603	0.851612	0.616618	0.372943	-0.23692	0.0714442	0.185788
MACF1	ENSG00000127603	6.52875	6.08995	6.93669	6.52733	6.69889	6.36095	6.41822	7.11059	7.08857	7.55348	7.07036	6.88416
CEP85	ENSG00000130695	3.9011	2.93324	4.22594	3.38159	3.78606	3.01688	3.51068	3.76777	2.97996	4.54603	3.76002	3.29902
SESN2	ENSG00000130766	3.08042	3.51887	3.71367	3.68816	3.42747	3.62189	3.4718	3.56019	3.05179	3.94112	3.57895	3.58409
SMPDL3B	ENSG00000130768	0.192381	-0.124747	-1.29529	-0.213894	-0.741642	-2.02977	-1.0848	-2.41268	-1.41389	-1.48473	-1.33575	-1.20475
ATP5IF1	ENSG00000130770	6.0804	6.34713	6.32495	6.2859	6.28981	6.2665	6.50674	5.97483	5.22958	5.70902	5.77318	5.57039
MED18	ENSG00000130772	3.59427	3.52691	3.65144	3.80601	3.70186	3.95536	3.88263	4.07289	3.60601	3.92945	3.68415	3.68022
THEMIS2	ENSG00000130775	1.69075	0.0702658	1.72369	1.56562	1.78566	1.38717	1.4377	1.65798	2.12593	2.25438	2.81622	1.25384
GJA9	ENSG00000131233	-6.80062	-6.46064	-6.63118	-5.07174	-4.96206	-5.83515	-4.94265	-3.75862	-5.04935	-3.85715	-5.29313	-4.42516
CAP1	ENSG00000131236	4.88452	4.82168	4.4798	4.39539	4.49587	4.48658	4.86986	4.49378	4.49803	4.31105	4.59361	4.21189
PPT1	ENSG00000131238	6.36179	6.6004	6.28589	6.38939	6.25827	6.40136	6.32323	6.18239	6.10604	5.7203	6.21504	5.79732
LIN28A	ENSG00000131914	-3.78656	-6.03154	-3.88016	-5.2276	-6.11792	-5.40605	-6.09851	-4.78896	-6.20521	-6.01301	-6.44899	-5.99606
SPATA6	ENSG00000132122	1.90618	1.33439	1.85106	1.49409	2.07273	1.52845	1.52433	2.43917	2.54017	2.70868	2.66	2.08714
LRRC41	ENSG00000132128	5.75033	5.63184	6.01425	6.03723	5.96951	5.77702	5.6639	5.52376	5.33387	5.82748	5.63844	5.40699
MMACHC	ENSG00000132763	1.2628	0.627591	0.718712	0.658597	1.12617	0.870462	0.971553	1.07608	0.52587	0.453473	0.869646	0.461022
DPH2	ENSG00000132768	3.91259	3.58005	4.13648	4.09754	4.028	3.79968	3.96898	3.40943	3.02233	3.63676	3.12904	2.86374
TOE1	ENSG00000132773	0.307879	-0.205031	-0.0954696	0.306124	0.313046	-0.0753129	-0.332123	-0.00730236	-0.454253	0.0061408	-0.330305	-0.324834
NASP	ENSG00000132780	4.52718	3.33454	4.94669	4.60461	4.92913	3.91606	4.1861	4.85356	4.44035	5.51333	4.43945	4.27168
MUTYH	ENSG00000132781	2.78299	2.01737	3.84225	3.62605	3.38209	2.51898	2.87543	3.5336	3.6692	4.42908	3.54406	3.74906
PUM1	ENSG00000134644	5.35385	5.56561	5.52992	5.43918	5.397	5.40326	5.6395	5.44336	5.26497	5.40352	5.28782	5.27651
SPOCD1	ENSG00000134668	-1.533	-3.92998	-1.22606	-2.25158	-1.01636	-2.56753	-2.99695	-1.46501	-2.51869	-1.24849	-0.472968	-0.894507
YARS	ENSG00000134684	4.27193	4.45655	4.46811	4.59217	4.49596	4.423	4.54723	3.81978	3.08323	4.22179	3.84412	3.45487
PHC2	ENSG00000134686	5.06613	4.6972	5.35503	5.03092	5.08409	5.04379	5.15838	5.048	5.00609	5.37633	5.35483	4.94866
CDCA8	ENSG00000134690	-0.426408	-0.458392	0.0909542	-0.156954	0.175119	0.124027	-0.525363	-0.495916	0.0878298	0.472673	0.165974	-0.925417
GNL2	ENSG00000134697	4.22801	4.36133	4.14358	4.45567	4.49307	4.43139	4.19482	4.35671	4.1473	4.1734	4.17618	4.24664
AGO4	ENSG00000134698	2.77519	2.42604	3.45758	3.39758	3.35784	2.88552	2.83926	3.39773	3.48592	3.38861	3.19468	3.17636
SH3BGRL3	ENSG00000142669	4.28558	4.69846	4.09722	4.26047	4.52846	4.34679	4.33905	4.5746	4.24144	4.69928	4.49048	4.67098
CNKSR1	ENSG00000142675	1.29397	0.847362	3.08281	2.59616	2.16697	1.57719	0.706391	1.8973	1.39616	3.49233	2.06218	1.6053
ZNF593	ENSG00000142684	-0.0109707	1.04891	0.977896	1.43781	0.962525	0.114966	0.929468	0.391025	-0.347157	0.845041	-0.175903	0.977466
C1orf216	ENSG00000142686	6.48223	6.92636	6.55975	7.02156	6.56277	6.66876	7.00004	5.77067	4.99697	5.98428	5.47047	5.18347
KIAA0319L	ENSG00000142687	5.65776	5.94929	6.07049	6.21448	6.02581	5.91415	6.0459	5.83024	5.86227	5.78417	5.61631	5.61071
EVA1B	ENSG00000142694	2.64867	2.08381	3.85852	3.80889	3.26302	2.28399	2.87164	3.53335	4.54537	4.29594	2.98213	3.56469
C1orf94	ENSG00000142698	-1.76426	-1.13477	-2.17979	-1.2053	-0.680586	-1.79879	-0.754285	-2.54427	-3.18291	-3.57568	-2.01166	-3.55873
DMRTA2	ENSG00000142700	0.564639	-2.2653	-0.850885	-0.695829	-0.67361	-2.96174	-1.33227	0.012906	-1.59097	-0.246774	-2.19733	-0.851314
MAP3K6	ENSG00000142733	0.435689	1.48349	3.29815	2.95812	2.13113	2.25582	2.26124	2.88615	3.48302	3.58775	2.92706	3.33471
FCN3	ENSG00000142748	-5.9849	-2.32298	-2.49353	-4.25601	-3.73129	-2.8495	-3.71188	-2.59497	-0.359149	-2.30446	-2.60293	-2.60944
GPN2	ENSG00000142751	4.46606	4.311	4.95241	4.80471	4.81642	4.57999	4.77815	4.75866	4.62611	5.25877	4.68358	4.497
SYTL1	ENSG00000142765	-1.24694	-0.22246	-0.00221617	-0.0774855	-0.308841	-1.08883	-0.355019	-0.564839	-0.215558	-0.486333	-1.73945	0.530615
WDTC1	ENSG00000142784	3.49655	3.53131	3.76124	3.57246	3.62277	3.55874	3.66505	3.62767	3.65424	3.95543	3.59472	3.50966
TINAGL1	ENSG00000142910	0.778692	0.353143	1.6262	2.00508	1.71037	1.02127	1.72978	2.86176	4.97752	3.34987	2.86548	2.68728
AZIN2	ENSG00000142920	3.21428	2.989	3.3945	3.44793	3.35281	2.96913	3.2257	2.77138	1.55265	2.23576	2.22314	1.98297
RPS8	ENSG00000142937	7.17915	7.13967	7.27426	7.20066	6.98703	6.87215	7.35784	7.3592	7.61396	7.36528	7.60844	7.45258
KIF2C	ENSG00000142945	-1.74776	-1.55978	-0.730325	-2.92577	-2.11564	-2.01675	-1.15282	-1.73223	-1.44394	-1.80429	-1.01787	-2.10927
PTPRF	ENSG00000142949	7.57625	7.68952	7.80744	7.78976	7.71873	7.6215	7.85273	7.6543	7.49128	7.49265	7.49055	7.41163
BEST4	ENSG00000142959	-1.62022	-1.01015	-1.63135	-0.354308	-1.3248	-1.28278	-1.18674	-1.83971	-2.29344	-4.02724	-2.08471	-1.68837
MOB3C	ENSG00000142961	3.18867	3.43984	4.18684	3.49532	3.42058	3.61161	3.634	4.58166	5.3057	4.74319	4.70689	5.02552
CYP4B1	ENSG00000142973	-2.81329	-3.47331	-1.05889	-1.0844	-1.55969	-1.26286	-3.54028	-0.323831	0.259915	-0.284853	-1.56883	-3.43783
ZMYM4	ENSG00000146463	3.74645	4.05072	4.24616	3.87196	4.04255	3.96425	3.86514	3.63201	3.74382	3.81662	3.80839	3.43755
PAFAH2	ENSG00000158006	3.13192	2.83191	3.35438	3.10399	3.13325	2.84512	3.03795	3.58545	3.49954	3.536	3.40843	3.46034
EXTL1	ENSG00000158008	4.93366	5.37869	5.00976	5.36393	5.2444	5.19515	5.10067	4.08761	3.12675	4.39485	3.48004	3.65051
SLC30A2	ENSG00000158014	-4.4216	-2.85923	-3.5152	-3.86264	-2.75296	-3.23374	-2.03311	-5.424	-3.0329	-5.64805	-6.08403	-2.63111
TRIM63	ENSG00000158022	-5.28186	-3.94188	-2.30507	-5.13794	-2.4433	-5.31639	-3.42389	-3.6993	-5.11555	-3.33839	-3.03741	-1.9064
UBXN11	ENSG00000158062	4.89531	5.61572	5.51965	5.89413	5.52934	5.51218	5.66966	5.27095	5.17404	4.82546	4.93714	4.94261
XKR8	ENSG00000158156	2.86012	2.44037	3.19409	2.36983	2.89455	2.75617	2.58639	3.5273	3.74978	3.90033	3.70814	3.51625
EYA3	ENSG00000158161	2.97692	2.8945	3.71803	3.50916	3.50673	3.27924	3.10136	3.32788	3.13438	3.88918	3.5463	3.33462
WASF2	ENSG00000158195	5.52566	4.24521	5.69996	5.02956	5.14982	4.96483	5.2239	6.0225	6.42485	6.26373	6.6114	6.05866
TENT5B	ENSG00000158246	-3.46903	-1.84894	-1.78502	-1.43202	-1.85286	-2.22345	-1.91591	-2.10885	-1.11007	-2.11052	-2.89442	-1.04294
RHBDL2	ENSG00000158315	0.801402	-2.17056	-0.304266	-0.2246	0.215998	-0.759194	-0.327324	0.40387	-0.447321	0.0560786	0.168718	-0.0861719
EPB41	ENSG00000159023	3.063	3.39508	4.37495	4.13001	3.83433	3.98445	3.62767	3.93722	4.74152	4.47187	4.54665	4.22654
CCDC24	ENSG00000159214	2.01538	2.20278	3.32514	3.15671	2.75588	2.61828	2.11264	2.58235	2.28639	2.87912	2.21039	2.72204
MED8	ENSG00000159479	2.51705	2.35045	2.72337	2.79253	2.59723	2.72282	2.54097	2.415	1.95106	2.51699	2.36041	2.01337
CCDC17	ENSG00000159588	-3.91008	-6.27054	-2.98165	-3.29667	-2.26945	-5.06009	-3.33751	-2.41324	-3.53732	-1.00408	-3.04413	-3.1476
GPBP1L1	ENSG00000159592	4.23504	4.08892	4.28483	4.18584	4.2772	3.92446	4.0797	4.38389	4.31709	4.66778	4.36774	4.2826
TMEM69	ENSG00000159596	3.63373	3.53011	3.65716	3.51153	3.66237	3.76999	3.19906	3.7138	3.47715	3.28455	3.48915	3.29519
EFCAB14	ENSG00000159658	5.68153	5.13189	5.06768	4.75075	5.01139	5.06121	5.09925	6.04088	6.1733	5.57411	5.9835	5.89181
CCDC28B	ENSG00000160050	1.40264	1.44685	1.84679	2.05196	1.85328	1.55282	1.61822	2.16991	1.74122	1.69638	1.28954	1.8668
IQCC	ENSG00000160051	0.912216	0.967748	1.77859	1.8172	1.67278	1.38465	1.00769	0.625369	0.415566	1.04072	0.434817	0.740189
TMEM234	ENSG00000160055	3.01657	3.11923	3.8447	4.15644	3.65242	3.28767	3.27328	2.68565	2.60197	3.23027	2.898	2.83516
BSDC1	ENSG00000160058	6.08141	6.13377	6.20822	6.05657	6.01425	6.11134	6.16984	6.08498	5.77577	6.18329	6.08559	5.91699
ZBTB8A	ENSG00000160062	1.6764	1.72561	2.01831	1.90913	1.70761	2.19598	1.63035	1.98905	1.7843	1.77188	1.45454	1.70394
ZNF362	ENSG00000160094	5.46488	5.43173	5.80867	5.63448	5.58933	5.53414	5.55998	5.77643	5.59692	5.97101	5.42867	5.69805
FNDC5	ENSG00000160097	3.93006	4.64783	4.58967	4.83168	4.4807	4.54394	4.20781	3.85154	3.02337	3.63684	3.39908	3.27191
CYP4A22	ENSG00000162365	-3.81581	-4.21279	-2.50887	-3.18646	-3.29917	-3.00234	-3.05737	-3.09574	-4.97142	-3.77923	-5.21521	-3.17732
PDZK1IP1	ENSG00000162366	-5.28551	-2.94552	-3.5311	-3.55662	-5.0319	-3.32003	-2.69056	-2.24351	-3.53423	-2.60506	-2.19305	-3.91004
TAL1	ENSG00000162367	0.240609	0.267436	1.88539	1.74123	1.22412	0.655884	1.75598	1.95748	3.08279	2.68451	2.21498	2.55314
CMPK1	ENSG00000162368	5.45273	5.57646	5.04133	5.13502	5.14998	5.39267	5.28069	5.32945	5.1018	5.12634	5.14099	5.0435
BEND5	ENSG00000162373	4.58663	5.0638	4.84126	5.4527	4.98061	5.22666	4.76537	3.994	3.5698	4.56136	4.17932	3.89381
ELAVL4	ENSG00000162374	4.79826	5.28067	5.19449	5.3417	5.3542	5.3349	5.19665	4.56296	3.50069	4.91988	4.45775	4.33384
ZSWIM5	ENSG00000162415	2.42616	2.10758	2.58802	2.74754	2.5286	2.39916	2.24068	2.6553	2.62237	2.52012	2.16358	2.31165
GMEB1	ENSG00000162419	1.68884	1.45091	1.23751	1.59218	1.7672	1.54667	1.22016	1.61393	1.37255	1.6787	1.14188	1.24985
KNCN	ENSG00000162456	0.00647319	0.346458	-0.57506	0.0862655	0.128833	-0.229688	-0.156612	-1.34956	-3.93574	-1.93618	-1.59456	-1.55667
MATN1	ENSG00000162510	-0.638041	-2.29806	-0.690994	-1.21401	-1.10433	-3.158	-1.00246	-2.86283	-0.957153	-1.76496	-1.61597	-1.74801
LAPTM5	ENSG00000162511	3.55364	3.67123	4.98788	4.24143	3.36554	4.09524	5.11111	4.9991	7.10748	4.64276	6.26223	5.3302
SDC3	ENSG00000162512	6.73634	7.00584	6.83326	6.68018	6.84428	6.94838	6.65459	7.07462	6.74007	6.79222	6.53494	6.96079
PEF1	ENSG00000162517	4.19192	4.41429	4.34129	4.47076	4.40217	4.51606	4.27121	3.95367	3.5828	4.02224	4.20102	3.90141
SYNC	ENSG00000162520	0.408994	1.49522	1.17883	0.768645	0.708401	1.00523	0.897737	1.84472	2.50376	0.272741	1.96229	2.25652
RBBP4	ENSG00000162521	5.52907	5.49665	5.60326	5.52703	5.49366	5.55615	5.51513	5.65227	5.28465	5.59031	5.42723	5.22881
KIAA1522	ENSG00000162522	1.50297	1.8571	2.13737	2.09408	1.93774	2.02743	1.96608	1.82331	2.5867	2.65776	2.21356	2.43189
TSSK3	ENSG00000162526	-2.09108	-3.62556	-0.680629	-1.70615	-2.2969	-2.58504	-1.95557	-1.50851	-1.4773	-0.944068	-1.04301	-2.00512
SMIM12	ENSG00000163866	3.4234	3.61053	3.54472	3.96624	3.49153	3.66961	3.6593	3.0789	2.65974	2.90617	2.8775	2.49965
ZMYM6	ENSG00000163867	1.02211	0.98944	1.28613	1.16994	1.27962	1.07849	0.704289	0.928954	0.779893	1.50061	1.25637	0.690276
GRIK3	ENSG00000163873	4.54084	4.12284	4.44568	4.21267	4.75298	4.12537	4.34658	3.42167	2.33299	3.98133	3.4625	3.2782
ZC3H12A	ENSG00000163874	-1.55289	-2.91335	-1.62446	-2.30205	-2.19237	-2.4805	-2.39535	-0.915876	0.16091	0.0120712	-0.330801	-0.629944
MEAF6	ENSG00000163875	6.62118	7.08387	6.65799	6.80058	6.78389	6.90519	6.83259	6.21925	5.53244	6.12095	6.20885	5.84607
SNIP1	ENSG00000163877	5.43539	5.6957	5.48828	5.42011	5.55836	5.41799	5.04149	5.44372	5.18523	5.24509	5.43751	4.81515
DNALI1	ENSG00000163879	1.74509	2.08507	2.83972	2.37882	1.99869	2.07483	2.20498	3.00189	3.59283	2.87993	3.18181	3.04977
HEYL	ENSG00000163909	-0.173412	0.637878	1.02845	0.833007	0.112613	0.398718	0.727633	1.70461	1.65241	1.58365	1.25547	1.18556
EXO5	ENSG00000164002	-0.792605	-0.850584	-0.662336	-0.326754	-0.870622	-0.814308	-1.39621	-0.837482	-1.24382	-1.68686	-1.218	-1.76507
C1orf50	ENSG00000164008	2.34526	2.30673	2.32281	2.24818	2.2543	2.65677	2.7923	2.40493	2.03353	1.85894	1.85451	1.3284
ERMAP	ENSG00000164010	2.92641	3.42213	3.2913	3.42625	3.51237	3.11961	3.0664	3.59601	3.71944	3.21603	2.81873	2.90909
ZNF691	ENSG00000164011	0.782992	0.244968	1.09379	0.781967	1.04717	0.567892	0.553506	1.14228	0.980785	0.94886	1.04433	0.75749
MFSD2A	ENSG00000168389	2.78634	2.86609	3.5639	3.5521	3.27826	3.61606	3.70825	4.02448	3.70078	3.74376	3.436	3.72797
SERINC2	ENSG00000168528	-2.45432	-3.11433	-1.51934	-1.63232	-1.43518	-1.64085	-2.33331	-1.54982	-1.44001	-2.41773	-1.53179	-1.23086
NDUFS5	ENSG00000168653	5.85678	6.13813	6.10173	6.27997	5.90837	6.16061	6.06582	6.12463	5.76665	5.88309	5.91122	6.04105
RSPO1	ENSG00000169218	-2.4277	-5.78815	-3.9587	-3.39925	-2.55261	-4.5777	-4.27016	-5.54557	-4.37686	-3.18466	-4.20561	-4.75268
PTAFR	ENSG00000169403	-0.452394	-0.0364601	0.933856	0.436272	0.424647	0.81142	1.39253	1.50568	3.18395	1.13961	1.94718	1.64435
CD52	ENSG00000169442	1.92704	2.98949	2.16687	1.50392	2.38228	2.78004	2.65949	1.31697	0.678319	2.42306	1.38563	1.93477
LURAP1	ENSG00000171357	3.56352	2.25143	2.6361	3.26083	3.1353	2.93463	2.85515	2.94539	2.57157	2.80499	2.93351	2.42708
SLFNL1	ENSG00000171790	-5.2626	-3.92261	-2.5082	-2.38171	-3.42403	-3.88209	-3.76719	-3.56455	-3.87389	-1.24112	-1.97083	-2.88714
CTPS1	ENSG00000171793	2.98235	2.99408	2.82749	3.218	2.80078	2.87995	2.66724	2.533	1.65246	2.65963	2.07445	1.93961
COL8A2	ENSG00000171812	-0.646187	-1.49063	0.164798	-0.445681	-0.392583	-0.115118	0.268373	0.314893	1.73425	0.460786	0.822312	0.333344
KLF17	ENSG00000171872	-1.70715	-1.85259	-2.34507	-2.04865	-2.2609	-2.96407	-1.65653	-1.76201	-2.34819	-3.15599	-3.00701	-1.81712
PPIH	ENSG00000171960	2.08639	2.53134	2.58535	2.66024	2.49471	2.47774	2.55748	1.8812	1.67046	2.0461	2.06236	1.40068
UQCRH	ENSG00000173660	5.02768	5.31683	5.05233	5.24106	5.08279	5.33821	5.22534	4.87694	4.46508	4.69321	4.66214	4.49408
PLK3	ENSG00000173846	2.7818	3.19503	2.99563	3.35198	3.62036	3.30186	3.6094	3.34164	3.10462	2.62144	3.52024	3.46711
AKIRIN1	ENSG00000174574	7.24508	7.06387	6.95535	6.84346	7.00835	6.96092	6.99489	6.77555	6.58552	6.95742	6.76792	6.41765
CD164L2	ENSG00000174950	-5.10257	-1.95523	-2.93313	-1.2582	-1.52704	-2.1371	-2.82955	-3.52	-4.93625	-3.74406	-5.18004	-2.72711
PDIK1L	ENSG00000175087	1.91198	2.30693	1.98488	2.09732	2.00265	2.08981	1.95793	1.74665	1.43619	1.93567	1.57428	1.16572
MARCKSL1	ENSG00000175130	7.74322	6.02384	6.71068	6.26138	6.97856	6.28151	7.04846	7.41472	6.54984	6.82596	7.2921	6.83228
KDF1	ENSG00000175707	-7.23721	-4.31226	-4.48281	-3.92336	-5.39864	-4.46438	-3.96419	-3.06968	-3.164	-2.48638	-3.72971	-3.05439
SFN	ENSG00000175793	-3.3329	-2.40795	-1.5785	-2.18898	-2.49433	-2.36743	-1.25253	-0.502403	-3.16658	-0.804462	2.72918	-1.15008
ZNF683	ENSG00000176083	-6.17256	-5.83258	-7.00312	-6.02864	-4.59703	-7.20709	-6.89955	-6.00503	-5.00625	-6.81405	-7.25003	-5.7971
ZBTB8OS	ENSG00000176261	1.42241	1.13399	1.68648	1.94107	1.59642	1.5927	1.41764	1.52889	1.34028	1.68835	1.19021	1.39635
RIMKLA	ENSG00000177181	4.73809	4.96288	4.70273	4.76559	4.80629	4.95297	4.84991	3.8939	2.85732	4.30749	3.96229	3.66228
SVBP	ENSG00000177868	4.16529	4.42999	4.20162	4.7521	4.29647	4.58797	4.7573	4.44415	5.24078	4.20797	4.20066	4.12408
DMAP1	ENSG00000178028	0.831381	0.670875	1.35887	1.47212	1.20787	0.784097	0.910298	0.949827	0.726	1.21132	0.873292	1.0358
TMEM125	ENSG00000179178	1.82088	-1.04894	0.348045	0.322529	0.798187	-0.923244	0.803923	0.686943	-1.38767	-0.824825	0.938866	-0.774454
CITED4	ENSG00000179862	2.24136	2.6262	3.20289	3.08689	2.68	2.89437	2.93321	2.90871	2.04727	3.04125	2.75391	2.95986
TRNAU1AP	ENSG00000180098	3.16116	3.12037	3.80435	3.53457	3.62873	3.21436	3.13357	3.53484	3.85555	4.09708	3.70292	3.55906
RCC1	ENSG00000180198	1.68493	2.30989	2.60125	2.54578	1.78099	2.30549	2.44573	2.63191	3.46358	3.9842	2.87876	2.84626
GPR3	ENSG00000181773	0.0685965	0.787093	-0.451624	1.0444	1.60908	1.67561	1.00154	1.32019	-1.50205	-0.358766	-0.0677662	-0.614837
LSM10	ENSG00000181817	5.4902	5.83019	5.41841	5.76918	5.47637	5.48467	5.67514	5.7081	5.58905	5.97485	5.44889	5.79307
LCK	ENSG00000182866	-4.58803	-7.24805	-6.41859	-7.44411	-7.33443	-7.62256	-5.73005	-6.4205	-5.09979	-7.22952	-7.6655	-5.21257
EPHA10	ENSG00000183317	3.16097	3.37946	3.74067	3.93641	3.51482	3.6052	3.66091	2.55844	1.73595	2.46112	2.22274	2.03181
FHL3	ENSG00000183386	0.438075	0.981274	1.03462	0.816463	0.785546	1.23665	0.827499	0.874019	1.33162	0.924137	0.973583	1.12817
SF3A3	ENSG00000183431	3.27807	3.29776	3.42103	3.42461	3.26759	3.45653	3.46599	3.1878	2.83295	3.05881	3.13211	2.60281
UTP11	ENSG00000183520	2.05029	1.9075	1.72208	1.93699	2.19963	1.44921	1.80684	1.99602	1.4119	1.52815	1.52296	1.43893
FAM167B	ENSG00000183615	-3.97985	-3.63986	-1.54737	-2.15785	-2.04817	-3.01438	-2.22141	-1.25978	1.25686	0.16526	-0.57189	0.182208
BMP8A	ENSG00000183682	1.5935	1.31573	1.5726	1.76948	1.67515	0.697945	0.975739	0.909784	1.19097	2.12013	0.594882	1.55931
PTP4A2	ENSG00000184007	6.57218	5.25208	5.38563	5.23689	5.77485	5.4553	5.77007	6.16272	5.85932	6.2412	6.49732	5.92016
A3GALT2	ENSG00000184389	-3.66976	-3.91474	-4.50032	-4.52584	-3.67919	-6.28925	-4.39675	-5.08719	-5.08841	-3.31125	-4.74723	-5.87927
MANEAL	ENSG00000185090	4.04473	4.15109	4.04831	4.02508	4.03082	4.0836	4.24042	3.21836	2.10773	3.12836	2.64228	2.51279
FAF1	ENSG00000185104	6.34658	6.34896	6.29837	6.42249	6.31639	6.46012	6.47271	6.27261	5.94746	6.10924	6.22086	5.95216
POU3F1	ENSG00000185668	1.01142	1.60229	1.70266	0.660207	0.951129	1.6016	1.45167	1.18698	-0.239997	0.897339	-0.157552	0.112513
MATN1-AS1	ENSG00000186056	1.10379	-1.59575	0.791699	-0.438175	-0.151616	-0.496331	0.296637	-0.237689	-0.131991	-1.04671	0.88296	0.555202
AGBL4	ENSG00000186094	1.99396	2.06947	1.79567	1.90342	1.86581	1.82337	1.97185	0.245559	-1.35429	0.0305481	0.39158	-0.391789
TEX38	ENSG00000186118	-4.75802	-4.41803	-3.00362	-1.80674	-2.18249	-2.79255	-4.485	-2.85352	-4.5917	-4.39951	-4.83549	-3.38256
CYP4Z1	ENSG00000186160	-1.91576	-1.50178	-0.949855	-0.264878	-0.86569	-1.29133	-1.80321	-1.72314	-2.41241	-2.22021	-1.4338	-2.3288
CYP4X1	ENSG00000186377	3.85238	4.12391	4.30524	4.38829	4.21114	4.2469	4.2597	3.24331	1.83107	2.70134	2.91561	2.66731
CCDC30	ENSG00000186409	1.26591	1.68793	2.37261	1.98452	1.65142	1.69916	1.73252	1.47876	1.84342	2.10875	1.85302	1.64902
TMEM222	ENSG00000186501	4.35947	4.31702	4.43815	4.47501	4.32614	4.59285	4.46011	4.33336	3.67974	4.01004	4.00102	3.81222
FOXD2	ENSG00000186564	-6.46519	-4.12521	-5.29576	-3.99934	-6.21159	-6.49972	-5.19218	-3.88263	-4.29888	-3.52172	-3.37274	-2.50477
HPDL	ENSG00000186603	-2.29746	-2.74598	-3.12803	-2.75761	-2.43381	-1.60264	-2.46502	-2.05593	-3.79412	-3.37953	-3.81551	-2.31195
FOXE3	ENSG00000186790	-4.8537	-5.51372	-4.68427	-4.70978	-3.6001	-2.88823	-4.58069	-3.27114	-3.10243	-3.91023	-2.02428	-3.89328
FAM183A	ENSG00000186973	-3.50517	-2.90215	-3.33573	-5.68317	-3.57349	-4.86162	-2.74673	-6.24453	-4.66078	-4.46858	-4.90456	-4.45164
CYP4A11	ENSG00000187048	-3.15446	-2.67697	-3.49959	-1.87303	-2.63782	-3.51092	-3.61841	-6.89382	-6.31007	-5.11788	-3.38393	-6.10093
RNF220	ENSG00000187147	4.66153	4.40176	4.70223	4.76358	4.68761	4.46071	4.61261	4.67457	3.92734	5.15376	4.29612	4.36466
GJA4	ENSG00000187513	-2.65991	-2.85044	-0.284017	-1.30953	-1.78481	-2.22495	-2.27998	-0.0228905	0.817195	1.12745	-0.437815	0.490847
ZFP69B	ENSG00000187801	-2.34147	-2.38714	-2.08562	-2.23362	-2.01833	-2.24012	-1.76445	-2.7412	-3.70766	-2.54145	-2.58887	-3.05794
ZFP69	ENSG00000187815	0.168812	0.0711112	0.297224	0.525464	0.646734	0.00752765	-0.109816	0.624624	0.223017	0.862673	0.131236	0.142656
RAB42	ENSG00000188060	-0.901346	-0.561361	-0.31687	-1.11999	-1.01031	-1.29844	-0.338825	-0.240775	1.52131	1.04213	-0.826812	0.391652
TCTEX1D4	ENSG00000188396	-4.93998	-3.01503	-4.77054	-2.79605	-3.68637	-2.65258	-2.66696	-5.35741	-2.45173	-2.9965	-4.01745	-2.56452
CATSPER4	ENSG00000188782	-3.88943	-3.54945	-2.13503	-2.74551	-3.63583	-3.92396	-3.61642	-4.30686	-2.72312	-0.530921	-3.9669	-3.51397
MTF1	ENSG00000188786	4.12296	3.60461	3.86971	3.7284	4.12721	3.99685	3.88222	4.53722	4.40211	4.42007	4.44108	4.24224
TMCO2	ENSG00000188800	-4.61968	-5.86466	-6.03521	-5.06072	-5.95104	-6.23917	-5.93163	-4.62208	-4.45337	-4.26117	-4.69715	-5.82919
GJB3	ENSG00000188910	-4.05674	-4.52411	-2.8873	-2.91281	-3.61049	-2.57669	-3.13164	-1.99612	-2.69778	-3.18365	-4.1342	-3.0292
GJB5	ENSG00000189280	-0.307543	-0.868023	-0.24502	0.314427	-0.468977	-0.291445	-0.593956	-0.444867	-2.94858	-0.0559463	-0.43748	-1.15448
GJB4	ENSG00000189433	-5.33202	-4.99203	-4.16258	-3.1881	-2.75649	-3.78158	-4.059	-4.74945	-5.1657	-4.97351	-3.08756	-4.95656
STK40	ENSG00000196182	4.60818	4.89206	4.91011	5.05136	5.17844	5.21722	4.98057	5.04617	5.25787	5.43112	5.05292	5.32127
YRDC	ENSG00000196449	4.65838	4.80143	4.80625	4.58062	4.8817	4.67019	4.94418	4.4918	4.00552	4.32072	4.06695	3.76652
SLC6A9	ENSG00000196517	4.27032	2.27539	2.87336	2.82208	3.2837	2.65657	3.62436	4.50431	4.17072	4.90046	4.12368	4.47514
ZMYM1	ENSG00000197056	1.21026	0.843292	2.08513	0.559767	1.2393	0.920475	1.08118	1.05369	1.26866	1.41821	1.3718	1.31487
FAM110D	ENSG00000197245	-0.4536	0.886385	1.6752	0.649681	0.952007	1.29614	0.858943	2.28097	1.54279	1.09254	2.02693	2.57211
IPP	ENSG00000197429	3.48337	2.78588	3.52839	3.09082	3.09542	3.23192	3.4508	3.25446	3.48897	3.0376	3.19374	3.21728
C1orf122	ENSG00000197982	5.38424	5.07011	4.77119	5.06888	4.86809	4.70046	5.25721	5.2626	4.7702	4.78125	4.54544	5.056
SNHG12	ENSG00000197989	1.02298	0.673662	1.90911	1.98222	1.68321	1.19639	1.10494	1.73898	1.60433	2.27715	1.62777	1.78809
SZT2	ENSG00000198198	4.13919	3.34948	5.03511	4.73997	4.64564	3.95096	4.19416	4.58371	4.4104	4.85105	4.22995	4.29913
YTHDF2	ENSG00000198492	4.08376	4.24351	4.04402	4.20217	4.1953	4.28868	4.03989	3.77469	3.20512	3.82535	3.8131	3.39853
ARMH1	ENSG00000198520	1.96855	2.53801	3.80357	3.77805	3.63096	2.37982	2.6124	2.67042	3.10977	3.48031	2.99888	3.60497
GPATCH3	ENSG00000198746	3.94765	3.65994	3.82596	4.27366	3.87841	3.73816	3.99093	3.81205	3.17842	3.24636	3.40295	2.99568
OXCT2	ENSG00000198754	-0.0274353	-0.967558	-0.190572	-0.327119	-0.337732	-0.291445	-0.198028	0.022259	-1.62666	-0.00149849	-0.43748	-0.832547
FOXJ3	ENSG00000198815	3.83773	3.89048	4.10429	4.0996	4.03463	3.97236	3.85296	3.62121	3.17927	3.97189	3.52447	3.2083
HMGN2	ENSG00000198830	8.06331	7.59319	8.12226	8.02017	7.69355	7.26819	7.79887	7.5609	6.93195	7.44967	8.11945	7.19275
RNU5F-1	ENSG00000199377	-7.17232	-5.83233	-4.41792	-4.44343	-3.45928	-7.20685	-6.8993	-7.58975	-4.006	-4.49188	-4.92786	-5.79686
RNU6-605P	ENSG00000199963	-5.85738	-5.51739	-4.10298	-3.71346	-4.01881	-4.30694	-4.58436	-3.95288	-4.69106	-5.49887	-5.93485	-5.48192
SNORA73B	ENSG00000200087	-3.40027	-4.38221	-5.55276	-4.57827	-3.88363	-4.17176	-3.86422	-3.8177	-3.23395	-3.77872	-3.47774	-4.34674
RNU5D-1	ENSG00000200169	-5.74386	-6.40388	-4.25249	-6.59994	-6.49026	-6.77839	-3.88589	-7.16129	-6.57755	-5.38535	-6.82133	-5.3684
	ENSG00000200421	-5.44214	-3.51719	-5.2727	-2.97629	-4.18853	-4.47666	-4.16912	-3.53764	-4.27582	-4.08362	-3.93464	-3.48171
	ENSG00000200591	-3.44567	-3.69064	-1.27623	-1.42727	-3.77703	-2.06516	-2.43569	-3.44806	-2.54239	-1.67212	-3.1081	-1.65517
SNORD46	ENSG00000200913	-4.01755	-5.26253	-2.62572	-4.45859	-4.34891	-4.63704	-5.3295	-4.01995	-4.4362	-2.65904	-3.67998	-3.64209
SNORA63C	ENSG00000201448	-4.50048	-4.74545	-4.33104	-2.94152	-3.50991	-4.11997	-4.22746	-3.69552	-4.33416	-3.14196	-2.99298	-4.12502
	ENSG00000201542	-2.72381	-4.70575	-4.8763	-4.90181	-3.79213	-5.08026	-4.77272	-2.87821	-3.29446	-4.68722	-3.53824	-4.67028
SNORD38A	ENSG00000202031	-3.65694	-5.31695	-2.68014	-3.92805	-2.40333	-4.1065	-3.38392	-6.07437	-4.49062	-5.29842	-5.73441	-5.28148
	ENSG00000202222	-3.51864	-3.17865	-2.93416	-2.15232	-2.85	-4.13813	-3.83058	-2.93607	-2.12993	-3.74509	-3.59611	-1.92078
	ENSG00000203325	-4.34392	-6.81129	-3.6599	-3.30691	-4.89767	-6.1858	-3.87826	-4.76135	-3.81503	-2.7053	-3.42138	-3.31638
LINC01562	ENSG00000203356	-2.34039	-2.58536	-2.07784	-2.93343	-2.99367	-2.47445	-2.65233	-2.75782	-3.75903	-2.42933	-3.73978	-2.54989
	ENSG00000203620	-3.49891	-4.15892	-2.32947	-3.35499	-4.2453	-3.53344	-4.22589	-4.91634	-2.33259	-3.1404	-3.57638	-3.12345
FOXO6	ENSG00000204060	2.22808	1.95865	1.82463	1.65709	2.76179	1.19355	2.34774	1.62319	1.49957	2.52466	1.55041	2.28615
INPP5B	ENSG00000204084	2.14828	1.58955	2.94575	2.78697	3.06347	2.33614	2.25954	2.74823	2.58489	3.20116	2.82343	2.8263
PHACTR4	ENSG00000204138	5.30842	4.56577	5.72344	5.3184	5.55008	4.67398	4.53611	5.57463	5.82202	5.93738	5.61289	5.59493
ZDHHC18	ENSG00000204160	3.06285	3.23777	3.63509	3.66028	3.63056	3.56033	3.43323	3.47488	3.30819	4.12679	3.66872	3.42853
RNU6-608P	ENSG00000206654	-5.9532	-5.61321	-5.78376	-4.80928	-3.6996	-5.98773	-4.68018	-4.37063	-4.78688	-5.59469	-4.44571	-3.99278
RNU6-510P	ENSG00000212541	-4.5573	-2.63235	-3.38786	-4.41338	-3.3037	-3.59183	-4.28429	-4.97473	-2.80602	-1.61383	-2.63477	-4.18184
CFL1P2	ENSG00000213478	-3.75408	-3.4141	-3.58464	-2.61016	-3.50048	-3.78861	-3.48107	-4.17151	-3.58777	-1.07364	-2.83155	-0.571266
MYCBP	ENSG00000214114	0.606238	0.820692	1.66645	1.55752	1.0028	0.571711	1.04918	1.42402	1.77255	1.28668	1.94381	0.856168
ACTN4P2	ENSG00000214141	-5.60434	-6.26435	-4.4349	-4.46042	-5.35074	-5.63887	-4.74636	-7.02177	-6.43802	-6.24583	-6.68181	-6.22888
SH3D21	ENSG00000214193	1.47031	1.7285	3.13084	3.056	2.66004	1.8983	2.02142	1.26386	0.625216	2.45484	1.33489	1.19693
	ENSG00000215895	-3.91375	-5.57377	-4.74431	-4.76983	-4.66015	-4.36332	-4.05577	-4.33118	-5.74744	-5.55524	-3.66929	-5.53829
	ENSG00000217644	-6.18187	-4.84189	-4.42747	-4.45299	-3.92827	-6.2164	-4.90886	-4.5993	-6.01556	-5.82336	-6.25934	-5.80641
MTMR9LP	ENSG00000220785	1.84617	0.462677	2.3416	1.68584	2.09978	0.947302	1.23623	1.81038	2.15736	2.19449	1.68505	2.28134
RNU6ATAC27P	ENSG00000221216	-2.33641	-2.99643	-0.166974	-1.60753	-0.760881	-1.37094	-3.0634	-1.75384	-3.1701	-1.39294	-1.82892	-0.960953
SNORD99	ENSG00000221539	-1.28439	-2.52937	-1.28488	-1.98847	-0.500275	-1.68149	-1.1813	-0.784287	-0.587564	0.296511	-1.36186	-0.619427
BTBD19	ENSG00000222009	0.876483	1.12532	2.2641	2.0922	2.32273	1.31471	0.892339	1.33619	1.75002	2.09602	1.70787	1.68163
DCDC2B	ENSG00000222046	-1.52301	-2.18303	0.346866	0.375798	-0.0994837	-1.23561	-1.92807	-1.13309	-1.89727	-0.520644	-1.90004	-2.14755
RN7SKP16	ENSG00000222112	-5.25426	-7.49924	-4.08482	-5.11034	-3.67873	-6.28879	-6.56621	-6.25666	-4.08795	-3.78027	-5.10934	-4.29384
LINC01778	ENSG00000223382	-2.61658	-3.73602	-3.09922	-2.93209	-4.23744	-4.11054	-2.80299	-3.68609	-4.90969	-3.7175	-2.83155	-4.11559
	ENSG00000223583	-4.39151	-5.05153	-3.22207	-2.92566	-4.13791	-2.42604	-5.1185	-4.22398	-3.2252	-3.033	-4.46898	-4.01605
	ENSG00000223624	-3.74816	-5.40817	-3.57872	-2.60423	-3.49455	-4.19772	-5.47514	-5.16559	-5.58184	-5.38964	-4.82563	-5.3727
	ENSG00000223944	-2.61425	-5.08162	-2.08224	-2.69272	-1.99807	-3.87117	-1.97866	-3.03168	-3.67033	-3.06309	-4.49907	-2.72421
	ENSG00000224066	-4.25147	-4.06349	-2.3165	-2.38508	-2.2754	-3.90749	-3.71542	-3.99083	-5.08516	-3.89296	-5.06591	-4.61298
	ENSG00000224592	0.242574	0.0800582	0.646478	0.357927	-0.131854	0.418264	-0.349483	-0.525355	-2.09361	0.483249	-0.699966	-0.247037
LINC00853	ENSG00000224805	-2.94113	-1.92307	-2.39318	-3.11914	-2.68753	-2.49023	-3.18269	-2.98005	-2.3963	-4.90455	-2.75557	-2.71767
PPP1R8P1	ENSG00000224986	-4.69645	-4.35646	-3.04158	-4.55252	-3.95742	-4.24555	-5.74536	-4.62845	-5.85206	-3.65986	-3.3954	-5.05795
ATP6V1E1P1	ENSG00000225099	-3.72577	-4.97075	-3.55634	-4.16681	-2.47217	-3.34526	-3.03772	-4.72817	-5.14442	-4.95222	-2.80324	-4.93528
NPM1P39	ENSG00000225159	-3.25147	-3.49645	-3.66699	-4.69251	-5.58283	-4.87096	-3.56342	-3.93194	-3.67012	-5.47792	-4.32894	-4.46097
	ENSG00000225313	-0.337625	-3.19404	0.259907	-0.247142	-0.164942	-0.944059	-1.75851	-0.678436	-0.367708	0.83944	0.0703323	-0.31726
	ENSG00000225333	-5.19064	-4.26569	-3.69927	-4.46175	-4.35207	-5.22516	-4.91762	-4.60807	-2.8544	-3.5102	-3.94618	-2.81518
RPS15AP10	ENSG00000225447	-0.238381	-1.63536	0.857057	0.284053	0.152726	-0.0098745	-0.11737	1.06665	0.693468	0.885666	1.00608	-0.862921
CYP4A22-AS1	ENSG00000225506	-3.79638	-4.45639	-2.88997	-3.33053	-2.37285	-3.09394	-4.30097	-4.47684	-4.8931	-4.21547	-3.65145	-5.00588
AGBL4-IT1	ENSG00000225623	-5.4458	-5.10582	-4.6914	-4.30188	-4.1922	-5.48033	-5.17279	-5.86323	-6.27949	-6.08729	-4.52327	-6.07034
	ENSG00000225721	-2.45934	-3.70432	-1.45983	-3.48534	-4.37566	-1.7569	-2.5489	-2.72477	-2.87799	-2.4634	-2.70674	-3.66884
LINC01389	ENSG00000225762	-2.58563	-3.24565	-3.41619	-1.11978	-2.0101	-2.0352	-2.72766	-2.68114	-2.83436	-1.64216	-3.6631	-3.21017
	ENSG00000225767	-1.41021	-3.87758	-1.46317	-2.48868	-1.15661	-3.2521	-1.62263	-1.05004	-3.05125	-2.85906	-3.29504	-2.84211
	ENSG00000225779	-3.18675	-3.84676	-2.01731	-2.45786	-2.93314	-2.63631	-2.91373	-3.60418	-4.02043	-1.24327	-1.67926	-2.22633
FAM229A	ENSG00000225828	1.52404	0.611638	2.5135	2.19848	1.94559	1.47159	1.43448	2.1418	2.06475	3.39445	2.11795	2.80758
	ENSG00000225886	-5.00546	-2.66548	-1.6661	-2.05418	-2.75186	-2.71806	-2.41052	-4.42289	-2.25419	-4.64695	-2.49797	-2.04504
	ENSG00000225891	-1.62496	-2.86994	-0.581054	-0.896077	-1.37136	-1.92252	-1.93691	-1.82	-0.584179	-2.26645	-1.96547	-0.512536
	ENSG00000226252	-1.72967	-2.46769	-1.41584	-1.07879	-1.33168	-1.6902	-1.70459	-1.39503	-0.489357	-0.975231	-1.73314	-0.557745
	ENSG00000226438	-4.79935	-4.45937	-3.62991	-4.65543	-4.54575	-2.24892	-3.52634	-2.63182	-4.63304	-2.44084	-4.87682	-3.42389
	ENSG00000226499	-2.66744	-1.45299	-1.498	-1.52352	-1.09191	-3.28693	-2.97939	-0.582371	0.586338	0.276035	-1.00794	-0.707016
	ENSG00000226745	-5.00987	-6.25485	-5.42539	-4.86595	-5.34123	-5.62936	-6.32182	-6.01226	-6.42852	-5.23632	-5.6723	-4.63441
	ENSG00000226957	-5.43969	-5.0997	-3.68529	-3.7108	-3.60112	-4.47422	-3.58171	-3.85712	-4.27337	-3.49621	-4.51716	-4.06423
	ENSG00000227163	-4.96403	-4.62405	-4.79459	-4.82011	-3.12547	-3.4136	-3.69102	-3.38146	-2.79772	-3.60552	-5.0415	-3.00361
	ENSG00000227416	-5.38361	-5.04362	-5.79913	-4.82465	-5.13	-5.41813	-6.69555	-7.386	-6.80225	-6.61006	-7.04604	-6.59311
	ENSG00000227527	-0.497943	-0.688473	-0.707016	-0.469498	-0.774854	-0.532471	-1.34041	-0.80846	-0.572637	-0.139431	-0.575413	-0.363491
SLC2A1-AS1	ENSG00000227533	-0.380011	0.0618539	1.1043	0.535643	0.819822	-0.602165	0.820854	-0.132627	0.494841	0.375837	0.374793	0.0302149
PABPC4-AS1	ENSG00000228060	-5.31193	-5.55691	-4.40552	-5.75297	-4.64329	-5.34646	-6.62388	-4.72936	-5.14561	-4.53838	-4.97436	-5.52143
	ENSG00000228192	-2.92954	-5.17452	-1.7601	-3.78562	-1.56046	-2.96407	-2.65653	-3.12458	-2.54084	-2.57103	-2.27005	-2.33169
EFCAB14-AS1	ENSG00000228237	-2.85064	-4.51065	-3.6812	-4.70671	-3.59703	-3.3002	-2.25569	-5.26807	-3.09936	-4.49212	-3.34314	-4.47518
	ENSG00000228436	-0.0808602	-0.529371	-0.159349	-0.184865	-0.572684	-0.522013	-0.553273	-0.353902	-0.0195153	0.302743	0.138064	-0.53829
	ENSG00000228477	-3.1848	-2.84482	-0.792969	-0.818485	-0.815719	-1.48236	-2.17482	-2.18719	-2.60345	-0.0189331	-3.26227	-1.3943
SPCS2P4	ENSG00000228589	-1.13596	-1.23655	-2.04452	-2.23997	-2.54532	-1.61106	-0.94095	-1.99397	-1.41022	-1.44041	-1.00193	-1.42347
	ENSG00000228634	-2.63723	-5.1046	-3.27514	-2.7157	-2.38362	-3.47911	-3.17157	-2.16157	-3.27827	-1.27871	-2.52205	-3.06912
	ENSG00000229044	-2.17384	-2.15578	-0.62589	-0.544491	-1.07224	-1.36037	-1.63779	-1.45377	-0.870023	0.184671	-0.180921	-1.31295
LRRC37A12P	ENSG00000229259	-3.35732	-4.6023	-2.77285	-2.79836	-4.68868	-3.97681	-4.66927	-5.35972	-3.77597	-4.58377	-5.01975	-2.98186
HYI-AS1	ENSG00000229348	-5.8019	-4.46191	-3.04749	-3.33604	-3.54829	-3.25146	-3.52888	-4.21933	-3.31365	-2.27346	-3.87936	-3.42644
SZT2-AS1	ENSG00000229372	-3.28278	-2.94279	-1.30598	-2.13885	-2.02917	-4.3173	-3.00976	-2.70021	-4.11646	-2.3393	-3.36024	-2.90732
LINC01715	ENSG00000229388	-1.46194	-1.25946	-2.16697	-3.19249	-1.86042	-1.37094	-1.32643	-1.53145	-1.43313	-0.755509	-2.19149	-0.738561
	ENSG00000229431	-1.54953	-2.69498	-0.406091	-0.689405	-0.677021	-1.26213	-1.91395	-2.07388	-2.86865	-2.41342	-1.7905	-1.6595
	ENSG00000229444	-5.86652	-6.52654	-5.69708	-4.7226	-6.61292	-4.31609	-6.59351	-4.69899	-4.37828	-4.92305	-5.35903	-5.49106
	ENSG00000229447	-0.765858	-4.42587	-0.596419	-1.45201	-1.05282	-1.21542	-1.68549	-0.0958271	-1.59954	-0.0150286	-0.673402	-0.689958
SNRPFP2	ENSG00000229786	-3.44241	-2.68739	-1.68801	-1.88345	-3.77377	-3.0619	-3.16939	-2.85984	-4.86106	-3.0839	-5.10484	-4.65191
	ENSG00000229820	-3.6081	-4.26811	-3.7017	-5.04914	-4.3545	-3.90566	-3.59812	-4.28857	-4.44179	-4.83455	-3.46318	-2.8176
	ENSG00000229846	-5.49183	-6.15185	-5.3224	-4.34791	-6.23823	-4.52636	-4.63386	-6.90927	-6.32552	-6.13332	-5.5693	-6.11637
	ENSG00000229901	-3.21056	-4.45554	-4.62609	-3.6516	-1.21999	-2.50813	-2.20058	-1.89103	-3.04425	-1.43701	-2.06564	-1.09814
RPL5P4	ENSG00000229994	-2.30652	-1.45196	-1.244	-1.38499	-0.772808	-0.688971	-1.03351	-0.723951	0.00663622	-1.58544	-0.667782	0.119567
	ENSG00000230116	-6.76944	-5.42945	-4.27807	-5.62552	-5.51583	-4.48204	-4.1745	-3.86494	-4.60312	-4.82596	-5.84691	-4.80902
	ENSG00000230163	-3.06239	-3.04433	-2.69131	-2.65543	-1.63886	-2.66395	-3.41086	-2.55382	-2.97007	-1.77787	-2.6038	-4.68693
RPS29P6	ENSG00000230451	-2.9663	-5.21128	-3.38183	-5.40734	-3.7127	-5.58579	-4.27825	-4.9687	-4.38495	-4.19275	-4.04377	-5.1758
	ENSG00000230615	0.595562	-0.269568	-0.05545	0.197335	-0.438411	-0.726543	-0.921501	0.310885	0.00154654	-0.562985	-0.812553	0.210692
	ENSG00000230638	-3.93187	-5.17685	-1.54004	-1.37291	-1.56279	-4.55136	-3.65885	-3.3493	-3.35052	-4.15832	-4.5943	-2.14137
	ENSG00000230896	-1.79628	-1.80777	-1.28171	-1.73253	-1.16717	-2.13338	-1.4108	-1.33571	-1.5915	-1.94679	-0.995744	-1.67608
	ENSG00000231207	-3.24774	-3.90776	-2.49334	-4.10382	-1.99414	-1.96034	-2.38977	-3.08021	-4.08143	-3.88923	-2.74025	-3.87228
	ENSG00000231296	-6.68925	-6.34926	-4.19788	-6.54533	-4.85068	-4.72378	-5.41623	-6.10668	-6.52293	-6.33074	-6.76672	-6.31379
PRDX3P2	ENSG00000231468	-7.44702	-7.10704	-6.27758	-7.3031	-5.60846	-5.48155	-6.17401	-5.27949	-3.82128	-4.08851	-4.71714	-3.90164
FAAHP1	ENSG00000232022	-1.69907	-4.05953	-0.502154	-0.640881	-0.417989	-3.84908	-1.80457	-1.81694	-0.985271	0.617211	-0.95342	-0.500491
FTH1P1	ENSG00000232273	-3.28823	-4.94824	-3.53383	-5.14431	-3.44966	-5.32276	-5.01522	-5.70566	-5.12192	-4.92972	-3.78074	-3.32781
	ENSG00000232862	-3.10532	-4.35029	-4.52084	-3.54636	-4.43668	-4.13984	-3.8323	-2.93779	-3.52396	-4.33177	-4.18279	-4.31482
	ENSG00000233246	-4.04895	-5.70897	-4.29455	-4.90503	-3.79535	-4.08348	-5.77594	-4.46638	-4.88264	-4.10548	-5.12642	-4.67349
	ENSG00000233427	-6.33641	-5.99643	-4.58201	-3.87056	-4.49785	-6.37094	-3.74147	-5.16888	-5.1701	-4.9779	-6.41388	-4.37599
ERI3-IT1	ENSG00000233602	-2.29727	-3.95729	-1.12784	-0.831424	-2.04367	-2.74684	-4.02426	-1.25527	-3.13096	-2.93876	-1.56739	-0.75189
LINC01137	ENSG00000233621	-1.00716	-0.747347	-1.09298	-1.1185	-1.05612	-1.25114	-0.517336	-0.276495	-0.465338	-1.68818	-1.12416	-1.0338
	ENSG00000233674	-3.10669	-3.7667	-1.61532	-1.15541	-1.26812	-1.81929	-2.24871	-1.3542	-1.94037	-0.748177	-1.5992	-0.923874
	ENSG00000233708	-4.16055	-4.40553	-5.57608	-5.60159	-4.49191	-2.61012	-4.4725	-4.16295	-5.5792	-5.387	-5.82298	-5.37005
	ENSG00000233775	-4.41497	-2.07498	-2.66057	-1.94912	-2.5764	-4.4495	-3.14196	-3.24744	-1.66369	-2.4715	-1.90748	-2.03951
GTF2F2P2	ENSG00000233910	-4.67994	-5.33996	-4.5105	-5.53602	-5.42634	-4.12951	-4.40693	-5.09737	-5.51363	-3.73647	-4.17245	-4.30448
	ENSG00000234080	-7.43396	-5.50901	-5.67956	-5.29004	-5.18035	-6.46849	-6.16094	-7.85139	-7.26764	-5.49048	-5.51143	-6.0585
OSTCP5	ENSG00000234315	-5.1108	-4.77081	-3.3564	-2.15952	-2.53527	-5.14533	-3.25282	-5.52823	-3.94449	-1.94493	-2.60331	-4.73534
	ENSG00000234329	-2.90608	-4.15106	-3.32161	-3.12473	-2.82241	-4.52557	-3.80299	-4.49344	-2.32473	-3.39557	-3.34612	-3.70055
	ENSG00000234694	-2.05572	-1.97877	-0.770804	-1.17483	-0.927647	-1.86786	-1.04574	-1.59868	-1.47437	-1.11225	-1.01771	-0.805791
	ENSG00000234917	-0.933833	-0.770725	-0.820977	-0.402887	-0.625781	-1.27648	-1.90183	-1.40785	-1.38049	-0.816329	-1.80485	-1.17135
	ENSG00000235105	-6.99993	-5.07498	-5.83049	-5.85601	-6.74633	-5.03446	-4.40499	-4.41736	-4.24866	-5.05646	-4.0774	-5.62447
	ENSG00000235358	-2.74882	-3.40883	-2.57938	-2.28296	-2.17328	-2.19838	-2.4758	-3.16625	-3.5825	-3.3903	-4.82628	-2.37336
	ENSG00000235790	-1.2589	-2.45948	-0.0894593	-0.0926077	-0.332869	-1.29343	-1.03169	-0.547047	-2.28523	0.0303513	-1.01444	-1.29848
	ENSG00000235907	-3.79553	-4.45554	-3.04112	-1.6516	-3.54192	-2.50813	-2.93755	-4.21296	-3.04425	-3.43701	-2.87299	-2.42007
	ENSG00000235912	-3.47572	-3.39877	-2.30629	-3.10941	-3.22212	-2.39477	-2.46574	-2.77768	-3.30941	-4.11721	-2.13816	-2.10026
	ENSG00000236065	-4.58858	-5.83356	-6.00411	-3.22227	-3.33498	-4.20807	-3.90053	-5.00602	-3.42227	-5.81503	-3.66605	-3.79809
	ENSG00000236155	-1.34192	-1.41697	0.0645593	-1.05115	-0.988779	-0.974348	-1.41683	-0.785346	-1.52353	-1.2058	-1.58289	-2.31438
	ENSG00000236180	-7.2299	-5.30496	-7.06046	-6.08598	-4.39134	-6.26443	-6.95689	-5.64733	-7.06359	-6.87139	-7.30737	-5.85444
KDM4A-AS1	ENSG00000236200	-1.76996	-2.80849	-1.30096	-0.372283	-1.12934	-1.33501	-2.02746	-0.758551	-1.21662	-0.0244273	-1.46041	-1.18805
	ENSG00000236274	-3.26444	-2.3395	-3.095	-4.12052	-3.01084	-2.71401	-3.99143	-1.51195	-2.09813	-3.90593	-1.75695	-1.88898
	ENSG00000236782	-3.14467	-3.42617	-3.39027	-3.07475	-3.62803	-3.41366	-3.49314	-3.88403	-4.71532	-2.25011	-3.08464	-3.63171
PPIAP36	ENSG00000236872	-2.90608	-4.5661	-3.73665	-4.76216	-3.65248	-3.94061	-3.63307	-2.51616	-1.41784	-2.96261	-3.98355	-4.53062
LINC01343	ENSG00000237290	-4.76194	-5.42196	-3.5925	-3.61802	-4.50834	-5.79647	-4.48893	-3.85745	-4.59563	-4.40343	-4.83941	-3.80152
	ENSG00000237337	-2.44013	-2.10015	-2.27069	-2.75564	-3.64596	-3.12674	-1.71966	-2.41011	-3.14829	-4.54105	-2.97703	-2.93914
FOXD2-AS1	ENSG00000237424	-5.28551	-5.94552	-2.79414	-3.55662	-3.70997	-4.32003	-4.01249	-3.38101	-2.2123	-3.60506	-3.55562	-2.32508
	ENSG00000237429	-2.31163	-1.38668	-0.235301	0.22461	-2.05803	-2.7612	-0.868691	-0.481134	-0.444876	0.046882	-0.301636	-0.476738
OXCT2P1	ENSG00000237624	-1.18125	-2.3007	-0.663889	-0.248833	-0.686639	-1.50529	-0.280206	-3.47315	-2.88941	-1.69721	-2.39622	-1.45787
	ENSG00000237899	-3.05515	-4.45213	-3.03772	-5.23316	-4.12348	-4.41161	-6.10407	-3.47258	-4.6258	-3.4336	-6.45455	-2.83169
	ENSG00000237934	-5.24447	-5.90449	-4.07503	-3.10055	-4.40591	-5.279	-5.97146	-4.07694	-5.07816	-4.88596	-6.32194	-3.86901
	ENSG00000237950	-0.256033	-1.20555	0.583257	0.71386	-0.0695435	-0.66253	-0.635096	-0.132897	-1.22722	0.643047	0.336349	-0.0180766
	ENSG00000238186	-2.95132	-2.24876	-1.58923	-2.44482	-2.69771	-1.62328	-3.16373	-1.65254	-2.42243	-3.07823	-2.51421	-3.79825
	ENSG00000238231	-2.45985	-4.92722	-5.09777	-3.53832	-5.0136	-4.30174	-4.99419	-3.68464	-4.10089	-3.9087	-2.53732	-3.89175
	ENSG00000238287	-2.6744	-3.33441	-2.92	-3.30808	-2.30532	-4.29389	-2.81642	-2.97635	-1.92312	-2.20041	-2.24937	-2.56197
	ENSG00000239636	-2.19877	-5.18071	0.172303	0.0155426	-0.512206	-1.03166	-1.44033	-1.23769	-1.18446	0.695796	0.129754	-1.82331
	ENSG00000239670	-6.6789	-6.33892	-4.33954	-3.44752	-4.4253	-6.12847	-7.40589	-6.09634	-5.92763	-4.51304	-6.75637	-7.30344
RN7SL559P	ENSG00000240750	-3.91198	-4.572	-4.74255	-4.76806	-2.65838	-3.36155	-2.63897	-2.52206	-2.16071	-2.23154	-4.98945	-1.95156
	ENSG00000241014	-1.34591	-3.81328	-1.52439	-1.68741	-2.57773	-3.18779	-3.29529	-2.11126	-2.1796	-3.20979	-3.23073	-2.19284
	ENSG00000241169	-2.72756	-4.38758	-2.23619	-2.99867	-2.88899	-4.76209	-2.86958	-3.14499	-4.56125	-3.36905	-2.4831	-2.03017
ACTG1P20	ENSG00000241547	-4.20992	-5.4549	-4.04049	-3.32904	-3.21936	-3.82941	-5.52187	-3.04239	-4.62857	-2.62902	-4.28739	-4.41943
SNHG3	ENSG00000242125	0.490156	0.24968	1.28603	1.19479	0.788154	0.763057	0.708028	1.34325	1.33454	2.15974	1.55019	1.09828
SKINT1L	ENSG00000242267	-4.99438	-5.6544	-3.82494	-2.52853	-3.41885	-5.02891	-3.72137	-2.82685	-4.82807	-4.63587	-5.07185	-4.03396
	ENSG00000243659	-2.1065	-2.05602	-1.81153	-1.89845	-2.1424	-2.69357	-2.59248	-2.52393	-1.81466	-1.56357	-1.94296	-2.10301
CFAP57	ENSG00000243710	0.905425	1.10568	0.410048	1.02698	0.780517	0.731172	0.441473	-0.248973	-0.195741	-0.951076	-0.439525	-0.571558
TMEM35B	ENSG00000243749	-0.123389	-0.650137	-0.0501651	-0.3487	-1.01663	-0.411673	-0.634646	0.337873	0.548161	-0.0752166	-0.0257711	-0.178563
PPIEL	ENSG00000243970	1.96512	0.986829	3.32628	3.1017	2.70519	1.84769	2.12387	2.54034	1.99319	2.84623	1.52298	2.12791
	ENSG00000252448	-4.75736	-2.83241	-2.12849	-3.29151	-1.25583	-3.46996	-2.02492	-2.00487	-1.50358	-3.39885	-1.44251	-1.79694
TMEM200B	ENSG00000253304	-0.0109707	-0.140471	1.27395	0.717914	0.53214	0.91386	-2.32292	0.956261	1.57038	1.0356	0.385491	1.68642
C1orf210	ENSG00000253313	-4.88943	-4.54945	-2.13503	-2.42358	-3.63583	-4.92396	-1.80906	-2.30686	-4.72312	-4.53092	-4.9669	-4.51397
TRNP1	ENSG00000253368	3.97969	4.56656	4.4729	4.47868	4.08027	4.2721	4.62725	4.18071	3.21683	4.22854	3.68159	3.58075
	ENSG00000254553	-2.5563	-3.80127	-0.97182	-2.41237	-1.0803	-4.17579	-1.86824	-1.97373	-2.38998	-3.78275	-3.21873	-2.7658
	ENSG00000259943	0.329953	0.503644	0.384399	0.601828	0.258717	0.346853	0.449671	0.138234	-0.0570497	0.406694	-0.109256	0.00860443
	ENSG00000260063	-1.76612	-1.28863	-1.59668	-3.35916	-3.24948	-3.53761	-1.81503	-3.18355	-1.92173	-2.14457	-4.16552	-4.71259
	ENSG00000260920	1.82367	2.19309	2.74192	2.58684	2.5963	2.58154	1.90616	2.09172	1.11799	2.40244	1.70087	1.48186
	ENSG00000261798	-3.87162	-4.2686	-2.85418	-4.04962	-3.93994	-4.22807	-3.92053	-2.80362	-3.21988	-1.92814	-4.27102	-3.23312
MIR5581	ENSG00000263675	-1.92021	-2.90215	-1.26534	-2.51325	-1.40357	-1.95473	-2.96912	-2.33764	-1.75389	-1.88362	-1.73464	-1.54475
	ENSG00000264078	-0.627833	-1.28785	-1.87343	-1.48391	-2.37423	-2.0774	-0.769857	-3.04526	-2.46152	-3.26932	-2.12034	-2.25237
MIR5585	ENSG00000266203	-3.68684	-4.93182	-5.10237	-2.80595	-2.43324	-5.30633	-4.99879	-3.36731	-5.10549	-2.59136	-5.34927	-4.89634
MRPS17P1	ENSG00000268949	-5.38756	-6.63254	-5.80309	-4.8286	-5.71892	-5.00705	-6.69951	-5.805	-5.22125	-6.61401	-5.05	-5.0121
TRABD2B	ENSG00000269113	-1.24138	-2.22333	-0.586518	-0.097461	-0.502353	-1.01288	-1.2903	0.411574	-0.396997	-0.619837	-2.05582	-0.602889
MKNK1-AS1	ENSG00000269956	-1.79673	-2.89732	-0.875223	-1.31578	-1.03617	-1.83126	-1.96429	-2.5552	-2.70842	-1.22672	-2.42169	-1.86185
	ENSG00000269967	-1.97663	-2.444	-1.02959	-2.31814	-1.72303	-2.49659	-1.70362	-1.50098	-2.29575	0.744448	-1.2765	-2.0866
	ENSG00000269971	-4.69508	-4.35509	-3.52564	-2.96619	-2.85651	-4.72961	-4.42206	-3.11251	-3.52876	-1.7516	-4.77255	-3.31962
	ENSG00000270031	-4.23901	-4.26159	-3.78006	-4.94308	-4.34797	-3.8585	-5.55096	-4.2414	-4.92069	-3.46546	-4.02697	-3.03347
	ENSG00000270040	-4.29321	-4.36826	-3.80184	-4.56433	-3.23225	-5.32774	-6.0202	-4.71064	-4.54193	-3.9347	-4.37068	-5.91775
	ENSG00000270115	-3.98097	-4.64099	-2.22657	-1.66712	-2.40544	-3.0155	-2.70796	-2.81344	-2.81466	-3.0375	-3.47348	-3.02055
	ENSG00000270605	-3.95964	-3.96758	-2.31216	-3.09951	-1.81295	-4.6316	-3.32406	-3.8625	-4.14125	-2.60113	-3.03711	-2.80658
	ENSG00000270733	-4.35473	-2.69281	-2.60032	-4.2108	-4.10112	-3.06732	-5.08171	-4.18719	-4.18841	-3.99621	-4.43219	-3.97926
	ENSG00000271329	-6.99827	-6.65828	-4.24387	-6.85435	-5.74467	-7.0328	-5.72526	-5.83074	-5.83195	-5.05479	-7.07574	-5.03785
	ENSG00000271554	-2.95066	-5.41803	-2.58858	-2.80674	-3.91945	-2.79255	-3.90004	-3.00552	-3.5917	-4.39951	-2.66556	-3.79759
	ENSG00000271741	-3.65764	-3.31765	-1.68085	-2.51372	-2.81907	-3.1072	-1.38462	-2.75314	-2.90636	-1.71416	-1.15015	-2.28218
NFYC-AS1	ENSG00000272145	0.265979	-0.647793	-0.196851	-0.222367	0.237812	-0.593462	-0.20575	0.727241	-0.31245	0.398215	-0.180724	0.210804
	ENSG00000272491	-5.85921	-5.51923	-2.36784	-2.54536	-1.90517	-3.30878	-4.00124	-3.46929	-2.23347	-2.91574	-2.47725	-3.89879
ZBTB8B	ENSG00000273274	-1.86287	-0.711921	0.306567	-0.621102	-0.755658	-1.3209	-0.628332	-0.267704	-1.02165	0.224993	-1.00505	-0.894037
TMEM269	ENSG00000274386	-1.82585	-2.00043	-1.33448	-1.68192	-1.57224	-2.37495	-1.41533	-2.86477	-1.52203	-1.98191	-2.22524	-1.96496
	ENSG00000274944	-1.7113	-4.43021	-2.48528	-3.21124	-2.51659	-3.58233	-2.62271	-2.8657	-4.60388	-1.60433	-2.9732	-2.65777
RNU11	ENSG00000274978	-3.64947	-5.63141	-4.217	-3.82747	-3.39586	-5.00592	-4.11342	-2.80387	-2.80508	-3.29096	-2.4639	-4.59594
	ENSG00000276645	-4.94689	-3.60691	-3.19249	-4.80297	-4.69329	-3.39646	-2.67388	-2.55697	-2.19561	-3.00342	-3.4394	-2.98647
	ENSG00000278966	-4.22454	-4.46952	-4.0551	-5.66558	-3.5559	-4.25907	-3.95153	-2.90501	-2.64319	-2.28106	-3.07962	-3.43404
	ENSG00000278997	-1.14927	-1.80929	-0.979835	-0.683423	-0.39317	-3.1838	-1.13929	-0.244777	-0.245994	0.268132	0.0951853	-1.03685
	ENSG00000279179	-0.525153	-1.77013	-0.587039	0.355735	0.331116	-1.06664	-1.00703	-0.375544	-0.590164	-0.0146376	-0.602622	-0.90458
	ENSG00000279214	-3.66837	-4.91335	-3.49893	-2.30205	-4.99973	-4.28786	-2.65839	-5.67076	-4.08702	-1.43539	-1.87137	-2.87787
	ENSG00000279443	-4.54125	-5.52319	-4.69374	-3.25982	-3.28764	-4.31274	-4.59016	-4.11068	-2.52694	-1.80422	-3.48121	-2.78728
	ENSG00000279667	-1.43	-0.964485	0.280006	-0.221948	0.0646107	-0.223521	-0.915979	-0.49951	-1.55319	-0.282993	-1.15955	-0.607082
CCDC163	ENSG00000280670	2.57693	3.1393	2.57644	2.25136	2.12004	2.30321	3.46138	3.93208	3.562	2.64816	3.29532	4.05859
	ENSG00000280836	-5.06572	-4.40381	-4.57436	-6.9218	-5.81212	-6.10025	-4.20775	-7.48316	-4.89941	-4.70721	-6.14319	-5.69026
	ENSG00000281133	-4.64848	-2.50114	-3.89408	-3.50456	-4.39488	-4.09804	-5.37546	-5.06591	-5.48216	-5.28997	-4.72595	-5.27302
SLFNL1-AS1	ENSG00000281207	-4.75703	-5.41705	-1.30219	-1.96926	-2.2555	-2.268	-2.39656	-2.47403	-1.89028	-1.26924	-2.07962	-2.13365
LINC01144	ENSG00000281912	-1.53685	-2.15106	-1.41472	-1.53977	-1.10816	-2.06614	-2.13057	-2.0505	-2.15481	-1.60897	-2.98355	-2.02812
TMEM275	ENSG00000282881	-0.238381	-0.0452376	-1.39865	-0.726727	-0.295117	-0.642143	-0.621883	-1.58026	-1.52376	-1.2491	-1.53308	-0.519437
	ENSG00000283580	-4.4435	-3.68847	-3.85902	-3.88454	-3.77485	-3.47802	-3.17048	-3.27596	-3.27718	-3.34802	-3.784	-3.653
	ENSG00000283973	-3.36995	-4.02997	-3.46355	-3.22603	-3.11635	-2.40448	-3.35997	-4.37235	-3.46667	-2.78905	-4.03238	-3.25753
MIR3605	ENSG00000284154	-2.93419	-4.17917	-1.34971	-1.79027	-0.358658	-2.55368	-4.24614	-2.12923	-3.35284	-2.16064	-2.27469	-4.14369
LINC01226	ENSG00000284543	-5.22517	-3.88519	-5.05573	-5.08125	-5.97157	-6.2597	-4.36719	-5.05764	-6.05886	-5.86666	-6.30264	-4.26475
	ENSG00000284623	-6.39573	-5.05574	-3.05636	-4.66684	-4.55716	-4.43026	-4.12271	-5.2282	-3.05949	-5.03722	-4.88823	-4.02027
	ENSG00000284640	-1.95263	-2.61264	0.123703	-0.486776	-0.699023	-0.402192	-1.67961	-0.669619	0.968575	1.31278	-0.123205	0.422833
	ENSG00000284650	-1.48378	-2.02515	-3.44362	-3.14721	-2.45256	-1.94715	-2.88061	-2.57106	-3.44674	-2.25455	-3.88317	-3.65264
	ENSG00000284677	-1.87259	-1.11756	-1.28811	-1.72866	-0.882018	-0.322152	-1.59957	-2.29002	-2.29124	-1.51408	-0.535019	-2.08209
	ENSG00000284678	-5.90608	-5.5661	-3.73665	-4.76216	-4.65248	-5.94061	-4.04811	-4.73855	-5.73977	-4.54757	-3.39859	-4.53062
	ENSG00000284700	-6.25194	-5.91195	-4.0825	-4.10801	-5.99833	-6.28646	-3.97892	-4.66937	-5.08562	-5.89342	-6.32941	-5.87648
	ENSG00000284705	-2.52308	-4.50502	-3.39546	-3.92348	-2.31129	-3.10193	-4.20942	-5.06979	-5.90108	-3.12392	-4.55991	-4.10698
	ENSG00000284719	-0.677019	-0.806519	-0.677505	0.203869	-0.505877	-1.55954	-0.766575	-1.35749	-1.87327	-0.400969	-1.33945	-1.01205
	ENSG00000284721	-3.83167	-3.49168	-1.78776	-3.68775	-1.9931	-5.45116	-2.82169	-2.13362	-1.44296	-1.73619	-2.32418	-1.13428
	ENSG00000284748	-2.91148	-5.37885	-3.96443	-5.57491	-5.46523	-3.43143	-4.44582	-2.5513	-5.55252	-3.77536	-4.21134	-3.34337
	ENSG00000284773	0.013598	1.11257	0.730525	1.77901	0.566762	0.97907	0.673635	-0.296918	-1.93556	-3.32833	-0.956956	-3.31138
	ENSG00000284989	-4.00215	-4.66216	-3.83271	-3.85822	-3.16358	-4.03667	-2.72913	-4.41958	-2.83583	-2.05867	-5.07962	-3.62669
TTC22	ENSG00000006555	-1.20031	-1.2229	-0.445912	-1.52588	-0.531672	-1.15684	-0.453368	-1.78767	-2.39657	-0.841801	-1.98828	-1.53535
CLCA4	ENSG00000016602	2.2325	-1.02289	1.10318	0.615036	1.57662	-1.06299	1.15476	2.20788	1.5745	1.94781	2.59833	1.24391
GCLM	ENSG00000023909	3.07632	3.71934	3.2835	3.22372	3.55777	3.65544	3.49472	3.40487	3.65419	3.70365	3.77356	3.59087
DEPDC1	ENSG00000024526	-4.04273	-2.43971	-2.87329	-3.41338	-2.20416	-2.39918	-1.92172	-4.46016	-2.87641	-5.00614	-3.85716	-4.9892
SARS	ENSG00000031698	6.30864	6.47049	6.11858	6.53481	6.24982	6.35338	6.39081	5.61224	5.05263	5.6056	5.68233	5.05277
LRRC7	ENSG00000033122	4.23785	4.17111	4.35548	4.21541	4.49502	4.39295	4.14727	3.42077	2.20948	3.86148	3.3679	2.97469
	ENSG00000036549	4.52643	4.24133	4.41036	4.06729	4.47465	4.14136	4.50734	4.32418	4.32374	4.57064	4.33289	4.09364
PTGER3	ENSG00000050628	0.66757	1.63982	2.50377	1.18073	1.44055	1.81361	1.98206	0.320528	-1.54944	1.43207	0.126154	-2.40443
MCOLN3	ENSG00000055732	-4.47626	-3.13627	-1.36822	-2.74737	-2.90072	-2.63631	-2.26464	-2.52445	-3.43547	-3.24327	-3.67926	-2.36383
MSH4	ENSG00000057468	-2.40161	-0.476664	0.182865	0.964704	1.22123	0.43833	-0.906205	-0.156078	-0.650335	1.61987	-0.157153	0.781204
YIPF1	ENSG00000058799	5.70915	5.5717	5.55236	5.62063	5.78638	5.78746	5.69139	5.15364	5.42175	5.83858	5.6374	5.10733
NDC1	ENSG00000058804	1.69085	1.90005	1.70828	1.36084	1.64045	1.50432	1.75741	1.11606	0.866748	1.16927	0.99189	0.914305
COL11A1	ENSG00000060718	2.38363	1.9957	3.64852	3.41618	2.90649	2.44455	1.69028	2.75791	1.99195	2.78571	1.73306	1.87037
GNAI3	ENSG00000065135	2.52487	2.33799	2.92514	2.59906	2.65713	2.60835	2.37477	3.01681	3.50636	3.29016	3.46811	2.40167
PKN2	ENSG00000065243	3.85062	3.28273	3.988	3.44868	3.81237	3.66292	3.47796	4.10199	4.39789	4.5799	4.48936	4.02814
LRRC40	ENSG00000066557	5.47111	5.75017	5.24089	5.11896	5.36529	5.56744	5.28193	4.91219	4.163	4.54477	4.79759	4.24382
EVI5	ENSG00000067208	2.95095	2.47297	3.01462	2.74151	2.77953	2.68196	2.99534	2.89664	2.69891	3.10969	2.81511	2.33138
DNTTIP2	ENSG00000067334	5.73417	5.9024	5.6102	5.7014	5.8193	5.77633	5.66653	5.67752	5.61599	5.73904	5.67265	5.42659
TGFBR3	ENSG00000069702	-1.65875	-0.840994	-0.594585	-1.14043	-1.09826	-0.97568	-1.02793	0.300271	1.23003	0.617298	0.96504	0.543774
USP33	ENSG00000077254	6.57986	6.72282	6.57154	6.4111	6.65497	6.72384	6.5329	6.24893	5.73244	6.24604	6.31874	5.96246
NRDC	ENSG00000078618	6.07498	6.12805	6.07474	6.14363	6.26578	6.06161	6.21029	5.74551	5.66769	5.90848	5.8549	5.60314
CDC14A	ENSG00000079335	-0.467309	0.25682	0.4194	-0.228749	-0.395908	0.244877	-0.0108482	1.47579	2.20868	0.962757	1.49739	1.42639
PGM1	ENSG00000079739	6.50831	6.91261	6.62977	6.66929	6.4732	6.89808	6.73483	7.35355	7.27994	6.88811	7.0824	7.14704
HSPB11	ENSG00000081870	4.37128	4.64754	4.6355	4.46537	4.67305	4.25429	4.83583	4.26505	4.06193	4.27259	4.40105	3.97675
IL12RB2	ENSG00000081985	-0.0261959	0.142246	-0.223029	-0.151792	-0.105886	-0.521774	-0.0622285	-1.80158	-3.26846	-1.07627	-1.56471	-1.64428
WDR47	ENSG00000085433	6.885	7.19972	6.65325	6.63506	6.74474	6.93129	6.74576	5.90829	5.11526	6.11558	6.03251	5.71901
SLC25A24	ENSG00000085491	2.7789	2.211	2.14098	2.30984	2.41952	2.23657	2.24456	2.21999	2.82112	2.21458	2.65306	1.98641
TTC39A	ENSG00000085831	0.670723	1.55464	1.14309	1.73851	1.56656	1.41043	1.19096	0.787949	-0.546877	1.21851	0.782524	0.327084
EPS15	ENSG00000085832	5.54981	5.66058	5.34211	5.25767	5.50368	5.5001	5.24372	5.1902	4.94091	5.43003	5.18903	4.81189
ORC1	ENSG00000085840	-4.25982	-3.11248	-2.50542	-3.79397	-3.19887	-2.487	-5.98681	-3.8699	-4.50855	-3.31635	-3.52994	-3.88436
ALG6	ENSG00000088035	1.19458	0.840372	1.41326	1.48146	1.40754	1.08816	0.89758	1.16181	0.932435	1.16453	1.49408	1.07254
SH3GLB1	ENSG00000097033	5.61057	5.21964	5.26147	5.07201	5.35656	5.27243	5.15108	5.90246	5.97013	5.63562	5.88778	5.75162
CDC7	ENSG00000097046	-0.092358	0.135982	0.156698	0.282701	0.135437	-0.168405	-0.0105279	-0.748474	-1.74367	-0.597273	-1.1801	-1.11498
SYDE2	ENSG00000097096	-0.586618	-0.702312	-1.14416	-0.77973	-0.670049	-0.373218	-0.506248	-0.807652	-0.960871	-0.527666	-0.927121	-0.841924
PALMD	ENSG00000099260	-0.154403	0.204198	-0.25175	0.436979	0.919877	0.0834418	0.209377	0.579231	1.44556	0.204109	0.478621	-0.238374
DHCR24	ENSG00000116133	6.84673	6.25596	6.15345	6.00118	6.29504	6.24326	6.56228	6.24769	5.02862	6.66732	6.26316	5.63557
GPX7	ENSG00000116157	1.57094	0.972321	1.99817	1.51322	1.85557	1.74077	1.49031	1.73847	2.63995	1.99085	2.03599	2.42283
SCP2	ENSG00000116171	5.01087	5.22903	4.92443	4.78601	4.83518	5.05193	5.02001	5.28789	5.24562	4.81578	5.1384	5.14729
TCEANC2	ENSG00000116205	5.31123	4.37268	5.50794	5.12908	5.25933	5.02464	5.27874	5.47876	5.62154	5.73698	5.48342	5.20785
TMEM59	ENSG00000116209	8.14043	7.83665	7.63721	7.72396	7.87539	7.68263	7.91857	7.73369	7.49472	7.75035	7.82682	7.33017
LRRC42	ENSG00000116212	3.18308	3.20114	2.94813	3.29458	3.60019	3.31205	3.27894	3.20926	3.35579	3.37887	3.52065	3.16261
MRPL37	ENSG00000116221	2.68349	2.68053	2.48712	2.84519	2.73248	2.68313	2.70013	2.31067	1.97096	1.9535	2.15802	2.04457
STXBP3	ENSG00000116266	6.5684	5.80638	6.0152	5.76158	6.22359	5.84505	6.09433	6.40967	6.26748	6.53189	6.47355	6.22833
KIAA1324	ENSG00000116299	4.78799	4.99459	5.42539	5.39846	5.14739	5.11102	5.19029	4.3548	3.21211	4.31991	4.48158	4.17905
AMPD2	ENSG00000116337	4.68855	5.12413	5.02208	5.11799	4.85887	4.93354	5.30207	4.62881	4.44842	4.97985	4.285	4.4499
DOCK7	ENSG00000116641	3.11048	3.433	3.31422	3.05402	3.09796	3.09891	3.03135	3.93405	4.16973	3.88932	4.0243	3.99025
DLEU2L	ENSG00000116652	-1.1427	-0.691688	-0.407669	-0.784657	-0.488563	-0.428771	-1.42608	-1.50355	-1.71336	-1.25812	-1.16359	-1.95167
DNAJC6	ENSG00000116675	7.29767	7.319	6.88323	6.83195	7.12375	7.03103	7.28931	6.12737	4.92558	6.13107	6.03126	5.46714
LEPR	ENSG00000116678	2.07191	2.3463	2.26519	1.56947	1.9834	2.18215	2.10099	1.76995	2.54078	2.32227	2.3974	2.19392
SLC35D1	ENSG00000116704	5.0585	4.42951	5.47697	4.9331	5.04907	4.7228	4.42266	4.93342	4.87118	5.67481	5.2079	4.83323
GADD45A	ENSG00000116717	2.4297	2.41214	2.77934	2.44664	2.70867	2.6683	2.68339	2.25328	2.65248	3.17825	4.7058	2.85236
WLS	ENSG00000116729	4.29305	4.78327	4.61484	4.7078	4.29762	4.65763	4.6179	5.60021	6.12084	4.99167	5.81609	5.18788
RPE65	ENSG00000116745	-1.61184	-1.56136	-2.90183	-3.34239	-1.81767	-1.1058	-1.79826	-4.4887	-3.90496	-4.71276	-3.14874	-3.69581
SRSF11	ENSG00000116754	5.44085	5.00539	5.64936	5.61522	5.63008	5.27418	5.46889	5.76391	5.86789	5.7912	5.9049	5.99786
CTH	ENSG00000116761	1.50331	1.30015	2.51602	1.89367	1.6992	2.10013	1.59575	1.51148	1.90409	1.63234	2.07534	1.52827
TNNI3K	ENSG00000116783	1.2009	1.482	2.1188	1.83025	1.3025	1.3805	1.28949	1.64741	0.47825	0.374991	1.2075	1.06179
CRYZ	ENSG00000116791	4.80601	5.24173	4.32338	4.54394	4.64045	4.72624	4.48039	4.80486	4.8935	4.99119	4.91188	3.80148
ACADM	ENSG00000117054	4.77629	5.03412	4.7575	4.62065	4.6555	4.73531	4.65812	5.03693	4.88746	4.44639	4.72182	4.50023
ST6GALNAC5	ENSG00000117069	5.67326	6.24752	5.61047	6.02212	5.84686	6.17871	5.8379	4.84837	2.86963	4.63184	4.27387	4.06383
ADGRL2	ENSG00000117114	3.52449	3.84644	3.89995	3.78281	3.89603	4.01079	3.50158	2.96172	2.27363	3.41007	3.31297	2.79234
RPF1	ENSG00000117133	2.63656	2.69788	2.72254	2.53424	2.41416	2.63543	2.59354	2.49784	2.46138	2.78054	3.01821	2.38767
CTBS	ENSG00000117151	-1.89835	-1.17834	-1.61496	-1.56922	-2.16215	-1.58355	-1.45761	-1.49438	-0.751938	-0.752385	-0.825796	-1.90536
SSX2IP	ENSG00000117155	3.31021	3.83329	3.64408	3.50826	3.34818	3.72213	3.45347	2.99367	2.11188	2.98658	2.66474	2.57092
ZNHIT6	ENSG00000117174	3.80807	3.53086	3.77462	3.34366	3.62784	3.68184	3.58051	3.89688	4.39231	4.17428	3.92203	4.46987
GBP3	ENSG00000117226	0.431698	0.560179	0.229168	-0.661419	0.16447	-0.155371	0.304174	0.670312	2.16095	0.103368	2.49471	0.740044
GBP1	ENSG00000117228	0.0431587	0.295681	-0.250374	-0.44095	-0.0181108	0.3806	-0.146799	1.35418	2.97999	1.13864	2.81683	1.68871
TMED5	ENSG00000117500	4.4862	4.40301	4.42565	3.85922	4.12615	3.92007	4.48869	4.46131	4.73452	5.02595	4.85586	4.63926
DR1	ENSG00000117505	6.37539	6.56785	6.24032	6.06655	6.09597	6.08257	6.34096	5.96743	5.89792	5.86556	5.91965	5.99314
CNN3	ENSG00000117519	4.5373	4.8007	4.6939	4.0497	4.3206	4.60425	4.45624	5.61571	6.14923	5.43042	6.27518	5.94819
F3	ENSG00000117525	2.23854	2.53523	2.35894	2.203	2.13882	2.82197	2.29379	3.51898	2.36538	2.18078	3.04529	2.70908
ABCD3	ENSG00000117528	3.3358	3.00086	2.85933	2.57856	2.89339	2.94618	2.63738	3.1814	3.19162	3.19094	3.27269	2.90718
DPH5	ENSG00000117543	4.37277	4.53632	4.31808	4.0271	4.28879	4.20229	4.34062	4.27518	4.18832	4.47652	4.35128	4.13708
PTBP2	ENSG00000117569	6.24104	6.08893	5.70642	5.80656	6.1433	5.9324	5.95514	5.67229	5.42391	5.79045	5.85841	5.28843
PLPPR5	ENSG00000117598	2.85896	3.28575	2.84372	2.7059	3.0022	3.14859	2.6868	2.34618	0.89669	2.16044	1.68913	1.74675
PLPPR4	ENSG00000117600	5.49573	5.80838	5.34064	5.21511	5.59165	5.39849	5.46498	4.13537	2.02517	4.33844	3.67813	3.16238
SLC35A3	ENSG00000117620	3.01636	2.69418	3.17617	2.80682	3.17066	2.94293	2.72506	2.66153	2.49497	2.85251	2.81539	2.50557
OSBPL9	ENSG00000117859	4.14074	3.59713	4.32825	4.11776	4.41839	3.91183	3.96739	4.22794	4.00718	4.16667	4.54204	3.83732
TXNDC12	ENSG00000117862	3.62148	3.78669	3.87004	3.52351	3.69154	3.70941	3.84925	3.74377	3.77808	3.67968	3.74606	3.4975
ANKRD13C	ENSG00000118454	4.78626	4.95769	4.79936	4.7135	4.74498	4.69447	4.71772	4.21075	3.86414	4.01939	4.19756	3.83198
SGIP1	ENSG00000118473	6.24933	6.41393	5.93323	5.98306	6.19346	6.07253	6.25057	5.32834	4.49869	5.18445	5.03471	4.80136
OLFM3	ENSG00000118733	4.46158	4.56405	4.2277	4.50449	4.33906	4.61098	3.95551	2.56038	0.508956	2.91061	2.34412	1.78849
ECHDC2	ENSG00000121310	2.89855	2.62489	5.17471	4.75308	4.29104	3.32105	3.53161	4.433	4.9352	5.02216	4.6333	4.75836
CLCC1	ENSG00000121940	5.35373	5.32161	5.41461	5.41449	5.16268	5.11257	5.31193	5.21235	4.91474	4.95854	5.38385	4.81007
GPSM2	ENSG00000121957	7.03823	6.07526	5.95459	6.06594	6.44765	6.12482	5.85951	6.90522	7.06425	6.95701	7.27148	7.05343
RPL5	ENSG00000122406	6.74625	6.89331	6.90685	6.97835	6.74426	6.64997	7.05779	7.00661	7.15391	7.12874	7.18109	6.92878
ODF2L	ENSG00000122417	4.32692	4.28028	4.44019	4.31654	4.4603	4.43333	4.15357	3.78927	3.19605	3.47048	3.6314	3.45918
PTGFR	ENSG00000122420	1.26479	2.28284	1.91965	1.20226	1.51839	1.84693	2.15447	0.847356	1.22465	1.52376	1.18732	2.12567
SPATA1	ENSG00000122432	-3.50974	-4.75472	-3.15973	-3.10278	-2.7036	-3.75072	-4.14362	-3.51213	-2.858	-2.30323	-2.85024	-3.34073
TRMT13	ENSG00000122435	4.96099	3.68657	5.01414	4.15738	4.86446	3.94096	4.29581	4.79276	4.76473	5.31463	5.09965	4.68437
LRRC39	ENSG00000122477	2.35115	2.22025	3.07479	3.09819	2.9734	2.75431	2.10175	2.52476	2.19097	2.38317	2.32746	2.28081
RWDD3	ENSG00000122481	1.51689	1.54701	1.79151	1.85345	1.73365	1.38196	1.40288	1.99254	1.8218	2.14045	1.57802	1.84302
ZNF644	ENSG00000122482	5.63115	5.36464	5.26809	5.06749	5.5494	5.26352	5.15527	5.73557	5.69219	5.92034	5.8749	5.51476
CCDC18	ENSG00000122483	0.397807	0.481452	0.895868	1.15986	1.20243	0.60944	1.07745	1.24061	1.91922	1.75632	1.49399	1.32428
RPAP2	ENSG00000122484	5.34434	5.44087	6.02049	5.67108	6.03024	5.61008	5.73765	5.61558	5.5742	6.11509	5.67742	5.70856
RNF11	ENSG00000123091	6.77263	7.18851	6.59452	6.58849	6.7571	6.86027	6.81441	6.2657	5.83184	6.30052	6.14965	6.19502
ATG4C	ENSG00000125703	3.17334	1.89818	2.58635	2.23965	2.5912	2.00061	2.5399	2.86909	2.65842	3.23648	3.00709	2.47489
ZRANB2	ENSG00000132485	5.90742	5.83423	6.03	6.06897	5.9873	5.87694	5.96024	5.70782	5.44713	5.49201	5.87289	5.43883
PATJ	ENSG00000132849	1.68052	1.50172	1.73987	2.00675	2.07964	1.40284	1.49263	2.00945	1.92701	1.51179	1.79053	1.73405
KANK4	ENSG00000132854	-0.169761	-1.48033	-1.01105	-0.973371	-0.653122	-1.60868	-1.97356	-1.03465	-1.5567	-0.69824	-1.25796	-1.37926
GSTM1	ENSG00000134184	-5.47599	2.61219	3.60334	4.39585	2.77197	2.77488	-3.61801	-3.89342	-2.13975	2.45238	-4.55346	3.37925
PRPF38B	ENSG00000134186	3.08548	2.54941	3.17598	3.01051	3.22982	2.73846	3.15422	3.79922	4.08581	3.97426	3.74245	3.87281
GSTM5	ENSG00000134201	1.65757	3.91182	5.47234	4.15633	3.01809	5.04154	5.48438	5.20148	5.75159	3.92544	5.03953	5.59468
GSTM3	ENSG00000134202	5.55248	6.51825	5.60936	5.19947	5.95498	5.36878	6.28926	5.95419	6.49348	5.13611	5.8696	6.28945
VAV3	ENSG00000134215	-1.12126	0.0201822	-1.17421	-0.977334	-0.36758	-0.285068	-0.827779	0.398117	0.0138065	0.438889	-0.520654	0.410322
PSRC1	ENSG00000134222	4.82051	4.1903	5.58492	5.16988	4.83299	4.50883	4.88756	4.82438	4.60894	5.16895	5.23829	4.89274
SORT1	ENSG00000134243	9.26296	8.73107	8.9736	8.76167	8.87288	8.65862	9.23211	8.89241	8.2671	9.17075	9.16956	8.65733
HOOK1	ENSG00000134709	4.07459	4.19448	4.13199	3.78578	4.0702	3.96956	4.12483	3.46615	2.38693	3.74352	3.31123	3.08387
CYP2J2	ENSG00000134716	2.27503	1.12114	1.9042	1.84046	1.9789	1.41439	1.39424	2.89599	2.88448	3.20657	3.0899	2.93498
BTF3L4	ENSG00000134717	4.90045	5.01647	4.71538	4.63804	4.67803	4.88673	4.81627	4.39221	3.86827	4.38624	4.39144	4.07018
TUT4	ENSG00000134744	1.63544	1.20003	2.39157	2.10645	2.20579	1.78057	1.62668	2.17204	2.11018	2.59435	1.998	2.11078
PRPF38A	ENSG00000134748	2.27475	2.41789	2.53521	2.29616	2.48261	2.62009	2.34417	3.03397	2.97353	2.84752	3.14242	2.93526
BCAR3	ENSG00000137936	4.48181	4.53734	5.2613	4.83724	4.68126	4.86611	4.89233	5.91448	6.93625	6.63241	6.21386	5.63171
TTLL7	ENSG00000137941	7.43348	6.50909	7.02057	6.66874	7.16564	6.57024	6.98832	6.98436	6.29235	7.61628	7.45597	6.34216
FNBP1L	ENSG00000137942	3.15594	3.20219	3.22612	2.92812	3.23787	2.81785	3.06495	3.36677	3.348	3.22561	2.91353	3.07171
KYAT3	ENSG00000137944	3.64028	3.44343	2.68934	3.66169	3.35989	3.1026	3.76281	3.04384	1.67339	1.36809	2.10338	1.44442
GTF2B	ENSG00000137947	1.57804	1.73308	1.44852	1.51046	1.44966	1.60765	1.63059	1.54149	1.27961	1.68428	1.68839	0.945768
BRDT	ENSG00000137948	-4.2128	-2.28785	-1.79543	-2.16198	-3.95919	-2.24732	-3.13243	-3.1708	-2.87656	-1.85428	-2.96834	-3.25237
RABGGTB	ENSG00000137955	3.87905	3.61381	3.8141	3.74959	3.63079	3.51377	3.82131	3.54115	3.63828	3.54762	3.88586	3.37164
IFI44L	ENSG00000137959	2.88668	2.43346	0.909277	1.7009	2.52396	2.74484	1.42789	2.52005	3.733	1.00371	2.20079	2.25696
GIPC2	ENSG00000137960	-3.00293	-3.29097	-3.22051	-3.03958	-3.25182	-2.60136	-3.11694	-3.1155	-3.01719	-3.03144	-2.6443	-4.12997
ARHGAP29	ENSG00000137962	0.635042	0.749735	0.714844	0.658167	0.847507	0.754255	0.570106	1.31289	2.38632	1.4514	1.51345	1.96039
IFI44	ENSG00000137965	-0.178836	-1.15604	-0.642615	-0.653485	-0.230646	-0.566474	-1.13138	-0.684324	0.80564	-0.576399	-0.762766	-0.296416
SLC44A5	ENSG00000137968	2.2412	2.1419	2.61227	2.46407	2.71203	2.46217	2.15807	2.20228	0.84047	1.40706	1.69978	1.44448
RPL7P9	ENSG00000137970	0.414026	1.26302	1.37488	0.764399	1.32474	1.20262	1.63046	1.22689	1.60782	0.772538	1.44347	1.41097
CLCA2	ENSG00000137975	-0.540944	-2.93792	-1.88608	-1.13399	-0.216951	-2.31244	-1.0049	-2.11038	-1.37463	-2.18243	-0.132986	-2.90245
DNASE2B	ENSG00000137976	-1.85701	-2.83895	-2.68757	-2.71309	-3.92534	-3.6285	-2.09857	-3.01141	-3.42766	-2.23546	-2.93448	-1.48155
DBT	ENSG00000137992	3.82869	3.7835	4.08725	3.42327	3.6329	3.67325	3.81471	3.83792	3.67661	3.82402	3.67871	3.65274
RTCA	ENSG00000137996	4.20466	4.34818	4.15406	4.32005	4.33031	4.16699	4.22994	3.52262	2.91507	3.61407	3.51928	3.42969
ITGB3BP	ENSG00000142856	1.22089	0.285238	1.18869	0.779847	1.74967	0.553568	0.742929	1.55912	1.75441	2.40751	0.892875	0.914088
SERBP1	ENSG00000142864	4.21986	4.11576	3.73547	3.83081	3.90759	3.95727	4.06758	4.15501	4.10991	4.15033	4.15825	4.07999
BCL10	ENSG00000142867	-0.548012	-0.734096	-0.674029	-0.683243	-0.362795	-0.177556	-0.444923	0.0740847	0.255732	-0.586835	0.00333575	-0.0326215
CCN1	ENSG00000142871	1.54994	1.28616	1.63472	2.3588	2.03127	2.31098	1.73035	3.14923	2.41842	2.48091	2.4114	2.05405
PRKACB	ENSG00000142875	7.44521	7.64884	7.15683	7.08032	7.23396	7.2586	7.25991	6.67323	5.72917	6.75726	6.6691	6.01684
PIGK	ENSG00000142892	5.51451	5.6214	5.05843	5.10725	5.24646	5.27062	5.44804	4.8759	4.60007	4.87883	5.12128	4.36622
TMEM61	ENSG00000143001	-5.08978	-4.7498	-5.50531	-4.3609	-4.25122	-5.12431	-5.0798	-7.09218	-5.1865	-4.50888	-3.94486	-7.29929
LMO4	ENSG00000143013	5.69921	6.19203	5.84313	6.12193	5.99619	6.11967	5.95013	5.66603	4.76903	5.68409	5.15515	5.12332
SYPL2	ENSG00000143028	-2.57979	-1.62975	-1.85093	-2.51387	-1.93026	-1.5047	-1.51031	-0.290956	-1.41348	-0.687848	-2.51287	-0.45226
BARHL2	ENSG00000143032	-4.21661	-4.87663	-5.04718	-5.07269	-4.96301	-3.66618	-3.9436	-3.31212	-3.0503	-3.27314	-5.29408	-4.84115
MTF2	ENSG00000143033	2.29883	1.78526	2.41489	2.38617	2.54315	2.25502	2.04577	2.24944	1.84271	2.01579	2.41977	1.73466
SLC44A3	ENSG00000143036	1.12366	1.22398	1.73367	1.28223	0.543917	0.683879	0.614858	2.29609	3.44676	2.17125	3.6603	1.90678
STRIP1	ENSG00000143093	4.74947	4.96678	5.31818	5.33562	5.0443	4.87086	5.10132	4.55219	4.17795	4.39178	4.04124	4.22586
PSMA5	ENSG00000143106	3.99723	4.23992	3.81303	4.0299	4.07386	4.05791	4.07976	3.5134	2.93935	3.05368	3.21064	2.85223
FNDC7	ENSG00000143107	-2.87501	-0.950058	-2.70557	-3.14612	-3.03644	-3.32457	-2.60199	-1.592	-1.00825	-2.51649	-2.36751	-2.49955
CELSR2	ENSG00000143126	7.21074	6.81759	7.42717	7.42666	7.4294	7.24075	7.33015	6.89029	6.10128	7.29374	6.71707	6.69047
TMEM56	ENSG00000152078	2.96333	3.61543	3.65301	3.42094	3.14057	3.30566	3.27116	3.46746	3.36568	3.38878	3.59157	3.20988
TCTEX1D1	ENSG00000152760	0.141089	1.00191	1.28947	1.52522	0.0935234	0.805392	0.515032	0.448023	0.243273	-0.52146	0.294945	0.385305
WDR78	ENSG00000152763	0.289842	-0.0787097	0.932351	0.41207	1.00092	0.681079	0.329658	0.587681	0.782385	0.254691	0.123564	0.24307
MCOLN2	ENSG00000153898	-4.62266	-6.6046	-3.07471	-3.63074	-3.52106	-4.39415	-4.67158	-5.77706	-3.45635	-5.00111	-4.4371	-4.56913
DDAH1	ENSG00000153904	6.85167	7.5904	7.11672	6.91326	6.81115	7.30526	6.99216	7.40116	7.10068	7.00275	7.20299	7.35971
HS2ST1	ENSG00000153936	4.72412	5.18534	4.47945	4.45948	4.5108	4.87335	4.69522	4.92009	4.64233	4.41839	4.34816	4.55167
AK5	ENSG00000154027	8.22792	8.31596	7.89957	8.08127	8.10025	8.03741	8.28993	7.08081	6.11368	7.6029	7.45102	6.48303
CC2D1B	ENSG00000154222	4.52476	3.74482	4.29079	4.53418	4.6124	4.11089	4.07189	4.48777	4.41834	4.92438	4.42714	4.36526
GBP5	ENSG00000154451	-2.30287	-1.96289	-4.30336	-2.15895	-3.63423	-3.92236	-4.19979	-4.30527	-0.0970316	-5.11429	-3.22834	-2.51238
DIPK1A	ENSG00000154511	5.95982	5.73044	5.83314	5.56724	5.77429	5.76054	5.75679	5.76606	5.22358	6.01808	5.89351	5.35972
GPR61	ENSG00000156097	1.52914	1.26738	1.66055	1.61347	1.77856	1.38641	1.68493	0.160891	-2.56925	0.022875	-0.443803	-0.360108
FRRS1	ENSG00000156869	-5.09195	-5.167	-4.92251	-4.94803	-5.25338	-5.12648	-4.49701	-5.18745	-3.92564	-6.73344	-6.16942	-6.71649
MFSD14A	ENSG00000156875	1.31705	1.01382	0.615471	0.149382	0.284599	0.163577	0.793047	0.395383	-0.143728	-0.536493	0.143003	0.065418
SASS6	ENSG00000156876	1.85691	1.06498	1.48959	1.63626	1.35475	1.01852	1.48782	1.70717	1.76299	2.15828	2.07022	2.0216
ZFYVE9	ENSG00000157077	4.55931	4.83818	4.63608	4.84782	4.56706	4.73046	4.80802	4.13522	4.02477	4.29326	4.10183	3.83322
CPT2	ENSG00000157184	3.52431	3.18097	3.7003	3.2532	3.50435	3.07475	2.75744	4.07372	4.40112	3.69392	4.18512	4.2217
LRP8	ENSG00000157193	3.11456	3.24348	3.04777	3.00808	3.38364	3.07162	3.16118	3.2004	2.02047	2.51902	1.78241	2.22387
CDCP2	ENSG00000157211	-5.2412	-5.90121	-6.07176	-4.51231	-4.40263	-5.27572	-3.96818	-4.65863	-6.07488	-5.88268	-6.31867	-4.86574
SSBP3	ENSG00000157216	6.37474	6.74411	6.43061	6.68709	6.76566	6.59448	6.55664	6.07501	5.96021	6.1435	6.11652	6.31505
CACHD1	ENSG00000158966	2.57865	3.05861	2.82494	2.37662	2.64968	2.68162	2.83248	3.23031	3.12347	2.97212	3.37019	2.92663
COA7	ENSG00000162377	3.85616	4.18855	3.76483	3.88996	4.07333	4.07135	3.83398	3.44251	2.24973	3.4191	2.89504	2.72406
ZYG11B	ENSG00000162378	5.78658	6.1458	5.84885	5.64666	5.75438	5.79184	5.99805	5.15872	4.5917	5.20618	4.88892	4.83769
SLC1A7	ENSG00000162383	-0.47815	-1.94552	-0.258085	-1.44114	-2.0319	-1.07211	-0.553059	-2.11797	1.53902	-0.605065	-0.0410461	-0.325082
CZIB	ENSG00000162384	4.56421	4.57109	5.16017	4.85615	4.63671	4.50238	4.64344	4.79553	4.37927	4.17991	4.58659	4.43889
MAGOH	ENSG00000162385	3.87186	3.82664	4.08772	4.06601	3.86322	4.11536	4.09285	3.94322	3.80856	3.9822	3.86347	3.68188
ACOT11	ENSG00000162390	0.329773	0.0800419	1.72702	1.6394	1.07016	0.802205	0.806071	1.46854	1.40803	1.67398	1.4679	1.75193
FAM151A	ENSG00000162391	-4.46613	-3.71111	-2.88165	-2.09982	-2.47556	-3.50066	-2.31865	-1.97667	-1.97789	-0.761844	-2.0411	-1.28332
PARS2	ENSG00000162396	-0.236972	-0.0390057	0.180395	0.116404	0.104095	0.154765	-0.0097611	-0.17867	0.119167	0.0284311	-0.0665132	0.460417
LEXM	ENSG00000162398	-5.01244	-4.67245	-5.42796	-5.45348	-3.17387	-4.63193	-3.15446	-4.42987	-6.43108	-5.23889	-5.08991	-6.22194
BSND	ENSG00000162399	-5.8038	-4.46382	-3.63436	-3.65988	-3.5502	-4.25337	-2.94582	-3.63627	-5.63749	-5.44529	-2.55934	-3.10641
USP24	ENSG00000162402	2.57004	2.40225	2.72148	2.54061	2.74273	2.73767	2.52856	2.90405	2.87169	2.94986	2.68014	2.63249
PLPP3	ENSG00000162407	4.89102	5.39853	5.40135	4.67972	4.48826	5.27657	4.6832	6.53295	6.50959	5.77645	6.18303	6.3114
PRKAA2	ENSG00000162409	5.00455	5.49083	5.31072	5.26005	5.28531	5.41015	5.05938	4.50242	3.84047	4.40464	4.29713	4.19577
AK4	ENSG00000162433	3.09508	4.03207	3.58281	3.30874	3.33386	3.62034	3.36241	3.90586	4.06745	4.02258	3.68343	3.97943
JAK1	ENSG00000162434	4.95653	4.94881	5.2685	4.83195	4.80572	4.98685	4.91714	4.97371	5.45395	5.19892	5.40645	5.02539
RAVER2	ENSG00000162437	1.68726	2.09475	2.34644	1.93532	2.00837	2.05693	1.81497	2.62759	2.73431	2.11328	2.30823	2.76382
DIRAS3	ENSG00000162595	1.56853	1.92973	1.79043	1.96655	1.7111	1.30268	1.97418	1.39621	0.212616	1.49408	0.789283	0.867173
C1orf87	ENSG00000162598	-4.59593	-2.08602	-2.25657	-5.45201	-4.34233	-2.63046	-3.73796	-2.84344	-1.72918	-4.23742	-0.425475	-2.41312
NFIA	ENSG00000162599	4.19837	4.27906	4.38348	4.19739	4.39984	4.28469	4.07883	5.20824	5.4069	5.39885	5.31804	5.45589
OMA1	ENSG00000162600	1.45906	0.849082	1.79653	1.18227	1.36936	1.25354	0.861838	1.75635	2.17018	2.79619	1.96655	1.83452
MYSM1	ENSG00000162601	5.06927	4.25392	4.73974	4.62323	4.89614	4.46529	4.30178	4.24178	3.48692	4.43773	4.50512	3.70443
TM2D1	ENSG00000162604	3.00653	2.92038	2.87257	2.84193	2.92832	2.9448	2.74048	2.92751	2.18522	2.54048	2.53051	2.16304
USP1	ENSG00000162607	2.24782	2.24239	2.02812	1.89013	2.02655	1.91031	2.10933	2.27841	2.26707	2.30857	2.4295	2.09747
FUBP1	ENSG00000162613	4.08363	4.03692	4.3745	4.11548	4.17683	3.96615	4.23321	3.82187	4.13561	4.47322	4.52105	3.9994
NEXN	ENSG00000162614	-0.849816	0.153134	0.665398	1.83843	0.818825	0.659977	0.671126	1.50534	2.18275	1.71815	1.68742	1.46424
DNAJB4	ENSG00000162616	3.38536	3.54518	3.68542	3.17224	3.4726	3.18447	3.69862	3.59908	3.72092	4.7326	4.15634	3.6506
ADGRL4	ENSG00000162618	2.17666	2.31019	2.56849	2.47978	2.71319	2.59279	1.79071	3.10026	4.8284	3.15184	4.06881	3.94901
LRRIQ3	ENSG00000162620	-2.11012	-0.654653	-1.94068	-0.0593021	-0.982042	-1.72961	-3.42206	-0.903056	-1.13645	-3.01464	-1.45062	-1.99769
LRRC53	ENSG00000162621	-0.324314	0.534138	-0.00677658	-0.866283	0.0773884	-0.983333	-0.737191	-1.9512	-2.5601	-1.3679	-2.02627	-2.35095
TYW3	ENSG00000162623	2.43471	3.08048	2.90544	2.86411	2.6688	2.28794	2.75137	2.49398	2.55888	2.78211	2.61288	2.15136
SNX7	ENSG00000162627	1.54773	1.71779	1.56054	1.49476	1.40791	1.21775	1.63064	1.71724	2.12908	1.68879	1.54545	1.52194
NTNG1	ENSG00000162631	2.37585	2.75002	2.96551	3.12421	2.4992	2.92513	2.57067	2.53297	2.12366	1.94932	1.45246	2.0016
FAM102B	ENSG00000162636	2.29533	2.76246	2.27813	2.08453	2.36414	2.29919	2.17476	0.801332	-0.186273	1.06319	0.980529	0.388825
HENMT1	ENSG00000162639	2.18935	2.28533	2.28195	2.28457	2.11878	2.18445	2.28079	1.22972	0.43146	1.30031	1.23241	0.617705
AKNAD1	ENSG00000162641	-0.0299059	-1.27488	-0.638075	-0.564055	-0.776302	-0.401469	-0.254391	0.012094	-0.278629	0.69784	-0.370409	-0.432053
C1orf52	ENSG00000162642	4.41934	4.44624	4.4249	4.18865	4.4118	4.35252	4.37338	3.89262	3.51041	4.44106	4.0006	3.62428
WDR63	ENSG00000162643	-3.98241	-3.12786	-3.45041	-3.32392	-3.72881	-2.91741	-2.05732	-3.74777	-3.16402	-3.43126	-2.77978	-3.60695
GBP2	ENSG00000162645	1.31484	0.901464	1.88704	2.17603	1.73019	1.01238	1.40565	1.67298	4.5498	2.66107	3.85855	2.99748
ATXN7L2	ENSG00000162650	1.23412	0.837139	2.72713	2.46599	2.4072	1.71416	1.02171	1.75349	1.34154	2.94555	1.80347	1.84487
GBP4	ENSG00000162654	1.74629	1.17591	0.58452	0.754555	1.87436	1.67428	1.36326	1.45284	3.73572	1.04822	1.56332	0.6437
ZNF326	ENSG00000162664	6.79885	5.96834	6.40669	6.37607	6.73225	6.29307	6.48977	6.80533	6.57744	6.85851	6.95619	6.55388
HFM1	ENSG00000162669	0.971542	1.19905	1.21137	1.40825	1.11267	1.76483	0.780609	0.786771	0.770125	0.651982	0.929697	0.725514
GFI1	ENSG00000162676	-3.7827	-3.44272	-4.61326	-3.05382	-2.94414	-4.81723	-2.92472	-5.20013	-4.61639	-2.83923	-2.53824	-2.82228
AGL	ENSG00000162688	4.65811	4.78889	4.40321	4.36967	4.59524	4.73815	4.44411	4.15471	4.02796	4.12383	4.47128	3.91777
VCAM1	ENSG00000162692	1.91304	0.816927	-1.44108	0.620865	2.10251	0.602879	0.984422	1.49561	3.31068	0.0699195	1.70433	1.3499
EXTL2	ENSG00000162694	3.36092	3.68244	3.65894	3.72198	3.62062	3.622	3.29818	3.06272	2.18375	3.20602	2.86569	2.60416
SLC30A7	ENSG00000162695	2.98045	3.0065	3.33046	3.07878	3.26577	3.19823	3.06174	3.28062	3.15317	3.43807	3.39754	3.03399
AHCYL1	ENSG00000168710	6.26867	6.67988	6.82405	6.3799	5.84332	6.60403	6.47198	7.8617	8.18989	6.98837	8.2401	7.8805
GSTM4	ENSG00000168765	1.17069	1.52113	1.67771	1.89608	1.43995	1.55448	1.64192	1.58955	1.37071	1.3418	1.60281	1.62029
PCSK9	ENSG00000169174	-2.57169	-5.55363	-5.72417	-1.74969	-2.64001	-1.75822	-2.29867	-3.72608	-3.7273	-2.95014	-3.16373	-4.51815
RAB3B	ENSG00000169213	4.72967	4.65274	4.47039	4.32345	4.60227	3.92495	4.52906	3.4533	1.51603	2.5728	2.6124	2.19141
S1PR1	ENSG00000170989	4.47389	5.63232	5.33625	4.4825	4.5706	5.32002	4.55704	6.44412	6.48874	5.7011	5.96996	6.35156
LRRC8C	ENSG00000171488	2.97758	3.02479	2.903	2.6717	3.21267	2.96497	2.89798	3.14757	3.02904	3.27213	3.14649	2.59008
LRRC8D	ENSG00000171492	7.52607	6.40877	6.71916	6.70857	6.9461	6.5264	6.58462	6.85037	6.57421	7.46732	7.29904	6.46504
COL24A1	ENSG00000171502	2.65153	2.29425	4.28904	3.96608	3.49644	3.20408	2.24774	2.55221	1.93381	3.38806	1.89726	0.815151
LPAR3	ENSG00000171517	-1.16067	-0.356734	1.19519	-0.174285	-0.55559	-0.325255	0.444191	1.27817	1.23513	0.405954	1.25261	0.783077
EPHX4	ENSG00000172031	2.4987	2.84279	2.83852	2.98171	2.43653	3.02286	2.27058	1.86911	1.16388	2.47335	1.84242	0.926626
NEGR1	ENSG00000172260	4.29558	4.89806	4.81558	4.61629	4.71358	4.70392	4.79002	3.84063	2.68493	3.44824	3.3427	3.28478
ALG14	ENSG00000172339	1.68643	1.91538	1.42291	1.76973	1.68765	1.80924	1.74888	1.44747	1.24986	1.34895	1.63835	1.06782
GNG12	ENSG00000172380	2.35941	2.6994	2.19409	1.74525	1.93259	2.49874	2.5804	3.88689	4.21433	3.35057	3.9447	3.93463
INSL5	ENSG00000172410	-5.22327	-3.56136	-3.05384	-5.07935	-3.64774	-6.2578	-5.95026	-4.05574	-6.05696	-3.05741	-5.30074	-3.26285
FGGY	ENSG00000172456	0.821676	1.57154	0.970356	1.02614	0.714181	0.952486	0.907922	1.26365	0.98799	-0.52283	0.509741	0.754354
DAB1	ENSG00000173406	2.00621	2.47204	2.30504	1.97778	2.10048	2.33554	2.30604	2.12256	1.53638	1.64823	0.985618	1.46799
GNG5	ENSG00000174021	1.90356	1.9496	2.29444	2.16858	1.86322	2.26735	2.30984	2.86157	3.42986	3.19749	3.43086	2.96041
CYB561D1	ENSG00000174151	4.39309	4.62673	5.04377	4.95388	4.90729	4.56624	4.69511	4.35923	4.35942	4.86087	4.0599	4.22332
GLIS1	ENSG00000174332	-1.73391	-1.34502	-0.100529	-0.278048	-0.148467	-0.604056	-1.07095	-1.22797	-1.21613	0.158934	-0.888005	-0.894507
PODN	ENSG00000174348	0.732738	1.15518	1.17227	1.32836	1.27392	0.858675	1.16622	1.17036	2.22944	1.54295	1.66584	1.59059
GLMN	ENSG00000174842	4.56607	5.04989	5.01972	5.09118	5.2791	4.80616	4.64644	4.56076	3.78941	4.265	4.22789	3.71525
JUN	ENSG00000177606	5.98416	5.29986	6.21195	6.0396	6.05055	5.84618	6.22574	6.01541	5.67081	6.48157	6.11923	5.76035
ERICH3	ENSG00000178965	3.48305	4.01928	3.74959	3.74789	3.6811	3.77589	3.90042	2.71777	1.95863	2.39319	2.5957	2.37791
C1orf194	ENSG00000179902	-1.14988	-0.670173	-1.21923	-1.16068	-1.13507	-1.31217	-1.95216	-1.9581	-0.757687	-1.54473	-1.82459	-1.29951
MIGA1	ENSG00000180488	4.4203	4.29304	3.96014	3.81991	4.12993	4.20773	4.13279	3.60613	2.63049	3.34484	3.6015	2.97797
DLSTP1	ENSG00000181227	-2.68425	-3.62437	-2.28034	-2.7209	-2.34818	-2.89935	-4.17677	-4.01922	-5.02043	-4.09127	-4.52725	-4.39625
GPR88	ENSG00000181656	1.77375	2.46166	2.33912	2.24923	1.85915	2.4069	2.59207	1.37688	0.361988	1.03961	0.919659	0.933704
AMIGO1	ENSG00000181754	7.02399	7.43673	7.3929	7.35869	7.20969	7.33963	7.4856	6.79879	6.24402	6.36246	6.51927	6.03546
SHISAL2A	ENSG00000182183	-2.90372	-3.56373	-2.73428	-2.58987	-4.65011	-3.13089	-4.04574	-3.32115	-2.03696	-1.96024	-2.0743	-4.52826
SELENOF	ENSG00000183291	5.73432	5.69166	5.46091	5.54162	5.58583	5.53823	5.47596	5.45935	5.39495	5.45142	5.44017	5.3909
RPSAP19	ENSG00000183298	-3.39751	-3.05752	-2.93856	-3.10158	-4.72886	-4.017	-3.29442	-3.98486	-3.81615	-2.62396	-2.73801	-2.38461
GBP6	ENSG00000183347	-6.18821	-3.84822	-3.21141	-4.04429	-2.9346	-3.63777	-4.91519	-6.60564	-6.02189	-4.24473	-3.09575	-2.11231
ST6GALNAC3	ENSG00000184005	2.16663	1.46373	2.32395	1.81057	2.00318	1.52586	2.13124	2.83985	2.96346	2.49464	2.94652	2.50541
TACSTD2	ENSG00000184292	-0.914842	-4.38221	-2.9678	-2.99331	-2.14667	-2.4348	-2.44918	-1.43919	-2.97092	-3.36368	-2.2147	-2.76177
MROH7	ENSG00000184313	4.13359	4.18407	5.65095	6.29381	5.21316	4.03195	4.4066	5.50465	4.48433	5.37252	4.97173	5.23944
CSF1	ENSG00000184371	5.14924	3.68909	4.73805	4.24605	4.71896	4.03735	3.8198	5.67267	6.51668	6.83315	6.15479	6.17202
PDE4B	ENSG00000184588	4.37784	3.44835	3.70538	3.42887	3.75013	3.60152	3.62492	3.8854	3.58534	4.00527	4.5184	3.73715
SLC2A3P2	ENSG00000185031	-6.1256	-5.78562	-5.95616	-3.65975	-4.28704	-4.16013	-4.85259	-4.54303	-4.37432	-5.76709	-4.20307	-5.75014
ROR1	ENSG00000185483	0.504738	0.534383	0.807443	0.648661	0.448002	0.725467	0.681537	1.57605	1.78295	0.953448	1.49544	1.83289
	ENSG00000185839	-5.94084	-3.7935	-4.44948	-5.79692	-5.68724	-6.97537	-5.66783	-5.77331	-5.18957	-4.99737	-4.69638	-4.24345
RNPC3	ENSG00000185946	0.71862	-0.0501426	1.39977	0.968097	1.12565	0.261097	0.888012	0.71801	0.545642	1.14457	0.595194	0.29799
FYB2	ENSG00000187889	-1.21526	-3.1232	-2.48639	-2.07134	-2.75015	-2.79727	-1.19017	-2.18018	-2.59643	-4.10467	-2.84022	-5.08773
DPYD	ENSG00000188641	3.50833	2.49042	3.07632	2.66314	3.09258	2.45178	2.56984	3.21643	3.30268	3.50895	3.64386	2.73422
BTBD8	ENSG00000189195	3.2621	3.65858	3.41454	3.19727	3.31227	3.56631	3.15899	2.94123	2.05527	2.9243	2.8652	2.35877
LRRC8B	ENSG00000197147	6.24177	6.20387	6.1091	6.0119	6.17764	6.18608	6.20553	5.44099	4.14431	5.52758	5.1929	4.6051
HHLA3	ENSG00000197568	3.13195	3.37716	3.77965	3.59614	3.21772	3.29942	3.37973	3.92014	4.25166	3.61808	4.44322	4.24271
TAF13	ENSG00000197780	4.03565	4.2187	3.82358	3.79295	4.07142	4.09456	3.78061	3.9909	3.28066	4.04292	3.65118	3.61059
MIER1	ENSG00000198160	2.27657	2.19817	2.22061	1.88485	2.13044	2.0376	2.05409	2.36647	2.36878	2.62502	2.42693	2.30174
ABCA4	ENSG00000198691	-5.19234	-4.85235	-2.77497	-3.46345	-3.23829	-2.97894	-4.33436	-2.75179	-2.8561	-3.37439	-3.81037	-3.23191
SSBP3-AS1	ENSG00000198711	-1.46804	-2.32968	0.425768	-0.119755	0.239286	-0.502564	-2.13362	-0.551049	-0.539881	0.670695	-0.0917871	-0.616138
KTI12	ENSG00000198841	0.094756	0.201069	0.368218	0.252099	0.265104	0.395577	0.0692468	0.125682	-0.436002	0.0516512	-0.349141	-0.516363
PRMT6	ENSG00000198890	4.62565	4.83284	4.47135	4.26223	4.6647	4.78422	4.43197	4.09907	3.62295	3.66042	3.32095	3.18467
SPATA42	ENSG00000203897	-6.74386	-6.40388	-5.57442	-5.59994	-6.49026	-5.77839	-4.47085	-5.57633	-6.57755	-6.38535	-4.4994	-6.3684
C1orf146	ENSG00000203910	-1.16409	-0.5831	-0.206158	-1.30968	-0.784958	-1.48813	-1.35051	-0.953493	-2.13528	-1.26501	-1.70099	-3.24806
SAMD13	ENSG00000203943	-0.378069	-0.472487	-0.945596	-0.354441	-0.598396	-0.96899	-0.463509	-0.532466	-1.21175	-0.139851	-1.29204	-1.64646
C1orf141	ENSG00000203963	-2.71883	-1.91942	-3.5494	-2.25298	-5.46523	-4.1684	-2.44582	-2.32891	-2.09309	-5.36032	-4.21134	-3.02145
EFCAB7	ENSG00000203965	1.88992	2.04469	2.36731	2.03384	2.22381	2.03877	1.92232	1.53207	1.53294	2.20431	1.82111	1.37415
ZYG11A	ENSG00000203995	-2.4672	-2.54225	-2.29776	-2.73831	-4.2136	-2.50173	-2.19419	-3.88463	-2.30089	-1.78676	-1.54467	-2.09174
RNU6-125P	ENSG00000207234	-4.40998	-5.06999	-2.43318	-2.4587	-2.83444	-3.4445	-3.552	-4.24244	-4.24366	-2.4665	-4.48744	-2.71259
SNORA66	ENSG00000207523	-0.594257	-2.06163	-1.64721	-0.798257	-1.82608	-2.85118	-1.1286	-1.81904	-1.65033	-0.235744	-2.89412	-2.44119
MIR186	ENSG00000207721	-3.67821	-4.33823	-3.92381	-2.53429	-3.25468	-4.39081	-4.08327	-2.92572	-3.5119	-2.86027	-3.17072	-2.98082
DIO1	ENSG00000211452	-6.88103	-4.95609	-2.7116	-3.92976	-3.168	-4.3306	-5.02306	-3.05054	-3.90737	-2.43506	-4.9585	-2.69822
MIR760	ENSG00000211575	-2.41829	-2.27095	-2.92692	-2.68941	-2.84276	-3.13089	-1.68584	-2.6658	-5.25198	-3.05978	-5.49576	-5.04283
RNU6-1176P	ENSG00000212257	-6.57265	-5.23267	-5.40322	-4.1068	-4.73409	-5.60718	-5.29964	-6.99009	-6.40634	-4.62918	-5.65012	-5.19719
GSTM2	ENSG00000213366	1.879	1.98091	3.06809	2.88721	2.34312	2.18	2.72372	3.14838	3.30624	3.25361	2.85451	3.23635
GBP7	ENSG00000213512	-2.31084	-3.14078	-2.31132	-4.33684	-2.90523	-3.51529	-3.62278	-3.57626	-2.50709	-1.21536	-1.97327	-3.1053
RBMXL1	ENSG00000213516	2.62972	2.42494	2.47452	2.26797	2.3504	2.43441	2.39707	2.71623	2.43347	2.52813	2.84176	2.49951
	ENSG00000213540	-1.58179	-4.56373	-3.73428	-4.75979	-4.65011	-4.93824	-4.6307	-4.32115	-3.15244	-4.5452	-4.98119	-4.52826
LEPROT	ENSG00000213625	3.63122	3.85557	3.50768	3.37047	3.39784	3.32506	3.06982	4.15611	4.85581	3.60556	4.33298	3.81292
	ENSG00000213703	-5.05927	-6.30425	-5.47479	-6.50031	-5.39063	-4.67876	-5.37122	-5.4767	-4.89295	-3.47836	-6.7217	-5.26877
TMEM167B	ENSG00000215717	5.30025	5.45637	5.77924	5.2229	5.19847	5.32717	5.75818	5.23514	5.21759	5.24335	5.44949	5.03242
ST13P20	ENSG00000215875	-3.87742	-2.95247	-3.12302	-2.41157	-1.62382	-3.32699	-4.60441	-4.29485	-3.71111	-4.51891	-4.95489	-2.917
CYB5RL	ENSG00000215883	0.651535	0.554787	1.50308	1.164	1.36261	0.96877	0.652876	1.0135	1.28314	1.10383	0.865529	1.01619
HNRNPA3P12	ENSG00000219102	-7.84201	-6.50202	-6.67257	-6.11312	-6.5884	-7.87654	-6.56899	-5.93751	-7.67569	-7.4835	-6.33451	-5.88158
	ENSG00000219201	-3.99581	-4.87822	-5.63373	-5.65924	-3.37964	-5.25273	-5.53015	-3.41324	-4.31492	-6.44465	-4.29567	-3.25778
MYBPHL	ENSG00000221986	-1.04788	-3.12293	0.461408	-0.0459777	-1.20932	-1.12821	-1.45294	-0.764873	-0.881567	0.0385512	0.489359	-0.672421
RNU2-15P	ENSG00000222624	-4.66045	-5.32046	-2.68365	-5.51652	-3.82188	-4.11001	-4.38743	-4.49292	-5.49413	-4.30193	-5.73792	-5.28499
RNU6-387P	ENSG00000223263	-5.65483	-3.72988	-4.48539	-3.5109	-5.40122	-4.68935	-5.38181	-4.07226	-5.48851	-3.71135	-5.7323	-3.27937
	ENSG00000223390	-3.3768	-3.62177	-3.20736	-3.81784	-4.70815	-3.99629	-4.68874	-4.37919	-4.79544	-3.01828	-5.03923	-2.5863
RPS26P15	ENSG00000223416	-3.08805	-2.74806	-1.59668	-0.774199	-1.24948	-1.31522	-2.23007	-0.418016	-1.92173	-0.729535	-1.58055	-0.390659
	ENSG00000223429	-4.14927	-3.80929	-2.97983	-3.42039	-3.89567	-2.86187	-4.87626	-4.56671	-2.398	-2.46883	-3.64178	-1.96646
	ENSG00000223653	-1.18116	-3.74806	-1.45918	-0.622196	-1.66452	-1.31522	-2.4931	-1.33555	-1.5998	-2.14457	-0.52166	-1.12762
HMGB3P10	ENSG00000223656	-1.48156	-2.14157	-1.50476	-2.0157	-1.4206	-4.51608	-1.88661	-3.31402	-1.99331	-2.53808	-2.97406	-4.10609
	ENSG00000223675	-6.64104	-6.30105	-4.14967	-6.49712	-4.80247	-5.67557	-5.36802	-4.25111	-2.47472	-3.28253	-3.71851	-3.94365
CCDC18-AS1	ENSG00000223745	2.10213	1.05509	1.91505	2.4644	2.86653	1.0676	2.16761	1.90709	2.58471	2.37818	1.91193	2.16857
CCNJP2	ENSG00000223896	-4.93766	-5.59768	-3.76823	-5.79374	-4.68406	-5.97219	-5.66465	-4.3551	-5.77135	-2.99419	-5.01513	-3.97724
ROR1-AS1	ENSG00000223949	-3.42755	-5.40949	-5.58004	-5.60555	-3.91091	-4.784	-5.47646	-3.84498	-5.58316	-4.39096	-3.01959	-3.05209
SLC44A3-AS1	ENSG00000224081	-0.350154	-0.644042	0.536885	-0.376157	-0.196086	0.0776611	-0.43971	0.248355	1.60043	0.783291	1.42925	0.55582
	ENSG00000224093	-5.01134	-6.25631	-3.42686	-4.45238	-4.02077	-6.63083	-5.32329	-4.42877	-3.26006	-3.91586	-5.08881	-3.41348
PDCL3P6	ENSG00000224255	-3.17305	-1.24811	-0.681688	-0.0291323	-0.919451	-0.62262	-1.90004	-1.26856	-0.684812	-1.22958	0.334438	-0.797595
HNRNPA3P14	ENSG00000224494	-3.92255	-3.58256	-2.43118	-3.77862	-4.66894	-4.95707	-2.64953	-3.75501	-4.75623	-4.56403	-5.00001	-2.96212
	ENSG00000224550	-3.10786	-3.1158	-4.16082	-3.18633	-4.66162	-3.36479	-3.05724	-3.42576	-3.57898	-4.23478	-3.67076	-2.9548
	ENSG00000224613	-1.72105	-2.60345	-1.2715	-4.38448	-1.57436	-2.97797	-2.25539	-3.36087	-3.36209	-4.16989	-3.60587	-4.15294
RTCA-AS1	ENSG00000224616	-2.70436	-1.98586	-2.15641	-1.92816	-2.45075	-2.47585	-2.50534	-2.63636	-2.10508	-2.34584	-2.4599	-1.79284
PLA2G12AP1	ENSG00000224680	-2.35039	-2.0104	-0.595985	-1.98407	-1.87439	-0.969876	-1.34041	-2.35278	-3.18407	-1.57684	-3.01282	-3.55989
MIR137HG	ENSG00000225206	0.306997	0.441172	0.493018	0.467502	0.740682	0.592728	0.5377	-0.4576	-1.12843	-0.862229	-0.919699	-1.26032
LINC01763	ENSG00000225446	-3.3752	-4.03522	-4.52769	-2.85277	-2.63617	-4.14669	-2.72368	-3.5296	-3.72346	-2.87919	-4.7746	-4.32167
GBP1P1	ENSG00000225492	-5.67037	-4.33038	-4.65293	-4.52644	-4.27926	-4.11993	-6.13432	-5.40973	-1.968	-3.63378	-3.4848	-2.97298
	ENSG00000225505	-5.49026	-5.15027	-3.73586	-3.76137	-2.91473	-4.52479	-4.21724	-2.73776	-5.32394	-5.13175	-5.56773	-5.1148
LINC01771	ENSG00000225675	-1.3438	-1.58878	-0.215008	-1.19988	-0.736564	-0.503863	-1.43336	-3.3462	-2.76245	-1.15522	-2.78384	-4.13827
	ENSG00000225938	-0.240884	-0.315936	-0.486482	-2.68192	0.235113	0.387554	0.0321305	1.34168	0.925431	0.117628	0.681647	0.871542
	ENSG00000226026	-0.751451	-1.25946	-0.228375	-1.19249	-1.20834	-1.49647	-1.47844	-1.01688	0.454392	-0.475401	-0.413882	-0.0223536
LINC01776	ENSG00000226053	-6.50634	-3.84443	-6.3369	-5.36242	-6.25273	-6.54087	-5.23332	-3.60184	-5.34002	-6.14783	-6.58381	-6.13088
	ENSG00000226084	-3.84571	-4.16869	-3.9242	-3.36475	-4.1396	-4.22128	-3.36119	-3.38179	-3.17244	-3.92777	-3.26422	-3.07432
	ENSG00000226088	-3.57724	-2.82222	-2.4078	-3.01828	-2.10125	-5.19673	-2.30423	-3.99467	-2.99589	-1.80369	-2.06975	-3.78674
	ENSG00000226324	-4.74287	-5.40288	-3.98847	-5.59895	-3.16734	-5.7774	-5.46985	-5.1603	-5.57655	-4.38436	-5.82034	-3.36741
TPI1P1	ENSG00000226415	1.29962	1.32473	0.551519	1.16343	0.787687	1.20737	1.14813	-0.0897995	-0.299602	0.740592	0.250163	-0.296908
LINC01748	ENSG00000226476	0.0969798	0.478785	0.156236	0.510992	0.991041	0.544845	0.236727	0.486903	-0.069281	0.22601	0.081795	-0.060434
LINC01709	ENSG00000226715	-2.04574	-0.968786	-1.13933	-1.16485	-0.0551667	-1.66523	-2.35768	-0.878205	-1.46438	-1.27219	-1.12321	-0.93331
	ENSG00000226754	-1.64454	-1.94198	-1.69749	-2.30797	-2.61332	-2.48642	-1.37152	-1.96243	-1.82614	-1.50842	-1.20743	-1.617
DAB1-AS1	ENSG00000226759	-3.93651	-0.596522	-2.76707	-1.20762	-3.6829	-1.97103	-2.07853	-2.03201	-0.448264	-3.57799	-2.01398	-1.97608
	ENSG00000226822	-4.19452	-2.26957	-2.44011	-4.05059	-3.94091	-4.22904	-3.9215	-2.61195	-1.70627	-1.51408	-2.27198	-3.81906
	ENSG00000226883	-6.37324	-6.03325	-6.2038	-3.90738	-5.11963	-3.60041	-6.10022	-5.2057	-6.20692	-6.01472	-5.4507	-5.99778
LINC01359	ENSG00000226891	-2.38858	-1.95549	-1.03857	-0.479122	-0.684315	-1.20072	-1.2151	-0.958015	-1.3218	-1.76703	-2.12501	-1.39645
	ENSG00000226970	-4.21375	-4.87377	-5.04431	-5.06983	-3.37519	-2.07835	-3.94074	-4.63118	-4.04744	-3.27028	-4.29122	-4.83829
	ENSG00000227016	-6.08753	-5.16258	-4.33312	-5.9436	-4.83392	-5.53709	-4.49258	-5.91999	-5.33625	-4.40709	-5.58003	-5.71207
	ENSG00000227034	-6.40789	-6.0679	-5.23845	-5.26397	-6.15428	-5.44242	-5.13487	-4.01797	-3.65661	-5.04938	-5.48536	-6.03243
	ENSG00000227070	-3.18826	-5.0182	-5.18875	-4.21426	-4.10458	-5.39271	-5.08517	-4.77562	-4.60691	-4.99967	-3.85069	-4.98273
RPL31P12	ENSG00000227207	-5.09065	-4.75067	-3.92121	-2.94673	-5.83705	-4.54022	-5.81764	-6.50808	-3.92434	-3.41021	-2.70869	-3.13023
	ENSG00000227288	-4.01207	-3.08712	-1.84263	-2.54622	-3.75847	-2.46164	-2.73906	-4.4295	-4.84576	-3.65356	-4.08954	-4.63661
LINC01364	ENSG00000227290	-3.96993	-3.62994	-5.12242	-3.56297	-3.71632	-4.32638	-4.43388	-3.53936	-5.12554	-4.34838	-6.36932	-5.91639
	ENSG00000227466	-2.83383	-5.81577	-4.40135	-4.42687	-2.58022	-5.19028	-3.56081	-2.40326	-4.40448	-3.79724	-3.91129	-4.19533
CALR4P	ENSG00000227742	-4.3472	-6.59217	-6.76272	-3.46631	-3.8712	-4.96669	-3.33722	-3.4427	-4.76584	-4.98868	-4.6877	-3.5567
	ENSG00000227960	-5.968	-2.82066	-3.47663	-3.50215	-2.54447	-3.6806	-4.69499	-3.06351	-2.63176	-3.02453	-3.72354	-2.13311
SEC63P1	ENSG00000228057	-4.41862	-4.07864	-4.24918	-4.01166	-3.90198	-4.77508	-6.46754	-3.98806	-4.57424	-4.38204	-5.23306	-3.19516
	ENSG00000228084	-2.06375	-1.43426	-2.74231	-2.2824	-1.65815	-2.09828	-1.96066	-2.84375	-4.06736	-2.55324	-2.98922	-2.27325
	ENSG00000228086	-4.56406	-5.22408	-4.39462	-5.42014	-5.31046	-5.59859	-5.29105	-5.98149	-2.39775	-2.88362	-5.64153	-3.1886
PHBP3	ENSG00000228121	-6.8199	-6.47991	-5.06549	-4.67597	-4.56629	-5.85442	-5.54688	-5.23733	-5.06862	-4.87642	-5.89736	-5.44444
GEMIN8P4	ENSG00000228175	-0.537807	0.24275	-0.317742	-0.294349	0.23037	-0.856128	-0.487185	-0.553141	-1.47841	-0.664722	-0.378237	-0.325846
ARL5AP3	ENSG00000228431	-6.17992	-4.83993	-3.42552	-4.036	-5.92631	-6.21445	-4.32194	-6.59735	-6.0136	-4.82141	-6.25739	-5.80446
EEF1A1P11	ENSG00000228502	-1.23462	-1.67224	-1.48022	-1.35373	-0.478515	-0.854109	-0.459105	-0.915085	-0.565804	-0.76063	-0.897051	-0.444122
	ENSG00000228852	0.808833	-0.140688	0.606304	-0.184747	0.690469	-0.877771	-0.377584	1.21737	0.323071	0.707914	0.731364	1.47975
RPS13P2	ENSG00000228929	-3.53912	-1.8772	-2.36968	-3.39519	-2.70055	-2.25171	-2.68114	-2.95655	-3.3728	-1.59564	-1.44666	-1.84173
LINC02607	ENSG00000228971	2.28991	2.81711	2.87137	2.05604	2.17818	2.29341	2.63113	1.23102	0.729653	1.66993	1.56722	1.19384
	ENSG00000229052	-1.71627	-2.69822	-1.86876	-0.646352	-2.7846	-1.7508	-2.44326	-1.87067	-1.28693	-1.22026	-2.11567	-1.07778
	ENSG00000229294	-5.79105	-5.45107	-4.03665	-4.64713	-5.53745	-3.82558	-5.51804	-3.20848	-4.62474	-3.84758	-3.54659	-4.41559
PIN1P1	ENSG00000229359	-8.14214	-7.80215	-6.38774	-7.99821	-7.88853	-7.17667	-6.28416	-7.55957	-7.97582	-6.19866	-7.21961	-6.18171
LINC01739	ENSG00000229537	-4.63165	-4.87663	-5.04718	-4.07269	-4.96301	-4.25114	-3.13625	-2.72716	-4.46534	-3.8581	-3.48673	-3.25619
	ENSG00000229567	-3.70054	-3.36056	-2.5311	-1.97166	-3.44694	-3.73507	-3.42753	-3.11797	-1.2123	-2.34203	-1.77801	-2.32508
	ENSG00000229635	-1.54129	-0.101771	-1.37185	-0.619762	-0.773115	0.0762569	-1.7537	-1.30665	-2.59737	-2.40517	-2.10419	-0.973187
HNRNPA1P6	ENSG00000229887	-4.2365	-3.89652	-3.06706	-1.50762	-1.9829	-4.27103	-1.96349	-1.65393	-2.48522	-3.87799	-2.31397	-3.86104
ZRANB2-AS2	ENSG00000229956	-1.55136	-3.84364	-2.33612	-1.71778	-3.25195	-1.95512	-2.5321	-1.22255	-1.43235	-2.24016	-1.72505	-1.80817
HMGB3P9	ENSG00000229992	-3.73504	-4.71698	-4.88752	-5.91304	-4.80336	-6.09149	-5.78395	-5.4744	-3.30569	-5.69845	-4.13443	-4.09654
	ENSG00000230027	-6.03982	-4.11487	-5.87038	-5.8959	-4.78622	-6.07435	-5.76681	-5.45725	-4.87351	-2.87395	-5.11729	-5.66436
	ENSG00000230053	-4.04574	-3.70575	-1.8763	-2.31685	-1.4702	-4.08026	-2.18776	-1.46317	-1.29446	-1.68722	-4.12321	-2.08531
	ENSG00000230138	-3.92255	-1.58256	-2.75311	-3.77862	-3.66894	-2.37211	-3.64953	-1.75501	-0.756231	-2.56403	-3.00001	-1.96212
	ENSG00000230287	-4.42985	-5.08987	-5.26041	-3.28593	-5.17625	-5.46438	-5.15684	-3.84728	-5.26354	-3.07134	-4.50732	-4.05439
	ENSG00000230427	-1.69508	-3.35509	-1.52564	-1.96619	-0.856511	-2.72961	-2.42206	-1.52755	-1.20684	-2.33657	-0.772547	-3.31962
	ENSG00000230498	-0.522835	0.760567	-0.468873	-0.172461	0.200255	-0.350911	-0.628332	-0.640706	-2.05696	-0.542834	-0.300743	-1.52589
SETSIP	ENSG00000230667	-4.84242	-4.28004	-4.93602	-4.4761	-5.17378	-5.46191	-4.56941	-5.25985	-5.67611	-3.06887	-5.91989	-3.59249
	ENSG00000230728	-2.43478	-2.09479	-2.26534	-1.55389	-1.18117	-2.46931	-1.74673	-0.530282	-0.268464	0.586699	-0.775282	0.815151
	ENSG00000230735	-1.71141	-1.78646	-1.95701	-2.83052	-1.72084	-2.00897	-1.70143	-2.39188	-2.5451	-3.3529	-1.78888	-2.33595
PSAT1P3	ENSG00000230787	-4.08387	-4.74389	-4.91443	-4.93995	-3.2453	-5.1184	-3.81086	-3.5013	-2.59563	-4.72536	-4.16134	-3.70841
HNRNPA1P68	ENSG00000230946	-4.50204	-3.16206	-2.74764	-2.77316	-2.66348	-4.53657	-4.22903	-2.11212	-2.33573	-4.14353	-2.25758	-4.12658
	ENSG00000230953	-4.14327	-4.38824	-1.97383	-2.12487	-2.66727	-2.9554	-3.45521	-2.82373	-3.23999	-3.04779	-2.48377	-4.35277
	ENSG00000231252	-2.9441	-4.08954	-1.99705	-2.90709	-2.91288	-2.97862	-3.15651	-1.28624	-1.45585	-1.07101	-2.18506	-2.37599
	ENSG00000231485	-2.89591	-5.36328	-2.72647	-3.55934	-3.44966	-3.15283	-3.84529	-1.66127	-3.95199	-2.5374	-3.19577	-2.74284
	ENSG00000231613	-3.55655	-5.21656	-5.38711	-5.41262	-3.71798	-3.59108	-2.69857	-2.27354	-3.39023	-5.19804	-3.31209	-4.18109
	ENSG00000231866	-4.34167	-4.00168	-2.17223	-1.11028	-2.08807	-3.3762	-4.06865	-2.7591	-4.17535	-3.98316	-2.83418	-3.96621
LRRC8C-DT	ENSG00000231999	2.60658	1.80034	1.77602	1.97537	1.97699	1.7048	1.82648	2.00393	1.01256	2.18996	2.476	1.46498
	ENSG00000232027	-5.85125	-5.51126	-4.09685	-5.70733	-4.01268	-5.88578	-5.57824	-6.26868	-4.68494	-3.90778	-3.12136	-2.89083
GNG12-AS1	ENSG00000232284	0.126767	0.986127	1.08976	-0.176769	-0.0670877	0.139545	0.740819	1.05037	1.14108	0.333276	0.696997	0.987654
	ENSG00000232453	-1.0423	-0.166259	-0.24059	-0.576446	-0.303266	-0.540772	0.118242	0.218343	-0.390556	-0.91825	-0.487498	-0.81884
	ENSG00000232762	-6.79553	-5.45554	-6.62609	-6.6516	-4.95696	-6.83005	-6.52251	-5.62799	-6.62921	-4.43701	-4.87299	-6.42007
	ENSG00000232825	-0.287141	-0.0991586	-0.854667	-0.880183	-0.355465	-0.321668	-1.01413	-1.44154	-2.44275	-2.66559	-1.36461	-2.23361
DPYD-AS1	ENSG00000232878	-4.73068	-5.97566	-4.1462	-4.58676	-3.74011	-6.35017	-6.04263	-4.73307	-3.56436	-3.95713	-3.22319	-5.94018
	ENSG00000232952	-2.32584	-1.4009	-2.15641	-1.59696	-1.07224	-3.36037	-1.46787	-2.74328	-2.15953	-1.96733	-3.40331	-1.95038
LINC01725	ENSG00000233008	-1.63174	-1.42926	-1.92173	-1.24681	-2.83757	-2.80377	-1.81816	-1.42114	-2.33989	-2.1477	-0.361285	-1.54579
TTLL7-IT1	ENSG00000233061	-3.12868	-4.55423	-3.87677	-4.26486	-3.64061	-3.92874	-5.35816	-2.93313	-4.24247	-4.5357	-3.70864	-5.84068
	ENSG00000233099	-4.61342	-6.59536	-5.76591	-4.79143	-5.09678	-4.96988	-5.66233	-5.03085	-4.18407	-4.99187	-4.69089	-3.97493
	ENSG00000233184	0.740679	1.69072	1.84541	1.42675	2.10391	1.79212	1.2252	1.61964	1.0283	1.28867	0.980067	1.30562
DHCR24-DT	ENSG00000233203	-3.75583	-5.00081	-5.17136	-3.61191	-5.08719	-3.37532	-4.06778	-3.17326	-5.17448	-3.98228	-3.8333	-4.96533
LPCAT2BP	ENSG00000233228	-5.19258	-2.85259	-3.02314	-3.46369	-3.93897	-3.64214	-2.59764	-3.28808	-3.4413	-1.66414	-2.94812	-3.23215
	ENSG00000233406	-3.07127	-1.73129	-2.90183	-2.92735	-1.49574	-2.1058	-2.79826	-2.90374	-3.90496	-2.1278	-3.14874	-1.69581
LINC02609	ENSG00000233593	3.49707	3.79096	3.63903	3.65903	3.6762	3.68882	3.64703	3.90631	3.67243	4.15003	3.68415	3.92597
	ENSG00000233894	-2.86871	-0.943762	-2.0212	-3.04671	-3.35207	-2.41781	-2.91762	-2.21575	-2.32388	-3.02477	-2.94618	-2.23021
GDI2P2	ENSG00000233994	-1.4704	-1.54545	-2.30096	-1.32648	-1.2168	-1.183	-2.19739	-1.56591	-1.71913	-0.789962	-1.22594	-3.09494
MTND4P11	ENSG00000234099	-5.4696	-5.12962	-4.30016	-5.32568	-5.216	-4.50413	-3.61163	-3.88703	-3.30329	-4.11109	-5.54707	-5.09414
COX6CP13	ENSG00000234144	-4.27867	-4.93869	-6.10923	-4.54979	-4.02507	-4.72824	-6.00566	-4.37417	-4.52739	-5.92016	-4.35614	-4.90321
DEPDC1-AS1	ENSG00000234264	-4.44254	-5.10256	-4.68814	-4.71366	-5.18894	-4.15514	-5.16953	-5.27501	-6.27623	-6.08403	-6.52001	-6.06708
	ENSG00000234318	-4.79118	-6.77312	-5.94367	-5.96918	-6.8595	-7.14763	-5.25513	-6.53054	-5.94679	-5.75459	-4.60561	-5.15268
CTBP2P8	ENSG00000234383	-6.91404	-4.9891	-3.42268	-4.77012	-4.66044	-4.94857	-4.64103	-3.52412	-3.74773	-3.97057	-3.82159	-3.21666
ERICH3-AS1	ENSG00000234497	-4.61535	-4.27537	-5.03087	-5.05639	-4.94671	-3.42749	-5.9273	-3.61774	-4.44904	-5.8418	-6.27778	-4.82485
PTGES3P1	ENSG00000234518	-4.21963	-3.65725	-3.8278	-4.07571	-3.96603	-4.13868	-5.53158	-5.22203	-2.31635	-4.63873	-2.63414	-3.62178
LINC01135	ENSG00000234807	0.631528	-0.20906	0.571485	-0.0640849	0.119597	0.0944997	0.861473	0.255916	0.233941	0.48754	-0.00984221	0.619965
	ENSG00000234810	-4.65518	-5.31519	-5.48574	-6.51126	-6.40157	-6.68971	-5.38216	-5.07261	-4.9039	-3.12674	-5.73265	-4.27972
ZRANB2-AS1	ENSG00000235079	-4.2299	-3.88992	-1.73854	-3.50102	-3.9763	-3.26443	-3.37193	-4.06237	-5.06359	-3.87139	-2.13745	-4.85444
	ENSG00000235215	-4.93419	-5.5942	-4.76475	-4.2053	-3.68059	-3.96872	-5.66118	-5.35162	-4.76787	-3.25375	-4.4267	-5.55873
	ENSG00000235308	-3.7369	-2.81195	-1.9825	-2.59298	-2.16137	-3.18646	-3.46388	-3.15433	-4.57058	-3.37839	-2.81437	-2.77648
	ENSG00000235501	-0.140496	0.0515902	-0.102654	-0.365499	-0.20882	-0.322922	-0.284988	0.0635607	0.462882	-0.716889	-0.0704079	-0.465476
	ENSG00000235545	-3.77356	-4.32666	-2.91224	-4.52272	-4.41304	-3.92356	-3.74155	-3.98454	-3.60724	-3.41504	-3.22954	-2.70622
NSRP1P1	ENSG00000235613	0.00613771	-0.31284	-0.602031	0.372453	-0.0324392	0.173244	0.230242	1.20538	1.87289	0.917191	1.26018	1.57274
	ENSG00000235795	-3.88824	-4.96329	-5.13383	-4.74431	-5.04967	-4.92276	-6.61522	-4.30567	-5.13696	-3.52972	-4.64378	-6.51278
NEXN-AS1	ENSG00000235927	-4.36135	-2.79898	-2.60695	-3.48046	-2.88536	-5.98084	-3.35137	-2.66331	-2.19504	-2.12837	-2.43882	-3.98589
LINC01361	ENSG00000236268	-0.124724	0.563184	0.34017	0.729692	-0.243089	0.59077	0.496213	-0.416625	-0.417842	-0.525204	-2.07666	-0.121233
	ENSG00000236360	-4.25519	-1.9152	-3.08575	-3.11127	-3.00159	-3.28972	-3.98218	-3.67262	-2.08887	-2.31171	-3.33266	-2.29477
	ENSG00000236434	-4.32879	-5.57377	-3.74431	-4.18487	-4.66015	-3.62635	-4.05577	-5.33118	-3.74744	-4.55524	-4.40626	-5.53829
	ENSG00000236676	-3.86043	-2.93549	-3.69099	-4.71651	-4.60683	-3.31	-3.58742	-4.27786	-3.69412	-2.91696	-2.9379	-4.48497
	ENSG00000236723	-3.72332	-4.96829	-2.81691	-2.91643	-2.66236	-3.88337	-3.57583	-4.26628	-3.82004	-2.94977	-3.38575	-3.47339
RPS20P5	ENSG00000236888	-5.57934	-6.23936	-4.40991	-6.43542	-5.32574	-6.61387	-3.30633	-6.99678	-4.0911	-6.22083	-4.33488	-6.20388
CLCA4-AS1	ENSG00000236915	-1.47997	-3.72494	-1.89549	-1.59908	-0.489398	-3.09946	-1.46999	-1.02293	-2.31365	-1.70642	-2.1424	-1.68947
	ENSG00000237076	-3.35039	-3.59536	-2.76591	-4.79143	-3.09678	-3.38491	-4.66233	-2.76782	-2.18407	-3.57684	-3.42786	-2.55989
	ENSG00000237163	-3.77366	-4.43367	-4.60422	-4.62973	-4.52005	-4.80818	-4.50064	-5.19109	-4.60734	-1.83018	-2.04377	-4.3982
	ENSG00000237324	-2.14527	-2.80529	-2.97583	-1.67942	-1.89167	-3.1798	-3.87226	-2.97774	-2.97896	-0.78676	-2.22274	-2.76981
LINC01358	ENSG00000237352	-0.897545	-1.29453	0.271894	-1.07555	-1.96587	-0.932072	-0.946459	0.492379	-0.245803	0.04593	-0.596502	-0.0366576
PKN2-AS1	ENSG00000237505	0.373396	0.549883	0.779875	0.616855	-0.180355	0.48571	0.160984	0.257134	-1.36075	0.0120165	-0.75654	-1.47354
LINC02567	ENSG00000237552	-6.04251	-4.70253	-4.87307	-4.31363	-4.20395	-3.49208	-4.7695	-3.29002	-5.8762	-4.09904	-4.53502	-5.66705
NFIA-AS1	ENSG00000237853	-3.40496	-3.06498	-3.23552	-3.26104	-3.73632	-4.02445	-2.71691	-3.08543	-3.23865	-4.63141	-5.06739	-3.61447
	ENSG00000237919	-2.04261	-3.57709	-2.74764	-2.55076	-2.44108	-2.36664	-1.7696	-3.91947	-3.75076	-4.14353	-3.25758	-4.12658
NFIA-AS2	ENSG00000237928	-0.123739	-1.78375	-0.731907	-1.56478	0.245342	-0.935874	0.149276	0.333299	0.705541	-0.542834	0.535758	0.57365
	ENSG00000238140	-4.11285	-3.77287	-2.94341	-2.38397	-1.85925	-2.56242	-2.25487	-0.829842	-1.94654	-1.43241	-3.19032	-1.41546
RN7SL583P	ENSG00000239504	-3.25333	-3.49831	-3.66886	-3.69437	-3.58469	-3.87282	-2.56528	-2.25573	-3.08702	-2.47978	-2.91576	-4.46283
AMY2B	ENSG00000240038	3.31588	2.25421	4.15757	4.24438	4.05934	3.28446	3.60126	3.67761	3.04738	3.25625	3.16849	3.11103
UOX	ENSG00000240520	-2.35712	-2.19771	-2.5747	-3.13073	-2.02105	-2.08679	-2.84964	-3.27705	-3.47091	-1.91614	-3.93709	-4.06912
L1TD1	ENSG00000240563	-4.21566	-3.87568	-2.72429	-4.07174	-1.96206	-3.25019	-4.94265	-5.63309	-5.04935	-4.85715	-4.29313	-4.8402
RN7SL538P	ENSG00000240692	-1.94957	-1.60959	-1.66465	0.2241	-0.526041	-1.0455	-1.35463	-1.49253	-1.36822	-0.31804	-0.612002	-0.766755
SLC25A24P1	ENSG00000241361	-5.9053	-7.15027	-5.73586	-5.34634	-7.23665	-5.93982	-7.21724	-7.90769	-6.32394	-7.13175	-6.56773	-7.1148
	ENSG00000241720	-4.35014	-4.23255	-2.66613	-3.10668	-3.44446	-3.60706	-1.79702	-2.76757	-2.53175	-3.99163	-2.37698	-2.87514
RN7SL788P	ENSG00000241745	-6.13016	-5.79018	-5.96073	-3.66431	-4.87656	-4.57973	-5.85715	-4.96263	-4.37889	-5.77165	-6.20763	-5.7547
ELOCP19	ENSG00000241975	-3.60703	-3.78162	-4.17456	-4.46311	-3.67536	-5.96349	-5.07098	-6.34639	-4.44072	-3.76309	-4.00643	-3.23157
	ENSG00000242396	-2.32443	-2.72141	-2.15499	-3.50243	-2.80779	-2.87353	-3.37334	-3.47883	-2.89508	-1.96592	-2.91647	-3.68593
MED28P8	ENSG00000242598	-5.13844	-2.79846	-3.38404	-2.67259	-3.03684	-3.24697	-3.72793	-1.99516	-2.12413	-2.64243	-3.8374	-2.62548
AMY2A	ENSG00000243480	0.14536	-1.44065	0.314799	0.84871	0.610468	0.322337	-0.129113	-0.935037	-2.93625	-3.74406	-0.372682	-3.72711
TTC4	ENSG00000243725	0.198997	0.739281	1.3057	1.51625	1.06794	0.799705	1.16535	0.981864	0.764919	1.11145	0.993204	0.827224
RN7SL130P	ENSG00000244256	-3.01488	-4.84482	-4.4304	-5.04088	-2.76127	-4.21933	-4.91179	-2.79488	-2.69656	-3.50436	-3.45491	-3.80934
	ENSG00000244716	-0.908031	-1.07055	-0.433737	-0.529643	-1.57196	-0.860096	-0.552554	-0.554944	-0.829179	-1.05202	-0.825035	-0.0964712
	ENSG00000248458	-4.15724	-6.81726	-4.18045	-6.01332	-6.90364	-5.60681	-6.88423	-4.25275	-5.40597	-4.79873	-4.42736	-5.78178
	ENSG00000251484	-3.20263	-5.18457	-3.03319	-3.79567	-2.94902	-3.23715	-3.66658	-3.94199	-1.6578	-2.84411	-3.01706	-4.14909
RNU7-123P	ENSG00000251720	-3.33963	-2.06104	-3.75515	-2.87378	-3.08602	-3.15176	-3.32965	-4.34202	-4.75828	-3.24415	-5.00206	-4.2272
RNU7-8P	ENSG00000251767	-4.1336	-6.11555	-4.28609	-4.31161	-5.20193	-6.49006	-6.18252	-4.87296	-4.28922	-4.09702	-6.533	-4.08007
FPGT	ENSG00000254685	1.37814	1.71017	1.15872	1.25267	1.15737	1.07422	0.697944	1.2277	1.39421	0.943099	1.17658	1.07869
	ENSG00000256407	-2.59593	-1.67099	-1.84153	-0.644656	-2.0204	-1.82311	-1.51556	-1.69144	-2.42962	-3.23742	-3.6734	-2.63551
	ENSG00000258634	0.322827	0.247774	0.777668	0.0961062	0.726178	0.427851	0.135	1.31054	0.555231	0.994222	0.322173	1.00207
FPGT-TNNI3K	ENSG00000259030	-1.49072	-1.99203	-2.49961	-2.1292	-1.70918	-2.95151	-2.73708	-1.90815	-2.6632	-2.97351	-1.785	-2.54152
	ENSG00000259818	-4.48536	-5.4673	-4.63785	-4.66336	-4.55368	-5.25685	-6.53427	-3.63976	-6.64097	-4.44878	-6.88476	-6.43183
	ENSG00000259946	-0.769197	-0.704847	-0.801392	-0.0195537	0.00523858	-0.282893	-3.01975	-0.902836	-2.12644	-1.23381	-0.669789	-1.45787
	ENSG00000260246	-6.26859	-4.9286	-3.09915	-3.5397	-3.20763	-5.30312	-5.99557	-6.68602	-6.10227	-4.91008	-6.34606	-3.30817
	ENSG00000260464	2.68689	3.00179	2.65656	2.38223	2.69723	2.6892	3.03266	2.19284	1.03962	2.41624	0.609424	0.727934
	ENSG00000260971	-4.39489	-5.0549	-2.41809	-2.92903	-3.55632	-5.42941	-2.79994	-2.22735	-1.90664	-2.22902	-3.47235	-5.01943
TTC39A-AS1	ENSG00000261664	-3.86385	-4.26083	-4.43137	-4.04185	-3.61024	-3.63534	-3.3278	-2.60321	-6.01946	-5.82726	-6.26324	-5.81031
	ENSG00000261737	0.288289	0.213236	-0.426795	-0.24586	0.394336	-0.786881	-0.360694	-0.684358	-1.5454	-1.52312	-1.00491	-1.33625
MIR3117	ENSG00000264720	-5.04574	-5.70575	-4.29133	-2.90181	-4.79213	-4.08026	-3.77272	-6.46317	-4.29446	-3.3653	-3.80128	-4.08531
	ENSG00000264834	-2.50204	-3.16206	-4.3326	-1.55076	-2.24844	-2.95161	-2.22903	-2.11212	-4.33573	-2.55857	-2.57951	-4.12658
MIR3671	ENSG00000265996	-2.95466	-4.7846	-2.63322	-3.65874	-3.87098	-3.57415	-3.26661	-3.73466	-5.95827	-3.44415	-2.3947	-2.94177
	ENSG00000266993	-0.147274	-1.80729	1.34409	-0.0964609	-0.193231	-1.1818	-1.87426	-0.316778	-0.659032	0.298701	-1.22474	-0.601889
LINC01140	ENSG00000267272	2.52167	2.9954	2.99478	2.83643	2.89392	2.75703	2.7781	1.32545	0.0947524	0.888401	1.20244	0.872182
	ENSG00000267734	-3.02628	-3.10134	-3.85684	-2.56043	-4.77268	-2.73888	-4.75327	-2.12179	-2.27501	-4.66777	-2.78182	-1.19139
	ENSG00000269933	-4.32643	-2.76406	-1.65449	-2.30804	-1.65779	-1.55361	-3.63838	-3.32883	-4.16012	-2.96792	-2.81894	-3.95097
	ENSG00000270457	-1.24438	-3.22632	-1.39687	-3.42239	-2.3127	-1.01587	-1.70833	-2.98374	-2.39999	-1.62283	-1.05881	-2.19085
TMEM56-RWDD3	ENSG00000271092	-0.584156	-2.51719	-0.628842	-1.59777	-1.28164	-1.3892	-1.46868	-1.33601	-1.36893	-1.38319	-0.87575	-0.311789
	ENSG00000271200	-4.5094	-4.97677	-3.97739	-4.00291	-3.47819	-4.02935	-3.58431	-3.14922	-3.45	-4.37328	-4.2243	-2.77137
RPL23AP90	ENSG00000271415	-6.94574	-6.60576	-5.7763	-4.47989	-5.69214	-6.98027	-6.67273	-5.36317	-5.19446	-4.2653	-6.02321	-6.57028
	ENSG00000271576	1.83037	0.363	1.86231	1.59015	1.72408	1.11402	1.29603	1.57242	1.34461	2.29713	1.5522	1.61147
MROH7-TTC4	ENSG00000271723	-3.02791	-2.366	-1.46616	-1.07664	-1.68685	-3.47748	-1.7549	-2.05303	-2.69168	-2.86205	-2.78346	-2.19302
	ENSG00000271992	-0.740882	0.336069	-0.156405	-0.766884	0.735115	0.376594	-0.467867	1.22635	-0.15953	1.30569	0.471156	0.371544
	ENSG00000272100	-3.95033	-1.61035	-0.610971	-0.636487	-0.696731	-1.3999	-0.869966	-2.36777	-2.19906	-0.784468	-1.44284	-1.98991
	ENSG00000272175	-4.53147	-2.60652	-2.77707	-3.38755	-3.27787	-2.98103	-4.25846	-3.9489	-3.36516	-1.85103	-1.43901	-3.15601
	ENSG00000272226	-2.53912	-3.19913	-2.36968	-3.39519	-1.87047	-1.98868	-2.2661	-4.54151	-4.95776	-3.1806	-2.61658	-3.74862
	ENSG00000272506	-4.10119	-5.34617	-3.93175	-2.95727	-3.84759	-2.91333	-3.82818	-3.29623	-2.71248	-4.32764	-3.17866	-2.98876
	ENSG00000272672	-5.07022	-5.73023	-5.90078	-4.92629	-5.81661	-4.10474	-5.7972	-3.48765	-3.9039	-4.7117	-4.14769	-5.69476
	ENSG00000272691	-4.6192	-3.27922	-2.12784	-3.47528	-2.3656	-3.65373	-3.34619	-2.71471	-4.45289	-1.45334	-2.69667	-2.24374
	ENSG00000272855	-5.55655	-5.21656	-4.80215	-6.41262	-4.71798	-5.00611	-5.28353	-6.97398	-4.0683	-4.19804	-5.63402	-2.59612
	ENSG00000272864	-3.49052	-0.565574	-1.2056	0.155902	-0.362448	-1.02255	-1.63254	0.261972	-1.00228	-0.0165316	-0.693521	-0.530098
	ENSG00000272931	-3.15989	-2.23494	-3.99045	-2.1415	-2.03182	-2.31995	-2.01241	-3.84036	-3.99358	-2.21642	-4.23736	-3.78443
	ENSG00000273264	-5.47718	-3.81527	-5.30775	-3.33326	-4.63862	-3.92675	-4.20417	-3.43518	-3.72591	-3.53371	-4.55465	-6.10172
	ENSG00000273338	-4.95606	-5.61607	-4.20166	-4.22717	-4.11749	-4.99059	-4.68304	-5.37349	-5.78974	-5.59755	-5.03353	-5.5806
	ENSG00000273382	-2.90071	-1.88266	-1.59377	-1.27136	-1.64711	-1.44981	-2.07516	-1.97711	-1.55383	-1.80524	-2.07772	-2.18422
	ENSG00000273487	2.77774	3.46957	3.27733	3.4648	3.69214	3.36882	3.06443	3.70134	3.82972	4.34087	3.77393	3.98585
	ENSG00000275678	-1.54997	-0.209982	-1.38053	-1.04347	-4.10372	-1.5845	-1.76238	-1.45283	0.808992	-2.41385	-0.734352	-1.17451
	ENSG00000278967	-5.93477	-3.59478	-5.76533	-4.79085	-5.68117	-3.64737	-4.66175	-4.76724	-4.18349	-3.25433	-4.01224	-5.55931
	ENSG00000279778	0.389802	0.559862	0.711244	0.611727	-0.941557	0.507277	0.580354	-1.3902	-2.61381	-1.83665	-1.27263	-1.08273
	ENSG00000280040	-2.59241	-3.57435	-3.7449	-3.77042	-3.07577	-2.94887	-3.05636	-3.33177	-3.74802	-2.97086	-4.99181	-2.95392
	ENSG00000280099	0.276192	1.29425	1.58313	1.37121	1.62291	1.85834	0.729778	1.65231	0.857544	2.6347	1.24603	1.91469
	ENSG00000280186	-4.6159	-3.62384	-4.66886	-3.95741	-3.46921	-4.45778	-4.56528	-4.84069	-6.25694	-4.74282	-5.91576	-7.0478
	ENSG00000280378	-3.62537	-3.28539	-1.21889	-1.96688	-2.09166	-3.00782	-2.57475	-1.49261	-2.01849	-0.647951	-1.556	-1.05727
	ENSG00000280425	-3.51347	-2.75845	-2.34403	-3.36955	-1.5229	-2.32561	-2.82542	-2.51587	-4.93212	-4.73992	-2.36855	-4.72297
	ENSG00000282057	-1.6307	-2.00692	-2.52539	-2.01034	-1.65273	-2.38143	-3.07389	-2.76434	-3.98795	-5.79575	-2.32484	-3.45687
	ENSG00000283445	-2.31228	-1.52484	-2.43235	-1.92735	-2.19618	-1.89935	-1.69134	-2.18914	-5.6054	-3.82824	-5.84918	-5.39625
	ENSG00000283761	-3.42724	-3.58975	-2.95294	-4.37078	-3.93917	-4.3793	-3.54125	-3.4727	-4.17846	-2.90826	-3.59217	-4.55428
	ENSG00000284240	-4.27753	-4.61562	-3.64866	-3.96368	-5.02392	-2.72709	-3.54508	-4.52504	-4.52625	-5.33405	-4.77004	-5.90207
	ENSG00000284686	-5.66674	-4.32676	-4.4973	-5.52282	-4.41314	-4.70127	-4.39373	-3.76224	-2.91546	-3.30823	-3.74421	-3.29128
	ENSG00000284882	-0.875225	-1.67274	-1.58026	-0.868806	-0.759125	-1.04726	-0.602211	-1.58216	0.586545	0.19378	-0.164199	-0.959197
	ENSG00000285041	-5.57004	-3.6451	-4.40061	-5.42612	-4.31644	-4.60457	-2.29703	-5.98748	-5.40373	-5.21153	-5.64751	-4.19458
	ENSG00000285210	-3.35328	-3.0133	-1.7688	-2.98697	-2.87728	-2.97277	-2.85787	-3.44878	-2.77193	-1.72175	-1.80626	-2.24085
	ENSG00000285361	-5.50282	-4.16284	-5.33338	-3.77394	-5.24922	-4.53735	-3.22981	-5.92026	-4.33651	-4.14431	-3.58029	-3.5424
	ENSG00000285407	-3.73224	-5.39225	-2.97784	-3.58831	-4.47863	-4.1818	-3.87426	-4.56471	-4.56592	-5.37372	-4.80971	-4.35678
ST7L	ENSG00000007341	-0.164273	-0.639863	0.0375876	-0.0874643	-0.112713	-0.468408	-0.211139	-0.0355115	-0.0910677	0.10113	0.0867291	-0.108693
CSDE1	ENSG00000009307	8.95308	8.96472	8.61939	8.74904	8.70549	8.71805	8.9377	8.68906	8.71327	8.66963	8.87765	8.57349
MTMR11	ENSG00000014914	2.36982	1.7838	3.62353	2.89309	3.28924	1.67233	2.20226	2.71728	2.8987	3.71744	3.27049	2.95678
PLEKHO1	ENSG00000023902	5.42492	5.95067	5.93146	6.1136	5.94891	5.96003	5.80093	6.36556	6.66337	6.56219	6.27233	6.30055
SIKE1	ENSG00000052723	1.364	1.21374	1.38445	1.06348	1.20958	1.36223	1.18022	1.39584	1.30592	1.36167	1.23128	1.2279
DDX20	ENSG00000064703	2.6034	2.64584	2.81166	2.64544	2.92113	2.79314	2.34298	2.449	2.12791	2.71193	2.73892	2.41667
CHI3L2	ENSG00000064886	-2.36872	-4.14421	-1.37616	-2.75531	-1.72809	-2.29633	-1.33671	-1.06033	0.163243	-2.25122	2.71446	-0.649306
WDR3	ENSG00000065183	3.51496	3.40659	3.42137	3.48029	3.3601	3.23313	3.47671	3.16195	2.55754	2.98133	3.22113	2.45549
RSBN1	ENSG00000081019	2.42257	2.66801	2.58931	2.47481	2.31744	2.59807	2.43039	2.64295	2.4476	2.87738	2.77885	2.79263
MAGI3	ENSG00000081026	3.78618	4.31223	4.24989	3.98607	4.10013	4.18258	4.07508	3.78264	3.68763	3.57562	3.89678	3.83799
OVGP1	ENSG00000085465	0.826051	-0.341448	1.87086	1.92449	1.27478	0.850019	0.919156	0.936069	0.238721	1.08147	0.943712	0.325383
TBX15	ENSG00000092607	-2.65717	-2.90215	-0.902769	-1.51325	-1.40357	-1.6917	-1.16176	0.247326	0.679069	0.701341	-0.619163	0.22079
PHGDH	ENSG00000092621	8.5869	7.89862	8.09697	8.02656	8.2865	7.84146	7.93381	9.53658	9.6256	9.36426	9.45551	9.31659
BCL9	ENSG00000116128	2.80643	3.19841	3.50918	3.33698	3.41338	3.20829	3.30278	3.19256	3.0872	3.05139	3.12316	3.19834
KCNC4	ENSG00000116396	3.20288	3.74043	3.82592	3.7445	3.52147	3.71759	3.654	3.26135	3.14166	3.49463	2.83905	2.88144
WDR77	ENSG00000116455	2.40569	2.44392	2.21719	2.20722	2.39219	2.24378	2.14366	1.90028	1.81457	1.65885	1.94401	1.48938
ATP5PB	ENSG00000116459	6.90887	7.24886	6.80641	6.81782	7.01841	7.09216	7.11218	6.65271	6.29997	6.29305	6.63185	6.19801
RAP1A	ENSG00000116473	3.60709	3.05846	3.3583	2.98592	3.11617	3.05313	3.38665	3.59268	3.93625	4.08423	4.0189	3.59198
CAPZA1	ENSG00000116489	5.43783	5.46401	5.40046	5.25049	5.47276	5.4273	5.29519	5.24013	5.29496	5.31723	5.66468	5.17234
SCAMP3	ENSG00000116521	3.54292	3.12043	3.55748	3.69809	3.72201	3.40989	3.52553	3.51857	3.33973	3.75373	3.52705	3.17224
BCAS2	ENSG00000116752	4.28604	4.52022	3.95701	4.20516	4.17324	4.31895	4.18866	3.46997	3.23236	3.36577	3.36838	3.11116
OLFML3	ENSG00000116774	-2.59372	-2.42366	-1.54109	-2.18676	-2.18811	-2.09773	-0.82387	-0.823521	-0.144468	-2.05463	-1.99311	-1.80322
PHTF1	ENSG00000116793	0.649276	1.00223	1.50329	1.43249	1.36202	1.17231	1.05594	0.618101	0.057851	1.02076	0.755059	0.357695
CD58	ENSG00000116815	-0.998882	-0.206385	-0.0329768	-0.295532	0.254722	-0.374447	0.155487	0.545212	1.71392	1.22023	0.825468	1.05939
CD2	ENSG00000116824	-4.90016	-4.56017	-4.73072	-4.75624	-4.06159	-3.34972	-5.62715	-4.31759	-4.14888	-5.54165	-2.97763	-5.5247
TTF2	ENSG00000116830	1.32897	0.643716	1.92797	1.72476	1.04276	0.459725	0.974709	0.715313	1.24056	0.994319	1.28448	0.777595
WARS2	ENSG00000116874	1.24287	1.40085	1.25435	1.20479	0.895388	1.79686	1.40485	1.15801	1.13972	0.252483	1.01932	0.495707
HAO2	ENSG00000116882	-4.16912	-3.82913	-2.67775	-2.44023	-3.91551	-2.39629	-2.31114	-4.00159	-4.0028	-2.22564	-4.24659	-3.79366
GPR89A	ENSG00000117262	1.18943	1.122	1.33579	1.11097	1.05072	0.685422	1.18561	1.50897	1.13336	1.01361	1.11197	0.909543
CD160	ENSG00000117281	-2.09636	-3.49334	-1.00092	-1.68941	-2.84276	-1.64546	-2.82335	-1.74826	-1.79254	-0.667461	-1.79532	-2.23548
PRPF3	ENSG00000117360	4.07796	3.59019	4.93442	4.58625	4.52826	3.91769	4.08748	4.27982	4.60865	4.98944	4.87349	4.44413
APH1A	ENSG00000117362	3.61963	3.22952	3.40848	3.516	3.29252	3.26499	3.35494	3.69766	3.69946	3.22363	3.43487	3.31847
C1orf54	ENSG00000118292	1.2009	1.54089	1.76462	1.91598	1.47497	1.39465	1.41072	2.39566	2.43761	1.60006	2.1439	2.35397
CA14	ENSG00000118298	3.60412	1.04065	2.08512	2.24669	2.9607	1.28505	2.49724	2.4815	0.840985	2.05918	2.39327	1.95527
DCLRE1B	ENSG00000118655	1.40705	1.2508	1.18282	1.05474	1.14915	1.17679	1.19893	1.53086	2.03083	1.28443	1.22927	1.4846
CASQ2	ENSG00000118729	-1.78098	-3.61092	-5.78147	0.0999051	-1.6973	-2.17808	-2.09293	-1.15889	-4.19963	-2.42247	-2.85845	-1.87501
POLR3GL	ENSG00000121851	3.50528	3.727	3.67137	3.68222	3.51575	3.5005	3.91822	3.91416	3.86215	3.32322	3.50581	3.78049
LRIF1	ENSG00000121931	0.127375	0.444906	0.628734	0.363014	0.498597	0.103945	0.360861	0.407381	0.538976	0.932604	0.560575	0.497255
TMIGD3	ENSG00000121933	-0.027329	-0.954131	1.2762	0.90509	-0.207622	-0.774054	1.4465	1.02316	2.72082	0.736822	1.67826	1.16881
CHD1L	ENSG00000131778	6.65172	5.80479	6.20941	6.29956	6.23591	6.18761	6.05828	6.55332	6.5228	6.68911	6.35961	5.94273
PEX11B	ENSG00000131779	5.12963	5.49151	5.17498	5.28576	5.16104	5.27574	5.21157	4.66485	4.00494	4.72811	4.56207	4.229
FMO5	ENSG00000131781	3.06781	3.3298	3.56222	2.47477	2.50645	2.93916	3.05637	3.78097	4.3009	5.27854	3.97508	2.93951
PIAS3	ENSG00000131788	2.56471	2.46988	2.94988	2.85598	2.75489	2.50199	2.81585	2.63049	2.49565	2.59741	2.62051	2.41894
PRKAB2	ENSG00000131791	4.96411	4.65863	5.23469	4.62501	4.50347	4.46327	5.41921	4.24395	4.55829	4.5999	4.92227	4.24371
TSPAN2	ENSG00000134198	-0.123351	0.994241	0.368016	0.300679	0.551716	0.263585	0.785252	-0.620217	-0.338127	-0.871754	-1.15019	-1.16293
SYT6	ENSG00000134207	3.35178	3.25932	2.48974	2.43204	3.0563	2.63294	3.30027	1.73427	1.46524	2.61372	1.94979	2.00062
PTPN22	ENSG00000134242	-1.91159	-3.57161	-1.07919	-2.35263	-2.65799	-2.36116	-3.63858	-2.74406	-2.16032	-3.13804	-2.76667	-2.12109
WNT2B	ENSG00000134245	1.17666	0.644965	1.91418	1.62902	1.83689	1.61068	0.942269	1.38281	1.51662	2.45763	1.50581	1.13708
PTGFRN	ENSG00000134247	4.18143	4.55669	4.4183	4.64632	4.35927	4.53853	4.48039	4.03849	3.48394	3.72303	3.67456	3.53288
LAMTOR5	ENSG00000134248	6.05707	6.3459	5.97808	6.15966	5.96547	6.02797	6.32464	6.19994	5.90384	5.79973	5.97416	5.93839
NOTCH2	ENSG00000134250	3.52147	4.2576	4.55243	3.49755	3.47658	4.43024	3.917	5.7626	6.11837	5.53193	5.66579	5.8308
TRIM45	ENSG00000134253	1.80332	0.945364	2.75344	2.69893	2.48118	1.73132	1.69782	2.13023	1.96963	1.44121	1.78622	1.47834
CEPT1	ENSG00000134255	2.91249	2.70288	3.06477	2.5703	2.85097	2.27757	2.77387	2.58111	2.85811	2.95587	3.07629	2.43995
CD101	ENSG00000134256	-1.57058	-1.33751	-0.923091	-0.426655	-0.995046	-0.740035	-1.35003	-1.43781	-2.51118	-2.21207	-2.54851	-2.00247
VTCN1	ENSG00000134258	-2.5176	-1.17762	-3.93313	-2.95864	-1.84896	-2.1371	-2.82955	-3.52	-3.93625	-3.74406	-4.18004	-2.72711
NGF	ENSG00000134259	-3.00598	-2.66599	-3.284	-2.18398	-3.19983	-1.9932	-2.73296	-2.62986	-2.49863	-2.747	-2.99034	-3.95245
AP4B1	ENSG00000134262	3.57606	3.46473	4.3932	4.04981	3.95685	3.66353	3.56208	3.23306	3.01481	3.44802	3.41113	3.26095
VPS45	ENSG00000136631	4.36416	4.48487	4.49182	4.49555	4.39703	4.53517	4.35555	4.3966	4.22283	4.00718	4.36797	4.21933
IGSF3	ENSG00000143061	3.42058	4.21428	4.61181	4.577	4.05751	4.28876	4.61298	3.72371	2.296	3.03164	2.8985	2.53551
ZNF697	ENSG00000143067	2.10793	1.88933	1.52614	2.05235	1.44931	1.74614	2.11897	1.07595	0.420914	0.53404	0.407743	-0.313357
CTTNBP2NL	ENSG00000143079	4.11087	3.75392	3.89208	3.90687	3.94317	3.93195	3.9542	4.05601	4.42825	3.80251	4.35907	3.81945
C1orf162	ENSG00000143110	-0.878385	-1.2323	0.9773	-0.212041	-0.318678	-0.585748	-0.386731	0.0417646	1.68648	1.00255	1.83643	0.738083
CD53	ENSG00000143119	1.53149	1.85588	3.06264	3.23954	1.37522	1.9578	2.8578	2.70418	4.76413	2.71717	3.92329	3.03313
PROK1	ENSG00000143125	-2.58547	-4.41541	-3.00099	-2.61147	-2.33187	-3.46799	-3.16045	-3.0029	-3.58908	-3.39688	-4.83286	-4.37993
ITGA10	ENSG00000143127	-1.62688	-2.54993	0.968827	0.407817	0.327167	-0.545927	-0.653423	0.265547	1.44633	2.37549	0.202545	0.748583
PRUNE1	ENSG00000143363	3.17135	3.18255	3.40105	3.16403	3.35131	3.33756	3.33059	3.1016	2.85497	3.38996	3.28267	2.80299
RORC	ENSG00000143365	-2.88155	-5.34892	-3.9345	-3.96002	-4.4353	-4.72343	-3.41589	-3.29898	-3.93763	-3.33039	-2.95902	-4.31344
TUFT1	ENSG00000143367	2.53373	2.97067	3.4042	2.97624	3.07964	3.06605	3.04775	1.79822	1.41993	2.62147	2.22225	1.91688
SF3B4	ENSG00000143368	4.9502	4.91452	4.72536	5.12515	5.09117	4.92136	4.82518	5.00304	4.5042	5.01571	4.66781	4.82648
ECM1	ENSG00000143369	3.63342	3.76695	4.2179	4.20544	4.45734	3.42239	3.7975	3.31727	2.2016	3.68089	3.12036	3.11829
ZNF687	ENSG00000143373	3.71308	3.22424	3.6934	3.45017	3.43891	3.47659	3.53701	3.71517	3.62754	3.66178	3.59234	3.54777
TARS2	ENSG00000143374	1.98496	1.84123	2.48572	2.50707	2.35569	1.99054	2.0313	1.95229	1.63732	1.92986	1.9621	1.59317
CGN	ENSG00000143375	0.430249	-1.14488	1.49193	0.94763	1.43388	-0.29112	0.427054	0.934208	0.39766	2.01583	1.34181	0.86984
SNX27	ENSG00000143376	5.20202	5.12478	5.40241	5.24812	5.3702	5.27674	5.17977	5.3809	5.08906	5.67517	5.30036	5.15539
SETDB1	ENSG00000143379	2.79629	2.4282	3.4386	3.23835	3.43513	2.62616	2.61178	3.07725	2.96261	3.41847	3.00764	2.52456
ADAMTSL4	ENSG00000143382	-0.260256	-0.36773	1.75718	1.54663	0.893812	0.190643	0.39127	-0.299176	1.12845	0.835222	1.97455	1.16251
MCL1	ENSG00000143384	5.19169	5.21351	5.91515	5.21636	5.02479	5.38368	5.19587	6.36466	6.73448	6.53312	6.65534	6.26226
CTSK	ENSG00000143387	-2.13485	-1.58706	-1.34697	-1.33332	-1.4764	-1.89286	-1.60219	-1.74783	-1.72596	-1.6593	-1.45517	-1.27978
RFX5	ENSG00000143390	5.06704	5.36622	5.03312	5.17997	5.13046	5.18509	5.52333	5.25171	5.14037	4.73323	4.75273	4.64088
PI4KB	ENSG00000143393	5.6372	5.51013	5.9257	5.79439	5.74637	5.57746	5.81733	5.70531	5.37845	5.64582	5.66026	5.40672
PIP5K1A	ENSG00000143398	3.7048	3.46395	4.21875	3.96212	4.02514	4.02938	3.71022	3.71271	3.47322	4.0695	3.76728	3.44581
ANP32E	ENSG00000143401	4.69394	5.10886	4.57052	4.61945	4.63803	4.76751	4.85908	5.1523	4.84458	4.57511	4.75888	4.98596
MINDY1	ENSG00000143409	4.58841	2.87492	4.25384	3.3793	3.98166	3.15862	3.75827	5.00524	4.91395	5.23775	4.94129	4.73695
ANXA9	ENSG00000143412	3.54621	1.43163	3.42505	2.71908	3.46072	2.20912	3.33087	4.29001	3.89108	4.8168	3.94578	3.98368
SELENBP1	ENSG00000143416	5.38685	5.35439	5.91119	5.67667	5.42992	5.5976	5.62774	6.80337	6.87773	6.01938	6.35112	6.76759
CERS2	ENSG00000143418	5.01205	2.66553	3.87627	3.51036	4.05683	3.24149	4.01675	4.55197	4.63018	4.89195	4.81489	4.53086
ENSA	ENSG00000143420	7.81604	8.02164	7.49278	7.8321	7.77592	7.89847	7.60471	7.31228	6.59819	7.07025	6.85083	6.67317
SEMA6C	ENSG00000143434	5.1552	5.05551	6.00176	5.90996	5.67352	5.34919	5.25671	5.1859	4.4861	6.04287	4.8629	5.12486
MRPL9	ENSG00000143436	3.43188	3.59491	3.58013	3.69841	3.58945	3.45239	3.62563	3.24259	3.03239	3.34644	3.13727	2.87748
ARNT	ENSG00000143437	2.38488	2.02667	2.60221	2.36909	2.55134	2.38329	2.03661	2.68999	2.72936	2.69387	2.80705	2.2636
POGZ	ENSG00000143442	2.92467	2.15774	3.8059	3.43429	3.44973	2.82425	2.78907	3.1634	2.73277	3.80674	3.15813	2.81018
C1orf56	ENSG00000143443	2.64378	2.40646	2.6849	2.80297	2.97215	2.84908	2.51195	3.25672	2.91372	3.51379	3.18165	3.04962
OAZ3	ENSG00000143450	-1.54082	-1.12928	-1.12474	-1.63568	-0.61527	-1.22917	-0.980524	-1.63144	-1.8996	-1.63869	-2.00908	-1.91872
HORMAD1	ENSG00000143452	-4.81203	-4.47204	-3.32066	-2.66811	-3.97346	-4.26159	-3.53901	-5.22946	-4.64571	-2.64616	-5.8895	-3.85161
GOLPH3L	ENSG00000143457	3.54272	4.04008	4.06601	3.83522	3.94931	3.91096	3.95102	3.74409	4.19097	4.2163	4.22935	3.77431
GABPB2	ENSG00000143458	2.58743	1.77658	3.30049	2.9392	3.17618	2.18933	2.2526	3.17697	3.25604	3.7337	3.05598	3.04768
ATP8B2	ENSG00000143515	3.54135	3.537	4.54055	4.35963	4.37991	3.9841	3.63016	4.21021	3.92298	4.6584	3.81127	3.90938
FLG2	ENSG00000143520	-5.37024	-5.03025	-5.2008	-3.64135	-4.11663	-4.40477	-4.09722	-3.78767	-4.20392	-4.01173	-4.44771	-3.40982
ADAM15	ENSG00000143537	6.19728	5.05086	6.29363	6.18016	6.21222	5.46738	5.8933	5.90907	5.84057	5.50069	5.74597	5.93395
JTB	ENSG00000143543	4.11529	4.40893	4.3908	4.49472	4.12066	4.11699	4.2511	4.23682	4.43302	4.72189	4.25041	4.4331
RAB13	ENSG00000143545	1.88559	1.95356	2.09241	1.99466	1.9122	2.17917	2.10957	3.28385	3.87345	2.9363	3.2933	3.66398
S100A8	ENSG00000143546	-2.06846	-2.31343	2.07061	-0.924534	-2.39981	0.312054	0.941524	2.35541	4.58436	3.53798	5.22331	3.42248
TPM3	ENSG00000143549	6.3468	6.60405	6.14921	6.25122	6.23651	6.34547	6.39304	5.7862	5.79459	5.53456	5.84891	5.53299
NUP210L	ENSG00000143552	-2.43103	-3.8984	-0.676625	-0.846531	-0.73685	-2.27291	-2.3804	-0.407885	0.482522	1.88832	1.20771	0.307004
SNAPIN	ENSG00000143553	1.91887	1.73468	1.91154	1.64195	1.72479	1.59069	1.72717	1.96651	2.12921	1.84988	2.00774	1.88343
SLC27A3	ENSG00000143554	1.20499	1.15715	2.79589	2.36428	2.09749	1.32658	1.70627	2.09706	1.95626	2.02667	2.08038	2.21935
S100A7	ENSG00000143556	-4.06281	-1.72282	-0.308408	-1.33392	-2.80921	-4.09734	-2.7898	-2.48024	-2.8965	-1.38237	-2.14028	-1.10239
UBAP2L	ENSG00000143569	4.89761	4.90042	5.03059	5.08423	5.1024	5.0574	4.9776	4.71358	4.52747	4.89088	4.81547	4.46037
SLC39A1	ENSG00000143570	1.87681	1.56138	1.94411	1.59179	1.62618	1.46481	1.70684	2.46972	3.02221	2.32339	2.92714	2.62518
HAX1	ENSG00000143575	3.30816	3.362	3.4591	3.62033	3.249	3.25404	3.4954	3.22343	3.05149	3.11009	3.28898	3.12066
CREB3L4	ENSG00000143578	-0.729672	-1.11405	0.513768	-0.218967	-0.232142	-0.726725	-0.382657	0.0644007	-0.196575	0.1358	0.26686	-0.316737
EFNA3	ENSG00000143590	2.65144	3.19112	2.68982	2.95943	2.91711	2.9477	2.85406	2.69967	1.13239	2.65945	1.76661	1.84174
KCNN3	ENSG00000143603	3.45365	3.69862	4.17219	3.34351	3.18918	3.6421	3.71023	5.24556	5.07382	4.80088	4.55019	5.49036
C1orf43	ENSG00000143612	6.74554	6.92789	6.79157	6.76225	6.69972	6.66817	6.81345	6.70568	6.69868	7.04349	6.74716	6.55441
GATAD2B	ENSG00000143614	4.74444	4.66507	4.90956	4.99049	5.01416	4.9196	4.9489	4.80672	4.24302	4.92138	4.84073	4.58326
ILF2	ENSG00000143621	4.99315	4.91434	4.75877	4.85949	4.94757	5.02388	4.81476	4.84824	4.61377	4.65123	4.87076	4.36701
INTS3	ENSG00000143624	5.37087	5.11163	6.50416	6.31241	6.22739	5.37957	5.49827	5.33981	5.21461	5.90722	5.57397	5.03185
PKLR	ENSG00000143627	-3.87766	-2.95271	-2.94269	-2.05567	-2.0391	-3.64915	-3.11922	-4.61702	-7.03328	-4.51915	-4.95513	-4.82413
HCN3	ENSG00000143630	3.33656	3.30491	4.14548	4.07879	4.06156	3.24338	3.67145	2.96995	2.02318	3.71788	2.86497	2.80656
FLG	ENSG00000143631	0.398604	0.689679	1.12058	0.220598	-0.0067557	-0.0833832	0.671618	0.533713	-1.02004	-0.34242	0.501707	-0.325472
FCGR1A	ENSG00000150337	-0.123517	0.245614	2.25139	0.0781209	-0.577733	-0.128899	1.3292	0.0731599	2.87103	1.36175	3.04539	2.13708
MOV10	ENSG00000155363	2.20703	1.68997	3.41356	3.14537	2.95782	2.04697	1.9719	3.01199	3.63387	3.70509	3.29279	3.27365
RHOC	ENSG00000155366	2.15174	2.45705	2.2635	2.29052	2.1223	2.15443	2.36351	3.02646	3.7076	2.81078	3.44803	3.30538
PPM1J	ENSG00000155367	1.1547	1.60539	1.77631	1.81408	0.917554	1.54623	1.64123	1.05387	0.257686	0.997371	0.469967	0.720588
SLC16A1	ENSG00000155380	5.45471	4.60148	6.50111	5.22365	5.17167	4.9933	5.4417	6.31205	6.34218	6.21988	6.2019	5.69855
SPAG17	ENSG00000155761	-0.403584	-3.15106	0.485747	0.237839	-0.778011	-0.525574	-0.896104	-1.32352	-0.324732	-0.810606	-1.39859	-1.53062
ALX3	ENSG00000156150	-5.49969	-6.15971	-6.33025	-4.77081	-6.24609	-4.94926	-6.22668	-5.91712	-4.74842	-4.55622	-6.57716	-4.53927
DRAM2	ENSG00000156171	0.563527	0.807108	0.705274	0.761288	0.611102	0.545363	0.69244	0.800663	1.78895	1.05305	1.59434	0.732958
SV2A	ENSG00000159164	5.17305	5.3175	5.07989	5.33791	5.32958	5.32793	5.36758	4.67183	3.20085	4.30311	4.23531	3.95942
CIART	ENSG00000159208	3.56362	3.78361	3.88099	3.8737	3.00138	4.19526	3.22087	3.21238	2.94942	3.81678	3.05522	3.5531
PSMD4	ENSG00000159352	4.98703	5.23429	5.12637	5.33679	5.07459	5.10888	5.19416	4.93902	4.71014	4.89278	4.90474	4.62348
PSMB4	ENSG00000159377	5.73555	5.9065	5.78264	6.02185	5.884	5.86557	5.9708	5.75018	5.24555	5.55787	5.57342	5.34339
CELF3	ENSG00000159409	7.88475	8.43627	8.25656	8.24223	8.31498	8.27885	8.00622	7.72771	7.0244	7.81742	7.29782	7.37257
THEM4	ENSG00000159445	1.72316	1.8109	2.16136	2.28335	2.21663	2.09378	2.00109	2.14439	1.63135	2.17231	1.94278	1.33849
TCHH	ENSG00000159450	-1.63456	-1.29458	-1.27502	-0.872204	-1.08776	-0.911948	-1.08503	-2.34376	-2.48871	-2.25587	-2.0038	-2.16092
SPRR2G	ENSG00000159516	-2.26075	-0.335802	-2.09131	-0.531864	-1.00715	-1.71031	-0.987735	-2.67818	-3.09443	-2.90224	-3.33822	-2.88529
S100A1	ENSG00000160678	8.67674	8.39409	7.90533	7.98182	7.81003	8.54482	8.31066	9.37994	8.94828	8.31573	9.07438	8.96971
CHTOP	ENSG00000160679	3.91814	3.51726	4.12386	3.92005	3.86807	3.67659	3.8124	3.98004	3.73365	3.95327	3.82894	3.60076
ZBTB7B	ENSG00000160685	5.02763	4.12526	4.4749	4.32117	4.756	4.27093	4.55871	5.64836	5.54823	6.01505	5.01701	5.52017
FLAD1	ENSG00000160688	4.85945	4.84961	5.00479	4.81881	4.96536	4.90622	4.82761	4.66569	4.49359	5.1969	4.57346	4.57169
SHC1	ENSG00000160691	2.86892	2.96027	3.80546	3.33249	3.5899	2.96531	3.10727	3.44959	3.95702	4.07289	3.83273	3.77636
ADAR	ENSG00000160710	5.45301	5.62165	5.60033	5.56647	5.47941	5.558	5.62016	5.19749	5.06639	5.28283	5.17896	4.85778
IL6R	ENSG00000160712	2.08836	1.3933	3.52084	2.75032	2.14437	2.35484	2.45088	2.65352	3.95067	3.05095	3.72459	3.30539
UBE2Q1	ENSG00000160714	2.84767	3.23448	3.11417	3.17828	3.14378	3.13507	3.07919	2.91726	2.56889	3.16009	2.67332	2.54327
CHRNB2	ENSG00000160716	5.15903	5.61399	5.10241	5.50261	5.44245	5.47481	5.38404	4.29251	2.47082	3.89881	3.70614	3.06976
CRTC2	ENSG00000160741	4.74832	3.99367	5.1079	4.96753	4.87014	4.23636	4.63277	5.1135	4.90602	5.63338	5.1571	5.05939
FDPS	ENSG00000160752	7.95869	8.03698	7.59207	7.77242	7.85049	7.65439	7.89389	7.46322	7.07019	7.59517	7.24841	7.24542
GBAP1	ENSG00000160766	2.42429	2.05155	2.91075	3.32942	3.24646	2.28848	2.11844	2.26887	1.33731	3.10473	1.5727	2.01514
FAM189B	ENSG00000160767	3.82291	4.1629	4.54368	4.47434	4.58744	4.31628	4.37989	4.05002	4.06043	4.81189	4.05319	4.20323
RBM15	ENSG00000162775	1.66337	1.71493	1.67973	1.92798	1.55579	1.5796	1.16016	1.74787	1.56472	2.21211	1.93659	1.7504
DENND2D	ENSG00000162777	-3.77165	-3.8911	-1.77624	-3.38672	-3.27704	-2.68065	-2.37311	-2.84116	-1.77937	-3.28761	-1.26416	-1.94873
NBPF20	ENSG00000162825	1.33861	1.10274	2.4804	2.28728	2.48811	1.47604	1.37394	1.28983	1.85936	2.5329	1.91156	1.98015
ACP6	ENSG00000162836	2.73556	2.9944	4.4207	3.5519	3.83465	3.01391	3.83512	4.18849	3.77224	4.38409	3.90126	4.06521
RPRD2	ENSG00000163125	4.31541	4.3315	4.82167	4.52854	4.6117	4.47468	4.46802	4.47285	4.21738	4.69219	4.50992	4.39947
CTSS	ENSG00000163131	1.13605	1.60989	2.32538	1.85151	1.02708	1.69978	2.61417	2.23519	4.84152	2.01113	3.36843	2.66351
BNIPL	ENSG00000163141	-2.7598	-4.29429	-2.24244	-3.16842	-1.92124	-3.55332	-2.85876	-2.82931	-1.56107	-0.520873	-2.97478	-3.03642
TNFAIP8L2	ENSG00000163154	-1.64437	-1.88935	0.172764	-1.23742	-1.2102	-1.41587	-0.818818	-1.16134	1.22976	-0.492312	0.561091	-0.00587897
LYSMD1	ENSG00000163155	3.55415	3.63525	3.68568	3.76708	3.58813	3.51962	3.60269	3.32729	2.80524	3.43966	3.41727	2.90867
SCNM1	ENSG00000163156	2.34306	2.3841	2.78691	2.62155	2.6087	2.31657	2.40372	2.79054	2.80364	2.82878	2.91106	2.67765
VPS72	ENSG00000163159	3.57787	3.53285	3.54027	3.71406	3.5792	3.50583	3.59124	3.72312	3.58789	3.85056	3.60313	3.55619
S100A11	ENSG00000163191	0.620931	0.960916	2.0509	1.34982	0.904282	1.17137	1.75193	1.94945	4.13302	2.20184	3.62028	2.64025
PGLYRP4	ENSG00000163218	-4.06916	-3.72918	-4.48468	-4.5102	-3.40052	-4.10369	-5.38111	-6.07155	-5.48781	-5.29561	-5.73159	-5.27866
S100A9	ENSG00000163220	-4.13656	-2.21162	0.695841	-2.40768	-2.14599	-0.711659	-0.804655	0.959075	3.15903	1.82681	3.37343	1.76246
S100A12	ENSG00000163221	-4.94919	-3.02424	-2.45782	-3.80526	-3.69558	-3.98372	-2.67617	-1.19669	0.217127	-0.268747	1.74153	0.333163
TDRD10	ENSG00000163239	-1.09013	-0.428217	1.28876	0.861147	0.333399	0.19727	-1.23215	0.701891	2.05346	1.62593	0.476257	0.677647
PMVK	ENSG00000163344	5.31273	5.43104	5.34413	5.67935	5.25985	5.22811	5.8339	5.74544	5.62354	5.14962	5.07945	5.41442
PBXIP1	ENSG00000163346	6.05956	6.90626	7.17781	6.76332	6.29145	6.73911	6.55825	7.9262	8.49631	7.72643	7.85427	7.98826
PYGO2	ENSG00000163348	3.85952	3.92081	4.522	4.29544	4.39763	4.00826	4.32117	4.27302	4.31159	4.73261	4.28374	4.2577
HIPK1	ENSG00000163349	3.28472	3.4534	3.34152	3.14214	3.34425	3.45034	3.58752	3.74922	4.17915	3.96074	3.63328	4.04378
LENEP	ENSG00000163352	-1.98075	-3.96269	-1.81131	-2.57379	-2.04907	-4.3372	-3.02966	-3.72011	-2.5514	-1.94416	-3.38014	-3.92721
DCST2	ENSG00000163354	-2.5452	-4.52715	-0.412289	-1.26378	-2.1541	-3.0943	-1.34619	-1.52967	-2.00038	-1.18669	-2.03771	-2.32175
DCST1	ENSG00000163357	-3.85799	-2.518	-0.103588	-1.39214	-1.28246	-2.89252	-0.584976	-1.69046	-2.10671	-1.49948	-2.3505	-2.48253
SLC22A15	ENSG00000163393	6.13982	4.97309	5.37249	5.27583	5.68765	4.89702	5.71475	5.46407	4.87364	5.66913	5.57566	4.97686
ATP1A1	ENSG00000163399	7.62312	7.75197	7.78938	8.18026	7.80689	7.924	8.08593	6.89904	5.99535	7.1655	7.05989	6.07018
TRIM46	ENSG00000163462	4.70049	4.56329	5.04174	5.1639	5.21996	4.89494	4.65036	4.37266	3.45581	4.53361	4.01476	3.91391
KRTCAP2	ENSG00000163463	0.926883	0.607455	1.2346	1.37037	1.23904	0.177976	0.88648	1.3847	1.61118	1.66588	0.715321	1.36907
HJV	ENSG00000168509	-4.82866	-6.48867	-4.07425	-4.36281	-4.99009	-4.05583	-4.97068	-6.24609	-5.07738	-4.14822	-4.5842	-6.4532
SLC16A4	ENSG00000168679	-1.04177	-0.899722	-0.457291	-0.300604	-0.345645	-0.746987	-0.768753	0.125764	0.330998	0.298129	0.267787	-0.196822
THBS3	ENSG00000169231	3.62633	2.95965	4.92296	5.1457	4.78727	3.74912	3.53868	4.0984	3.79265	4.50406	3.89584	3.79483
SLC50A1	ENSG00000169241	-0.0815257	-0.226968	0.400298	0.268848	0.751746	0.170568	0.32755	0.477064	0.969312	1.14423	0.388493	0.728654
EFNA1	ENSG00000169242	3.22922	1.33042	3.45462	2.66043	3.13416	1.59746	3.08448	3.21763	3.63874	3.99971	4.55759	3.63293
SHE	ENSG00000169291	0.318435	0.916218	1.45617	1.44659	1.2773	1.51523	1.60705	2.34323	3.23731	1.79724	2.38983	1.81419
NPR1	ENSG00000169418	-1.38628	-2.50573	-1.21684	-0.894434	-0.19979	0.0739571	-0.987735	0.291446	1.62438	-0.487199	-0.168293	0.617212
KCND3	ENSG00000171385	5.14625	5.73504	5.55041	5.68424	5.54023	5.60912	5.85703	5.25889	5.30589	5.27792	5.41254	5.11994
SRGAP2C	ENSG00000171943	4.51546	3.86797	4.25581	4.24434	4.35961	3.70572	4.31349	4.52195	4.58866	4.84217	4.58915	4.45618
MTX1	ENSG00000173171	2.3101	2.49417	2.64555	3.06456	2.76074	2.39699	2.51096	2.52153	2.49042	3.06059	2.41734	2.26347
CKS1B	ENSG00000173207	1.01848	0.607697	0.667449	0.234757	0.703519	0.190956	1.03011	0.601052	0.447832	0.555141	0.322693	0.466294
MAB21L3	ENSG00000173212	-2.69234	-2.67428	-2.5229	-3.28538	-1.76066	-5.04879	-4.74125	-2.4317	-2.26299	-1.33383	-3.09173	-2.31688
VANGL1	ENSG00000173218	-0.145855	-0.0636674	-0.628492	-1.0284	0.15928	-0.079099	-0.566737	0.537997	0.730953	-0.0451402	-0.0046834	0.306227
PIFO	ENSG00000173947	0.159855	0.94498	0.6685	0.0580217	0.481363	0.422714	0.657743	0.826816	1.73903	0.333153	1.34397	0.941636
PDZK1	ENSG00000174827	-0.478696	-0.290714	-1.04622	-0.956261	-0.962057	-0.513223	-1.06818	-1.13059	-0.546846	1.01732	-0.0201117	0.0342682
DENND2C	ENSG00000175984	2.0538	2.20936	1.66685	2.50806	2.52153	1.80168	1.81224	2.0586	2.33115	1.57581	1.85604	1.7396
CLK2	ENSG00000176444	4.71993	4.1188	5.58156	5.35451	5.34018	4.58515	4.68514	5.25324	4.7716	5.8353	5.01169	5.10205
NAP1L4P1	ENSG00000177173	-5.45432	-4.11433	-5.28488	-4.72543	-5.20071	-4.48885	-5.1813	-5.28679	-5.288	-5.09581	-4.20986	-5.07886
KCNA3	ENSG00000177272	-0.179729	0.702405	-0.673255	-0.0613416	-0.366698	0.200781	0.669786	-1.03773	-4.26134	-1.33218	-2.38965	-2.31523
KCNA2	ENSG00000177301	6.09524	6.35825	6.38803	6.41312	6.10437	6.38989	6.38108	5.62727	4.36064	5.79714	5.27374	5.13398
NHLH2	ENSG00000177551	4.29619	2.163	3.35924	2.94783	3.62311	2.89812	3.47746	1.96502	1.6956	3.14306	2.98948	2.59441
GBA	ENSG00000177628	3.16267	3.08456	2.97163	3.17421	3.18837	3.12814	3.19268	2.57003	2.00339	1.89532	2.44797	1.6661
RPS27	ENSG00000177954	7.95638	7.69406	8.12138	7.86206	7.63287	7.80177	8.27065	8.18905	8.69115	8.15355	8.62959	8.42156
BOLA1	ENSG00000178096	1.58518	1.64778	1.65611	1.31882	1.33032	1.3409	1.32238	1.54296	1.32211	1.56471	1.13491	1.44539
PDE4DIP	ENSG00000178104	6.10147	6.30517	6.40834	6.09217	6.10658	6.08179	6.22431	6.91047	7.31418	7.16838	6.49425	7.28563
RIIAD1	ENSG00000178796	3.07095	3.94436	3.12174	3.58165	3.70598	3.55668	3.30549	2.81498	2.11862	2.18153	2.41798	2.00583
DPM3	ENSG00000179085	3.6107	4.02469	3.83338	4.12561	3.70989	3.67064	4.16382	4.41411	3.84067	4.01722	3.8958	4.38209
PDIA3P1	ENSG00000180867	-0.226479	0.113506	-0.780523	-0.477416	-1.53766	-0.918901	-0.245231	-0.135446	-0.0399867	-0.210359	0.340721	-0.118123
TDRKH	ENSG00000182134	2.35577	2.4416	2.35004	2.30368	2.14009	2.38526	2.33986	1.4174	1.4496	1.7169	1.42506	1.58533
TENT5C	ENSG00000183508	-0.839646	-0.959092	0.118289	-0.155154	-0.138583	-0.246142	-2.02606	0.0383787	1.2935	0.814323	0.981006	0.4687
HIST2H3D	ENSG00000183598	-4.30402	-4.96404	-3.32723	-6.1601	-5.05042	-4.33855	-5.03101	-5.72145	-3.33035	-3.62358	-6.38149	-4.3436
HIST2H2AC	ENSG00000184260	-2.4656	-2.54065	-4.29616	-1.73671	-4.21199	-2.91516	-1.87065	-2.29807	-1.71432	-1.78516	-3.54307	-4.09014
TAFA3	ENSG00000184599	-2.34969	-2.16171	-3.91722	-2.5277	-2.24809	-2.24671	-2.81364	-2.76712	-2.92034	-1.99118	-2.74909	-1.83673
HIST2H2BE	ENSG00000184678	3.92856	2.53794	3.94174	2.66063	3.53622	2.8553	3.02926	3.88743	4.16025	5.76806	4.5552	4.02851
MUC1	ENSG00000185499	-0.243676	-0.669225	1.69628	0.620139	0.170393	0.0266514	0.189803	1.08432	2.52168	1.83473	2.27789	1.53617
POLR3C	ENSG00000186141	3.36132	3.61262	3.19804	3.4372	3.34011	3.36156	3.32117	2.88401	2.53931	2.68421	3.0325	2.53123
UBL4B	ENSG00000186150	-4.50298	-5.48492	-3.48554	-4.35906	-3.24938	-5.85944	-6.55189	-4.07241	-4.07363	-6.4664	-5.90238	-6.44945
NUDT17	ENSG00000186364	-1.20801	-0.534285	-0.408214	-0.827645	-1.0357	-0.989416	-0.698553	-1.10102	-0.424163	-0.156677	-1.11775	-1.40766
S100A3	ENSG00000188015	-2.72702	-3.12401	-3.29455	-4.90503	-3.79535	-4.08348	-3.19098	-4.46638	-0.634711	-4.69044	-1.21953	-3.08853
GPR89B	ENSG00000188092	0.925464	0.640958	1.15847	1.10786	1.55458	0.400301	0.830327	1.14824	0.251559	0.932504	0.847995	1.17893
FAM72B	ENSG00000188610	0.096125	-0.148853	0.059113	-0.344915	-0.387237	0.0615973	0.0472111	-1.42084	-1.05949	-0.644899	-0.187795	-1.85034
S100A16	ENSG00000188643	4.59942	5.06976	4.90853	4.56958	4.43229	4.64773	4.87924	5.58289	5.72422	4.64281	5.3366	5.77589
BCL2L15	ENSG00000188761	-2.05984	-2.58235	-1.25813	-0.811577	-0.770609	-1.5094	-1.71643	-1.47727	-3.21545	-2.02325	-2.28931	-1.48274
S100A13	ENSG00000189171	5.30021	4.88825	4.6231	4.62129	4.33223	4.90673	4.96819	5.47738	5.0539	4.823	5.55958	4.80281
S100A14	ENSG00000189334	0.383685	0.893595	0.875052	-0.665037	-0.362711	-1.06588	-0.0213724	0.288182	-0.280075	0.201629	-0.693784	0.759145
S100A4	ENSG00000196154	-0.569141	-1.89212	-2.64763	-0.972706	-0.476002	-1.68167	-1.08462	0.7655	3.18214	1.21387	0.805902	1.33975
SRGAP2B	ENSG00000196369	1.32739	0.476689	0.725096	1.12339	1.12413	0.222471	0.919579	0.817762	1.54101	0.629866	0.793061	0.363642
THEM5	ENSG00000196407	-0.667711	-0.688473	-0.618011	-0.184096	-0.189892	-0.615527	-0.394697	-0.962807	-1.79801	-0.559522	-1.31743	-2.15823
S100A5	ENSG00000196420	-3.57823	-2.65328	-4.99375	-2.31883	-4.32463	-3.0278	-2.72025	-4.58063	-3.41192	-4.21972	-5.24066	-4.20277
GDAP2	ENSG00000196505	1.90994	1.94653	2.11217	1.55344	1.95901	1.7544	2.02541	1.97438	1.80324	2.38775	2.22873	2.04213
S100A2	ENSG00000196754	-2.84434	-4.08932	-2.5229	-2.54842	-2.43873	-3.24144	-2.74125	-3.84673	-2.52602	-3.07079	-2.00427	-1.31688
SLC6A17	ENSG00000197106	7.44024	7.69158	7.49938	7.67488	7.67587	7.62945	7.65906	6.42632	4.63801	6.28894	5.75466	5.26564
TRIM33	ENSG00000197323	5.52015	5.38841	5.40009	5.63958	5.5146	5.63909	5.55422	5.65659	5.31135	5.25431	5.26546	5.27624
CDC42SE1	ENSG00000197622	2.97926	2.43888	3.26485	3.12696	3.25661	2.67993	2.93192	2.96389	3.01786	3.23869	3.3935	3.00897
S100A10	ENSG00000197747	3.16353	4.28112	3.74801	3.44439	3.02482	2.7202	3.39858	3.48307	4.74488	3.37073	4.87456	3.4946
INKA2	ENSG00000197852	-0.349227	-0.0440074	-0.250177	-0.24007	-0.0616758	-0.31664	-0.259077	-1.02969	-0.820342	-0.428836	-1.49709	-1.04416
HRNR	ENSG00000197915	-4.35386	-1.42891	-3.18442	-0.303045	-4.10025	-0.928955	-1.49588	-0.8644	-1.86562	-0.410384	-1.2614	-3.9784
S100A6	ENSG00000197956	5.70074	6.1553	5.83674	5.91382	5.61221	5.92294	6.24033	6.24806	6.78007	6.27793	6.11979	6.90665
FCGR1B	ENSG00000198019	1.2781	1.25552	3.20835	2.77566	1.36178	1.53308	2.33539	2.36317	3.08185	2.85901	3.27863	2.5711
MAN1A2	ENSG00000198162	7.22746	7.45428	7.39065	7.30566	7.23433	7.21198	7.41657	7.7195	7.78853	7.29358	7.49503	7.2033
ANKRD35	ENSG00000198483	3.92755	4.35178	4.29306	4.4716	4.22167	4.27575	4.36031	4.68814	5.0893	4.68965	4.67301	4.89102
ABHD17AP1	ENSG00000198658	-1.20801	-2.03795	-1.88657	0.289552	0.267989	-1.41246	-0.0174555	-0.888474	-0.88969	0.302508	-0.648047	-1.00247
LRIG2	ENSG00000198799	2.72905	1.90158	2.96291	2.66424	2.96942	2.61322	2.48937	2.95046	2.42892	3.1614	2.92392	2.30127
DENND4B	ENSG00000198837	7.00177	7.05716	7.6438	7.4905	7.4958	7.28481	7.4743	7.33643	7.33893	7.92278	7.19968	7.33911
HSD3BP5	ENSG00000198857	0.0726064	0.712152	1.39959	1.10105	0.795696	1.09253	0.452536	-0.23791	-0.461519	1.25424	-0.12034	-0.252373
	ENSG00000201134	-1.45755	-0.532602	-2.28811	-0.506272	-0.203946	-0.322152	0.400427	-2.29002	-3.29124	-0.514075	-0.535019	-1.49713
RNVU1-3	ENSG00000201183	-2.02846	1.186	0.256458	0.437393	-0.774854	-1.32602	-1.01848	-3.03085	-1.44711	-2.25491	-1.36896	-0.0680354
RNU1-59P	ENSG00000201699	-4.07758	-3.7376	-1.32318	-1.93366	-2.82398	-3.11211	-2.80457	-2.49502	-3.91127	-2.13411	-3.15505	-2.11716
RNY1P13	ENSG00000201900	-4.37793	-6.03795	-4.62353	-5.23401	-6.12433	-5.41246	-6.10492	-6.79536	-5.21162	-4.43446	-3.64805	-5.00247
RNU1-122P	ENSG00000202408	-1.90514	-3.30212	-0.534065	-1.27579	-3.97346	-1.17413	-2.36909	-1.25218	-1.89083	-2.86855	-1.8451	-1.26664
TDRKH-AS1	ENSG00000203288	0.928501	-1.13361	-0.111514	0.110898	0.0601141	0.269482	0.746949	-0.174822	0.20729	-0.0155498	-0.0364936	-1.32053
LOR	ENSG00000203782	-0.420906	-0.241386	-0.69204	0.519483	0.794223	-1.00292	0.189143	-0.442409	-3.50252	-1.98839	-4.7463	-1.29337
ADAMTSL4-AS1	ENSG00000203804	-1.06092	-3.89086	-0.601977	-0.0869249	-0.655316	-1.26538	-1.95783	-1.06332	-1.25718	-1.06498	-1.72335	-2.85539
HIST2H2BF	ENSG00000203814	-0.785124	-1.72525	-0.615685	-1.72866	-1.44906	-1.32215	-1.42965	-2.12009	0.541655	0.733852	0.0499437	-0.175199
HSD3BP4	ENSG00000203855	-3.08248	-2.32745	-2.32808	-3.20159	-3.41384	-3.70197	-2.39442	-3.76294	-4.50112	-3.30893	-3.42298	-1.97005
HSD3B1	ENSG00000203857	-4.90963	-3.56964	-1.15523	-2.7657	-3.65602	-3.35919	-4.63661	-2.32706	-4.74331	-3.55112	-2.17974	-2.9492
HSD3BP2	ENSG00000203858	-3.37247	-5.35441	-4.52495	-2.74312	-2.85583	-3.72892	-5.42138	-3.11182	-3.20615	-1.63544	-3.1869	-1.61849
HSD3B2	ENSG00000203859	-3.12306	-2.78308	-2.95362	-2.65721	-3.28449	-2.83566	-3.85005	-2.37057	-4.95675	-2.76455	-1.8786	-2.42567
ATP1A1-AS1	ENSG00000203865	0.590557	-0.923607	0.597725	-0.0127539	-0.0665714	-0.0916686	-0.231586	0.142099	1.20228	0.564406	1.16795	-0.196254
RNU1-129P	ENSG00000206791	-5.5952	-6.25521	-4.8408	-3.86631	-5.3416	-4.62973	-6.32219	-7.01263	-6.42889	-6.23669	-5.67267	-6.21974
	ENSG00000206828	-3.75539	-3.41541	-2.26403	-3.02651	-3.50179	-4.78992	-3.48238	-2.58786	-3.00412	-2.39688	-2.51094	-2.05801
RNVU1-1	ENSG00000207340	-3.04681	-2.12186	-0.87737	-2.09553	-2.79321	-2.27398	-1.96644	-2.00481	-2.55857	-1.6883	-5.12428	-1.86399
GNRHR2	ENSG00000211451	1.60206	1.67658	2.08613	1.69665	1.92663	1.28742	1.53484	1.20867	-0.0820508	1.49202	1.02209	0.63729
RNU6-817P	ENSG00000212385	-4.08944	-4.74945	-6.50496	-5.53048	-3.09887	-4.70893	-4.07946	-3.39139	-2.50808	-3.14596	-3.29244	-4.29894
LINGO4	ENSG00000213171	-5.4712	-5.13122	-4.88673	-4.91224	-3.80256	-5.09069	-3.32372	-5.88863	-6.88985	-5.11269	-4.81171	-4.6807
MLLT11	ENSG00000213190	8.57198	9.00005	8.39202	8.52448	8.55553	8.74764	8.66971	7.49623	6.47977	7.6891	7.44464	7.10012
HIST2H3DP1	ENSG00000213244	-0.540131	-0.785109	0.21427	0.0188287	-0.286528	-0.574659	-1.26712	-0.957563	-0.636851	0.555346	-1.6176	-0.749634
NRAS	ENSG00000213281	4.23537	4.17241	3.92665	3.84491	3.95229	3.83511	3.87675	3.68012	3.62837	3.58595	3.91718	3.31869
FAM72D	ENSG00000215784	-4.44729	-3.10731	-5.86282	-4.5664	-4.45672	-4.25943	-3.58932	-5.86472	-4.28098	-4.08878	-4.30237	-5.07183
PDZK1P1	ENSG00000215859	-0.455434	-0.97343	0.470734	0.445218	-0.0598107	-0.489961	-0.648083	-0.730846	-2.82517	-0.200015	-0.635996	-0.616026
	ENSG00000215861	3.32848	4.49032	2.72654	2.95505	3.85962	2.95308	3.50092	3.00961	3.97918	3.68699	3.62541	3.75641
LINC01356	ENSG00000215866	-2.11814	-2.16518	-1.33573	-1.15479	-1.70408	-2.91821	-1.34763	-2.71615	-1.79137	-1.75963	-2.11315	-1.37072
KRT18P57	ENSG00000215867	-4.84349	-5.82543	-6.99598	-5.43653	-5.32685	-7.19995	-5.8924	-5.99789	-5.9991	-5.22194	-7.24289	-4.78996
HIST2H2BD	ENSG00000220323	-5.35718	-6.01719	-5.45077	-5.47629	-6.68854	-6.39171	-6.66913	-7.35957	-4.77583	-3.67674	-4.31917	-5.56668
RNU2-38P	ENSG00000222788	-3.08507	-3.23051	-2.91563	-1.66103	-2.05385	-2.92695	-3.29748	-2.40296	-2.91875	-2.36398	-3.64796	-2.51696
HIST2H2BA	ENSG00000223345	-3.65904	-3.31906	-1.72407	-2.51512	-2.26794	-2.84557	-2.12299	-0.783693	-1.64473	-0.978603	-1.05844	-2.43559
	ENSG00000223495	-4.86165	-2.06224	-5.69221	-1.3958	-5.60805	-5.89618	-5.58864	-6.27908	-5.69534	-5.50314	-5.93912	-5.48619
RBMX2P3	ENSG00000223575	-5.98881	-4.64882	-5.81937	-4.84489	-4.15024	-3.70141	-2.71579	-3.82128	-3.23753	-5.6303	-6.06628	-3.61335
	ENSG00000223599	-4.03928	-4.6993	-2.86984	-3.89536	-3.20071	-4.07381	-4.76627	-2.13478	-1.70304	-2.35884	-2.79482	-4.66382
	ENSG00000223612	-3.47599	-4.136	-3.72159	-3.7471	-3.22239	-3.51052	-2.88105	-3.57149	-4.30968	-2.79555	-5.55346	-5.10053
	ENSG00000223779	-4.50829	-3.1683	-4.33885	-2.36436	-1.08476	-2.95785	-4.23527	-0.340756	-4.34197	-3.14977	-4.58576	-4.13283
	ENSG00000223804	4.87655	4.19691	4.34433	4.87711	4.56456	4.18716	4.77301	4.66752	5.56134	5.92648	4.92055	5.7079
	ENSG00000223861	-5.0974	-4.75741	-5.92796	-5.95348	-4.84379	-6.13193	-4.82438	-4.1929	-4.93108	-4.15392	-5.17487	-5.72194
	ENSG00000223945	-3.54763	-5.52957	-3.70012	-4.72564	-3.29403	-2.73416	-3.27462	-2.96506	-5.70324	-5.51105	-3.6251	-3.4941
LINC01357	ENSG00000224167	-3.06789	-2.46487	-1.51994	-1.66094	-2.55125	-2.42435	-1.79488	-1.71979	-1.22351	-2.70938	-1.37983	-1.31392
WARS2-IT1	ENSG00000224238	-5.41247	-6.65745	-6.828	-4.85351	-5.74383	-6.03196	-6.72442	-5.09294	-5.83112	-6.63892	-3.16802	-6.62198
	ENSG00000224363	-5.93419	-4.5942	-4.76475	-5.79027	-4.68059	-4.96872	-4.66118	-4.02969	-3.76787	-3.99071	-4.4267	-3.55873
	ENSG00000224481	-3.57568	-6.04305	-3.40625	-3.91719	-6.12944	-3.8326	-3.7881	-4.21551	-5.21672	-5.02453	-4.87555	-6.00758
LAMTOR5-AS1	ENSG00000224699	-1.19711	-1.75525	-0.297761	-0.951308	-1.44308	-1.0346	-1.03372	-0.822347	-1.14042	-1.44126	-0.904211	-0.931275
LINC01691	ENSG00000224857	-6.4158	-6.07582	-4.24636	-4.68692	-5.1622	-3.86537	-5.14279	-5.83323	-6.24949	-6.05729	-6.49327	-6.04034
	ENSG00000224950	-6.34211	-6.00212	-4.5877	-5.19818	-4.50354	-6.37663	-6.06909	-2.95218	-4.17579	-2.98359	-4.09765	-4.38168
LINC02586	ENSG00000224965	-0.476786	0.77009	-1.30735	-0.162938	0.23625	-0.189386	0.603583	-1.57229	-1.72551	-0.796346	0.533208	-0.516363
PFN1P4	ENSG00000225080	-6.5176	-6.17762	-4.7632	-4.37368	-3.94207	-4.2302	-6.24459	-5.35007	-6.35129	-6.15909	-5.59507	-3.14214
C2CD4D	ENSG00000225556	1.09082	0.715782	0.62467	1.37676	0.923848	0.898751	1.13034	0.769604	-0.793491	0.432654	0.325295	-0.0224669
	ENSG00000225871	-2.60762	-3.11563	-1.52064	-3.31169	-2.0645	-3.00471	-3.91956	-2.38762	-1.91079	-2.61167	-1.76755	-3.81712
CCT8P1	ENSG00000226015	-1.95517	-1.61518	-0.868192	-1.89371	-2.17105	-2.9897	-2.04472	-2.84209	-1.78885	0.116061	-0.776298	-1.84274
LINC00623	ENSG00000226067	2.08244	2.54943	2.65804	3.20855	2.78173	2.63582	3.12047	3.18973	3.03958	2.82015	2.82115	2.84388
AP4B1-AS1	ENSG00000226167	-1.46827	-1.71325	0.670797	-0.385746	0.107264	-0.917833	-2.19525	-0.770223	-1.71699	0.434565	-0.176503	-0.218339
SLC16A1-AS1	ENSG00000226419	-0.320978	-0.77746	0.773693	0.955139	1.20414	-0.256942	0.205322	0.972083	0.984164	1.24738	0.766612	0.924971
GAPDHP32	ENSG00000226443	-4.17992	-3.83993	-3.68855	-4.45103	-2.46688	-3.04452	-4.9069	-4.01239	-5.0136	-3.01405	-5.25739	-4.80446
RPSAP17	ENSG00000226855	-2.45432	-1.52937	-3.28488	-2.3104	-1.20071	-2.48885	-3.1813	-2.28679	-2.288	-2.09581	-3.53179	-1.07886
	ENSG00000226984	-5.11745	-5.77747	-4.94801	-4.38857	-5.86385	-6.15198	-3.25948	-3.94992	-4.36618	-4.17398	-4.60996	-4.74199
	ENSG00000227045	-5.61848	-5.2785	-7.03401	-3.8896	-5.36488	-6.23797	-4.34547	-5.29895	-7.03713	-5.25997	-6.28091	-6.82798
	ENSG00000227082	2.76844	3.00986	2.61935	2.85687	2.96655	3.07208	3.29081	2.48107	2.77669	2.44343	1.91725	1.66391
	ENSG00000227091	-7.109	-5.76902	-4.93956	-4.64315	-5.27044	-5.55857	-6.83599	-6.52643	-6.94269	-5.75049	-5.60151	-6.73354
	ENSG00000227193	-4.53657	-3.19659	-3.14474	-2.39265	-4.86793	-3.83413	-4.84852	-3.36904	-4.95522	-3.17806	-6.199	-4.74607
PFN1P6	ENSG00000227212	-4.28141	-4.94142	-2.65254	-5.13749	-3.85788	-4.50858	-3.30795	-3.9984	-4.11509	-3.9229	-5.77392	-4.32099
	ENSG00000227700	-5.31193	-3.97194	-6.72745	-6.75297	-6.64329	-3.76149	-6.62388	-7.31432	-5.14561	-6.53838	-3.27392	-5.52143
	ENSG00000227733	-1.27693	-0.896307	-0.951376	-0.647585	-0.345259	-0.607855	-0.300313	-0.941006	-1.43255	-0.725777	-0.811261	-0.901474
INKA2-AS1	ENSG00000227811	-0.782702	-0.241083	-2.12784	-0.638779	-1.26606	-2.5542	-1.02426	-1.9371	-1.93832	-1.74612	-2.86017	-2.40724
RBM15-AS1	ENSG00000227963	-4.85268	-3.77573	-2.68324	-4.29372	-3.86211	-3.88721	-2.7052	-3.85508	-2.8119	-2.7572	-3.51511	-3.06218
IL6R-AS1	ENSG00000228013	-3.26918	-3.41462	-3.09974	-2.93261	-2.23797	-2.41062	-2.80352	-3.68661	-2.45079	-4.71802	-2.154	-2.53115
NGF-AS1	ENSG00000228035	-3.26629	-2.9263	-3.09685	-3.12236	-2.01268	-3.30081	-2.40831	-4.68372	-4.09997	-1.90778	-2.75879	-3.89083
FALEC	ENSG00000228126	-1.59886	-1.17141	-0.144021	-0.811084	-0.590371	-2.17396	-0.866417	-1.92883	-0.847586	-0.716788	-2.3544	-2.05348
LINC01649	ENSG00000228127	0.518165	-0.0593881	0.458122	0.0981865	0.638502	0.788492	0.873641	0.142553	-1.08106	-4.21079	-1.32484	-0.734406
PNRC2P1	ENSG00000228217	-3.9803	-4.96224	-5.13279	-6.1583	-4.46366	-4.33675	-4.02921	-5.13469	-6.13591	-5.94371	-4.37969	-4.3418
AKR7A2P1	ENSG00000229020	-7.10772	-6.76773	-3.93828	-5.37883	-4.53219	-7.14225	-4.8347	-6.52515	-5.35644	-5.74921	-5.60022	-5.73226
GAPDHP58	ENSG00000229570	-5.28551	-3.36056	-4.11607	-3.14158	-3.44694	-3.32003	-5.01249	-5.70294	-5.11919	-4.92699	-5.36297	-4.91004
UBE2Q1-AS1	ENSG00000229780	-3.90431	-5.56432	-3.14991	-4.76039	-4.65071	-4.35387	-4.04633	-4.73678	-4.73799	-1.73844	-4.39682	-2.72149
PDE4DIPP1	ENSG00000229828	-0.405335	-0.650312	-0.405821	0.269103	0.585235	-0.802432	0.282717	-1.18534	-3.40895	-1.21675	-1.06777	-1.61484
	ENSG00000230186	-4.44686	-5.4288	-5.01439	-5.0399	-5.51518	-5.80332	-5.49577	-7.18622	-6.60247	-6.41028	-5.26129	-4.39333
SRGAP2-AS1	ENSG00000230806	0.53455	0.415103	2.33202	2.26344	2.68627	1.50002	1.4356	1.94309	2.28583	2.47802	1.75254	1.53804
	ENSG00000230832	-5.33948	-5.9995	-3.84811	-4.6106	-6.08588	-6.37401	-5.06647	-5.17195	-3.00324	-5.98097	-5.41695	-5.96402
	ENSG00000231064	0.564792	0.559002	0.983402	1.26179	0.996183	0.565311	0.536425	2.0304	1.74288	1.12185	1.52237	1.42737
	ENSG00000231073	-2.5683	-2.81328	-2.98383	-2.42438	-1.57773	-2.60283	-2.88025	-0.322769	-2.40199	-1.79475	-1.64577	-2.7778
	ENSG00000231128	-5.01134	-4.25631	-6.42686	-6.45238	-3.53534	-5.04586	-6.32329	-7.01373	-6.42999	-6.23779	-5.67377	-5.22084
	ENSG00000231246	-7.04922	-5.70924	-5.87978	-5.9053	-6.79562	-7.08375	-6.77621	-5.14472	-3.71298	-3.69071	-3.54173	-4.67376
LINC01160	ENSG00000231346	-2.8588	-2.78185	-1.68937	-2.12992	-2.38281	-3.47829	-2.84882	-2.53927	-2.27745	-1.50029	-1.93627	-4.06831
WARS2-AS1	ENSG00000231365	2.72692	2.44915	2.91248	2.50363	2.45898	2.46458	2.73365	2.22607	3.11794	2.44259	2.69728	2.48463
	ENSG00000231416	-3.77599	-4.75793	-3.34351	-5.95399	-5.84431	-6.13244	-4.8249	-6.51535	-3.9316	-5.7394	-3.85346	-2.9151
LINC01750	ENSG00000231437	2.23324	2.40676	1.44819	2.30608	1.59376	1.51322	2.1924	0.563829	-0.393995	0.435633	0.262686	0.389387
	ENSG00000231551	0.548625	0.709286	1.77321	0.995617	0.92776	0.376594	0.912405	1.65882	1.70554	1.19494	1.72793	1.11673
EMBP1	ENSG00000231752	-1.7049	-1.22741	-1.27243	-1.35934	-1.31379	-1.36092	-2.29438	-2.6369	-3.53859	-3.66832	-4.1043	-3.65137
	ENSG00000231827	-3.10463	-4.34961	-2.19823	-3.54567	-4.43599	-4.72412	-3.41658	-3.52206	-4.52328	-3.33108	-4.76706	-2.72917
DCST1-AS1	ENSG00000232093	-2.37566	-2.62063	-0.791181	-0.729234	-1.53709	-1.67322	-0.88025	-1.29059	-1.33487	-2.60211	-2.45313	-2.58516
	ENSG00000232265	-5.8177	-6.47771	-4.64826	-4.67377	-4.56409	-4.85222	-4.54468	-5.23513	-6.65138	-4.87422	-5.3102	-4.12031
	ENSG00000232450	-2.90687	-2.82992	-1.3224	-1.76295	-1.7788	-1.71901	-2.0489	-2.20883	-0.740558	-1.22643	-1.5693	-2.53141
	ENSG00000232499	-3.93419	-4.5942	-3.17979	-3.2053	-3.35866	-3.38375	-4.07621	-2.44473	-3.44595	-3.99071	-3.01166	-2.75137
	ENSG00000232527	2.21658	1.70095	2.49564	1.86746	1.63729	2.24398	2.04902	1.50541	1.45689	2.49708	1.76565	1.54051
LINC01780	ENSG00000232650	-4.83457	-3.49459	-3.66513	-2.69065	-4.58097	-3.8691	-2.97659	-3.252	-4.66826	-4.47606	-3.32708	-3.45911
ZNF687-AS1	ENSG00000232671	-0.683835	-2.21832	-1.16647	-1.41438	-2.3047	-0.718363	-1.0629	-2.23877	-2.39199	-0.784755	-0.520296	-0.960452
	ENSG00000232721	-1.97105	-2.32294	-2.28703	-3.63448	-3.10976	-4.07596	-4.50539	-2.7808	-3.38969	-5.00485	-2.27091	-2.81798
GAPDHP74	ENSG00000232780	-2.80026	-2.26763	-0.79432	-0.605711	-1.54666	-1.47222	-3.3346	-2.70312	-3.85634	-0.494215	-2.22565	-1.32526
	ENSG00000232811	-3.82557	-4.07055	-3.82605	-3.68165	-2.74189	-3.22267	-3.72248	-3.32546	-3.50725	-3.17755	-3.16607	-3.1606
	ENSG00000233029	-0.836039	-0.255046	-0.126031	-0.981623	-1.71994	-0.745036	-0.437494	-1.7129	-0.544193	-0.936958	-0.787977	-0.112655
	ENSG00000233030	0.077353	-0.199333	-0.0288426	-0.601847	-0.607643	-0.673382	-0.266304	-1.40421	0.420545	0.770284	-0.20175	0.0991762
UBE2FP3	ENSG00000233337	-2.52932	-1.085	-2.51189	-1.95244	-1.69076	-2.56385	-2.49077	-2.09876	-3.68494	-3.49274	-2.92872	-2.77535
LINC01719	ENSG00000233396	0.341988	-1.12538	0.218645	1.04113	0.595592	0.646947	0.644149	-0.56087	-1.52144	-0.0073189	-1.02826	-0.727336
	ENSG00000233586	-4.56631	-3.54825	-4.13383	-4.15935	-4.04967	-6.92276	-5.03026	-5.72071	-5.72192	-4.94476	-6.96571	-5.51278
CHIAP3	ENSG00000234020	-5.58194	-6.82691	-6.99746	-7.02298	-5.32833	-7.20143	-6.89389	-7.58433	-5.41562	-5.22342	-4.43701	-6.79144
LIX1L-AS1	ENSG00000234222	0.608972	-0.273436	0.292984	0.193467	0.578783	-0.0629858	-0.0184783	0.513468	-0.447106	-0.139431	-1.27585	0.26454
	ENSG00000234232	-4.09843	-4.75845	-2.12164	-2.36955	-2.84483	-3.13296	-2.24046	-3.19394	-1.02523	-1.41799	-2.00598	-1.91562
LINC01731	ENSG00000234283	-1.90135	-2.23943	-2.73191	-2.75742	-2.64774	-1.61395	-2.04337	-2.51142	-1.73503	-1.95787	-3.97882	-3.52589
PFN1P3	ENSG00000234367	-4.6744	-5.33441	-2.33503	-3.20855	-3.42079	-4.70893	-4.40138	-4.09183	-5.50808	-4.31589	-3.75187	-2.97701
	ENSG00000234571	-1.15452	-2.74054	-1.23301	-2.25853	-2.82692	-3.85202	-4.12944	-2.01253	-1.65117	-1.04394	-1.0876	-0.939527
C2CD4D-AS1	ENSG00000234614	-0.343417	-0.655508	-1.34801	-0.336998	-0.282458	-0.252413	-1.10357	-1.19791	-1.93609	-1.27441	-1.35676	-2.42739
	ENSG00000234998	-3.63127	-3.61321	-3.1988	-3.80928	-4.11463	-4.98773	-2.87283	-3.78567	-4.78688	-3.59469	-4.03067	-3.99278
MRPL53P1	ENSG00000235299	-4.58416	-2.24417	-2.41472	-4.44023	-2.74559	-2.61868	-4.31114	-3.41663	-3.41784	-3.22564	-2.07666	-4.2087
CYMP-AS1	ENSG00000235407	-4.05643	-4.71645	-3.88699	-2.59058	-2.80283	-4.09096	-4.78342	-5.47386	-4.89012	-4.69792	-4.1339	-4.68097
	ENSG00000235526	-3.46848	-3.86546	-3.62097	-2.47656	-2.36688	-4.23998	-3.5174	-4.62288	-5.6241	-4.4319	-4.86788	-5.41495
HIPK1-AS1	ENSG00000235527	-1.11649	-1.83095	-1.17838	-1.26802	-1.71088	-2.20546	-1.0748	-0.896491	-2.53514	-1.05343	-0.739392	-0.795476
GAPDHP23	ENSG00000235595	-2.14727	-2.80729	0.0221648	-0.418389	-1.57174	-1.01188	-1.2893	-1.10527	-2.396	-0.32933	-1.63978	-2.77181
LINC01779	ENSG00000235933	-5.32584	-2.52643	-4.15641	-4.59696	-4.48728	-4.36037	-4.05283	-5.15831	-5.15953	-5.96733	-6.40331	-5.95038
CHIAP1	ENSG00000236040	-2.79808	-5.78002	-4.3656	-4.97608	-4.8664	-6.15453	-3.52506	-5.53744	-5.95369	-5.76149	-3.39012	-5.74454
	ENSG00000236137	-1.85589	-1.51591	-2.17188	-2.1974	-3.40964	-1.23834	-2.80527	-2.75875	-4.49693	-3.30474	-4.74072	-4.28779
	ENSG00000236140	-3.25705	-4.91706	-4.08761	-5.11312	-4.00344	-5.29157	-4.98403	-3.67448	-5.09073	-3.89853	-5.33451	-2.88158
	ENSG00000236327	-6.26905	-5.92906	-5.09961	-4.12513	-6.01544	-4.71861	-5.99603	-6.68648	-5.10273	-5.91054	-6.34652	-3.57166
PPIAL4G	ENSG00000236334	-4.19645	-3.85647	-4.02701	-4.05253	-3.94285	-4.23098	-2.92344	-4.61388	-5.03014	-2.51601	-5.27392	-2.49906
PKMP1	ENSG00000236480	-5.98881	-5.64882	-6.81937	-5.25992	-4.41328	-5.02334	-5.13083	-5.08431	-5.23753	-4.04533	-6.06628	-6.61335
MTX1P1	ENSG00000236675	1.05424	0.964829	1.34682	0.949339	1.27899	1.56117	1.4504	0.679033	0.584708	0.963991	0.603959	0.629467
RPL7AP15	ENSG00000236806	-4.36938	-3.0294	-1.87801	-1.4181	-2.53081	-3.40391	-2.5114	-1.46488	-1.88114	-1.68894	-1.63949	-3.99392
	ENSG00000236887	-5.71411	-3.78917	-3.22275	-5.57019	-4.46051	-4.16368	-3.4411	-4.54658	-4.5478	-4.3556	-4.79158	-3.75369
	ENSG00000236940	-7.32643	-7.57141	-6.42003	-7.76747	-6.65779	-8.94592	-6.63838	-7.32883	-7.74508	-7.55288	-6.66694	-7.53594
	ENSG00000237188	1.12803	1.25328	1.00967	0.600008	0.733937	0.931232	1.15024	0.9889	0.166021	1.01942	0.955405	0.831545
	ENSG00000237343	-4.86135	-4.9364	-5.10695	-5.13246	-5.60774	-6.89588	-6.58833	-5.69382	-6.69503	-4.91787	-5.93882	-6.48589
KCND3-AS1	ENSG00000237556	-6.97816	-6.63818	-5.22376	-4.83424	-6.72456	-6.01269	-6.70515	-5.81063	-4.81185	-6.61965	-5.05563	-6.6027
	ENSG00000237781	-5.83705	-5.49707	-2.96718	-2.4452	-2.99849	-3.70166	-3.56404	-3.66952	-3.08578	-3.30862	-3.91452	-3.87663
FLG-AS1	ENSG00000237975	0.547054	1.97193	2.54246	1.93199	1.687	1.5556	1.20194	1.40716	-0.1611	1.76806	1.88462	1.30439
	ENSG00000237976	-1.55247	-1.83398	-2.70496	-1.82359	-2.29887	-1.739	-2.01642	-1.48448	-1.31577	-1.34596	-2.25143	-1.91398
	ENSG00000237993	-6.4938	-7.15382	-7.32436	-6.34988	-4.43284	-7.52833	-5.63583	-4.74131	-5.00556	-5.13529	-6.57127	-4.11834
	ENSG00000238107	-4.96517	-4.62518	-3.79573	-2.49932	-2.71156	-2.41473	-3.69215	-5.3826	-3.21389	-4.60665	-5.04264	-4.58971
	ENSG00000238198	-1.76624	-2.05429	-1.68427	-1.46185	-1.47082	-1.71831	-1.88025	-1.24877	-0.733193	-1.36591	-1.93117	-1.15632
	ENSG00000238279	-4.95491	-3.61493	-4.78548	-4.39595	-4.70131	-4.57441	-3.94494	-4.95731	-4.05163	-3.5964	-4.03238	-2.99449
RNU7-57P	ENSG00000238365	-1.57011	-3.68956	-1.15967	-1.07827	-1.45401	-2.47911	-3.75653	-2.12505	-2.86323	-0.764141	-0.937088	-2.65408
RNY4P25	ENSG00000238711	-5.16739	-6.82741	-5.99795	-6.02347	-6.91379	-5.20192	-6.89438	-5.2629	-7.00108	-6.80888	-7.24486	-5.20697
RNU1-13P	ENSG00000238825	-6.14427	-5.80428	-4.38987	-6.00035	-5.89067	-6.1788	-5.87126	-5.5617	-3.97796	-4.78576	-3.89981	-4.76881
GAPDHP27	ENSG00000239873	-4.99993	-2.07498	-3.24553	-2.85601	-2.16137	-4.03446	-4.72692	-4.41736	-4.83362	-3.64142	-3.49244	-4.62447
CYMP	ENSG00000240194	-5.81266	-3.88771	-4.05826	-3.66874	-2.97409	-4.26222	-5.53965	-6.23009	-4.64634	-3.45415	-4.30517	-4.4372
GAPDHP33	ENSG00000240244	-4.4664	-3.12641	-4.29696	-2.51512	-2.89087	-2.04149	-5.19338	-4.88383	-5.30008	-3.52292	-3.22194	-3.09094
EFNA4	ENSG00000243364	-2.29607	-3.54105	-0.188034	-0.344795	-1.3055	-1.10821	-1.14859	0.160965	1.37274	0.725405	0.0414963	1.16685
	ENSG00000243960	-2.76096	-3.09905	-3.4216	-3.15761	-4.50736	-3.21053	-3.16602	-3.2715	-5.59465	-4.40245	-4.25347	-4.06357
PFN1P8	ENSG00000244371	-1.63831	-1.88329	-1.24648	-0.0793516	-1.96967	-2.2578	-2.3653	-1.83335	-3.05696	-2.2798	-1.49339	-2.26285
	ENSG00000249602	-0.167042	0.134468	0.398325	-0.51616	0.196186	-0.542607	0.105972	-0.340549	-0.294459	0.643982	-0.848583	-0.0395097
HSD3BP3	ENSG00000249798	-3.36881	-3.02882	-1.97698	-2.00249	-4.70017	-2.40334	-2.35883	-2.56385	-2.20249	-1.42533	-3.03124	-4.57831
	ENSG00000250734	-4.94574	-4.60576	-2.7763	-3.21686	-3.69214	-4.98027	-4.67273	-1.90374	-4.77943	-4.58723	-4.02321	-4.57028
	ENSG00000253047	-3.41718	-4.66216	-2.24775	-1.39879	-1.74854	-5.03667	-1.55921	-2.41958	-2.02848	-0.83628	-3.49465	-1.62669
	ENSG00000254539	-7.46379	-5.1238	-6.29435	-5.31987	-7.21019	-5.91335	-7.19078	-4.88122	-4.49012	-5.52031	-6.54126	-7.08833
	ENSG00000255148	-3.41497	-4.65995	-2.50857	-1.53408	-2.4244	-2.71253	-3.72692	-4.41736	-4.83362	-3.05646	-3.49244	-2.03951
	ENSG00000259834	1.71695	2.43055	2.28775	2.36497	2.45533	2.4623	2.33886	2.16903	1.00501	2.09797	1.63494	1.54771
LINC00622	ENSG00000260941	0.772682	1.3956	0.965967	1.25764	0.578827	1.09805	0.268088	1.04827	-0.160539	1.54623	1.37328	0.826214
	ENSG00000260948	0.10754	-0.758926	0.370088	0.36694	0.182173	0.232211	-0.356412	0.427074	-0.825681	-0.740399	-0.26211	-0.616536
	ENSG00000261168	-2.52471	-2.11433	-1.28488	-1.088	-1.78568	-2.71124	-3.4037	-3.09414	-2.22089	-0.465756	-1.6387	-2.47118
	ENSG00000261654	-3.36595	-1.70403	-1.19651	-1.90009	-0.790414	-1.81551	-1.09293	-1.32395	-2.61467	-1.00743	-1.85845	-2.40552
HIST2H2BC	ENSG00000261716	0.32743	-0.0106574	1.74879	0.212109	0.627727	0.264143	0.133876	0.684438	2.51728	3.62537	1.90892	1.03239
PPIAL4C	ENSG00000263464	-3.30375	-5.2857	-2.87128	-3.48176	-5.37208	-5.66021	-3.35267	-3.23576	-3.8744	-4.26717	-3.70315	-4.25022
FAM72C	ENSG00000263513	-3.23132	-4.89133	-5.06188	-4.0874	-4.97772	-3.94392	-5.95831	-4.32682	-6.06501	-3.87281	-4.72383	-3.53393
NBPF11	ENSG00000263956	-0.755268	-1.09978	0.131771	0.254354	0.072572	-0.696686	-0.701088	-0.612891	0.192212	0.0733231	-0.378171	-0.306876
NOTCH2NLA	ENSG00000264343	-2.81467	-2.23367	-2.40422	-2.54521	-2.56106	-2.1387	-2.19373	-2.2321	-2.40734	-2.74566	-2.7666	-2.57671
RN7SL431P	ENSG00000264384	-1.62815	-1.87313	-0.30671	-0.566691	-0.45701	-1.51068	-2.20313	-2.40815	-2.30983	-3.43956	-4.87555	-2.42262
OTUD7B	ENSG00000264522	5.27796	3.18879	4.33839	3.89605	4.51744	3.68388	4.18924	5.04935	5.4201	5.4278	5.55237	4.67395
GJA5	ENSG00000265107	-0.962408	-0.844815	0.487139	1.01802	-0.0567272	0.655141	0.0882141	2.48523	2.92011	-0.603896	0.152768	1.6057
RBM8A	ENSG00000265241	7.13053	7.13252	7.13231	7.01156	6.95621	6.98903	7.22771	7.15386	6.79682	6.90771	7.02594	6.87154
RNF115	ENSG00000265491	4.54833	4.7353	5.18542	5.0447	4.8995	4.82388	4.76467	4.46907	4.45433	4.68009	4.48777	4.25296
FCGR1CP	ENSG00000265531	2.21588	1.78534	3.57173	1.74975	-0.803537	1.02381	-0.784127	2.06975	3.25213	2.71641	3.32482	3.90328
RN7SL444P	ENSG00000265753	-2.36995	-2.61493	-1.78548	-1.81099	-1.70131	-3.98944	-2.6819	-2.78738	-3.7886	-1.27447	-2.44742	-1.25753
SEC22B	ENSG00000265808	4.90569	4.8627	4.77432	4.66134	4.71973	4.52342	4.80495	4.60498	4.52996	4.64178	4.70343	4.50586
TXNIP	ENSG00000265972	5.35529	2.27097	4.42236	3.349	3.11176	2.88532	3.23039	4.67458	6.13752	5.08667	6.85394	5.78671
NBPF15	ENSG00000266338	2.56215	1.79904	3.4282	2.24726	2.50621	1.73142	2.5379	2.42014	2.2628	2.86487	2.03948	1.85573
MRPS21	ENSG00000266472	4.23167	4.60667	4.56956	4.68893	4.40481	4.60144	4.52594	4.48889	3.97851	4.28459	4.25403	4.2063
NBPF12	ENSG00000268043	1.78245	0.691803	2.27071	2.03467	2.27826	1.21439	1.48785	2.04503	1.54916	2.18301	1.61704	1.57295
	ENSG00000268154	-4.88764	-5.54765	-3.39627	-2.93636	-4.04907	-4.3372	-4.02966	-5.30507	-4.72132	-2.3592	-4.96511	-4.51218
	ENSG00000268288	-4.23368	-3.30873	-3.84185	-2.58725	-3.98007	-3.15273	-3.96066	-4.42872	-2.95189	-3.0007	-3.08875	-5.44318
	ENSG00000269489	-1.2253	-0.622278	-0.439187	-0.344409	0.121416	-0.52286	-1.27421	-1.09019	-2.38091	0.133214	-1.62469	-0.669265
	ENSG00000269621	-1.22074	-0.465719	-0.314337	-0.202349	-0.382175	-0.840231	-1.94773	-2.41578	-2.05443	-1.27727	-1.29821	-2.10832
NBPF9	ENSG00000269713	0.879235	0.65252	1.44754	1.54872	1.33806	0.43273	0.625813	0.803808	1.45137	1.73754	1.16536	1.43581
NBPF8	ENSG00000270231	1.09201	1.21381	2.96772	2.11729	2.77951	1.50999	2.03993	2.89154	2.24561	3.18749	2.97607	2.5294
PPIAL4H	ENSG00000270339	-3.9629	-3.62291	-2.79346	-3.23401	-2.38736	-3.99742	-3.10492	-3.79536	-3.79658	-3.01942	-3.04036	-3.58743
	ENSG00000270361	-3.72667	-4.97165	-3.14219	-2.58275	-3.47306	-3.7612	-5.03862	-2.55914	-3.56035	-1.95312	-5.3891	-4.93617
PFN1P2	ENSG00000270392	-4.05323	-2.59777	-1.61077	-2.03484	-1.38459	-2.35079	-3.04325	-1.44092	-1.77144	-1.52479	-2.32334	-2.56229
NBPF14	ENSG00000270629	1.55217	0.809688	2.09084	1.75498	1.74437	1.59564	1.29911	2.93059	3.13352	2.6234	2.64462	3.21713
	ENSG00000270722	-3.54216	-3.20218	-0.372723	-3.39824	-2.28856	-3.57669	-2.26915	-2.95959	-3.37585	-2.18365	-3.61963	-3.1667
SRGAP2D	ENSG00000270872	-1.9663	-2.05081	-3.5624	-3.4948	-5.80016	-3.0294	-3.36571	-2.62989	-3.15048	-3.82078	-4.25676	-2.09334
HIST2H4A	ENSG00000270882	-6.2846	-5.94461	-5.11516	-6.14067	-5.03099	-4.73416	-6.01158	-5.70203	-2.79635	-3.34112	-3.55471	-2.90914
	ENSG00000271143	-2.28859	-3.27054	-1.11915	-1.29667	-4.35692	-4.64505	-1.75254	-2.02795	-2.85924	-2.66705	-2.36606	-2.23506
	ENSG00000271380	-1.75566	-1.7376	-2.10079	-1.54134	-1.82398	-2.02465	-1.63465	-1.20961	-2.10392	-1.81218	-1.69562	-0.844144
NBPF19	ENSG00000271383	0.250776	0.867278	1.92152	1.68789	0.862427	0.807968	0.783434	1.13481	2.40689	2.20101	2.724	2.03873
NBPF10	ENSG00000271425	-0.600437	0.126571	0.569002	0.366607	0.345044	0.365035	0.220065	1.72463	2.7843	2.16616	1.75094	2.02878
	ENSG00000271427	-3.12814	-2.46623	-2.15134	-2.39925	-1.1741	-1.5777	-2.5332	-2.54557	-4.96182	-2.76963	-3.62065	-1.75268
LIX1L	ENSG00000271601	4.19381	3.90994	4.36325	3.9227	4.33162	4.21572	4.13624	5.16284	4.84171	4.74593	4.64124	5.08077
	ENSG00000271810	-4.02193	-1.36001	-3.85249	-2.29304	-3.76832	-1.73452	-3.74891	-2.85439	-2.27065	-1.66341	-3.09939	-3.64646
	ENSG00000271853	-5.56181	-5.22183	-3.80741	-3.09596	-3.72324	-5.59634	-4.2888	-3.97924	-2.3955	-5.2033	-4.63928	-2.60139
	ENSG00000272030	-4.10326	-4.76327	-3.71142	-5.54429	-4.43461	-5.13778	-5.4152	-3.19876	-1.93694	-4.32971	-3.59576	-2.61232
ANKRD34A	ENSG00000272031	4.37261	4.88528	4.68562	4.93205	4.70613	4.96263	4.38679	4.17292	2.86734	4.72538	3.44217	3.54529
NBPF25P	ENSG00000272150	-0.882858	-1.10475	-1.08265	-0.938244	-0.67656	-1.34802	-1.47658	-1.25449	-1.50081	0.404101	-1.82706	-0.817738
LINC01145	ENSG00000272419	0.561086	0.75748	1.44607	0.658715	0.752629	0.629128	0.286612	0.341983	0.134825	0.934705	-0.278884	0.0671301
	ENSG00000272583	-1.37974	-1.12721	-1.83833	-1.51592	-1.75416	-1.41426	-2.60922	-2.71471	-3.30089	-4.10869	-2.95971	-3.50678
	ENSG00000272654	-0.79396	-1.12277	-1.05516	-0.495709	-0.766632	-1.00132	-1.11759	-1.07813	-2.05828	-0.482753	-1.69634	-1.01514
	ENSG00000272715	-6.2008	-3.86081	-2.86143	-4.47191	-2.77727	-4.65036	-2.92778	-4.2963	-3.71255	-5.84228	-3.95634	-3.01798
	ENSG00000272755	-0.530297	-2.69281	-0.448321	-1.30391	-2.77919	-1.84493	-4.34475	-0.787264	-0.751005	0.200184	-0.994789	-1.43494
	ENSG00000272824	0.153353	0.0276747	0.464811	0.297276	0.455867	0.845807	0.153349	0.199869	-2.53831	-1.02419	0.0758843	-0.241705
	ENSG00000273010	-1.67023	-1.48225	-2.01536	-3.26327	-2.73855	-1.56725	-1.71914	-3.08766	-1.50391	-3.04868	-1.8997	-3.61669
	ENSG00000273026	-2.67455	-2.18256	-2.35311	-2.53063	-2.26895	-1.70908	-2.11203	-3.09198	-4.0932	-2.31604	-2.46252	-3.14709
	ENSG00000273059	-3.55429	-3.2143	-1.38485	-1.08843	-0.300682	-3.58881	-1.28127	-1.38675	-2.38797	-1.19577	-3.63175	-0.856897
NBPF26	ENSG00000273136	-0.349352	-0.411466	1.44352	1.28556	1.17053	0.53595	1.5471	2.01812	2.86017	2.47213	2.13191	2.43871
	ENSG00000273213	-3.06935	-2.72937	-3.18942	-5.38486	-5.27518	-4.24138	-3.93384	-5.94622	-4.36247	-5.17027	-4.28433	-4.15332
	ENSG00000273373	-0.462998	-1.29294	0.775982	0.490821	0.843073	-0.329581	-0.0704024	0.110637	-0.528009	1.33045	0.319355	0.064465
	ENSG00000273481	-3.14813	-5.6155	-4.20108	-4.2266	-4.11692	-4.99001	-3.68247	-3.56556	-2.61925	-2.78962	-4.44799	-2.4101
	ENSG00000273483	-2.46169	-2.46963	-0.929684	-1.73281	-1.26056	-2.39669	-2.18868	-1.07177	-0.973451	-0.210096	-1.17659	-1.08623
	ENSG00000273694	-5.21471	-4.28976	-4.04527	-6.07078	-3.9611	-3.44188	-4.94169	-3.17271	-6.04839	-4.85619	-4.29218	-5.83925
	ENSG00000273727	-5.20801	-4.86802	-3.45361	-4.06408	-3.36944	-5.24254	-3.93499	-4.62544	-3.45673	-2.52757	-5.28548	-4.83255
	ENSG00000273768	-4.59006	-3.25007	-3.42062	-2.86117	-4.33645	-3.62458	-1.99511	-5.00749	-1.61639	-1.06162	-3.08256	-2.2146
LINC01138	ENSG00000274020	2.81607	2.22317	3.14436	3.05596	2.40225	2.84865	2.74601	3.07957	3.30888	2.85074	3.20426	2.56002
	ENSG00000274210	-3.85473	-4.0997	-5.27025	-2.97384	-5.18608	-5.47422	-4.16667	-3.53519	-3.68841	-4.08118	-3.93219	-5.06423
	ENSG00000274265	2.16186	1.03121	2.14078	2.0278	1.90301	1.90246	1.74185	2.36368	2.35762	3.25138	2.56129	2.47657
	ENSG00000274372	-3.03009	-4.6901	-3.53872	-3.3012	-2.60656	-4.47965	-4.17211	-2.19959	-3.86377	-4.67157	-4.52259	-3.65463
SEC22B2	ENSG00000274423	-3.44132	-4.10134	-3.27188	-4.2974	-2.60275	-4.47585	-3.16831	-2.85875	-3.27501	-4.08281	-2.51879	-4.06586
	ENSG00000274642	1.55248	-1.37288	1.38549	2.21443	1.18015	-0.360372	1.10763	0.0519045	-0.546553	1.95643	-0.242848	1.71704
RN7SL600P	ENSG00000274963	-6.30447	-5.96449	-4.55007	-4.57559	-5.05087	-6.339	-6.03146	-5.13694	-4.55319	-3.62403	-4.79698	-3.92901
	ENSG00000275064	-0.607615	0.606839	0.29879	0.651785	0.382954	-1.22711	0.0804367	-2.02505	-3.02626	-1.2491	-1.68508	-0.495189
	ENSG00000275131	3.28915	2.73474	4.31131	4.08736	3.99608	3.17001	3.58031	4.03146	4.08832	4.54028	3.79461	4.32469
RNVU1-19	ENSG00000275538	-6.24774	-5.90776	-4.49334	-6.10382	-4.40918	-5.28227	-3.97473	-6.66517	-4.08143	-4.88923	-4.74025	-5.87228
	ENSG00000275557	1.90747	1.77968	1.09893	1.70145	-1.53937	0.979857	1.99101	1.75307	1.72384	1.94405	0.807633	1.21476
	ENSG00000275585	-4.58268	-6.24269	-3.41324	-4.43875	-6.32907	-6.6172	-3.7247	-3.67818	-3.09443	-5.22416	-5.07518	-2.39986
	ENSG00000276216	-4.98546	-5.23043	-4.81602	-4.10457	-6.31681	-6.60495	-5.2974	-6.98785	-5.4041	-5.21191	-5.06292	-4.19496
	ENSG00000276509	-3.39573	-3.47078	-3.22629	-3.25181	-1.55716	-3.84529	-4.12271	-3.49123	-1.22941	-3.03722	-2.66584	-4.02027
HYDIN2	ENSG00000276975	1.85337	1.01686	2.47027	2.0656	2.43414	1.66197	1.34502	2.14643	1.78264	2.70354	1.91737	1.54901
LINC00869	ENSG00000277147	4.23026	4.50836	4.45903	4.44404	4.3693	4.33223	4.38274	4.68328	4.40207	4.72527	4.07356	4.88518
LINC01632	ENSG00000277199	-0.598277	-1.58022	-1.33573	-1.19132	-2.6666	-1.21777	-0.232154	-2.9226	-2.01693	-3.14666	-3.58264	-4.12971
SEC22B4P	ENSG00000277406	0.00144581	0.21944	0.283359	0.10584	-0.369441	-0.288339	0.350409	-0.496156	-0.871768	-0.942605	-0.198014	-0.373116
RN7SL473P	ENSG00000277452	-3.43314	-4.09315	-2.2637	-1.11929	-3.17953	-2.14574	-4.16012	-1.26561	-4.26682	-2.07463	-3.51061	-4.05768
RNVU1-4	ENSG00000277610	-5.01536	-4.67538	-2.84592	-4.87144	-3.76176	-3.46493	-3.74235	-4.43279	-3.26409	-4.65685	-4.09283	-3.05494
	ENSG00000277655	-4.9049	-6.14988	-4.73546	-4.02401	-5.23626	-5.52439	-6.21685	-6.9073	-6.32355	-5.13135	-6.56733	-4.1144
	ENSG00000277678	-3.49703	-5.47897	-1.56205	-2.86768	-1.65846	-2.85348	-3.96098	-4.65142	-4.65264	-3.13851	-3.08907	-3.85853
	ENSG00000277702	-1.00159	-1.13805	-2.0248	-1.68775	-1.8411	-2.33568	-4.14362	-3.0971	-2.83528	-2.05812	-2.90914	-1.92569
MIR6077	ENSG00000278596	-4.24588	-3.90589	-4.07644	-4.10195	-3.99227	-1.69544	-2.97286	-3.66331	-4.07956	-2.3024	-4.32334	-2.28545
LINC00624	ENSG00000278811	-4.41843	-6.66341	-3.58602	-4.68954	-4.29036	-5.71599	-4.56045	-4.33336	-4.13664	-3.73799	-3.83293	-5.04297
	ENSG00000279513	-4.30754	-5.77491	-4.62353	-3.27054	-4.86129	-3.24254	-3.84188	-4.94737	-4.62666	-5.17142	-3.87044	-4.73944
	ENSG00000280649	0.312861	-0.0330458	0.295214	1.04175	0.732051	0.783125	0.546347	0.55634	0.808881	0.836959	0.48537	0.726795
	ENSG00000281571	0.369301	0.578042	0.337106	0.943858	0.228626	0.13314	0.248037	0.0132702	-0.528514	-1.21079	-0.373749	0.0285545
	ENSG00000281741	0.0986538	-2.64882	1.39008	2.19951	0.171685	1.40293	0.606133	0.401114	1.03549	1.45717	-0.481316	0.910213
	ENSG00000282386	-2.29968	-2.80769	-1.84073	-1.23822	-1.40864	-2.33421	-1.38923	-1.56511	-4.30329	-1.65166	-2.54707	-1.92422
ADORA3	ENSG00000282608	0.231538	0.271962	2.03033	0.584914	-0.814419	0.554562	1.36253	1.62146	2.96771	2.20476	2.57192	2.26521
MIR5087	ENSG00000283676	-1.45043	-0.62502	-0.143489	-1.30651	-1.93379	-1.22192	-0.691991	-1.60483	-0.606045	-2.41385	-1.5279	-0.589545
	ENSG00000284738	-3.83464	-5.42065	-3.10577	-4.2382	-3.43664	-5.30974	-4.35012	-3.97643	-4.45682	-3.0802	-4.25314	-4.12214
	ENSG00000284830	-4.67977	-3.33978	-3.60344	-3.53585	-4.10424	-3.90694	-4.40676	-4.51224	-5.92849	-3.99933	-3.23368	-3.60387
FAM91A2P	ENSG00000284842	-3.40329	-4.0633	-3.23385	-3.25937	-4.14968	-4.43782	-2.54531	-2.23576	-4.23697	-4.04478	-2.89579	-2.44287
	ENSG00000285184	-0.163768	-0.608054	0.180757	0.418276	0.135639	-0.245602	-0.0900627	0.245964	0.0927442	-0.671989	-0.337453	-0.572579
	ENSG00000285215	-1.62611	-0.286126	-0.778601	-0.634192	-0.524511	-0.523136	-1.09006	-2.36547	-1.4598	-2.58953	-2.44055	-1.25065
SCYL3	ENSG00000000457	1.07226	0.997207	1.32642	1.12617	0.986377	0.864895	0.97604	0.967418	0.203241	0.531858	0.406916	-0.0146235
C1orf112	ENSG00000000460	0.521941	-0.93644	-0.0158386	-0.568602	-0.739029	-0.705232	-0.719618	0.290376	0.173682	0.286445	0.0532809	0.0349044
CFH	ENSG00000000971	0.453219	1.43475	2.69305	2.02653	1.06297	1.03536	1.45161	2.08774	2.81698	2.79237	2.89512	2.45784
SELE	ENSG00000007908	-6.21685	-4.29191	-5.46245	-3.6135	-6.96325	-4.25138	-4.94384	-4.63429	-3.46558	-5.85834	-2.53943	-1.19754
FMO3	ENSG00000007933	-2.41098	-1.58556	-1.75611	-0.00401832	-1.67194	-1.96008	-1.13796	0.577585	-0.659698	0.532499	-0.0554851	0.227519
EEF1AKNMT	ENSG00000010165	5.70104	5.78861	5.73168	5.71021	5.44138	5.53176	5.6429	5.19649	5.1365	5.20455	5.14912	4.83063
FMO1	ENSG00000010932	-5.58637	-6.24639	-6.41693	-5.44245	-6.33277	-4.6209	-5.31336	-6.0038	-5.42006	-5.22786	-5.07888	-6.21091
ATP1A2	ENSG00000018625	7.28513	8.33421	8.23547	7.6919	7.53691	8.14025	7.57726	9.30813	8.98626	8.68865	8.89446	9.06072
GLRX2	ENSG00000023572	4.3612	4.3818	4.31115	4.2127	4.5869	4.33682	4.38219	4.01609	3.77299	4.28121	4.3602	4.11785
SLAMF7	ENSG00000026751	-3.79297	-3.45299	-4.62353	-4.64905	-4.53937	-3.8275	-4.51996	-3.62544	-0.626656	-3.43446	-2.87044	-4.41751
INSRR	ENSG00000027644	-3.40831	-2.48336	-1.6539	-0.942455	-1.56974	-4.44283	-2.13529	-3.24078	-1.92006	-2.04979	-2.48578	-3.03285
SH2D2A	ENSG00000027869	-3.71546	-4.37548	-2.73867	-3.98658	-3.46186	-5.74999	-2.44245	-3.32554	-2.7418	-1.03502	-3.47101	-2.53265
[truncated: 29,436 more rows]

## Sheet: raw
	C4812	C98	H3859	H4929	H5300	H5493	H5575CN	C180	C4518	C5404	H5301	C5382
ENSG00000223972	0	0	0	1	0	0	0	0	3	0	0	1
ENSG00000227232	94	90	70	82	64	120	55	123	184	183	67	91
ENSG00000278267	9	11	16	26	25	40	18	27	38	27	9	15
ENSG00000243485	0	0	2	1	0	0	0	0	1	0	0	0
ENSG00000284332	0	0	0	0	0	0	0	0	0	0	0	0
ENSG00000237613	0	0	0	0	0	0	0	0	0	0	0	0
ENSG00000268020	0	0	0	0	0	0	0	0	0	0	0	0
ENSG00000240361	0	0	0	0	0	0	0	0	0	0	0	0
ENSG00000186092	0	0	0	0	0	0	0	0	0	0	0	0
ENSG00000238009	0	0	0	0	3	3	2	0	1	1	1	1
ENSG00000239945	0	0	0	0	0	0	0	0	0	0	0	0
ENSG00000233750	0	0	7	1	6	4	6	4	5	5	1	4
ENSG00000268903	8	2	10	11	37	18	27	54	37	27	11	15
ENSG00000269981	1	2	5	1	12	7	18	50	26	15	6	7
ENSG00000239906	0	0	0	1	0	0	0	2	0	1	0	0
ENSG00000241860	15	10	5	11	8	16	48	8	17	12	2	10
ENSG00000222623	0	0	0	0	0	0	0	0	0	0	0	0
ENSG00000241599	0	0	0	0	0	0	0	0	0	0	0	0
ENSG00000279928	0	0	0	3	1	0	0	3	0	0	0	5
ENSG00000279457	152	67	122	195	119	207	198	180	225	216	181	134
ENSG00000273874	0	0	0	0	1	0	0	0	0	1	0	0
ENSG00000228463	27	56	23	84	54	127	3	118	113	95	53	37
ENSG00000236679	0	0	1	0	0	1	0	0	0	0	0	0
ENSG00000236601	0	0	0	0	0	0	0	0	0	0	0	0
ENSG00000237094	22	2	9	13	15	19	37	15	36	35	1	20
ENSG00000269732	0	0	0	0	0	0	0	0	0	0	0	0
ENSG00000284733	0	0	0	0	0	0	0	0	0	0	0	0
ENSG00000233653	0	0	0	0	0	2	0	0	0	0	0	0
ENSG00000250575	0	0	1	2	1	5	14	2	2	0	2	6
ENSG00000278757	0	0	0	0	0	0	0	0	0	0	0	0
ENSG00000230021	5	3	2	3	4	5	2	5	2	4	1	3
ENSG00000235146	0	0	0	0	0	0	0	0	0	0	0	0
ENSG00000225972	55	30	53	114	135	35	104	51	55	48	123	110
ENSG00000225630	319	233	242	700	29054	270	680	294	168	221	625	617
ENSG00000237973	1697	1125	1569	4530	5468	1222	2833	1264	1229	1386	2651	2818
ENSG00000278791	0	0	0	0	0	0	0	0	0	0	0	0
ENSG00000229344	35	91	50	276	260	96	198	95	39	82	160	135
ENSG00000240409	8	9	12	30	30	14	27	2	9	14	12	20
ENSG00000248527	15234	13000	12248	33841	32566	12013	28818	13163	10159	11537	20121	23443
ENSG00000198744	97	61	78	145	139	40	165	79	64	96	151	165
ENSG00000268663	0	0	0	0	1	0	0	0	0	0	0	0
ENSG00000284662	0	0	0	0	0	0	0	0	0	0	0	0
ENSG00000229376	2	1	3	9	15	9	6	15	4	4	4	7
ENSG00000228327	49	8	34	53	30	55	106	69	63	67	17	60
ENSG00000223181	0	0	0	1	0	0	0	0	0	0	0	0
ENSG00000229905	0	0	0	0	0	0	0	0	0	0	0	0
ENSG00000237491	41	31	37	96	54	39	41	60	70	57	43	64
ENSG00000285268	0	0	0	0	0	0	0	0	0	0	0	0
ENSG00000230092	7	5	6	14	5	5	11	2	19	2	1	6
ENSG00000177757	4	2	4	12	10	2	3	2	8	3	0	4
ENSG00000228794	724	778	766	848	383	490	567	894	860	800	351	974
ENSG00000225880	22	15	27	63	49	55	36	38	39	29	25	20
ENSG00000230368	3	2	1	4	6	11	8	12	13	10	1	4
ENSG00000234711	1	1	0	1	2	5	0	0	0	1	6	2
ENSG00000283040	0	0	0	0	0	1	0	0	0	1	0	1
ENSG00000272438	4	1	4	4	5	2	2	5	2	7	0	2
ENSG00000230699	5	14	9	7	11	18	15	12	20	14	4	12
ENSG00000241180	0	4	0	0	1	0	1	0	0	0	3	0
ENSG00000223764	11	8	18	65	36	24	23	27	17	26	24	15
ENSG00000187634	24	5	15	169	155	222	105	19	24	34	104	11
ENSG00000188976	1870	1402	1741	2205	909	1492	1512	1726	2241	1695	906	1920
ENSG00000187961	166	144	130	281	236	594	179	325	270	220	228	182
ENSG00000187583	0	2	0	0	1	5	1	0	4	2	0	1
ENSG00000187642	16	1	8	7	5	10	6	9	30	15	2	5
ENSG00000272512	23	3	11	33	24	77	11	23	28	47	31	17
ENSG00000188290	529	345	336	494	221	428	173	441	739	451	205	523
ENSG00000187608	356	260	226	432	418	176	165	185	342	294	202	340
ENSG00000231702	1	0	0	4	0	0	0	0	1	0	1	0
ENSG00000224969	0	0	0	3	2	8	1	6	10	4	2	11
ENSG00000188157	3436	1560	1926	3298	2197	2539	1818	3521	3535	3233	1928	2978
ENSG00000242590	0	0	0	0	0	0	0	0	0	0	0	0
ENSG00000217801	173	191	156	173	96	165	114	246	284	170	93	157
ENSG00000273443	14	4	11	17	7	17	9	38	39	23	5	13
ENSG00000237330	3	0	2	0	0	1	1	0	0	2	0	1
ENSG00000131591	381	195	290	532	200	362	329	621	510	528	264	347
ENSG00000223823	1	0	0	0	0	0	0	0	0	0	0	0
ENSG00000207730	0	0	0	0	0	0	0	0	0	0	0	0
ENSG00000207607	0	0	0	0	0	0	0	0	0	0	0	0
ENSG00000198976	0	0	0	0	0	0	0	0	0	0	0	0
ENSG00000272141	0	0	0	0	0	0	0	0	0	1	0	1
ENSG00000205231	0	0	0	1	0	0	0	0	0	0	0	0
ENSG00000162571	3	0	0	0	5	1	1	1	2	0	0	2
ENSG00000186891	62	66	44	24	29	11	29	39	81	44	52	71
ENSG00000186827	4	10	15	18	11	19	11	8	27	14	9	17
ENSG00000078808	2129	1435	1708	3048	1767	2074	2196	2848	2705	2194	1741	2012
ENSG00000176022	740	765	729	831	457	493	469	832	860	759	386	911
ENSG00000184163	34	16	18	13	4	14	9	14	32	19	10	29
ENSG00000260179	4	3	1	15	4	16	2	7	8	3	6	6
ENSG00000160087	1024	866	952	1546	839	1137	991	1237	1138	967	844	1078
ENSG00000230415	30	9	24	68	24	26	14	64	65	45	27	27
ENSG00000162572	288	126	244	519	274	497	318	690	696	459	366	303
ENSG00000131584	4792	2852	3431	6274	2530	5881	3697	6624	7425	6036	3507	4547
ENSG00000278073	0	0	0	0	0	1	0	0	0	0	0	0
ENSG00000169972	190	124	125	246	140	135	147	181	226	157	149	204
ENSG00000127054	1717	1074	1494	2868	1533	2591	1908	2541	2534	2092	1550	1677
ENSG00000283712	0	0	0	0	0	0	0	0	0	0	0	0
ENSG00000240731	57	22	34	116	62	92	94	122	84	94	50	47
ENSG00000224051	668	678	591	1061	533	682	593	702	779	665	548	943
ENSG00000169962	13	4	9	28	21	31	14	39	21	10	16	12
ENSG00000107404	3234	2752	3270	6695	4876	4704	3122	3158	3261	2918	3582	3248
ENSG00000284372	0	0	0	0	0	0	0	0	0	0	0	0
ENSG00000162576	685	365	663	832	502	288	578	953	620	578	447	674
ENSG00000175756	2069	1846	2158	3412	1722	1557	1905	2108	2291	1795	1830	2428
ENSG00000223663	1	1	0	1	1	1	2	0	2	0	0	0
ENSG00000221978	1872	867	1507	3282	2084	2586	2209	3316	3307	2695	2120	1787
ENSG00000224870	548	317	417	774	319	251	362	434	439	426	272	394
ENSG00000242485	1436	1344	1255	1790	955	886	1213	1153	1465	1223	920	1501
ENSG00000264293	0	0	0	0	0	0	0	0	0	0	0	0
ENSG00000272455	84	40	54	110	44	97	101	131	98	97	53	64
ENSG00000235098	660	54	510	929	432	530	968	621	849	320	563	716
ENSG00000225905	17	2	9	6	4	17	12	20	28	8	18	15
ENSG00000205116	1050	44	349	733	182	257	505	240	198	335	186	129
ENSG00000225285	15	2	9	33	11	11	14	23	13	4	9	10
ENSG00000179403	3685	664	1571	3739	1436	1546	2538	1515	1338	1689	1653	1102
ENSG00000215915	22	17	108	181	134	1032	206	214	119	57	157	93
ENSG00000160072	300	157	357	611	322	585	364	775	989	615	324	380
ENSG00000284740	9	2	13	25	13	50	30	25	23	12	27	6
ENSG00000197785	638	326	630	916	348	428	388	558	670	548	392	586
ENSG00000205090	521	445	447	606	247	404	374	563	602	509	277	583
ENSG00000160075	2690	2705	2564	3631	2466	2615	2985	2791	3113	2451	2155	3155
ENSG00000215014	44	29	34	36	28	20	23	44	34	31	14	57
ENSG00000274481	0	0	0	0	0	0	0	0	0	0	0	0
ENSG00000228594	499	613	514	1011	498	384	415	661	835	557	528	987
ENSG00000272106	770	660	553	876	367	342	539	502	521	430	270	643
ENSG00000197530	1841	1224	1728	2898	1551	2699	1675	2377	3008	2025	1673	1911
ENSG00000189409	6	1	1	3	4	17	2	2	8	7	0	2
ENSG00000248333	991	804	1072	2031	1441	1268	1446	1169	1340	1123	1256	1248
ENSG00000272004	0	0	0	3	5	3	0	6	2	1	0	1
ENSG00000189339	2124	1767	1258	2619	1536	2179	2021	2553	1971	2016	787	2380
ENSG00000269737	24	4	6	34	22	42	25	34	28	31	19	16
ENSG00000215914	2	3	0	0	1	6	3	0	5	2	0	1
ENSG00000008128	262	215	110	365	300	625	285	341	315	320	358	143
ENSG00000268575	40	61	19	99	65	66	74	84	113	108	59	102
ENSG00000227775	7	2	3	14	25	34	13	16	17	21	13	16
ENSG00000215790	565	482	699	1013	279	691	456	715	996	804	950	929
ENSG00000008130	637	608	599	1050	672	765	625	864	781	637	572	754
ENSG00000078369	16995	16663	15794	18993	11661	10752	13412	15026	16807	13353	8517	18668
ENSG00000231050	25	16	16	40	21	19	24	24	30	14	10	34
ENSG00000169885	13	2	11	25	23	31	8	33	69	25	14	16
ENSG00000178821	34	33	22	21	24	29	24	57	45	32	24	44
ENSG00000142609	163	168	157	201	92	112	107	302	279	194	94	202
ENSG00000233542	24	26	48	60	22	68	43	47	83	60	46	43
ENSG00000187730	2044	2082	1660	2592	535	1036	1346	2846	3342	2330	640	3463
ENSG00000226969	0	0	0	0	0	0	0	1	0	0	0	0
ENSG00000067606	4292	4061	4061	3863	1815	2876	3196	4209	4783	3953	1709	4604
ENSG00000271806	7	0	5	4	9	19	12	15	13	15	6	4
ENSG00000182873	111	28	47	207	96	244	154	194	169	154	105	72
ENSG00000162585	559	576	659	1240	656	839	712	793	691	681	691	726
ENSG00000234396	3	0	2	0	0	1	0	1	2	6	2	2
ENSG00000157933	1617	1265	1465	3279	2416	2762	2462	2036	1575	1796	1835	2130
ENSG00000116151	163	140	222	253	157	153	161	254	317	200	129	256
ENSG00000272161	1	4	1	1	10	4	13	15	11	10	13	2
ENSG00000269896	53	55	58	98	74	42	95	112	123	106	70	92
ENSG00000272420	43	63	33	99	41	73	72	95	91	83	62	131
ENSG00000157916	1438	971	1044	1592	924	936	1159	1279	1128	1107	813	1252
ENSG00000157911	586	520	432	898	456	326	443	553	491	446	398	536
ENSG00000149527	1774	1108	1338	2279	697	1240	795	2123	2089	1740	721	1369
ENSG00000224387	23	4	3	16	2	4	4	23	36	11	13	10
ENSG00000229393	26	2	12	33	3	11	8	40	69	37	10	10
ENSG00000157881	596	499	671	828	329	646	519	757	765	591	515	740
ENSG00000197921	94	154	50	289	55	22	22	29	94	119	41	189
ENSG00000272449	88	100	68	204	58	77	35	49	110	90	39	134
ENSG00000238164	10	7	9	29	34	33	20	25	35	24	19	15
ENSG00000157873	214	191	221	342	374	303	323	438	513	332	208	360
ENSG00000225931	0	0	0	1	6	6	4	3	3	1	0	0
ENSG00000228037	2	1	4	3	5	6	2	3	3	0	5	2
ENSG00000157870	1922	2115	2195	2539	1555	1169	1140	1908	2303	1637	1174	2218
ENSG00000142606	3	8	9	23	51	13	19	11	8	7	24	7
ENSG00000237058	2	0	1	0	1	0	0	2	6	1	0	2
ENSG00000215912	53	69	40	58	33	37	22	70	80	73	17	84
ENSG00000283259	0	0	0	0	0	11	0	3	2	2	0	1
ENSG00000233234	0	0	0	0	0	0	0	1	0	0	0	0
ENSG00000231630	1	0	0	0	0	0	0	0	0	0	0	0
ENSG00000284745	2	0	0	2	2	4	0	3	0	1	1	1
ENSG00000169717	0	0	2	0	0	0	0	0	0	0	0	0
ENSG00000177133	316	389	349	1375	626	429	512	811	476	346	686	586
ENSG00000142611	241	237	257	917	655	801	640	498	282	238	764	396
ENSG00000283572	0	0	0	0	0	0	0	0	0	0	0	0
ENSG00000226286	0	0	0	0	0	0	0	0	0	0	1	0
ENSG00000279839	2	0	2	2	1	6	0	1	3	2	4	0
ENSG00000272235	3	2	3	2	7	6	5	3	0	2	3	2
ENSG00000130762	81	17	24	126	75	52	70	51	74	41	52	24
ENSG00000272088	2	0	0	0	2	0	0	0	0	0	0	0
ENSG00000162591	98	71	106	172	106	132	92	211	168	107	71	93
ENSG00000207776	0	0	0	0	0	0	0	0	0	0	0	0
ENSG00000238260	35	15	40	81	59	160	74	132	61	70	42	23
ENSG00000158109	4719	5319	5033	4245	2058	2913	3488	4663	5025	4144	2156	5757
ENSG00000116213	255	188	277	489	257	415	377	418	401	382	249	332
ENSG00000078900	34	3	13	34	26	21	21	31	16	22	21	14
ENSG00000227589	0	0	0	0	0	0	0	0	0	0	0	0
ENSG00000235131	0	0	2	1	0	1	0	0	0	0	0	0
ENSG00000227372	699	289	355	770	517	511	521	761	518	567	422	362
ENSG00000276189	0	0	0	0	0	0	0	0	0	0	0	0
ENSG00000162592	6	3	7	7	7	0	2	6	10	9	3	4
ENSG00000235169	11	15	17	28	23	6	17	7	14	6	12	19
ENSG00000130764	1851	1442	1739	1817	831	1121	1279	1787	2097	1542	737	1766
ENSG00000266075	0	0	0	3	4	4	0	1	6	0	8	4
ENSG00000272153	8	10	6	24	18	22	22	30	28	31	23	13
ENSG00000116198	876	464	591	1316	762	942	954	757	572	748	725	652
ENSG00000169598	122	61	99	230	115	221	156	265	334	188	116	153
ENSG00000198912	279	218	229	382	197	282	312	295	304	309	231	338
ENSG00000236423	8	4	8	6	12	20	3	10	6	6	3	4
ENSG00000233304	10	14	27	31	4	5	1	29	29	9	1	24
ENSG00000226374	0	0	1	5	0	4	4	1	5	0	0	4
ENSG00000284668	2	0	5	2	0	2	0	1	3	1	0	2
ENSG00000284703	103	90	78	76	8	14	23	41	111	110	13	121
ENSG00000229280	1	0	0	0	0	0	0	0	0	0	0	0
ENSG00000235054	5	0	0	0	0	0	0	0	1	0	0	1
ENSG00000284694	4	14	12	3	3	7	7	14	12	5	0	10
ENSG00000227169	0	1	0	0	0	0	0	0	0	0	0	0
ENSG00000232596	1	1	2	1	0	0	0	0	0	0	0	0
ENSG00000196581	1453	1221	1455	1720	633	1247	858	1898	1543	1438	641	1668
ENSG00000284739	0	0	0	0	0	0	0	0	0	0	0	0
ENSG00000284674	0	0	0	0	0	0	0	0	0	0	0	1
ENSG00000231510	0	0	0	0	0	0	0	0	0	0	0	0
ENSG00000284616	0	1	0	0	0	0	0	0	0	0	0	0
ENSG00000284692	0	0	0	1	1	1	1	1	1	1	0	0
ENSG00000284666	0	0	0	0	0	0	0	2	0	0	0	0
ENSG00000260972	0	0	0	0	1	0	0	0	0	0	0	0
ENSG00000283356	0	2	0	0	0	0	0	0	0	0	0	0
ENSG00000236948	8	3	6	22	0	6	0	10	1	7	1	6
ENSG00000264341	0	0	0	0	1	0	0	4	0	0	0	0
ENSG00000264101	0	0	0	0	0	0	0	0	0	0	0	0
ENSG00000131697	394	178	271	572	268	451	318	528	568	527	249	420
ENSG00000069424	9517	10115	11031	11297	4774	7237	7659	10491	11978	10366	5525	14165
ENSG00000116254	6441	6226	7653	8715	3046	5154	4426	9324	11552	8544	3553	8808
ENSG00000116251	4485	3623	4214	6507	4620	3507	5732	3908	4318	3546	3167	3983
ENSG00000226944	24	25	17	27	8	15	14	21	26	17	8	40
ENSG00000158286	151	102	135	265	134	315	138	586	586	412	140	232
ENSG00000116237	1241	903	960	2013	1308	1333	1337	1122	1107	1145	1035	1500
ENSG00000225077	1	1	1	1	0	0	2	0	0	0	0	0
ENSG00000173673	1	2	0	1	0	0	0	0	1	0	0	1
ENSG00000158292	327	345	340	514	597	429	334	317	272	405	435	411
ENSG00000097021	4537	4407	5002	3597	801	2019	2538	3928	5430	4301	1419	5289
ENSG00000271746	0	0	0	0	0	0	0	0	0	0	0	0
ENSG00000069812	0	0	2	1	0	0	0	0	2	0	2	2
ENSG00000187017	4	10	10	22	20	30	19	28	32	30	20	8
ENSG00000265392	0	0	0	0	0	0	0	0	0	0	0	0
ENSG00000231868	0	0	0	1	0	0	0	0	0	0	0	0
ENSG00000215788	167	131	248	786	538	1169	613	1167	1167	765	668	301
ENSG00000171680	1048	1237	1312	1824	895	1154	1035	1918	2403	1639	711	1716
ENSG00000162408	686	531	554	773	396	510	572	886	757	786	373	851
ENSG00000253022	2	0	0	1	0	0	0	0	2	1	2	0
ENSG00000229519	5	0	5	11	0	2	5	6	11	8	7	5
ENSG00000173662	1	7	0	9	5	5	4	3	1	1	2	7
ENSG00000204859	304	159	261	542	297	329	309	486	436	378	243	323
ENSG00000162413	1455	1021	1526	2462	1813	3793	2376	1981	1493	1472	1714	1574
ENSG00000116273	477	406	423	703	385	511	518	501	556	445	291	550
ENSG00000041988	336	236	295	458	238	311	342	350	371	259	223	338
ENSG00000007923	782	625	675	720	462	637	519	730	788	724	340	824
ENSG00000228750	0	0	0	0	0	1	2	0	0	2	0	0
ENSG00000284744	0	0	0	0	2	0	0	0	0	0	1	0
ENSG00000237436	11	11	10	25	11	19	3	7	9	8	10	10
ENSG00000171735	3064	3337	3063	5042	2179	2728	3641	3513	4225	3050	2339	4104
ENSG00000227950	0	0	0	0	0	1	0	0	1	0	0	0
ENSG00000237365	0	0	1	0	0	1	1	0	2	0	0	0
ENSG00000207056	1	0	1	5	4	2	0	1	4	1	4	0
ENSG00000237402	0	0	1	1	0	0	1	0	1	1	4	3
ENSG00000237728	0	0	0	1	0	1	0	0	1	0	0	0
ENSG00000225126	0	0	0	0	0	0	0	1	0	0	0	0
ENSG00000270171	27	7	6	18	16	14	23	48	19	45	16	7
ENSG00000270035	6	1	8	8	5	9	1	8	6	10	2	6
ENSG00000269978	10	0	5	11	8	5	12	10	10	11	7	5
ENSG00000049245	2378	598	1041	2645	1577	1318	2215	1083	817	1122	1279	876
ENSG00000269925	12	8	4	18	15	32	20	15	16	20	9	10
ENSG00000049246	881	568	574	1377	669	720	1025	1036	773	652	904	912
ENSG00000236266	15	12	14	16	14	28	25	25	15	15	23	23
ENSG00000049247	1	2	0	7	6	4	2	3	2	2	3	3
ENSG00000049249	0	2	0	0	1	0	2	0	0	0	0	0
ENSG00000270330	0	0	0	0	0	0	0	0	0	0	0	0
ENSG00000116288	4835	4758	4645	7789	4335	3723	4974	4448	5236	4302	3737	5742
ENSG00000200344	0	0	0	0	3	3	1	0	1	2	0	1
ENSG00000284747	7	4	6	19	9	63	11	14	17	15	28	5
ENSG00000284716	1	1	1	7	0	7	2	0	5	2	4	2
ENSG00000116285	632	486	526	959	538	852	955	693	569	578	467	649
ENSG00000238290	2	3	9	15	1	1	7	5	8	4	1	1
ENSG00000232848	1	0	1	0	3	1	0	0	0	0	0	1
ENSG00000229305	0	0	0	0	0	0	0	0	0	0	0	0
ENSG00000227634	0	0	0	0	0	0	0	0	0	0	1	1
ENSG00000200975	0	0	0	0	0	0	0	1	0	0	0	0
ENSG00000233645	0	0	0	0	0	0	0	0	0	0	0	0
ENSG00000251977	0	0	0	0	0	0	0	0	0	0	0	0
ENSG00000162426	695	596	589	600	206	328	360	552	793	643	245	759
ENSG00000252254	0	0	2	1	0	0	1	1	0	0	0	0
ENSG00000142599	2796	2418	2969	5461	3595	4606	3960	4018	3523	2998	2640	3450
ENSG00000232912	3	3	3	8	5	2	2	1	3	3	5	6
ENSG00000221083	7	1	5	34	27	5	4	4	1	4	17	4
ENSG00000270282	2	0	2	3	3	2	5	2	3	3	3	3
ENSG00000234619	3	0	0	0	1	0	0	0	0	1	0	0
ENSG00000224315	0	0	2	2	1	3	2	3	3	1	1	1
ENSG00000222511	0	0	0	2	0	1	0	0	3	1	0	0
ENSG00000226545	1	1	4	5	7	1	6	0	2	11	4	5
ENSG00000228423	6	1	4	20	6	6	6	5	7	7	5	0
ENSG00000229716	1	0	0	0	2	0	1	1	0	0	0	0
ENSG00000074800	19611	20053	20584	30738	20272	14783	22221	16081	20553	16153	14712	21634
ENSG00000274258	0	0	0	0	1	1	0	0	1	0	0	0
ENSG00000230679	2	1	1	3	1	0	0	1	6	3	3	2
ENSG00000201725	0	0	0	0	0	0	0	0	0	0	0	0
ENSG00000238249	0	0	0	0	0	0	0	0	0	0	0	0
ENSG00000232208	0	0	0	0	1	0	0	0	2	0	0	0
ENSG00000232663	0	0	0	0	0	0	0	0	0	0	0	0
ENSG00000131686	0	0	1	0	1	0	0	0	0	1	0	0
ENSG00000265141	0	0	0	0	0	0	0	0	0	0	0	0
ENSG00000197241	0	0	0	0	1	0	1	0	0	0	0	0
ENSG00000142583	113	58	219	421	1185	406	582	495	221	87	322	138
ENSG00000252404	0	0	0	0	0	0	0	0	0	0	0	0
ENSG00000180758	12	10	11	12	31	21	28	14	8	22	15	21
ENSG00000228526	34	22	39	90	56	51	68	74	90	88	60	77
ENSG00000284357	0	0	0	0	0	0	0	0	0	0	0	0
ENSG00000234546	1	0	7	6	5	8	7	12	4	0	4	4
ENSG00000049239	499	219	527	1049	689	716	890	805	534	564	519	450
ENSG00000171621	316	104	210	405	229	340	528	229	140	188	211	129
ENSG00000284652	34	9	22	26	8	6	17	15	11	8	22	12
ENSG00000284693	71	33	27	57	36	14	51	41	32	35	31	61
ENSG00000252956	0	0	0	0	0	0	0	0	0	0	0	0
ENSG00000235263	0	0	0	0	0	0	0	0	0	0	0	3
ENSG00000171612	520	577	394	1091	991	548	774	425	536	506	544	698
ENSG00000231181	4	0	3	8	4	5	9	14	5	6	4	4
ENSG00000188807	544	370	408	840	365	409	458	473	488	541	396	587
ENSG00000171608	386	350	504	452	552	529	560	523	541	524	319	377
ENSG00000179840	2	0	1	2	0	0	3	0	4	0	0	0
ENSG00000233268	0	0	0	0	0	0	0	0	0	0	0	0
ENSG00000231789	1	2	2	1	1	5	1	3	6	5	2	6
ENSG00000171603	20973	18701	20671	18701	6612	13187	14113	23229	24965	20105	7884	25132
ENSG00000271264	0	0	0	0	1	0	0	0	0	0	0	1
ENSG00000280113	0	2	2	1	0	10	10	4	3	4	6	5
ENSG00000178585	1577	1526	1512	1792	702	695	1048	1231	1409	1327	774	1687
ENSG00000223989	0	0	0	0	0	0	0	0	0	0	0	0
ENSG00000162441	622	395	410	828	601	456	666	402	323	332	395	460
ENSG00000228150	9	7	6	6	5	1	6	4	2	7	4	4
ENSG00000173614	230	145	207	345	315	208	303	265	250	240	175	235
ENSG00000202415	0	1	3	2	4	0	0	2	3	7	2	0
ENSG00000283611	4	0	2	2	4	1	6	7	6	3	1	6
ENSG00000265521	1	0	0	0	0	0	1	2	0	1	0	0
ENSG00000241326	0	0	0	0	0	0	0	0	0	0	0	0
ENSG00000162444	213	15	81	196	98	84	171	34	44	54	60	63
ENSG00000130939	1604	1236	1513	1942	1084	1817	2064	1947	1662	1578	988	1654
ENSG00000224340	0	0	0	0	0	0	1	2	0	0	0	0
ENSG00000233623	1	0	0	3	1	2	2	0	2	0	0	0
ENSG00000201746	3	0	0	1	2	5	0	5	6	7	2	2
ENSG00000054523	12976	8537	10430	14905	8570	10089	12188	9266	9531	9927	8166	10718
ENSG00000264881	1	0	3	1	1	3	0	1	0	4	0	0
ENSG00000199562	8	14	13	45	19	10	20	14	16	13	28	13
ENSG00000264501	0	0	0	0	0	0	0	0	0	0	0	0
ENSG00000284735	188	148	317	419	171	240	216	260	390	275	164	276
ENSG00000284642	209	135	239	364	133	249	230	236	296	228	129	281
ENSG00000142657	1646	1301	1301	2088	1467	1406	2035	1372	1611	1398	1010	1732
ENSG00000271989	1	0	1	0	0	0	0	0	1	0	0	0
ENSG00000251503	38	34	41	38	23	26	25	30	47	40	19	43
ENSG00000175279	72	94	55	119	75	61	56	59	94	76	60	78
ENSG00000241563	358	258	161	329	23	191	105	129	217	242	63	255
ENSG00000160049	1450	908	1107	2799	1900	2072	2215	1570	1227	1254	1667	1180
ENSG00000203469	0	0	0	0	0	0	0	0	0	0	0	0
ENSG00000142655	746	739	686	1064	388	624	567	745	902	772	444	977
ENSG00000243267	0	1	0	0	1	0	2	0	2	4	0	0
ENSG00000130940	24	26	33	28	80	51	83	55	34	25	35	38
ENSG00000272078	19	25	22	16	24	23	58	42	35	26	15	27
ENSG00000225158	0	0	0	0	0	0	0	0	0	0	0	0
ENSG00000175262	4	0	3	7	1	0	0	1	4	2	0	7
ENSG00000215785	1	0	3	1	0	3	1	1	1	1	0	0
ENSG00000120948	2402	1523	1976	3176	2353	2612	2987	2386	2237	2007	1606	1984
ENSG00000277726	1	5	3	0	0	3	2	1	7	0	2	5
ENSG00000009724	77	32	65	115	44	78	86	138	140	101	45	96
ENSG00000271895	70	45	82	172	88	95	131	150	200	119	81	88
ENSG00000116649	1028	1120	982	1556	632	814	776	1134	1081	894	650	1221
ENSG00000171824	998	599	826	1503	1060	1171	1242	1310	1581	1283	755	1043
ENSG00000226849	15	2	6	33	12	16	18	12	25	16	9	3
ENSG00000230337	16	17	10	9	9	4	17	10	12	7	4	16
ENSG00000198793	1865	1544	1565	2197	1313	1428	1543	1753	2021	1678	1010	2053
ENSG00000225602	0	0	0	1	1	0	0	0	2	3	0	1
ENSG00000253086	0	0	0	0	0	0	0	0	0	0	0	0
ENSG00000171819	2	2	0	10	6	3	19	1	10	7	4	5
ENSG00000207451	0	0	0	0	1	0	0	0	0	0	0	0
ENSG00000238173	0	0	0	0	0	0	0	1	0	0	0	0
ENSG00000120942	350	204	173	494	274	258	328	250	212	241	278	266
ENSG00000238199	0	0	1	0	1	0	0	1	1	3	0	0
ENSG00000284646	4	0	3	0	0	0	0	0	1	5	0	0
ENSG00000224338	0	0	0	0	0	0	0	3	0	0	0	0
ENSG00000204624	165	94	133	295	151	331	241	184	209	182	146	171
ENSG00000235643	0	0	1	0	0	3	0	0	0	0	0	0
ENSG00000284708	84	70	90	347	311	199	162	120	121	135	190	131
ENSG00000116661	4700	5291	5127	12163	9886	5310	5358	4039	6091	4996	6834	6341
ENSG00000132879	4099	3905	3984	5339	2105	3163	2829	4408	5378	3831	2381	4985
ENSG00000116663	141	116	160	305	187	198	172	185	192	152	168	193
ENSG00000116670	406	243	248	609	550	410	618	274	308	246	404	290
ENSG00000162490	121	72	76	95	143	71	53	72	70	57	133	81
ENSG00000177674	182	93	120	379	601	260	521	194	128	114	238	111
ENSG00000215910	1	0	0	0	0	1	0	0	1	0	0	1
ENSG00000177553	0	0	0	0	0	0	0	0	0	0	0	0
ENSG00000177000	736	630	749	1064	697	792	807	1131	955	943	561	898
ENSG00000011021	2494	2230	2657	3080	1606	2280	2027	2594	2512	2274	1508	2699
ENSG00000242349	13	11	9	22	19	15	9	15	41	12	7	23
ENSG00000276470	0	0	0	0	0	0	0	0	0	0	0	0
ENSG00000278852	0	0	0	0	0	0	0	0	0	0	0	0
ENSG00000175206	87	53	61	61	16	18	24	64	65	43	23	102
ENSG00000275915	0	0	0	0	0	0	0	0	0	0	0	0
ENSG00000120937	0	0	1	0	0	1	0	2	1	1	4	0
ENSG00000224904	0	0	2	1	0	4	0	3	0	0	4	0
ENSG00000199347	1	2	0	3	1	0	0	0	0	1	0	0
ENSG00000201801	0	1	0	0	4	1	0	1	0	0	0	0
ENSG00000116685	1138	672	947	1530	837	1021	1083	956	976	858	735	1018
ENSG00000083444	634	548	852	1409	1376	1764	1716	1017	829	659	1080	680
ENSG00000116688	4710	3876	4144	5106	2737	2667	3437	3643	4419	3930	2480	4676
ENSG00000270914	0	0	0	0	0	0	0	0	0	0	0	0
ENSG00000116691	333	266	362	571	403	578	520	465	442	389	358	337
ENSG00000202461	2	0	1	3	8	8	2	2	1	2	4	2
ENSG00000276869	0	0	0	0	0	0	0	0	1	0	0	0
ENSG00000243539	0	0	0	0	0	0	1	0	0	0	0	0
ENSG00000120949	2	0	0	0	5	3	5	1	5	1	4	1
ENSG00000201135	0	0	0	0	0	0	0	0	0	0	0	0
ENSG00000227875	0	0	0	0	0	0	0	0	0	0	0	0
ENSG00000283789	0	0	0	0	0	0	0	0	0	0	0	0
ENSG00000028137	52	43	116	180	576	220	792	199	113	76	230	79
ENSG00000263676	0	1	0	0	1	0	0	0	0	0	0	0
ENSG00000225196	0	0	0	0	0	0	0	0	0	0	0	0
ENSG00000252969	0	0	0	0	0	0	0	0	0	0	0	0
ENSG00000048707	2759	2048	2661	3434	1993	2318	3081	2930	3010	2534	1393	3059
ENSG00000239149	5	5	1	11	7	12	11	4	5	7	2	3
ENSG00000229484	0	0	0	2	1	3	5	2	2	2	3	3
ENSG00000162496	285	292	361	1027	1106	953	1052	610	387	321	621	368
ENSG00000221340	1	0	1	0	4	0	2	1	1	0	1	2
ENSG00000276830	0	0	0	0	0	5	1	0	2	1	0	0
ENSG00000272482	5	4	2	3	3	7	6	7	5	5	0	4
ENSG00000204518	0	0	0	1	0	0	0	0	0	0	0	0
ENSG00000226166	0	0	0	0	0	0	0	0	0	0	0	0
ENSG00000188984	0	0	0	0	0	0	0	0	0	0	0	0
ENSG00000157330	2	0	0	0	5	0	0	1	0	3	0	0
ENSG00000116726	2	0	0	0	0	0	0	0	0	0	0	0
ENSG00000116721	0	0	0	0	0	0	0	0	0	0	0	0
ENSG00000228338	0	0	0	0	0	0	0	0	0	0	0	0
ENSG00000239810	0	0	0	0	0	0	0	0	0	0	0	0
ENSG00000231103	0	0	0	0	0	0	0	0	0	0	0	0
ENSG00000179172	0	0	0	1	0	1	0	0	0	1	0	2
ENSG00000120952	0	0	0	0	0	0	0	0	0	0	0	0
ENSG00000243073	0	0	0	0	0	0	0	0	0	0	0	0
ENSG00000187545	0	0	0	0	0	0	0	0	0	0	0	0
ENSG00000204510	0	1	0	0	0	0	0	0	0	0	0	1
ENSG00000207434	0	0	0	0	0	0	0	0	0	0	0	0
ENSG00000234064	0	0	0	0	0	0	0	0	0	0	0	0
ENSG00000232423	0	0	0	0	0	0	0	0	0	0	0	0
ENSG00000274178	0	0	0	0	0	0	0	0	0	0	0	0
ENSG00000274764	0	0	0	0	0	0	0	0	0	0	0	0
ENSG00000277058	0	0	0	0	0	0	0	0	0	0	0	0
ENSG00000229571	0	0	0	0	0	0	0	0	0	0	0	0
ENSG00000277862	0	0	0	0	0	0	0	0	0	0	0	0
ENSG00000236179	0	0	0	0	0	0	0	0	0	0	0	0
ENSG00000275774	0	1	1	3	2	2	0	0	1	0	0	2
ENSG00000229978	0	0	0	0	0	0	0	0	0	0	0	0
ENSG00000233336	0	0	0	0	0	0	0	0	0	0	0	0
ENSG00000280267	0	0	0	0	0	0	0	0	0	0	0	0
ENSG00000179412	0	0	0	0	0	0	0	0	0	0	0	0
ENSG00000204505	0	0	0	0	0	0	0	0	0	0	0	0
ENSG00000279169	0	0	0	0	0	0	0	0	0	0	0	0
ENSG00000279804	0	0	0	0	0	0	0	0	0	0	0	0
ENSG00000250894	0	0	0	0	0	0	0	0	0	0	0	0
ENSG00000270601	0	0	0	0	0	0	0	0	0	0	0	0
ENSG00000231219	0	0	0	0	0	0	0	0	0	0	0	0
ENSG00000207511	0	0	0	0	0	0	0	0	0	0	0	0
ENSG00000182330	0	0	0	0	0	0	0	0	0	0	0	0
ENSG00000237700	0	0	0	0	0	0	0	0	1	0	0	0
ENSG00000204501	0	0	0	0	0	0	0	0	0	0	0	0
ENSG00000228229	0	0	0	0	0	0	0	0	0	0	0	0
ENSG00000204481	0	0	0	0	0	0	0	0	0	0	1	0
ENSG00000204480	0	0	0	0	0	0	0	0	1	0	77	0
ENSG00000204479	0	0	0	0	0	0	0	0	0	0	0	0
ENSG00000204478	0	0	0	0	0	0	0	0	0	0	0	1
ENSG00000162494	17	27	29	89	16	17	30	55	50	36	12	35
ENSG00000259961	1	1	0	5	2	0	1	2	3	4	0	2
ENSG00000215909	0	0	0	0	3	0	0	0	0	0	0	0
ENSG00000162493	137	99	74	235	181	88	451	198	101	65	172	147
ENSG00000222952	0	0	0	0	0	0	0	0	0	0	0	0
ENSG00000237445	0	1	0	0	0	0	1	1	0	0	0	0
ENSG00000253085	0	1	0	0	0	0	0	0	0	0	1	0
ENSG00000116731	2482	1799	2190	2810	1106	1935	2013	2979	3035	2553	1083	2878
ENSG00000189337	1996	1145	1517	1755	578	1189	1575	1560	1722	1607	846	1626
ENSG00000252151	0	0	0	0	0	0	0	0	0	0	0	0
ENSG00000231606	0	0	0	0	3	0	0	2	0	1	0	0
ENSG00000234593	3	1	4	4	3	4	5	2	12	2	2	4
ENSG00000235829	0	2	0	3	2	0	6	1	1	1	1	2
ENSG00000175147	29	14	17	37	21	20	18	21	26	35	12	22
ENSG00000171729	62	81	101	249	185	115	129	76	90	74	114	102
ENSG00000204464	0	0	0	1	0	2	0	1	0	2	2	1
ENSG00000215720	1	1	2	4	1	1	5	3	0	0	2	0
ENSG00000278480	0	0	0	0	0	0	0	0	0	0	0	0
ENSG00000142621	81	44	85	34	24	29	36	59	93	67	20	60
ENSG00000233485	1	1	1	0	0	2	0	0	0	1	0	0
ENSG00000236045	5	0	0	2	0	2	1	1	2	0	1	2
ENSG00000228140	15	12	8	5	5	8	5	7	30	14	4	30
ENSG00000142634	5698	5457	4657	3098	1460	2788	3421	4063	4770	5476	2456	5481
ENSG00000162438	0	0	1	6	4	2	0	8	3	9	2	2
ENSG00000142615	6	3	6	9	7	12	5	13	7	2	9	3
ENSG00000215704	17	16	12	21	5	30	21	31	23	27	2	9
ENSG00000132906	399	260	312	550	265	405	389	467	397	363	270	340
ENSG00000116138	715	606	608	878	347	532	615	649	760	681	364	880
ENSG00000251866	0	0	0	0	0	0	0	0	0	0	0	4
ENSG00000272510	5	1	1	2	3	6	5	3	3	6	3	1
ENSG00000116771	159	124	138	93	44	59	42	107	128	77	37	133
ENSG00000237301	4	4	14	13	4	5	5	14	31	6	7	14
ENSG00000235084	12	9	9	8	6	6	5	7	5	10	12	7
ENSG00000252417	0	0	0	0	0	0	0	0	0	0	0	0
ENSG00000236500	0	0	0	0	0	0	0	0	0	2	0	0
ENSG00000197312	556	446	636	744	391	444	568	722	669	693	425	679
ENSG00000215695	0	0	0	0	0	0	0	0	0	0	0	0
ENSG00000271742	1	0	1	0	0	0	1	1	1	3	0	1
ENSG00000116786	3902	4485	3836	8605	7440	7185	7198	4951	5788	4158	8003	5411
ENSG00000237938	13	4	1	28	19	33	22	19	23	13	18	11
ENSG00000162461	33	20	35	125	79	163	120	162	103	77	91	71
ENSG00000224459	0	1	0	0	0	0	0	0	1	0	0	0
ENSG00000162460	0	0	0	0	0	0	0	1	2	0	0	0
ENSG00000162458	33	21	35	53	66	30	17	58	79	45	17	50
ENSG00000224321	0	0	1	1	2	1	2	1	1	0	4	0
ENSG00000233954	77	51	39	123	61	102	59	87	61	86	43	112
ENSG00000178715	4	3	3	6	3	12	4	3	1	10	2	3
ENSG00000179743	232	146	220	349	143	129	150	156	166	185	147	137
ENSG00000065526	1497	780	1269	2770	1885	2849	2620	1945	1521	1467	1421	1420
ENSG00000270620	0	0	0	1	0	0	0	0	1	0	0	0
ENSG00000116809	776	517	620	1228	799	989	819	832	828	778	632	678
ENSG00000234607	2	0	0	3	3	1	1	3	2	5	0	0
ENSG00000231353	0	0	0	0	0	0	0	0	0	0	0	0
ENSG00000275503	0	0	0	0	0	0	0	0	0	0	0	0
ENSG00000224966	0	0	0	0	0	0	0	0	0	0	0	0
ENSG00000183888	26	15	75	269	381	147	293	135	87	34	203	62
ENSG00000233078	0	0	0	0	0	0	0	0	0	0	0	0
ENSG00000173641	33	11	19	61	58	34	86	46	72	18	26	22
ENSG00000186510	2	1	3	3	6	1	9	7	4	3	3	6
ENSG00000232456	41	7	14	23	6	6	20	16	0	9	15	27
ENSG00000184908	12	6	10	6	12	0	7	10	12	4	3	7
ENSG00000185519	521	259	258	426	251	242	277	234	264	190	190	314
ENSG00000142627	14	24	21	162	185	113	107	39	30	24	69	31
ENSG00000227959	2	0	0	0	0	1	1	0	0	1	0	1
ENSG00000224621	0	0	0	2	0	1	0	0	3	0	3	0
ENSG00000234166	0	0	0	0	0	0	0	0	0	0	0	0
ENSG00000142632	13	21	24	34	56	39	43	41	22	22	23	23
ENSG00000237276	9	13	6	22	40	33	25	30	25	9	22	14
ENSG00000132881	231	224	277	505	351	283	193	329	233	211	240	330
ENSG00000233929	1	1	0	6	9	17	15	3	7	2	14	4
ENSG00000037637	640	564	625	928	482	806	656	832	803	699	471	851
ENSG00000055070	953	599	708	2073	1328	1064	1226	696	643	604	1110	734
ENSG00000226457	1	0	0	0	1	0	1	0	1	2	1	0
ENSG00000187144	1	0	0	3	0	3	4	2	4	3	2	4
ENSG00000157191	442	265	327	1118	1031	573	865	511	388	386	632	384
ENSG00000226029	53	23	56	140	66	80	106	108	126	114	123	60
ENSG00000080947	292	164	243	516	273	553	411	649	572	449	283	337
ENSG00000206652	2	0	0	0	0	0	0	0	3	0	4	0
ENSG00000261135	18	4	4	10	4	3	1	13	5	3	4	6
ENSG00000224174	6	2	3	0	1	0	1	1	0	0	3	0
ENSG00000233421	12	41	17	6	11	1	8	7	47	16	7	16
ENSG00000277344	1	0	0	0	0	0	0	0	0	0	0	0
ENSG00000225710	0	0	0	0	0	1	0	1	0	2	0	0
ENSG00000219481	515	258	306	374	419	356	406	421	320	337	333	335
ENSG00000271732	3	1	6	0	0	3	1	3	2	1	1	3
ENSG00000215908	1012	698	537	786	618	1370	706	1318	1678	921	580	939
ENSG00000283773	0	0	0	0	0	0	0	0	0	0	0	0
ENSG00000186301	32	10	36	95	43	71	31	96	84	53	94	35
ENSG00000282143	0	0	0	0	0	0	0	0	0	0	0	0
ENSG00000207513	0	0	0	0	0	0	0	0	0	0	0	0
ENSG00000280114	1	1	5	3	0	0	3	1	2	0	0	1
ENSG00000236698	6	4	3	5	3	1	6	2	5	0	1	2
ENSG00000268869	3	4	2	4	2	6	0	14	18	5	2	4
ENSG00000279151	0	0	0	0	0	0	1	0	0	0	0	0
ENSG00000282740	0	0	0	0	0	0	0	0	0	0	0	0
ENSG00000058453	647	339	653	1145	886	1310	848	1225	1301	1026	833	587
ENSG00000227684	0	0	0	0	0	0	2	0	0	0	0	0
ENSG00000207389	0	0	0	0	0	0	0	0	0	0	0	0
ENSG00000186715	6	17	12	3	21	23	23	32	54	28	26	19
ENSG00000223643	0	0	0	0	0	0	0	0	0	0	0	0
ENSG00000230239	0	0	0	0	0	0	0	1	0	1	0	1
ENSG00000263811	0	0	0	0	0	0	0	0	0	0	0	0
ENSG00000228549	27	59	25	15	26	6	6	33	85	26	7	42
ENSG00000277234	0	0	0	0	0	0	0	0	0	0	0	0
ENSG00000238142	21	35	19	43	91	44	54	41	59	42	30	27
ENSG00000235241	18	16	9	22	27	28	37	52	24	26	15	24
ENSG00000207005	1	0	0	0	0	1	0	0	1	0	2	1
ENSG00000272426	1	0	1	0	8	10	4	2	4	1	1	0
ENSG00000117122	0	1	1	4	5	1	0	2	2	2	0	1
ENSG00000226526	1	3	0	3	3	5	1	2	8	1	1	3
ENSG00000159363	5311	4958	5868	5419	2042	3257	3699	6241	6715	5553	2391	7208
ENSG00000117118	1117	967	925	1310	730	670	1039	1022	1023	844	688	1313
ENSG00000117115	5777	1252	1888	6803	3644	2184	5102	2141	1815	2709	2945	1881
ENSG00000204362	0	0	0	0	0	0	1	0	0	0	0	0
ENSG00000282843	0	0	0	0	0	0	0	0	0	0	0	0
ENSG00000142623	0	0	6	0	1	3	2	1	0	0	0	0
ENSG00000142619	0	0	0	0	0	0	0	0	0	0	0	0
ENSG00000266634	0	0	0	0	0	0	0	0	0	0	0	0
ENSG00000159339	3	6	17	6	11	2	10	3	30	1	17	83
ENSG00000276747	0	0	0	0	0	0	0	0	0	0	0	0
ENSG00000227751	0	0	0	0	0	0	0	0	0	0	0	0
ENSG00000179051	781	557	744	1404	746	1270	942	943	859	794	809	901
ENSG00000074964	736	677	727	1382	998	1179	992	1013	911	823	1061	906
ENSG00000236648	0	0	0	0	0	0	2	0	0	0	0	0
ENSG00000117148	0	0	1	0	0	0	2	6	1	1	5	3
ENSG00000284653	9	2	5	0	1	2	1	1	2	5	1	0
ENSG00000261781	3	2	2	1	1	6	2	3	7	8	1	4
ENSG00000117154	1738	1631	1871	1908	907	1656	1558	1696	1998	1864	1253	2029
ENSG00000280222	13	7	8	20	29	11	20	7	19	10	26	16
ENSG00000230035	0	0	0	1	0	0	0	0	2	1	0	1
ENSG00000225387	0	0	0	3	0	1	0	1	2	0	0	0
ENSG00000179023	0	0	2	0	0	0	0	27	0	2	3	1
ENSG00000235282	0	0	0	0	0	0	0	0	0	0	0	0
ENSG00000225478	0	0	0	0	0	0	0	0	0	0	0	0
ENSG00000009709	39	35	39	29	11	46	39	52	91	57	19	125
ENSG00000179002	0	0	0	0	0	0	0	0	0	0	0	0
ENSG00000255275	0	0	1	1	1	0	1	2	0	2	0	0
ENSG00000159423	739	906	1155	2882	1738	1068	2190	1762	1008	686	1520	1352
ENSG00000265606	0	0	0	0	0	0	0	0	0	0	0	0
ENSG00000221662	0	0	0	0	0	0	0	0	0	2	0	0
ENSG00000169991	476	396	434	916	392	631	583	526	582	553	431	588
ENSG00000272084	21	14	16	31	13	28	23	30	51	36	11	24
ENSG00000127481	3044	1851	2865	4111	2388	3364	2973	3704	3615	3168	2009	3144
ENSG00000230424	19	7	19	35	47	33	46	23	18	15	30	5
ENSG00000127463	1499	1317	1666	1911	902	1148	1238	1454	1693	1567	783	1765
ENSG00000053372	1054	936	1011	1234	576	683	844	1046	1243	938	576	1420
ENSG00000211454	29	23	39	73	23	32	26	47	71	49	25	46
ENSG00000162482	51	16	39	156	47	52	85	77	58	45	83	64
ENSG00000270728	53	51	54	106	75	62	77	43	88	35	69	40
ENSG00000053371	726	609	786	1402	775	468	912	708	631	553	802	795
ENSG00000200403	0	1	0	0	0	0	0	0	0	1	1	1
ENSG00000040487	294	190	198	419	281	274	315	293	376	276	252	260
ENSG00000077549	4050	3371	3450	4892	2779	2173	3486	3244	3839	3424	2039	4217
ENSG00000240490	0	0	0	0	0	0	1	0	1	0	0	0
ENSG00000201609	0	0	0	0	0	0	0	0	0	0	0	0
ENSG00000235185	6	4	2	0	0	1	0	1	1	1	1	4
ENSG00000173436	1806	1727	1702	2389	1491	1434	1350	1386	1741	1586	1301	2174
ENSG00000158747	3963	3852	3709	4755	2318	2646	2529	3666	4374	2986	2307	3881
ENSG00000270136	0	0	0	0	0	0	0	0	0	0	0	0
ENSG00000226396	5	3	2	21	14	20	13	10	5	11	8	4
ENSG00000158748	69	40	40	18	5	17	15	36	79	55	3	90
ENSG00000162542	62	69	50	177	180	80	126	89	68	49	75	89
ENSG00000178828	0	0	0	0	0	0	0	0	0	0	0	0
ENSG00000235434	0	0	0	0	0	0	0	0	0	0	0	0
ENSG00000169914	1143	519	546	583	274	570	562	1014	766	803	354	678
ENSG00000188784	0	0	0	0	0	0	1	0	0	0	0	0
ENSG00000242688	0	0	0	0	0	0	0	0	0	0	0	0
ENSG00000188257	0	0	0	1	0	1	0	0	1	0	0	0
ENSG00000127472	62	50	12	75	74	87	146	44	55	84	34	85
ENSG00000117215	0	0	0	2	0	0	0	0	0	0	0	1
ENSG00000158786	0	0	0	0	0	2	0	0	2	0	0	0
ENSG00000227066	0	0	3	1	6	0	8	2	0	0	0	1
ENSG00000187980	1	4	1	2	2	2	1	2	3	0	0	4
ENSG00000225986	25	26	18	39	13	10	40	16	31	26	15	25
ENSG00000162543	152	268	256	258	113	93	208	295	297	180	59	311
ENSG00000228105	0	0	0	0	0	0	0	0	1	0	0	0
ENSG00000284710	0	0	0	0	0	0	0	0	0	0	0	0
ENSG00000158816	1	5	8	7	12	2	11	12	6	0	1	8
ENSG00000226664	0	0	0	0	0	0	2	0	0	0	0	0
ENSG00000236963	63	40	58	115	51	32	43	93	97	62	28	62
ENSG00000226487	0	0	0	0	0	0	1	0	0	0	0	0
ENSG00000284641	0	0	0	0	0	0	0	0	0	0	0	0
ENSG00000284743	4	0	0	1	0	0	2	0	0	0	0	0
ENSG00000162545	18488	17171	16502	25921	13674	13884	14131	15207	17865	14187	11387	21093
ENSG00000090432	804	504	540	918	469	542	594	553	692	529	368	695
ENSG00000215520	1	1	0	0	3	0	1	0	2	0	1	0
ENSG00000183114	331	225	285	608	176	682	343	365	381	388	351	419
ENSG00000158825	2	4	9	67	142	40	88	22	13	15	29	15
ENSG00000158828	5751	4834	4568	5682	3702	3056	4057	4151	5166	4092	3049	5568
ENSG00000284005	0	0	0	0	0	0	0	0	0	0	0	0
ENSG00000117242	59	75	68	134	57	45	104	169	113	68	54	113
ENSG00000244038	1426	1139	1273	1272	769	716	902	1297	1411	1269	615	1239
ENSG00000117245	616	431	623	484	162	341	416	573	676	723	192	697
ENSG00000235432	1	0	0	1	1	2	3	0	1	3	0	2
ENSG00000189410	1329	1429	1853	1081	326	545	566	1609	1985	1436	311	1691
ENSG00000233069	2	0	0	1	0	1	0	0	2	2	0	2
ENSG00000127483	3246	2392	2697	4986	3428	5157	4413	3712	2876	3010	2692	3190
ENSG00000075151	4018	2877	3399	3840	1800	2224	2956	3507	3498	3745	1708	3999
ENSG00000251914	0	0	0	3	0	0	0	0	0	2	0	0
ENSG00000221808	0	0	0	0	0	0	0	0	1	0	0	0
ENSG00000233072	6	3	4	19	5	9	26	14	19	7	14	5
ENSG00000236073	1	1	1	0	0	0	1	0	0	0	0	0
ENSG00000235112	1	1	0	7	1	0	2	2	0	1	1	1
ENSG00000117298	884	572	812	2142	1954	1842	1813	1119	891	778	1526	1069
ENSG00000236936	0	0	0	2	0	3	1	0	0	2	5	0
ENSG00000231105	0	1	0	3	4	10	1	4	1	2	6	1
ENSG00000236216	0	0	1	1	0	0	0	0	0	2	0	1
ENSG00000228823	0	0	0	0	0	0	0	0	0	0	0	0
ENSG00000236009	0	0	0	1	0	0	0	0	0	0	0	0
ENSG00000227001	7	0	9	2	3	0	5	16	4	13	1	14
ENSG00000187952	2	3	2	2	4	5	3	5	3	1	4	3
ENSG00000186543	1	1	0	1	1	0	2	3	0	3	2	1
ENSG00000142794	117	177	100	178	62	175	97	129	142	152	116	141
ENSG00000176378	0	0	0	0	0	0	0	0	0	0	0	0
ENSG00000162551	343	290	232	622	650	366	266	223	477	390	407	470
ENSG00000233431	0	1	0	0	0	1	0	0	0	0	1	0
ENSG00000076864	7255	5984	7233	5938	1591	4536	4082	8159	9485	8642	2631	7744
ENSG00000090686	1757	1054	1218	1960	948	1280	1624	1640	1588	1573	840	1329
ENSG00000231978	1	0	0	1	2	0	1	0	0	0	0	0
ENSG00000187942	8	4	6	12	5	2	10	5	11	7	4	8
ENSG00000142798	123	19	101	256	317	185	201	160	95	111	179	75
ENSG00000232037	1	0	0	0	0	0	0	0	0	0	0	0
ENSG00000283234	0	0	0	0	0	0	0	0	0	0	0	0
ENSG00000219073	0	0	0	0	0	0	0	0	0	0	0	0
ENSG00000273610	0	0	0	0	0	0	0	0	0	0	0	0
ENSG00000201919	0	0	0	0	0	0	0	0	0	0	0	0
ENSG00000142789	0	0	0	0	0	0	0	0	0	0	0	0
ENSG00000278124	0	0	0	0	0	0	0	0	0	0	0	0
ENSG00000201273	0	0	0	0	0	0	0	0	0	0	0	0
ENSG00000228397	0	1	2	0	1	1	1	2	0	0	0	0
ENSG00000218510	197	101	128	236	156	260	185	213	250	159	85	211
ENSG00000070831	4950	3458	3444	4272	2251	1892	3281	3134	3904	3530	1684	4234
ENSG00000230068	0	0	2	5	0	1	2	0	1	5	1	2
ENSG00000271428	2	1	1	1	1	0	3	5	2	1	0	1
ENSG00000271840	2	0	5	12	6	14	12	9	7	2	8	4
ENSG00000162552	95	69	34	42	20	37	29	79	36	45	24	60
ENSG00000266564	0	0	0	0	0	0	0	0	0	0	0	0
ENSG00000234397	0	0	0	0	0	0	1	0	0	0	0	0
ENSG00000279625	0	0	0	0	0	0	0	0	0	0	0	0
ENSG00000184677	549	371	619	1110	573	820	749	748	583	513	529	476
ENSG00000237200	1	1	0	1	0	0	1	0	0	0	1	1
ENSG00000070886	83	104	73	94	27	22	54	114	181	85	54	83
ENSG00000276835	0	0	0	0	0	0	0	0	0	0	0	0
ENSG00000173372	88	112	473	373	2247	380	1836	652	278	86	556	203
ENSG00000159189	104	169	603	630	3735	518	2222	978	339	106	777	244
ENSG00000173369	103	176	673	497	4423	539	3287	1225	346	108	687	251
ENSG00000133216	540	322	407	579	168	335	348	446	517	473	235	512
ENSG00000265422	0	0	0	0	0	0	0	0	0	0	0	0
ENSG00000225952	0	0	0	0	1	2	2	2	1	2	0	1
ENSG00000264014	0	0	0	0	0	0	2	0	0	0	0	0
ENSG00000215906	0	0	0	0	0	0	0	0	0	0	0	0
ENSG00000227868	1	1	4	11	3	5	2	9	4	5	3	4
ENSG00000004487	1269	1119	1213	1707	915	1062	1273	1413	1420	1291	758	1465
ENSG00000240553	3	0	0	2	0	0	0	1	2	0	0	3
ENSG00000263793	0	0	0	0	0	0	0	0	0	1	0	0
ENSG00000266802	0	0	1	0	0	0	0	1	0	0	0	0
ENSG00000169641	1501	1397	1788	1930	1101	1496	1777	1732	2030	1680	1051	2075
ENSG00000229010	2	0	1	3	0	3	3	4	7	9	0	5
ENSG00000206935	0	0	0	2	1	1	0	2	2	0	1	2
ENSG00000252578	1	0	0	0	1	3	0	1	0	0	0	2
ENSG00000179546	16	13	22	16	12	15	8	17	8	12	10	12
ENSG00000215381	0	0	0	0	0	0	0	0	0	0	0	0
ENSG00000261326	131	44	92	188	80	158	177	168	155	153	95	107
ENSG00000284726	2	0	2	15	1	2	3	3	3	3	3	4
ENSG00000125944	2930	2188	2173	3149	1984	1797	2732	2170	2137	2110	1703	2450
ENSG00000125945	601	517	442	579	380	357	482	522	455	471	302	620
ENSG00000249087	191	105	158	312	138	202	199	336	261	184	201	157
ENSG00000201405	0	0	0	0	0	0	0	0	0	0	0	0
ENSG00000271420	0	3	2	2	2	4	4	1	0	0	1	5
ENSG00000204219	134	70	82	289	210	70	155	178	112	79	235	131
ENSG00000232482	0	0	0	0	1	1	1	1	0	0	0	0
ENSG00000088280	442	359	427	1166	703	505	973	603	453	380	765	495
ENSG00000007968	1	0	0	2	5	0	13	0	1	1	0	1
ENSG00000235052	0	0	0	3	1	1	12	2	0	3	0	0
ENSG00000117318	401	88	286	1201	1915	723	1012	271	209	272	881	201
ENSG00000197880	3	0	3	5	0	0	3	0	0	5	0	0
ENSG00000229239	0	0	0	0	0	0	0	1	0	0	0	0
ENSG00000142676	5053	3283	4575	7639	6006	4422	7171	4356	4215	3695	4504	4117
ENSG00000011007	651	465	515	889	548	622	733	634	562	508	407	677
ENSG00000236810	22	11	23	31	22	26	25	30	35	34	14	36
ENSG00000057757	4595	4121	4487	4139	1898	2373	3303	3971	4813	3768	1781	4482
ENSG00000011009	695	624	696	1034	448	506	514	727	801	606	412	712
ENSG00000117308	276	279	266	381	174	212	241	343	460	291	189	464
ENSG00000117305	437	334	410	614	468	279	534	477	447	340	331	429
ENSG00000179163	281	222	232	260	200	132	193	233	264	241	96	335
ENSG00000188822	0	0	0	1	2	0	0	2	0	1	1	0
ENSG00000229106	0	0	1	0	0	2	0	0	1	0	0	0
ENSG00000232557	0	0	0	0	0	0	0	0	0	0	0	0
ENSG00000264926	0	0	0	0	0	0	0	0	0	0	0	0
ENSG00000230228	0	0	0	0	0	0	0	0	0	0	0	0
ENSG00000189266	1210	994	1131	1785	1718	1608	1907	1449	992	1157	1169	1110
ENSG00000188529	1290	1002	1118	1748	1264	1404	1493	1324	1140	1127	998	1148
ENSG00000215905	0	0	0	0	0	0	0	0	0	0	0	0
ENSG00000225315	0	0	0	1	0	0	0	0	1	0	0	1
ENSG00000142661	2	1	4	0	7	0	14	0	4	0	1	1
ENSG00000230703	0	0	0	0	0	0	0	0	0	0	0	0
ENSG00000142677	2	0	4	0	9	0	5	2	1	3	2	0
ENSG00000185436	8	18	6	44	39	25	58	45	31	18	35	21
ENSG00000230023	1	0	2	0	1	0	2	0	1	0	0	0
ENSG00000232298	0	0	0	0	0	0	0	0	0	0	0	0
ENSG00000158055	5	7	3	5	10	1	26	6	4	6	4	4
ENSG00000001460	416	432	426	464	290	441	553	586	502	464	306	494
ENSG00000001461	5001	2353	3307	5139	2369	3152	4947	2412	3142	2805	1708	2763
ENSG00000117602	240	93	130	273	141	114	195	172	122	131	91	73
ENSG00000264443	0	0	0	0	0	0	0	0	0	0	0	0
ENSG00000184454	14	2	11	68	34	27	43	4	6	9	3	8
ENSG00000227312	0	0	1	0	0	3	1	0	1	0	0	0
ENSG00000239106	0	0	0	0	0	0	0	0	0	0	0	0
ENSG00000133226	2021	937	1340	2828	1482	1675	1984	2286	1927	1975	1450	1432
ENSG00000284699	0	0	0	1	0	0	1	0	0	0	0	0
ENSG00000169504	3868	580	1276	3757	2736	1826	5446	1211	862	1331	1841	938
ENSG00000238482	0	0	0	0	0	1	0	0	0	0	0	0
ENSG00000020633	7	9	8	19	57	44	49	11	21	8	30	10
ENSG00000278034	0	0	0	0	0	0	0	0	0	0	0	0
ENSG00000229162	0	0	0	0	0	0	2	0	0	2	0	0
ENSG00000261025	0	0	0	0	0	0	0	0	0	0	0	1
ENSG00000264371	0	0	0	0	0	0	0	0	0	0	0	0
ENSG00000233755	0	4	1	2	0	0	1	2	0	0	0	1
ENSG00000233419	0	0	0	0	0	0	0	0	0	0	0	0
ENSG00000231953	0	0	0	0	0	0	0	0	0	0	0	0
ENSG00000117614	855	677	767	1467	1077	854	1080	729	777	748	852	852
ENSG00000284602	22	9	25	53	38	64	45	54	32	44	29	29
ENSG00000284657	6	3	16	11	5	29	20	28	2	8	17	5
ENSG00000117616	1406	612	1267	2430	1509	1558	1764	2884	2088	2101	1366	1232
ENSG00000272432	2	6	6	13	11	6	7	14	12	5	12	5
ENSG00000261349	10	5	5	18	6	33	19	25	20	10	8	10
ENSG00000187010	20	5	14	49	21	40	49	62	39	42	25	20
ENSG00000224183	10	4	1	8	1	12	11	18	7	10	7	12
ENSG00000259984	1	0	2	1	2	4	1	9	1	2	1	0
ENSG00000183726	1701	1148	1249	2218	1458	1285	1968	1292	1318	1245	1078	1577
ENSG00000188672	20	9	39	45	14	15	58	49	39	20	16	28
ENSG00000238084	0	0	1	0	0	0	1	0	2	1	4	2
ENSG00000204178	811	626	585	1105	566	800	1015	876	750	769	575	926
ENSG00000157978	777	60	257	1120	302	949	1180	378	298	559	329	152
ENSG00000225643	5	1	2	14	2	5	4	3	2	4	7	1
ENSG00000117643	912	907	1080	1723	765	1229	1569	1451	1394	1017	716	1310
ENSG00000233478	6	1	0	6	1	1	8	1	4	2	1	2
ENSG00000162430	1053	918	951	2619	1966	1416	1977	1451	1117	1048	1468	1380
ENSG00000255054	0	0	0	0	0	0	0	0	0	0	0	0
ENSG00000228172	26	16	19	22	11	13	22	31	40	27	6	31
ENSG00000117640	1405	1332	1275	2139	1302	1476	1730	1708	1651	1423	1093	1555
ENSG00000272478	0	0	0	0	0	0	0	0	0	0	0	0
ENSG00000127423	54	33	27	27	19	34	42	31	49	60	17	39
ENSG00000236528	0	1	0	2	2	0	0	0	0	0	0	0
ENSG00000182749	264	228	179	441	314	163	295	343	379	298	243	337
ENSG00000207302	1	0	0	0	0	0	1	0	2	0	0	0
ENSG00000117632	21695	19225	16792	17412	6134	12610	15140	18778	20471	18426	7686	23794
ENSG00000229786	2	3	2	5	0	2	0	8	7	1	0	3
ENSG00000223624	3	0	0	1	0	0	1	3	7	3	0	2
ENSG00000283938	0	0	0	1	0	0	0	0	0	0	0	0
ENSG00000158006	186	119	144	341	214	192	238	193	165	156	180	156
ENSG00000207237	0	0	0	0	0	0	1	0	0	0	0	0
ENSG00000252190	0	0	0	0	0	0	0	0	0	0	0	0
ENSG00000252691	0	0	0	0	0	0	0	0	0	0	0	0
ENSG00000158008	1707	1836	1586	1268	434	916	657	1600	2082	1776	540	2096
ENSG00000158014	2	6	12	1	6	0	0	4	3	7	7	6
ENSG00000284309	0	0	0	0	0	0	0	0	0	0	0	0
ENSG00000158022	0	1	2	3	0	2	4	6	0	5	7	0
ENSG00000175087	308	320	263	367	197	244	257	288	317	275	141	357
ENSG00000197245	17	35	36	159	63	40	105	69	34	39	112	61
ENSG00000282872	0	0	0	1	0	0	1	1	1	1	1	1
ENSG00000236782	19	12	12	15	5	28	21	14	18	11	10	16
ENSG00000142684	16	27	26	29	11	23	15	29	41	27	25	18
ENSG00000142675	68	39	37	139	65	246	123	211	153	105	65	85
ENSG00000188782	0	0	0	0	1	7	0	2	1	0	0	0
ENSG00000236155	27	20	21	54	21	23	24	65	30	29	10	36
ENSG00000278572	0	0	0	1	0	0	0	3	1	0	1	0
ENSG00000130695	509	205	321	620	239	621	487	567	321	394	258	282
ENSG00000270733	1	4	0	2	1	1	1	5	1	1	1	4
ENSG00000142669	2025	2130	1739	3305	1750	2104	2463	1580	1801	2010	2039	2164
ENSG00000158062	579	754	820	1004	626	430	629	794	1048	754	461	910
ENSG00000169442	39	65	54	34	14	43	28	41	26	45	30	73
ENSG00000176092	0	0	0	0	0	0	0	0	1	0	3	0
ENSG00000225854	0	0	0	0	0	0	0	0	0	0	0	0
ENSG00000176083	1	1	0	2	3	0	0	0	1	4	1	0
ENSG00000131914	5	0	0	3	0	0	0	4	1	0	0	1
ENSG00000117682	823	590	635	762	407	343	504	769	805	844	368	799
ENSG00000223583	1	0	0	2	3	3	1	3	4	1	1	7
ENSG00000225891	5	1	3	6	10	2	4	10	8	5	9	4
ENSG00000198830	2359	1345	1625	2224	959	1202	2588	2185	2072	1531	994	1392
ENSG00000224129	0	0	0	0	0	0	0	0	2	0	0	0
ENSG00000117676	378	108	185	455	662	309	641	262	220	231	269	161
ENSG00000238705	0	0	0	0	0	0	0	0	0	0	0	0
ENSG00000243905	0	0	0	0	0	0	1	0	0	0	0	0
ENSG00000252802	0	0	0	0	0	0	0	0	0	0	0	0
ENSG00000252429	0	0	0	0	0	0	0	0	0	0	0	0
ENSG00000229247	0	0	0	0	0	0	0	0	0	0	0	0
ENSG00000238316	0	0	0	0	0	0	0	0	0	0	0	0
ENSG00000235069	0	0	0	0	0	0	0	0	0	0	0	0
ENSG00000260063	9	10	7	4	7	5	1	9	2	2	0	2
ENSG00000117713	1487	992	1273	2678	1845	2295	1924	1712	1577	1622	1491	1523
ENSG00000060642	230	211	224	402	319	318	278	251	226	202	231	257
ENSG00000241188	1	0	0	0	0	2	0	2	1	1	1	0
ENSG00000204160	443	395	474	788	468	723	712	586	607	551	440	641
ENSG00000175793	1	2	6	18	1	8	140	5	3	2	6	3
ENSG00000226698	0	0	0	0	0	0	0	0	0	0	0	0
ENSG00000142751	691	490	710	1131	688	934	848	861	791	739	544	766
ENSG00000198746	393	254	335	478	205	188	284	321	446	314	156	348
ENSG00000090273	3704	3372	3800	5926	3625	3806	4059	4024	4758	3456	2876	4462
ENSG00000131910	0	0	1	2	0	1	0	0	1	0	0	1
ENSG00000175707	0	5	7	23	14	20	11	5	8	2	13	6
ENSG00000172746	0	0	2	2	0	0	0	0	0	0	0	0
ENSG00000224064	0	0	0	0	0	0	0	0	0	0	0	0
ENSG00000225294	0	0	0	0	1	0	0	1	2	1	0	0
ENSG00000253368	1092	1296	1416	1677	573	1012	937	1367	1397	982	638	1370
ENSG00000158246	6	16	16	23	31	13	10	19	25	17	28	16
ENSG00000090020	851	782	884	882	355	615	753	1017	1186	982	366	1208
ENSG00000229985	0	0	0	0	0	0	0	0	0	0	0	0
ENSG00000214973	0	0	0	0	0	0	0	0	0	1	0	1
ENSG00000225159	5	3	3	4	3	0	2	3	1	0	1	1
ENSG00000225990	0	0	0	0	0	0	0	0	1	0	0	0
ENSG00000224311	0	0	0	0	0	0	0	0	0	0	0	0
ENSG00000142784	1845	1493	1716	2699	1834	1978	2084	1971	1760	1689	1435	1973
ENSG00000252098	0	0	0	2	0	2	0	1	0	0	0	0
ENSG00000243659	21	17	12	21	23	24	25	23	22	17	16	14
ENSG00000186501	1180	905	1047	1548	656	722	971	1108	1157	967	622	1421
ENSG00000206888	0	0	0	0	0	0	0	4	0	0	0	0
ENSG00000241547	2	0	0	8	1	6	2	2	4	4	1	3
ENSG00000142765	27	44	42	59	50	36	20	58	56	44	73	31
ENSG00000142733	59	97	175	437	441	415	355	387	311	162	344	216
ENSG00000142748	0	9	3	13	43	9	10	9	2	3	7	8
ENSG00000174950	0	6	3	3	0	1	0	3	12	9	3	7
ENSG00000231207	1	0	2	2	0	0	2	2	0	3	0	4
ENSG00000181773	49	64	78	158	14	28	47	30	88	121	23	155
ENSG00000158195	1481	481	994	2792	2462	1927	3318	1486	950	957	1652	1028
ENSG00000241169	3	0	2	3	0	1	4	4	2	2	4	0
ENSG00000237429	3	5	8	18	12	15	16	14	20	3	10	2
ENSG00000126705	1016	816	1253	1907	757	1625	1212	1481	1435	1341	1091	1533
ENSG00000000938	21	22	36	163	265	175	189	77	80	43	135	68
ENSG00000235912	5	4	9	12	5	2	15	11	6	5	11	12
ENSG00000233975	1	0	0	0	0	2	0	2	4	0	0	0
ENSG00000126709	1534	1689	1555	1746	1141	571	1180	1191	1632	1199	842	1769
ENSG00000225886	0	3	4	1	5	0	5	8	6	3	5	4
ENSG00000206767	0	0	0	0	0	0	0	0	0	0	0	0
ENSG00000226662	1	0	0	0	0	0	0	0	0	0	0	0
ENSG00000207095	0	0	0	0	0	0	0	0	0	0	0	0
ENSG00000009780	407	307	254	507	223	227	281	320	323	303	225	320
ENSG00000231344	0	0	2	2	1	1	1	1	0	0	0	0
ENSG00000230833	2	0	1	0	0	0	4	2	1	0	0	0
ENSG00000117758	3080	2659	2354	3136	1579	1209	2312	2216	2402	2290	1169	2836
ENSG00000269971	0	0	0	3	1	5	0	1	2	2	1	0
ENSG00000270031	8	6	2	11	4	11	10	10	4	6	15	11
ENSG00000223062	0	0	0	0	0	0	0	0	0	0	0	0
ENSG00000117751	847	646	531	1135	664	626	875	714	634	582	520	759
ENSG00000252947	0	0	0	0	0	0	0	0	4	0	0	0
ENSG00000130775	287	73	199	375	346	331	662	261	238	257	163	238
ENSG00000117748	929	791	897	1105	610	569	812	831	860	790	458	1003
ENSG00000130768	40	25	13	8	11	9	14	12	27	17	11	8
ENSG00000227050	0	0	1	0	0	0	0	0	0	0	0	0
ENSG00000158156	148	87	101	315	245	238	282	166	95	127	180	141
ENSG00000158161	326	243	294	556	324	479	511	485	427	395	322	412
ENSG00000238231	6	0	0	3	1	1	6	0	2	0	1	1
ENSG00000240750	1	0	3	6	5	4	0	0	0	3	5	2
ENSG00000228589	18	13	17	13	13	11	21	8	7	5	11	13
ENSG00000228943	0	0	0	0	0	0	0	0	0	0	0	0
ENSG00000214812	0	1	0	3	0	0	0	0	0	0	0	1
ENSG00000253005	0	0	0	0	1	0	0	0	0	0	0	0
ENSG00000169403	36	38	109	191	409	86	205	85	61	56	121	90
ENSG00000126698	2622	2398	2074	3349	1718	1774	2497	2067	2449	1987	1708	2802
ENSG00000130770	3049	2898	3391	3785	1506	1838	2600	3212	3182	2957	1650	3553
ENSG00000270605	13	10	17	19	10	27	27	38	22	51	23	8
ENSG00000271398	1	0	0	2	0	2	0	3	1	1	0	0
ENSG00000130766	268	287	291	500	234	380	400	370	370	286	293	400
ENSG00000130772	186	140	188	347	167	183	209	172	195	168	152	245
ENSG00000204138	484	228	234	778	616	584	631	574	441	480	455	319
ENSG00000206779	0	0	0	0	1	0	2	0	2	0	0	0
ENSG00000229820	5	2	4	4	2	1	6	4	1	2	7	4
ENSG00000221216	1	0	0	3	0	2	2	7	2	4	3	3
ENSG00000180198	86	105	121	223	265	333	209	145	142	77	149	136
ENSG00000242125	159	106	153	385	255	396	351	246	235	164	187	197
ENSG00000274266	0	0	0	0	0	0	0	0	0	0	0	0
ENSG00000200087	4	1	2	4	4	2	4	0	1	2	1	2
ENSG00000231468	0	0	1	5	10	7	6	1	0	2	8	3
ENSG00000279443	4	1	3	8	17	25	10	3	10	9	12	5
ENSG00000180098	318	244	258	551	459	475	489	442	373	369	323	338
ENSG00000197989	128	79	112	282	171	239	206	211	226	170	168	148
ENSG00000221539	8	2	7	16	12	20	8	7	4	12	10	6
ENSG00000278274	0	0	0	0	0	0	0	0	0	0	0	0
ENSG00000273544	0	0	0	0	0	0	0	0	0	0	0	0
ENSG00000274582	0	0	0	0	0	0	0	0	0	0	0	0
ENSG00000280498	0	0	0	0	0	0	0	0	0	0	0	0
ENSG00000120656	229	195	232	466	310	336	347	234	237	290	234	283
ENSG00000188060	8	8	10	18	42	26	9	11	6	6	16	6
ENSG00000229388	10	9	9	13	9	13	6	5	2	6	13	11
ENSG00000270103	0	0	0	0	0	0	0	0	0	0	0	0
ENSG00000274978	4	0	2	11	7	4	11	2	3	4	1	1
ENSG00000162419	305	204	182	387	218	236	220	198	258	270	173	283
ENSG00000252777	0	0	0	0	0	1	0	0	0	0	0	2
ENSG00000198492	1140	1006	915	1229	552	743	997	986	1120	1033	546	1346
ENSG00000116329	362	290	519	874	195	548	348	637	580	631	200	775
ENSG00000233427	0	0	4	2	1	1	0	2	4	2	2	0
ENSG00000199756	0	0	0	0	2	0	0	2	0	0	0	1
ENSG00000159023	182	181	223	447	521	378	539	403	346	261	315	354
ENSG00000225616	1	0	0	0	0	0	0	2	1	0	0	0
ENSG00000206704	0	0	0	0	0	0	0	0	0	0	0	0
ENSG00000277958	0	0	0	0	2	0	0	0	0	0	3	1
ENSG00000253304	17	12	2	46	47	28	24	38	26	21	44	34
ENSG00000225750	1	0	0	0	0	0	1	1	2	0	3	0
ENSG00000116350	1881	1399	1520	3073	2063	2286	2430	1983	2068	1752	1914	1973
ENSG00000277916	0	0	0	0	0	0	0	0	0	0	0	0
ENSG00000116353	674	683	761	811	271	276	376	717	784	688	325	878
ENSG00000237934	1	0	0	5	1	1	0	3	7	2	3	1
ENSG00000060656	990	737	959	954	603	1114	1130	1141	904	901	766	928
ENSG00000230523	0	0	0	0	0	0	0	0	0	0	0	0
ENSG00000225011	0	0	0	0	0	0	0	0	0	0	0	0
ENSG00000228176	0	0	0	0	0	0	0	0	0	0	0	0
ENSG00000284676	0	0	0	0	0	1	2	1	3	1	0	0
ENSG00000270927	0	0	0	0	0	0	0	1	0	0	0	0
ENSG00000233399	1	0	0	0	0	0	0	0	2	2	0	0
ENSG00000233372	0	0	0	0	0	0	0	0	1	0	0	1
ENSG00000231251	0	0	0	0	0	0	0	0	0	0	0	0
ENSG00000236335	0	0	0	0	0	0	0	0	0	0	0	0
ENSG00000231949	0	0	0	0	0	0	0	0	0	0	0	0
ENSG00000162510	27	6	17	7	19	9	14	23	16	16	9	4
ENSG00000186056	73	8	34	38	27	12	66	52	22	25	38	24
ENSG00000162511	272	233	664	992	2856	452	1882	655	397	200	720	406
ENSG00000264773	0	0	0	0	3	0	0	0	0	0	1	0
ENSG00000229607	1	0	0	2	0	0	0	0	0	0	0	1
ENSG00000223382	10	3	7	6	1	3	9	6	7	2	2	3
ENSG00000222784	0	0	0	0	0	0	0	0	0	0	0	0
ENSG00000235143	0	0	0	0	0	0	0	0	0	0	0	0
ENSG00000162512	5976	5691	4673	10091	5339	4845	5484	5683	5202	5402	5382	7090
ENSG00000266210	0	0	0	0	0	0	0	0	0	0	0	0
ENSG00000134644	2386	2183	2407	3391	1999	1926	2405	2397	2291	2062	1743	2529
ENSG00000237329	0	0	1	0	0	0	0	0	0	3	2	0
ENSG00000232768	0	0	2	0	0	0	3	1	0	1	0	0
ENSG00000215900	0	0	0	0	0	0	0	0	0	0	0	0
ENSG00000225142	0	0	0	0	0	0	0	0	0	0	0	0
ENSG00000084628	229	146	223	235	80	288	537	298	199	171	207	255
ENSG00000060688	477	224	342	531	279	348	420	375	409	377	189	358
ENSG00000229447	15	0	6	33	7	20	17	15	8	10	12	11
ENSG00000121766	2158	2034	2099	2185	1128	965	1527	1853	1972	1626	1061	2310
ENSG00000229044	4	3	5	10	10	19	20	12	13	8	6	8
ENSG00000121769	2624	2568	2120	1848	648	1165	1916	1939	1908	2114	1038	3278
ENSG00000168528	9	4	8	24	17	7	19	16	15	16	17	17
ENSG00000215899	0	0	0	0	0	0	0	0	0	0	0	0
ENSG00000206981	0	0	0	0	0	0	0	0	0	0	0	0
ENSG00000260386	0	0	0	0	0	0	0	0	0	0	0	0
ENSG00000265961	0	0	0	0	0	0	0	0	0	0	0	0
ENSG00000284543	1	3	2	2	0	0	0	1	1	0	2	0
ENSG00000229167	2	3	0	0	0	0	0	1	1	0	0	0
ENSG00000142910	84	49	135	480	1390	393	380	135	179	135	245	102
ENSG00000121764	8	3	5	10	2	3	2	2	10	7	2	9
ENSG00000162517	1519	1400	1328	1720	887	1053	1613	1498	1668	1474	957	1948
ENSG00000235790	31	10	30	69	13	60	39	63	64	50	23	31
ENSG00000264078	7	3	5	1	1	0	2	2	3	1	1	2
ENSG00000084636	2315	1090	1870	5273	1134	2681	2283	2939	3356	3075	1966	1645
ENSG00000121753	8743	7740	7819	8105	3817	5027	4392	7462	9081	8314	4175	9571
ENSG00000266580	0	0	0	1	0	0	0	0	2	0	0	0
ENSG00000254545	0	0	0	0	1	0	2	0	0	0	0	0
ENSG00000134668	19	2	5	27	8	18	43	21	10	23	23	9
ENSG00000203620	1	0	0	0	3	1	1	3	1	0	1	1
ENSG00000269967	6	3	6	12	4	35	11	11	4	6	4	4
ENSG00000184007	8848	2799	4199	8897	4810	5486	8864	3456	3173	4270	4340	4178
ENSG00000228634	6	0	3	12	3	13	7	3	5	6	3	3
ENSG00000284702	1	0	0	0	0	0	1	0	0	0	0	0
ENSG00000121774	2581	1791	2021	2671	1274	1025	1838	1838	1997	1854	939	2286
ENSG00000203325	6	0	7	6	8	16	13	9	12	3	10	1
ENSG00000121775	244	199	212	299	143	209	267	252	313	273	188	290
ENSG00000266203	2	0	0	4	0	4	0	0	4	5	0	0
ENSG00000276493	1	0	0	1	2	1	0	2	0	0	0	0
ENSG00000025800	2310	2066	2176	3005	1492	1955	2215	2580	2553	2196	1638	2624
ENSG00000250135	0	0	0	0	0	0	0	0	0	0	0	0
ENSG00000084652	928	555	735	1274	925	1255	1223	1038	841	922	822	910
ENSG00000160050	204	166	196	465	230	195	199	247	290	234	217	232
ENSG00000224066	9	8	11	15	4	9	5	33	32	32	5	12
ENSG00000160051	94	77	83	103	59	80	71	153	160	134	64	134
ENSG00000222046	15	7	9	27	10	24	12	51	53	35	7	19
ENSG00000160055	177	150	175	188	118	160	172	280	354	231	120	219
ENSG00000084623	1566	1407	1525	2393	1337	1324	1735	1578	1698	1439	1099	1795
ENSG00000220785	141	42	76	184	156	140	133	177	114	141	147	77
ENSG00000183615	4	4	13	43	167	68	55	23	15	15	68	9
ENSG00000182866	7	0	2	2	4	0	0	1	0	0	3	0
ENSG00000277617	0	0	0	0	0	0	0	0	0	0	0	0
ENSG00000252450	0	0	0	0	0	0	0	0	0	0	0	0
ENSG00000116478	456	215	378	1017	970	845	956	577	439	388	653	392
ENSG00000175130	13195	3165	6746	14034	5141	5449	10184	5735	4275	6514	5409	4906
ENSG00000233775	0	3	1	2	5	2	5	2	4	2	3	0
ENSG00000162526	10	2	9	21	14	18	23	25	12	7	8	7
ENSG00000225828	80	33	62	165	104	230	128	142	116	90	151	79
ENSG00000160058	2472	2025	2175	3310	1782	2069	2616	2400	2199	1979	1700	2585
ENSG00000224333	2	0	0	0	0	0	1	1	0	2	0	0
ENSG00000270850	0	0	0	4	0	0	0	0	0	0	0	0
ENSG00000229259	2	0	0	0	1	0	0	3	3	0	2	1
ENSG00000263529	0	0	0	0	0	0	0	0	0	0	0	0
ENSG00000254553	2	0	3	5	2	0	1	7	2	6	1	0
ENSG00000273274	56	99	110	229	90	188	108	227	121	102	85	84
ENSG00000160062	125	102	100	208	120	104	113	141	133	107	98	184
ENSG00000176261	353	228	291	508	297	331	317	377	458	334	267	407
ENSG00000200591	2	1	4	3	4	7	3	11	10	1	7	7
ENSG00000162521	2566	1982	2103	3733	1930	2088	2523	2402	2319	2100	1606	2678
ENSG00000162520	30	51	35	111	117	21	95	46	35	31	85	47
ENSG00000224409	0	0	0	0	0	0	0	1	0	2	0	0
ENSG00000162522	709	716	809	1183	1340	1232	1225	979	967	804	1041	1045
ENSG00000134684	3153	2831	3158	3078	1232	2375	2473	3212	3563	3089	1379	3586
ENSG00000116497	365	256	384	782	418	470	524	479	409	453	358	361
ENSG00000160097	607	789	609	768	288	386	443	853	1027	746	296	952
ENSG00000121905	5501	6337	5763	5626	1143	2404	1838	5208	6897	5232	1741	7236
ENSG00000121900	644	716	535	1344	1006	805	736	770	720	497	792	619
ENSG00000116514	581	582	610	463	348	346	508	666	582	501	264	636
ENSG00000278966	2	1	2	9	7	8	6	2	0	3	3	2
ENSG00000217644	0	1	1	3	0	0	0	2	2	3	0	0
ENSG00000239670	1	1	0	3	2	6	1	8	16	7	0	2
ENSG00000236065	2	0	3	2	5	0	5	0	6	5	3	3
ENSG00000004455	906	430	682	1435	811	761	1270	815	671	761	668	651
ENSG00000276645	0	1	3	6	5	2	2	2	0	0	2	2
ENSG00000142920	1199	810	1000	1178	337	474	636	1208	1276	1107	393	1036
ENSG00000278997	11	5	9	29	19	24	29	11	14	16	9	2
ENSG00000116525	435	150	231	672	221	313	382	302	224	260	250	203
ENSG00000279179	26	8	15	39	22	29	26	22	44	40	15	18
ENSG00000284721	2	2	4	12	13	9	8	10	2	8	14	0
ENSG00000160094	723	558	639	1199	706	801	744	816	736	661	655	777
ENSG00000270115	1	0	3	5	3	2	2	5	8	4	2	3
ENSG00000184389	5	3	2	2	1	5	2	2	2	4	0	0
ENSG00000225313	54	5	16	57	47	96	76	73	52	51	42	36
ENSG00000134686	2003	1225	1767	2642	1712	1937	2582	2176	1769	1701	1423	2020
ENSG00000284154	2	0	0	6	1	3	4	7	5	14	0	3
ENSG00000222112	5	0	1	3	11	12	6	11	5	14	8	2
ENSG00000233246	3	0	0	3	1	2	1	2	1	3	1	3
ENSG00000234512	0	0	0	1	1	0	0	0	0	0	0	0
ENSG00000121903	54	18	41	60	51	36	70	38	36	55	35	44
ENSG00000235907	1	0	2	1	2	1	3	2	7	1	3	4
ENSG00000121904	487	228	359	438	194	436	386	574	492	610	210	350
ENSG00000227000	0	0	0	0	0	1	0	0	0	0	0	0
ENSG00000176256	0	0	0	0	0	0	0	0	0	3	0	0
ENSG00000231163	0	0	0	1	0	0	0	2	1	0	0	1
ENSG00000201148	0	0	0	0	0	0	0	0	0	0	0	0
ENSG00000142698	8	10	14	6	2	1	7	5	11	15	1	8
ENSG00000270241	0	0	0	0	0	0	0	0	0	0	0	0
ENSG00000207941	0	0	0	0	0	0	0	0	0	0	0	0
ENSG00000163866	944	849	920	993	495	514	682	913	1245	830	383	1147
ENSG00000189280	27	14	18	33	3	25	26	25	38	20	11	28
ENSG00000189433	0	0	1	1	0	0	4	1	3	4	0	2
ENSG00000255811	0	0	0	0	0	2	1	0	1	0	0	0
ENSG00000188910	6	3	10	38	15	9	6	13	13	7	10	19
ENSG00000187513	12	8	13	107	128	139	63	59	29	19	88	17
ENSG00000230163	19	15	12	37	18	37	28	22	23	44	4	26
ENSG00000116544	2048	2093	2366	3558	1663	1802	1222	1871	2241	2247	1250	2631
ENSG00000284773	12	21	16	13	2	0	6	18	39	15	0	25
ENSG00000241014	13	1	2	10	6	2	3	10	9	4	5	3
ENSG00000271741	1	1	7	4	2	5	11	6	3	2	3	2
ENSG00000243749	30	16	17	56	43	24	34	28	23	13	22	25
ENSG00000163867	368	284	244	461	277	400	457	393	369	369	225	392
ENSG00000233940	0	0	0	0	0	0	0	0	0	0	0	0
ENSG00000197056	110	67	83	132	102	99	130	180	63	94	91	92
ENSG00000228348	0	0	0	0	0	1	0	1	0	0	1	0
ENSG00000284640	3	1	3	12	26	29	14	14	9	7	15	11
ENSG00000116560	4501	2911	3800	6477	3865	3785	4725	4856	5264	5162	2462	4785
ENSG00000201868	1	0	0	1	0	0	0	0	0	1	1	0
ENSG00000146463	1103	1076	991	1361	981	903	1215	1387	1089	1136	686	1314
ENSG00000240374	0	0	0	2	0	0	0	0	0	0	0	0
ENSG00000201542	4	0	0	5	2	0	2	0	0	1	0	0
ENSG00000229994	6	9	13	27	30	8	22	12	11	16	28	21
ENSG00000227409	3	1	0	0	1	0	0	0	0	0	0	1
ENSG00000278702	1	0	0	0	0	0	0	0	0	0	0	0
ENSG00000142687	1937	1873	2098	2916	1989	1649	1986	2293	2579	2097	1445	2370
ENSG00000236274	1	2	0	8	3	0	5	1	0	1	3	2
ENSG00000020129	16223	16553	21918	16973	6572	10592	13026	17033	22196	15404	7637	21939
ENSG00000239636	9	0	13	25	17	57	52	45	41	26	9	22
ENSG00000116819	93	41	104	202	105	252	205	332	302	201	106	114
ENSG00000126067	2206	1682	1968	2178	986	980	1657	1620	1762	1674	892	2249
ENSG00000142686	4033	4335	4779	3289	1283	2227	2110	3784	5305	3577	1263	4701
ENSG00000092853	28	36	41	47	37	39	50	50	54	30	9	64
ENSG00000232335	0	0	0	0	0	0	0	0	2	0	0	2
ENSG00000134698	444	275	384	914	648	530	627	634	619	558	452	491
ENSG00000092847	1316	865	1096	2034	1051	1095	1225	1240	1134	1197	932	1331
ENSG00000271164	0	0	0	1	0	0	1	0	2	0	0	0
ENSG00000271914	0	0	0	0	0	0	0	0	0	0	0	0
ENSG00000126070	841	429	659	1407	666	1112	1042	995	772	880	705	631
ENSG00000271554	6	0	2	8	3	1	8	7	6	2	2	7
ENSG00000232862	5	1	2	8	3	1	2	1	3	1	1	2
ENSG00000092850	29	14	33	41	82	37	48	51	56	53	28	11
ENSG00000116863	680	439	492	801	424	467	655	597	586	525	396	611
ENSG00000171812	24	10	38	64	115	41	72	38	25	24	37	36
ENSG00000054116	1067	903	985	1446	723	898	1050	1192	1221	1069	665	1157
ENSG00000116871	10640	5877	8043	10566	4916	6381	8662	7633	8856	7822	4584	7883
ENSG00000264592	0	0	0	0	0	0	2	0	0	0	0	0
ENSG00000054118	2501	1743	1839	3382	1896	1766	2362	2329	2291	2218	1375	2601
ENSG00000231849	0	0	0	0	0	0	1	3	2	0	0	0
ENSG00000214193	126	119	153	146	62	195	121	356	344	242	80	174
ENSG00000142694	87	46	84	216	291	214	116	180	177	112	127	69
ENSG00000116883	147	86	111	213	78	289	160	366	354	324	159	196
ENSG00000196182	602	579	645	1090	842	831	865	660	741	750	761	941
ENSG00000181817	590	590	555	917	563	644	605	499	648	490	561	602
ENSG00000222821	1	0	0	0	1	0	0	0	0	0	0	0
ENSG00000116885	367	404	323	452	151	261	284	377	484	385	186	533
ENSG00000201448	2	1	2	6	2	5	8	2	7	4	2	3
ENSG00000116898	713	683	575	1084	730	845	854	686	830	696	617	864
ENSG00000119535	92	39	201	316	512	152	361	203	180	84	186	67
ENSG00000230214	0	0	0	0	0	0	0	0	0	0	0	0
ENSG00000284705	34	6	8	7	2	17	8	16	11	33	8	23
ENSG00000284720	0	0	0	0	0	0	0	0	0	0	0	0
ENSG00000234481	0	1	0	0	0	0	0	0	0	1	1	0
ENSG00000163873	1658	980	1199	1019	319	877	828	1380	1195	1611	532	1273
ENSG00000284650	34	18	10	21	7	15	6	7	9	14	5	25
ENSG00000264698	0	0	0	0	0	0	0	0	1	1	0	0
ENSG00000207328	0	0	0	0	0	0	0	0	0	0	0	0
ENSG00000223944	6	0	8	6	2	3	1	8	5	8	4	2
ENSG00000252368	0	0	0	0	0	0	0	0	0	0	0	0
ENSG00000230451	5	0	1	1	1	1	2	3	0	2	0	0
ENSG00000233621	36	34	42	81	47	17	35	30	30	29	27	31
ENSG00000163874	12	3	5	26	37	29	31	10	6	6	18	6
ENSG00000283724	0	0	0	0	0	0	0	0	0	0	0	0
ENSG00000163875	2128	2317	2039	2151	891	1173	1687	1941	2181	1998	958	2654
ENSG00000263675	4	1	1	4	4	3	5	6	2	5	4	4
ENSG00000163877	334	316	210	449	250	228	353	308	299	305	167	338
ENSG00000232273	3	0	0	0	0	0	2	2	0	2	2	0
ENSG00000237749	0	0	1	0	1	0	0	0	0	1	1	1
ENSG00000163879	187	187	213	599	602	321	536	356	263	187	357	241
ENSG00000134697	501	434	405	732	422	376	510	420	531	505	391	591
ENSG00000284748	6	0	1	11	0	2	2	2	0	0	3	4
ENSG00000169218	12	0	2	1	2	5	3	3	5	9	1	2
ENSG00000116922	278	239	305	363	164	218	215	319	270	254	162	320
ENSG00000134690	21	16	16	27	27	31	34	27	23	27	11	32
ENSG00000183317	680	625	796	598	225	326	374	904	1054	729	239	948
ENSG00000200421	0	2	1	4	1	1	2	0	4	1	2	1
ENSG00000214141	1	0	2	0	0	0	0	3	3	1	0	1
ENSG00000227416	2	2	0	0	0	0	0	1	3	2	0	2
ENSG00000185090	708	602	671	533	164	292	282	631	632	588	188	745
ENSG00000233728	0	0	0	0	0	0	0	0	0	0	0	0
ENSG00000196449	336	293	339	400	190	207	235	331	288	329	139	347
ENSG00000197982	2328	1479	1764	2858	1355	1195	1373	1353	1693	1365	1429	1484
ENSG00000188786	503	277	352	896	544	482	662	375	346	423	421	472
ENSG00000235673	0	0	0	0	0	2	0	1	0	0	0	0
ENSG00000230955	0	0	0	0	0	0	0	0	0	0	0	0
ENSG00000204084	329	176	294	667	397	533	555	509	464	521	406	384
ENSG00000252448	1	5	10	17	16	3	20	10	4	18	11	4
ENSG00000222282	0	0	0	0	1	0	0	1	0	0	0	0
ENSG00000277168	0	0	0	0	0	0	0	0	0	0	0	0
ENSG00000183431	1099	880	1036	1379	719	736	1048	1079	1101	915	530	1274
ENSG00000212541	0	2	0	0	2	5	3	1	0	1	0	1
ENSG00000183386	118	136	128	214	196	129	181	159	139	126	147	211
ENSG00000183520	544	389	380	700	311	295	398	385	455	506	274	367
ENSG00000185668	178	212	200	269	66	128	83	256	126	143	73	275
ENSG00000224592	50	35	27	39	8	46	27	59	49	32	27	58
ENSG00000223589	1	0	0	0	0	0	0	0	1	2	0	0
ENSG00000265596	0	0	0	0	0	0	0	0	1	1	0	0
ENSG00000284623	0	1	3	2	8	1	2	8	2	2	3	3
ENSG00000237290	1	0	1	4	1	1	1	3	3	1	2	0
ENSG00000275350	0	1	0	4	2	0	1	1	1	0	0	0
ENSG00000200796	0	0	0	0	0	0	0	0	0	0	0	0
ENSG00000238063	0	0	0	2	3	0	0	1	0	0	0	1
ENSG00000215895	3	0	2	3	0	0	4	1	1	1	0	2
ENSG00000284632	0	1	0	0	0	0	0	1	0	0	0	0
ENSG00000116954	539	443	449	555	470	454	574	484	489	432	328	502
ENSG00000273637	0	0	0	0	0	0	0	0	0	0	0	0
ENSG00000228436	56	32	33	62	52	57	69	47	47	33	31	42
ENSG00000214114	47	43	53	112	95	59	127	88	83	52	43	47
ENSG00000274944	24	2	10	14	2	20	10	12	7	11	9	6
ENSG00000131233	0	0	2	10	2	5	2	0	2	2	3	1
ENSG00000158315	287	28	108	291	107	133	195	118	127	160	119	99
ENSG00000199963	0	0	1	4	1	0	0	2	3	2	0	2
ENSG00000207466	0	1	0	1	0	2	0	0	2	2	0	0
ENSG00000235549	1	0	0	0	0	3	0	1	4	1	0	0
ENSG00000174574	2057	1433	1431	1984	1160	1314	1559	1496	1409	1464	893	1730
ENSG00000168653	3665	3519	3506	5894	3068	2911	4016	3862	4448	3186	3210	4634
ENSG00000127603	7898	4603	6054	15789	10375	12534	12131	9318	7141	7454	7789	7201
ENSG00000206654	0	0	1	3	1	0	2	0	1	3	2	0
ENSG00000222378	0	0	0	0	0	0	0	0	0	0	0	0
ENSG00000270040	3	2	0	3	2	3	3	4	2	6	0	1
ENSG00000226438	0	0	1	5	0	3	0	1	0	0	1	5
ENSG00000217897	0	0	0	1	1	1	2	0	0	0	1	1
ENSG00000183682	88	57	47	73	59	99	46	77	90	78	66	48
ENSG00000237624	10	3	16	2	2	5	4	13	18	12	6	8
ENSG00000243970	196	78	181	391	178	282	152	449	391	275	169	185
ENSG00000090621	1228	944	1193	1953	1417	1445	1554	1384	1168	1084	987	1230
ENSG00000228060	2	1	0	5	2	3	3	4	1	3	1	2
ENSG00000201457	0	0	0	1	1	2	1	3	0	1	1	0
ENSG00000163909	43	60	67	215	138	115	124	89	79	44	86	66
ENSG00000225903	0	0	0	1	1	0	0	0	1	2	1	0
ENSG00000116981	40	28	33	46	7	28	25	51	42	22	17	32
ENSG00000116983	8316	10754	10563	8291	3270	4377	5548	9521	8658	6826	2983	8834
ENSG00000084072	734	477	540	914	449	443	799	758	911	738	418	712
ENSG00000225333	1	2	1	3	8	4	4	4	2	2	7	1
ENSG00000252413	0	0	0	0	1	0	0	0	0	0	0	0
ENSG00000116985	160	69	116	220	127	198	198	142	95	162	95	89
ENSG00000198754	33	13	24	46	9	26	26	26	24	22	14	28
ENSG00000261798	4	2	3	13	6	14	3	8	3	3	5	3
ENSG00000229213	0	0	0	0	0	0	0	0	0	0	0	0
ENSG00000284719	17	12	13	14	6	16	11	15	29	16	10	9
ENSG00000284678	0	0	2	2	0	1	5	3	1	1	1	0
ENSG00000043514	271	209	137	341	128	208	251	319	285	294	149	285
ENSG00000202222	2	2	1	5	6	1	2	3	6	3	6	1
ENSG00000116990	36	24	35	31	49	33	53	58	35	33	13	31
ENSG00000236546	0	0	0	1	0	0	0	0	0	0	0	0
ENSG00000207356	0	0	0	0	0	0	0	0	0	0	0	0
ENSG00000168389	205	171	322	648	345	311	340	313	316	242	304	374
ENSG00000228477	2	2	4	7	3	20	2	13	13	12	7	9
ENSG00000131236	2195	1660	1798	2236	1496	1150	1893	1474	1415	1406	1061	1706
ENSG00000131238	3433	3200	2766	4049	2562	1716	3272	2896	3167	2680	1789	3614
ENSG00000226745	2	0	0	1	0	1	1	1	2	1	2	1
ENSG00000117000	559	393	326	762	385	619	579	686	592	570	349	596
ENSG00000207508	0	0	0	0	0	1	1	3	1	0	0	0
ENSG00000188800	2	0	0	3	2	2	2	0	1	0	0	0
ENSG00000259943	247	220	222	289	168	203	192	228	270	197	152	256
ENSG00000084073	778	752	556	1214	1070	901	1218	708	606	689	851	865
ENSG00000231296	0	0	1	1	0	0	0	4	0	2	0	3
ENSG00000049089	3417	603	1639	3244	1285	987	1835	1570	1377	2233	1348	1164
ENSG00000227311	0	0	0	0	0	0	0	0	0	0	0	0
ENSG00000084070	3182	3071	3279	2665	1460	1566	2008	3083	3495	2863	1090	3836
ENSG00000213172	0	0	0	0	0	0	0	0	0	0	0	0
ENSG00000284677	2	3	2	2	1	2	7	3	2	4	1	8
ENSG00000187801	80	61	99	81	27	54	71	85	78	84	37	88
ENSG00000260920	96	98	84	155	52	112	93	162	148	138	58	167
ENSG00000279667	10	11	12	27	8	18	13	31	22	25	14	25
ENSG00000187815	106	78	72	195	98	134	109	103	123	124	80	97
ENSG00000238287	11	5	8	12	17	12	16	8	6	12	9	3
ENSG00000164002	111	84	60	144	72	46	87	108	139	88	43	112
ENSG00000227278	0	0	0	0	0	0	0	4	0	0	0	0
ENSG00000238186	6	8	4	22	8	4	9	15	8	6	2	17
ENSG00000117010	100	59	56	110	74	81	65	99	83	78	66	59
ENSG00000236505	0	0	0	0	0	0	0	1	2	3	1	1
ENSG00000233910	1	0	1	1	0	2	2	1	0	0	1	2
ENSG00000117016	6028	7924	7623	7692	2818	4304	5595	9782	10511	6152	2694	9621
ENSG00000237899	9	2	0	9	2	5	0	8	1	3	8	3
ENSG00000272145	61	25	36	113	36	52	47	39	39	50	45	34
ENSG00000066136	785	641	670	1293	577	789	902	902	877	821	586	958
ENSG00000198974	0	0	0	0	0	0	0	0	0	0	0	0
ENSG00000207962	0	0	0	0	1	0	0	0	0	0	0	0
ENSG00000117013	112	121	131	159	97	174	118	255	317	224	89	230
ENSG00000264582	0	0	2	0	0	0	1	0	1	0	0	0
ENSG00000179862	189	195	253	402	147	257	285	328	308	215	240	305
ENSG00000229528	0	0	0	0	0	0	0	0	1	0	0	0
ENSG00000228940	0	0	0	0	0	0	0	0	0	1	0	0
ENSG00000233118	0	0	0	0	0	0	0	0	0	0	0	0
ENSG00000171793	456	363	303	446	161	284	256	364	486	337	170	435
ENSG00000281207	3	1	16	25	25	34	26	38	24	18	18	22
ENSG00000171790	2	5	6	12	6	37	30	17	19	8	11	7
ENSG00000010803	543	587	567	909	747	598	642	728	695	659	525	699
ENSG00000215893	1	0	0	2	0	0	0	0	1	0	0	1
ENSG00000235358	3	1	3	3	1	1	0	3	4	4	3	5
ENSG00000213987	1	0	0	0	0	0	0	0	1	4	0	0
ENSG00000204060	237	155	213	208	127	227	156	159	144	288	190	118
ENSG00000229901	2	0	4	9	2	7	6	0	1	9	9	4
ENSG00000252563	0	0	0	0	0	0	0	0	0	0	0	0
ENSG00000127129	0	0	0	0	0	0	1	3	0	0	0	0
ENSG00000127124	492	385	566	760	504	694	589	737	729	781	475	668
ENSG00000230881	0	0	0	0	0	0	0	0	2	0	0	0
ENSG00000230638	2	0	2	5	3	1	1	13	15	12	7	1
ENSG00000284895	0	0	0	0	0	0	0	0	0	0	0	0
ENSG00000227538	0	0	0	0	0	0	0	0	0	0	0	0
ENSG00000228776	0	0	0	0	0	0	0	0	0	0	0	0
ENSG00000044012	0	1	0	0	0	0	0	0	0	0	0	0
ENSG00000197273	0	0	0	0	0	0	0	0	0	0	0	0
ENSG00000198815	1478	1211	1236	1699	834	1265	1255	1581	1604	1421	736	1662
ENSG00000227527	12	8	5	13	10	12	12	9	11	8	10	12
ENSG00000177181	1276	1178	1141	949	308	738	786	1107	1177	1122	466	1517
ENSG00000235002	1	0	0	1	0	1	0	2	2	1	0	0
ENSG00000066185	51	76	67	116	66	38	71	65	67	51	54	90
ENSG00000127125	677	606	527	723	407	233	391	484	559	511	309	607
ENSG00000186409	187	198	214	290	249	262	297	359	279	205	188	259
ENSG00000230116	0	1	4	9	3	2	1	4	1	1	2	4
ENSG00000236876	1	0	0	0	0	1	3	2	0	0	0	0
ENSG00000200254	0	0	0	1	1	0	0	0	0	0	0	0
ENSG00000236180	0	2	0	3	0	0	0	0	1	5	1	1
ENSG00000171960	264	284	303	306	176	200	274	332	356	294	126	355
ENSG00000234917	25	22	10	24	16	21	14	24	33	26	16	20
ENSG00000065978	2950	1504	1857	5365	4263	3112	4051	1865	1674	1728	3552	1912
ENSG00000164007	0	0	1	0	0	2	0	0	0	1	1	0
ENSG00000117385	186	74	153	317	250	340	275	226	280	215	228	164
ENSG00000164008	272	209	307	379	195	151	204	238	230	214	103	346
ENSG00000283580	2	3	5	8	5	4	4	3	3	3	3	5
ENSG00000228452	0	0	0	0	0	0	0	0	0	0	0	0
ENSG00000274386	19	13	21	12	21	13	15	24	19	19	13	13
ENSG00000177868	294	279	367	477	553	236	318	268	400	270	220	404
ENSG00000164010	192	214	175	409	297	183	188	220	246	242	146	225
ENSG00000228192	5	0	5	6	6	5	9	11	2	12	6	5
ENSG00000164011	135	73	95	232	138	118	171	149	122	136	102	119
ENSG00000233708	2	1	1	3	0	0	0	0	0	1	0	8
ENSG00000237090	2	0	2	0	0	0	0	1	0	4	0	1
ENSG00000225099	2	0	3	1	0	0	5	2	1	5	0	3
ENSG00000117394	964	743	1243	3492	4292	2546	2284	1467	1223	1054	2094	1471
ENSG00000284138	1	0	3	0	1	0	0	0	0	2	0	0
ENSG00000227533	40	43	77	64	66	53	72	101	69	78	41	35
ENSG00000283973	5	2	4	3	4	6	3	4	5	5	4	11
ENSG00000207256	0	0	0	1	1	0	0	1	0	0	0	0
ENSG00000283136	0	0	0	0	0	0	0	0	0	0	0	0
ENSG00000277513	0	0	0	0	0	0	0	0	0	0	0	0
ENSG00000186973	4	5	6	0	1	1	1	4	0	3	1	1
ENSG00000117395	1494	1460	1276	1377	705	613	897	1328	1672	1229	584	1690
ENSG00000284410	0	0	0	0	0	0	0	0	0	0	0	0
ENSG00000243710	64	58	38	38	26	13	26	40	63	49	17	58
ENSG00000199240	0	0	0	0	0	0	0	0	0	0	0	0
ENSG00000179178	1026	110	419	624	98	127	587	328	328	423	130	156
ENSG00000253313	0	0	6	7	0	0	0	5	4	1	0	0
ENSG00000066056	184	68	149	489	738	430	416	238	332	260	247	211
ENSG00000117400	35	7	14	26	13	26	10	16	24	28	4	25
ENSG00000234694	5	4	9	10	7	8	12	12	9	10	10	6
ENSG00000117399	62	3	33	28	18	7	23	17	23	27	16	12
ENSG00000066322	3366	301	1087	2247	1146	1134	1997	998	1055	1323	825	594
ENSG00000283836	0	0	0	0	0	0	0	0	0	0	0	0
ENSG00000159479	617	434	519	768	371	481	584	633	676	547	335	729
ENSG00000229431	27	9	17	25	9	11	24	54	45	42	19	34
ENSG00000198198	662	302	569	1204	712	846	744	1096	909	789	570	595
ENSG00000229372	1	1	1	3	0	2	1	6	3	3	1	0
ENSG00000274975	0	0	0	0	0	0	0	0	0	0	0	0
ENSG00000178922	0	0	0	0	0	0	0	0	0	0	0	0
ENSG00000229348	0	1	3	3	4	8	3	5	4	3	3	5
ENSG00000142949	4572	3907	4583	6446	3841	3365	4546	4772	4798	4233	3144	4832
ENSG00000284989	1	0	3	1	3	5	0	1	1	2	1	1
ENSG00000066135	468	355	471	691	421	476	492	576	550	592	276	503
ENSG00000236200	12	4	8	34	16	33	16	15	30	16	14	17
ENSG00000126091	209	188	193	322	114	219	209	276	282	245	178	267
ENSG00000229444	1	0	0	5	4	2	2	1	3	0	1	5
ENSG00000283414	0	0	0	0	1	0	0	2	0	0	0	0
ENSG00000233674	1	0	2	8	3	7	5	4	6	5	6	4
ENSG00000283477	0	0	0	0	0	0	0	0	0	0	0	0
ENSG00000224751	0	0	0	0	1	0	0	0	0	0	0	2
ENSG00000117407	5	16	6	25	9	15	5	13	21	21	10	7
ENSG00000237950	21	8	13	31	9	31	34	34	38	20	19	16
ENSG00000117408	3738	1297	2186	3616	1738	2167	2802	1885	2100	2432	1603	1786
ENSG00000132768	415	260	357	391	199	267	254	431	427	377	154	393
ENSG00000117410	3678	3074	3160	3864	1387	2128	2778	2914	3476	2973	1721	3795
ENSG00000117411	2083	1640	1262	2772	1751	1583	1415	1453	1677	1544	1601	1924
ENSG00000159214	278	250	246	551	299	395	336	614	556	390	350	433
ENSG00000196517	1003	198	530	1576	834	1211	956	338	332	424	891	335
ENSG00000230615	82	35	23	90	48	28	32	46	56	33	48	33
ENSG00000227163	0	0	1	3	3	1	0	0	0	2	2	2
ENSG00000271647	0	1	0	0	0	0	0	0	0	3	0	0
ENSG00000239560	0	0	0	0	0	0	0	0	0	0	0	0
ENSG00000171872	6	4	5	8	3	1	2	3	4	3	4	2
ENSG00000233514	0	0	1	0	0	1	1	0	0	0	0	1
ENSG00000283039	0	0	0	0	0	0	0	0	0	0	0	0
ENSG00000226804	0	0	0	0	0	0	0	0	0	0	0	0
ENSG00000200171	0	0	0	0	0	0	0	0	0	0	0	0
ENSG00000238037	0	0	0	0	0	0	0	0	0	0	0	0
ENSG00000227994	0	0	0	0	0	0	0	0	0	0	0	0
ENSG00000271329	0	0	1	2	1	2	0	5	0	1	2	0
ENSG00000178028	1135	802	992	1646	940	1152	1233	1455	1602	1236	1008	1125
ENSG00000117419	2353	2221	2156	2601	1063	1386	1747	2059	2213	1929	1182	2576
ENSG00000233602	3	0	0	10	1	1	6	7	9	3	8	2
ENSG00000199385	0	0	0	0	0	0	0	0	0	0	0	0
ENSG00000187147	4509	2975	3607	6077	2415	4947	3693	4124	4380	3851	2829	4018
ENSG00000263381	0	0	0	0	0	0	2	0	0	0	0	0
ENSG00000126106	272	183	235	343	215	218	265	262	200	188	171	257
ENSG00000198520	57	67	74	125	113	128	124	183	183	153	138	78
ENSG00000199377	0	1	0	0	7	4	4	5	5	10	1	0
ENSG00000200169	1	0	5	0	0	1	0	4	0	0	1	0
ENSG00000142945	19	17	24	26	21	14	34	35	7	12	11	16
ENSG00000225721	8	2	6	9	5	6	7	15	3	1	2	14
ENSG00000142937	6809	5234	6378	10303	8202	6042	9675	6467	6255	4999	6344	5637
ENSG00000264294	0	0	0	0	0	0	0	0	0	0	0	0
ENSG00000200913	2	0	0	3	1	5	3	6	1	1	2	1
ENSG00000202031	3	0	3	0	1	0	0	6	2	7	0	2
ENSG00000281859	0	0	0	0	0	0	0	0	0	0	0	0
ENSG00000207421	0	0	0	0	0	0	0	0	0	0	0	0
ENSG00000234093	0	2	0	1	0	0	0	0	1	0	0	0
ENSG00000142959	33	40	37	38	18	4	25	29	73	34	24	43
ENSG00000173846	95	100	140	188	106	66	168	98	128	143	118	140
ENSG00000188396	0	2	3	0	4	2	1	0	3	1	3	4
ENSG00000222009	48	45	40	89	79	88	91	113	102	111	65	67
ENSG00000117425	226	116	171	422	320	483	259	536	555	463	317	299
ENSG00000202444	0	0	0	0	0	0	0	0	0	0	0	0
ENSG00000226499	5	10	3	33	50	35	19	11	11	14	17	3
ENSG00000070785	659	564	555	554	257	246	416	418	637	552	232	588
ENSG00000253039	0	0	0	0	0	1	0	0	0	0	0	0
ENSG00000229815	0	0	0	2	0	0	0	0	0	0	0	0
ENSG00000232369	0	0	1	0	0	0	0	2	1	1	0	3
ENSG00000268949	2	0	0	2	2	0	3	1	3	1	2	3
ENSG00000126107	829	652	758	1118	689	829	902	826	868	851	564	921
ENSG00000126088	1477	1233	1550	1882	1109	918	1288	1411	1682	1331	856	1616
ENSG00000162415	190	120	138	298	194	158	167	189	215	171	135	191
ENSG00000234315	0	0	2	0	1	6	5	2	6	4	0	0
ENSG00000281912	30	15	16	28	17	22	11	29	27	34	16	21
ENSG00000186603	37	21	27	59	11	13	13	18	24	28	28	62
ENSG00000132781	169	78	149	381	279	414	303	314	275	215	255	144
ENSG00000132773	176	97	93	189	92	111	119	118	159	148	87	138
ENSG00000070759	495	91	144	438	248	326	300	190	175	198	190	118
ENSG00000236872	3	0	1	6	9	2	1	1	0	1	0	1
ENSG00000280670	71	83	109	245	126	58	124	63	51	43	154	60
ENSG00000132763	345	175	233	405	184	153	277	210	205	263	152	269
ENSG00000117450	4511	3831	3872	7806	5961	3953	6405	3541	3838	3663	4084	4530
ENSG00000234379	0	0	0	0	0	0	0	0	0	0	0	0
ENSG00000117448	850	615	783	1041	538	327	757	662	852	763	510	864
ENSG00000281133	1	6	0	1	0	0	1	2	3	1	0	2
ENSG00000280836	3	4	5	0	3	3	1	4	0	1	1	1
ENSG00000132780	1975	682	1290	3308	1657	3052	1961	2349	1886	2189	1275	1324
ENSG00000281112	1	0	0	0	0	0	0	0	0	0	0	0
ENSG00000281825	0	0	0	0	0	0	0	0	0	0	0	0
ENSG00000159588	12	1	15	48	14	75	24	21	17	33	16	5
ENSG00000159592	1268	905	942	1878	1196	1335	1467	1167	1109	1095	1010	1047
ENSG00000225447	9	2	8	32	16	16	24	18	12	10	4	11
ENSG00000234329	8	2	3	3	11	4	6	5	6	7	3	2
ENSG00000159596	373	274	228	527	298	228	356	337	310	319	227	420
ENSG00000197429	350	170	283	399	313	200	302	321	241	224	224	301
ENSG00000230896	36	28	39	67	37	25	67	46	34	47	30	29
ENSG00000236111	0	0	0	1	0	0	0	0	0	0	0	2
ENSG00000086015	1321	1063	1254	2062	1273	1688	1288	1503	1370	1397	965	1475
ENSG00000232467	1	0	0	0	0	0	2	0	0	0	0	0
ENSG00000117461	709	681	724	919	693	480	906	665	487	674	527	799
ENSG00000278139	0	0	0	0	0	0	0	0	0	0	0	0
ENSG00000226957	0	0	2	3	1	2	1	2	2	2	1	1
ENSG00000233114	0	0	0	0	0	3	0	1	0	0	1	0
ENSG00000227857	0	0	0	3	0	0	0	0	1	0	0	0
ENSG00000117472	33	11	12	46	33	17	23	27	22	14	20	30
ENSG00000250719	0	0	0	0	0	0	0	0	0	0	0	0
ENSG00000085998	2209	1371	1675	2843	1232	1370	1475	2040	1847	1694	1251	1513
ENSG00000171357	153	48	77	133	68	70	104	71	112	95	53	101
ENSG00000085999	38	13	20	57	39	115	65	104	60	68	32	49
ENSG00000132128	1314	956	1024	1500	877	1081	1283	1403	1451	1283	798	1371
ENSG00000173660	3811	3679	3617	4585	2299	2357	3121	3447	3999	3321	2029	4841
ENSG00000117481	349	309	354	524	323	358	479	437	442	350	315	387
ENSG00000225779	1	0	1	1	0	5	5	3	2	1	2	2
ENSG00000117480	1537	633	1189	1748	510	734	1030	1298	1527	1206	574	1011
ENSG00000232022	25	3	19	31	37	100	45	52	48	52	45	5
ENSG00000224863	0	0	2	1	0	0	0	2	2	0	1	1
ENSG00000197587	0	0	0	0	0	0	0	0	0	0	0	0
ENSG00000282881	92	83	58	48	33	35	39	36	59	74	58	71
ENSG00000269956	18	6	13	14	8	21	12	31	23	26	13	18
ENSG00000162456	68	68	50	35	3	13	23	40	65	62	17	59
ENSG00000079277	424	296	493	849	663	742	801	940	825	593	681	648
ENSG00000142961	133	125	150	469	517	306	404	237	149	131	368	183
ENSG00000123472	3292	3173	2834	4393	2575	2260	3434	3375	3229	2441	2107	3930
ENSG00000233647	0	0	0	0	0	0	0	1	0	2	0	0
ENSG00000186118	0	0	0	4	0	0	0	2	6	4	1	3
ENSG00000228237	3	0	4	0	2	0	2	1	0	1	0	2
ENSG00000159658	2615	1411	1445	4481	3277	1893	3402	1519	1241	1378	2332	1742
ENSG00000236476	0	0	0	0	0	0	0	0	0	0	0	0
ENSG00000142973	1	0	0	14	14	8	4	5	5	3	0	5
ENSG00000154198	1	0	1	1	0	3	1	0	2	1	0	0
ENSG00000238145	0	0	0	0	0	0	0	0	0	0	0	0
ENSG00000187048	9	10	5	0	0	1	8	6	21	11	0	7
ENSG00000259832	0	0	0	0	0	0	0	0	0	0	0	0
ENSG00000261196	0	0	0	0	0	0	0	0	0	0	0	0
ENSG00000261593	0	0	0	0	0	0	1	0	0	0	0	0
ENSG00000261290	0	0	0	0	0	0	0	0	0	0	0	0
ENSG00000186377	409	390	449	358	89	143	225	498	537	440	138	551
ENSG00000186160	18	19	16	28	11	11	27	32	53	32	10	29
ENSG00000225154	1	1	2	0	0	0	0	2	2	0	0	2
ENSG00000225506	11	5	6	9	4	6	13	19	14	26	3	19
ENSG00000162365	4	2	6	10	1	3	1	10	6	5	5	8
ENSG00000225514	0	0	0	2	2	2	0	0	0	0	0	1
ENSG00000224805	9	15	6	12	12	1	11	12	7	9	8	13
ENSG00000162366	0	3	4	10	2	4	8	2	2	0	1	3
ENSG00000162367	40	32	96	179	261	173	169	113	104	67	156	55
ENSG00000226252	18	8	15	31	39	24	19	20	26	20	32	19
ENSG00000123473	54	33	28	41	25	39	54	71	47	39	21	37
ENSG00000162368	2621	2256	1925	3214	1831	1630	2228	1752	1903	1782	1521	2575
ENSG00000225762	3	1	2	4	2	5	1	1	9	4	1	5
ENSG00000186790	1	0	1	7	5	2	14	1	1	3	2	7
ENSG00000237424	1	0	3	9	14	4	6	9	5	4	11	3
ENSG00000186564	0	3	1	7	3	5	8	1	4	0	11	0
ENSG00000271355	0	0	0	0	0	0	0	0	0	0	0	0
ENSG00000229554	0	0	0	0	0	0	0	0	0	0	0	0
ENSG00000227883	0	0	0	0	0	0	0	0	0	0	0	0
ENSG00000227947	0	0	1	0	0	0	0	0	1	0	0	0
ENSG00000269113	4	1	3	20	7	5	2	6	9	6	5	5
ENSG00000223814	0	0	0	0	0	0	0	0	0	0	0	0
ENSG00000225028	0	0	0	2	0	0	0	0	0	0	0	1
ENSG00000226133	0	0	0	0	0	0	0	0	0	2	1	0
ENSG00000231413	0	0	0	0	0	0	0	0	0	0	0	0
ENSG00000237180	0	0	0	0	1	0	0	0	1	0	0	0
ENSG00000242267	1	0	3	11	1	1	1	3	9	4	2	1
ENSG00000279096	1	0	0	0	0	0	1	0	0	0	0	0
ENSG00000223720	0	0	0	0	0	0	0	0	0	0	0	0
ENSG00000117834	8	2	1	22	15	22	15	17	10	19	13	4
ENSG00000272491	0	0	2	6	10	5	10	9	8	12	2	5
ENSG00000279214	2	0	4	0	1	10	10	2	6	0	3	1
ENSG00000132122	221	117	140	428	306	301	394	189	150	208	193	174
ENSG00000224986	4	4	1	6	1	7	12	13	4	6	2	6
ENSG00000206700	0	0	0	0	0	0	0	0	0	0	0	0
ENSG00000235105	0	2	4	7	5	2	7	1	1	0	1	3
ENSG00000223175	0	0	0	3	0	0	0	1	0	0	0	0
ENSG00000232514	0	0	0	0	1	0	1	1	1	0	1	0
ENSG00000186094	399	332	325	158	34	79	138	309	339	306	58	363
ENSG00000162373	410	451	384	363	180	314	326	435	677	452	195	655
ENSG00000229846	1	0	2	0	0	0	1	1	3	0	0	3
ENSG00000230114	1	0	0	0	0	0	1	0	0	0	0	0
ENSG00000225623	1	1	1	1	0	0	3	2	3	3	0	1
ENSG00000237478	2	0	0	0	0	0	0	0	1	0	0	0
ENSG00000215887	0	0	0	2	2	1	0	0	0	0	1	2
ENSG00000279324	0	0	0	0	2	0	0	0	0	2	0	0
ENSG00000233595	0	0	3	0	0	0	0	0	1	0	1	0
ENSG00000162374	3083	3403	3363	3498	1117	2616	2569	3608	4067	3802	1722	4581
ENSG00000230828	0	0	0	0	0	0	0	0	0	0	0	0
ENSG00000237337	10	10	14	14	5	1	7	10	7	3	5	6
ENSG00000233407	0	0	2	0	0	0	0	0	0	0	0	0
ENSG00000284696	0	0	0	0	1	0	0	4	0	3	1	1
ENSG00000284645	0	0	0	0	0	1	0	1	0	0	0	0
ENSG00000234080	0	2	1	0	0	2	3	2	3	3	1	1
ENSG00000229316	0	0	0	1	0	0	0	0	0	0	0	0
ENSG00000225671	0	1	0	0	1	0	0	0	0	0	0	0
ENSG00000142700	44	4	9	40	8	19	6	14	16	15	12	3
ENSG00000284700	0	0	3	3	1	0	0	3	3	0	0	0
ENSG00000185104	1063	841	960	1349	718	703	1028	914	1014	873	623	1178
ENSG00000225767	6	0	4	11	1	1	1	5	2	6	1	1
ENSG00000207194	0	0	0	0	0	0	0	0	0	0	0	0
ENSG00000230585	2	0	2	0	1	2	0	1	1	1	0	0
ENSG00000237130	0	0	0	0	0	0	0	0	0	0	0	1
ENSG00000123080	179	91	121	458	457	484	393	95	153	110	444	120
ENSG00000265538	0	0	0	0	0	0	0	0	0	0	0	0
ENSG00000275816	0	0	0	0	0	0	0	0	0	0	0	0
ENSG00000204006	0	0	0	0	0	0	0	1	0	0	0	0
ENSG00000200262	0	0	0	0	0	0	0	0	0	0	0	0
ENSG00000213478	0	0	0	0	0	4	1	0	1	0	6	0
ENSG00000203356	14	9	9	14	4	10	5	15	8	7	9	13
ENSG00000123091	7015	7394	5976	6593	3256	3944	4806	5513	5588	5821	3623	7635
ENSG00000233406	1	3	1	2	0	2	1	1	1	4	3	3
ENSG00000236434	2	0	2	1	3	1	2	3	2	1	0	4
ENSG00000085831	106	155	126	154	40	121	121	131	202	166	64	182
ENSG00000261664	4	2	5	15	0	0	0	2	3	4	0	5
ENSG00000085832	5159	4401	3453	5370	3014	3703	4239	3972	3813	4191	2384	5105
ENSG00000232027	0	0	0	0	1	2	6	2	0	2	5	0
ENSG00000206595	0	0	0	0	1	3	0	0	0	0	0	0
ENSG00000238140	0	0	2	12	3	4	1	1	2	3	4	2
ENSG00000227070	8	1	1	3	2	1	5	1	3	3	1	1
ENSG00000252032	0	0	0	0	0	0	0	0	0	0	0	0
ENSG00000227742	5	0	9	14	3	2	4	0	9	6	7	3
ENSG00000117859	713	386	523	1012	579	566	994	722	635	725	445	623
ENSG00000236973	0	0	0	0	1	0	0	0	0	0	1	0
ENSG00000232846	0	0	0	0	0	0	0	0	0	0	0	1
ENSG00000212624	0	0	2	2	0	0	0	0	1	1	0	0
ENSG00000078618	2910	2385	2645	3093	1955	2022	2636	2587	2762	2786	1617	2953
ENSG00000266993	15	3	3	18	9	16	7	39	14	12	8	7
ENSG00000272175	0	2	0	1	1	4	8	2	1	1	1	2
ENSG00000283899	0	0	0	0	0	0	0	0	0	0	0	0
ENSG00000230604	0	0	0	4	0	0	0	0	0	2	0	0
ENSG00000169213	1800	1348	1296	992	172	314	437	1337	1229	1382	238	1055
ENSG00000200839	0	1	0	0	0	0	0	0	0	0	0	0
ENSG00000229032	0	0	0	0	0	0	0	0	0	0	0	0
ENSG00000264613	0	0	0	0	0	0	0	0	0	0	0	0
ENSG00000117862	744	659	721	1082	739	604	856	786	629	655	526	810
ENSG00000198841	106	90	86	145	65	80	82	114	107	100	53	134
ENSG00000223390	2	1	0	1	0	2	0	2	1	0	3	1
ENSG00000228369	0	0	1	0	1	1	0	1	3	2	0	0
ENSG00000134717	1376	1178	1074	1292	599	751	1020	1076	1038	989	596	1396
ENSG00000157077	1735	1663	1706	1727	1067	1125	1333	1627	1918	1463	808	2001
ENSG00000241745	0	0	0	2	2	0	0	0	4	1	0	2
ENSG00000228407	1	0	2	0	1	1	1	2	0	0	0	2
ENSG00000223429	1	1	0	1	5	4	2	3	2	1	6	4
ENSG00000224255	0	2	1	4	4	2	11	4	7	3	3	5
ENSG00000236004	1	0	0	0	0	0	0	0	1	0	0	0
ENSG00000237663	0	0	0	0	2	1	0	2	0	0	2	0
ENSG00000213735	0	0	0	0	0	0	1	1	0	0	0	0
ENSG00000154222	864	397	522	1125	715	889	852	653	787	770	596	664
ENSG00000272100	0	3	6	3	2	6	5	8	8	7	2	5
ENSG00000224680	5	5	9	7	2	7	3	17	6	6	1	15
ENSG00000085840	3	6	0	6	2	5	6	11	4	6	3	13
ENSG00000134748	736	642	639	1665	1065	854	1418	784	676	713	897	958
ENSG00000134744	557	325	458	1080	690	845	756	837	699	694	597	631
ENSG00000272371	0	0	0	0	0	0	0	0	0	0	0	0
ENSG00000236290	0	0	0	0	0	0	0	0	1	1	0	1
ENSG00000116157	45	23	35	68	85	47	66	54	39	46	63	52
ENSG00000182183	7	3	2	7	12	11	14	7	8	1	1	6
ENSG00000162377	761	757	620	763	222	438	412	635	705	742	267	905
ENSG00000233664	0	0	0	0	0	0	0	0	3	0	0	0
ENSG00000239640	0	0	0	0	0	0	0	0	0	0	0	0
ENSG00000162378	2681	2717	2569	2317	1043	1398	1518	2489	2202	2199	1070	2756
ENSG00000252018	0	0	0	0	0	0	1	0	0	0	0	0
ENSG00000228929	1	4	2	3	1	5	8	3	1	2	4	4
ENSG00000206627	0	0	0	0	2	0	0	0	0	0	4	1
ENSG00000203995	3	2	3	1	3	4	7	3	2	0	3	3
ENSG00000242391	2	0	0	0	0	1	0	0	0	0	0	0
ENSG00000121310	380	248	488	1473	1392	1294	1337	1640	1246	838	1065	522
ENSG00000230953	2	1	3	9	4	4	9	11	10	6	1	6
ENSG00000231866	1	1	1	7	1	1	5	7	16	7	1	3
ENSG00000116171	1728	1588	1439	2797	1812	1177	1992	1447	1338	1283	1464	1821
ENSG00000264834	3	1	3	6	0	2	3	0	6	3	0	2
ENSG00000266188	0	0	1	0	0	0	1	0	0	0	0	1
ENSG00000265815	0	0	0	0	0	0	0	0	0	0	0	0
ENSG00000237279	0	0	0	1	0	0	1	0	0	0	0	0
ENSG00000236360	0	3	0	1	3	2	1	1	1	1	2	1
ENSG00000226147	1	0	1	3	0	1	0	0	0	1	0	2
ENSG00000174348	67	71	75	122	170	92	136	81	92	82	94	75
ENSG00000232993	0	0	0	0	0	0	0	0	0	0	0	0
ENSG00000227644	0	0	0	0	0	0	0	0	0	0	0	0
ENSG00000162383	27	7	21	11	100	19	39	28	12	7	23	18
ENSG00000235563	0	0	0	0	0	1	1	0	0	0	0	0
ENSG00000277397	0	0	0	0	0	0	0	2	0	0	0	1
ENSG00000157184	219	136	106	429	359	192	366	220	164	181	274	164
ENSG00000236723	11	3	10	10	9	15	15	19	18	20	10	10
ENSG00000162384	906	719	792	1421	710	541	971	1218	1004	799	640	889
ENSG00000259818	4	1	0	11	0	3	0	3	3	3	0	2
ENSG00000162385	366	280	353	514	312	308	384	378	379	305	247	444
ENSG00000226754	13	8	13	14	10	11	19	11	7	5	10	7
ENSG00000157193	1204	1040	1029	1707	502	621	504	1022	1012	1217	500	1197
ENSG00000234578	0	0	0	1	0	1	0	0	0	0	0	1
ENSG00000228838	0	0	0	0	1	0	0	0	0	0	0	0
ENSG00000225030	0	0	0	1	0	0	0	0	0	0	0	0
ENSG00000232762	0	1	0	2	0	3	3	0	0	2	0	0
ENSG00000225675	17	11	13	5	5	15	6	34	17	22	1	32
ENSG00000226938	0	0	0	0	0	0	0	0	0	0	0	0
ENSG00000230138	0	3	0	5	7	1	1	1	0	0	2	2
ENSG00000236253	0	0	0	0	0	0	0	0	0	0	0	0
ENSG00000143006	0	0	0	0	0	0	0	0	0	0	0	0
ENSG00000174332	28	29	37	54	36	83	54	79	71	72	39	64
ENSG00000239007	0	0	0	0	0	0	0	0	0	0	0	0
ENSG00000058804	299	273	259	268	150	162	194	269	215	242	134	269
ENSG00000201003	2	0	0	0	0	0	0	0	1	0	0	0
ENSG00000229687	0	0	0	0	0	0	0	2	0	0	0	0
ENSG00000058799	503	361	411	457	367	429	505	401	428	445	255	544
ENSG00000211452	0	2	2	18	6	16	3	15	6	10	13	5
ENSG00000081870	323	309	369	401	232	235	348	345	312	334	189	305
ENSG00000116212	224	179	198	305	225	200	299	169	219	251	170	251
ENSG00000219102	0	1	1	4	0	0	2	1	2	1	2	0
ENSG00000203985	0	0	0	0	0	0	0	0	0	0	0	0
ENSG00000116209	4569	2924	3242	4603	2602	2719	3879	2866	3098	3189	2008	3407
ENSG00000280378	6	6	11	40	18	42	30	32	19	16	31	10
ENSG00000116205	523	215	423	785	578	548	622	533	417	423	375	439
ENSG00000283749	0	0	0	0	0	0	0	0	0	0	0	0
ENSG00000225183	0	0	0	2	0	2	0	0	1	0	0	0
ENSG00000279049	0	0	0	0	0	0	0	0	0	0	0	0
ENSG00000256407	3	5	6	9	3	1	1	5	13	4	2	6
ENSG00000157211	1	0	3	3	0	0	0	0	2	2	1	1
ENSG00000280425	2	3	3	7	0	0	6	5	2	9	0	6
ENSG00000215883	133	98	110	229	184	142	163	214	172	183	132	170
ENSG00000116221	1209	953	1012	1247	657	568	886	938	1224	1049	598	1238
ENSG00000157216	5587	5702	5245	6062	3735	3712	4929	5164	6279	6145	4132	6664
ENSG00000198711	22	9	11	57	38	78	62	75	52	62	31	45
ENSG00000225632	0	0	0	3	0	1	0	0	1	0	1	0
ENSG00000232245	0	0	0	2	0	1	0	0	0	0	0	0
ENSG00000235741	0	0	0	0	0	0	0	0	0	0	0	0
ENSG00000237173	0	0	0	0	0	0	2	2	2	0	1	2
ENSG00000227453	0	0	0	0	0	0	0	0	0	0	0	0
ENSG00000162390	151	100	174	446	285	300	352	355	340	212	313	215
ENSG00000162391	5	7	21	44	29	60	33	15	27	19	41	11
ENSG00000230728	2	2	3	14	11	18	9	2	4	5	21	2
ENSG00000184313	43	35	43	151	49	80	82	111	177	77	72	41
ENSG00000271723	7	9	15	20	8	6	9	20	27	16	10	5
ENSG00000243725	46	53	75	107	61	68	85	89	105	71	55	72
ENSG00000162396	63	57	61	88	72	59	75	75	73	67	79	85
ENSG00000006555	17	13	24	15	6	17	10	26	12	23	10	18
ENSG00000237453	0	0	0	0	0	0	0	0	0	2	0	0
ENSG00000162398	2	2	8	5	0	1	2	1	1	8	0	3
ENSG00000116133	11328	5942	7697	9988	2862	7802	7976	6229	5705	6482	3771	7636
ENSG00000242396	9	5	3	5	5	9	6	9	3	5	2	6
ENSG00000233203	2	0	1	5	0	1	2	0	2	0	0	3
ENSG00000284601	1	1	0	0	1	0	0	0	0	0	2	1
ENSG00000143001	5	5	4	1	4	6	13	3	8	8	0	5
ENSG00000233271	0	0	0	0	0	0	0	0	0	0	0	0
ENSG00000162399	0	1	5	5	0	0	9	3	3	3	4	2
ENSG00000169174	9	0	9	5	3	5	6	0	15	7	1	17
ENSG00000162402	1209	850	972	2036	1328	1227	1377	1194	1072	1143	973	1391
ENSG00000231090	1	0	0	0	0	6	0	0	0	1	0	1
ENSG00000231095	0	0	0	0	0	0	0	0	0	0	0	1
ENSG00000265822	0	0	0	0	0	0	0	0	0	0	0	0
ENSG00000234810	3	1	1	3	2	8	1	1	0	0	3	0
ENSG00000231900	0	0	0	0	0	0	0	0	0	0	0	0
ENSG00000232198	0	0	0	0	0	0	0	0	0	0	0	0
ENSG00000199831	0	0	0	0	0	0	0	0	0	0	0	0
ENSG00000252162	0	0	0	0	0	0	0	0	0	0	0	0
ENSG00000272051	0	0	0	0	0	0	0	0	0	0	0	0
ENSG00000230250	0	0	0	0	0	0	0	0	0	0	0	0
ENSG00000227104	0	0	0	0	0	0	0	0	0	0	0	0
ENSG00000233079	0	0	0	0	0	0	0	0	0	0	0	0
ENSG00000235612	0	0	0	0	0	0	0	0	0	0	0	0
ENSG00000260971	1	0	4	11	9	6	3	6	4	2	0	0
ENSG00000284686	0	1	1	4	5	3	3	1	0	1	3	1
ENSG00000229871	0	0	0	0	0	0	0	0	0	0	0	0
ENSG00000223956	0	0	1	0	0	0	1	2	0	0	0	0
ENSG00000162407	2070	2325	1483	8631	5666	2983	5350	2622	1618	1313	4272	2770
ENSG00000236776	0	1	0	0	1	0	0	0	0	0	0	0
ENSG00000224980	1	0	0	0	1	1	0	1	0	0	0	0
ENSG00000225475	0	0	0	0	0	0	0	0	0	0	0	0
ENSG00000162409	683	756	587	644	271	351	441	751	738	696	300	927
ENSG00000187889	37	7	31	25	12	3	12	13	18	10	1	12
ENSG00000229913	1	0	0	0	0	0	0	0	0	0	0	0
ENSG00000157131	0	0	0	0	0	0	0	0	0	0	0	1
ENSG00000021852	0	0	0	0	0	0	0	0	2	0	0	0
ENSG00000236341	0	0	0	0	0	0	0	0	0	0	0	0
ENSG00000173406	372	406	379	539	239	226	193	407	330	333	197	479
ENSG00000227935	0	1	1	1	1	0	0	3	0	2	0	1
ENSG00000236888	1	0	7	0	4	0	4	3	0	1	0	0
ENSG00000226759	0	7	2	4	9	0	3	1	5	0	2	3
ENSG00000229887	0	0	3	7	2	0	3	1	5	3	0	0
ENSG00000223416	1	1	2	16	3	7	5	4	8	5	9	6
ENSG00000235038	1	0	1	0	1	2	3	0	1	0	0	1
ENSG00000230546	0	0	0	3	1	0	1	0	0	0	0	0
ENSG00000233216	2	0	0	0	0	1	0	0	2	0	0	0
ENSG00000162600	169	87	92	278	247	334	254	190	126	133	169	150
ENSG00000270209	0	0	0	2	0	0	0	1	0	0	0	2
ENSG00000264128	0	0	0	0	0	0	0	0	0	0	0	0
ENSG00000184292	13	0	3	12	2	1	5	2	2	4	2	4
ENSG00000185839	1	6	1	2	2	2	4	4	1	1	4	0
ENSG00000162601	1155	518	561	869	343	581	824	817	767	859	345	778
ENSG00000283445	10	14	13	15	0	2	0	8	12	9	0	14
ENSG00000177606	3294	1619	3223	4496	2362	3627	3817	3430	3098	2893	2174	3066
ENSG00000234807	33	14	32	34	22	23	22	28	18	19	25	23
ENSG00000272226	5	2	5	1	0	2	5	5	2	7	1	8
ENSG00000231740	0	0	0	0	0	0	0	0	0	1	0	0
ENSG00000232453	19	28	36	63	27	16	30	30	24	27	17	28
ENSG00000237352	9	5	7	34	13	14	12	19	7	3	13	9
ENSG00000228121	0	0	1	3	2	2	1	2	3	3	1	1
ENSG00000241042	0	0	2	0	1	2	0	0	1	0	0	0
ENSG00000235215	1	0	0	1	1	4	2	1	2	3	0	3
ENSG00000224609	2	1	0	0	0	0	2	3	0	0	0	1
ENSG00000270457	4	0	2	1	1	2	5	3	0	1	1	5
ENSG00000172456	139	185	122	253	139	42	118	137	145	108	102	156
ENSG00000266150	0	0	0	0	0	0	0	0	0	0	0	0
ENSG00000226883	0	0	0	2	0	0	1	0	4	1	0	6
ENSG00000134709	628	539	538	550	173	389	390	581	465	525	243	598
ENSG00000134716	444	157	199	913	604	661	825	305	297	303	541	250
ENSG00000265535	0	0	0	0	0	0	0	0	0	0	0	0
ENSG00000162598	1	8	2	8	12	1	37	8	0	1	6	7
ENSG00000229332	0	0	0	0	0	1	0	0	0	0	0	0
ENSG00000238242	0	0	0	0	0	0	1	0	0	0	0	0
ENSG00000226476	67	69	61	118	53	57	70	62	81	105	46	94
ENSG00000231252	13	4	9	58	34	39	24	23	12	11	15	13
ENSG00000162599	1464	1223	1115	3939	3016	2625	3358	1480	1324	1412	2699	1592
ENSG00000237928	11	2	11	21	18	6	19	6	3	12	14	6
ENSG00000270742	0	0	1	2	1	0	1	2	1	0	0	1
ENSG00000237853	2	2	3	4	2	0	0	2	2	1	1	1
ENSG00000284808	0	0	0	0	0	0	0	0	0	0	0	0
ENSG00000223920	0	0	0	0	0	2	0	1	0	0	0	0
ENSG00000162604	695	517	478	879	350	392	527	563	561	552	298	682
ENSG00000271200	6	3	10	23	12	5	8	8	8	11	17	9
ENSG00000132849	244	170	177	410	258	169	278	226	277	270	195	206
ENSG00000200575	0	0	0	0	0	0	0	0	0	0	0	0
ENSG00000212360	0	0	0	0	0	0	0	1	0	0	1	0
ENSG00000236646	0	0	0	0	0	1	0	0	0	0	0	0
ENSG00000242860	0	1	1	0	1	0	1	0	1	0	0	1
ENSG00000263908	0	0	0	0	0	0	0	0	0	0	0	0
ENSG00000283690	0	0	0	0	0	0	0	0	0	0	0	0
ENSG00000234204	0	0	0	0	0	0	0	0	0	0	0	0
ENSG00000234088	0	0	0	0	0	0	0	0	0	0	0	0
ENSG00000240563	1	1	0	0	0	0	1	4	1	7	0	3
ENSG00000237227	0	0	0	0	0	0	0	0	0	0	0	0
ENSG00000200174	0	0	0	0	0	0	0	0	0	0	0	0
ENSG00000132854	134	42	31	98	45	72	66	66	69	80	44	50
ENSG00000201153	2	0	0	0	0	0	0	0	0	0	0	0
ENSG00000162607	680	535	511	928	614	553	814	519	480	489	472	551
ENSG00000116641	747	738	585	1767	1388	1000	1486	765	650	621	1060	759
ENSG00000270549	0	0	0	1	2	0	1	0	3	0	0	1
ENSG00000132855	1	2	1	0	0	0	1	1	1	1	1	1
ENSG00000278967	0	3	1	2	2	4	3	0	1	0	0	4
ENSG00000213703	2	0	1	2	2	6	0	1	0	1	1	3
ENSG00000235545	12	6	10	14	12	12	19	20	6	6	20	11
ENSG00000125703	820	267	437	887	511	668	771	485	388	459	389	372
ENSG00000234318	4	0	2	1	1	1	5	1	1	0	2	0
ENSG00000237163	1	0	0	0	0	5	6	0	0	0	0	0
ENSG00000229537	2	1	6	14	2	3	6	1	3	1	5	3
ENSG00000227485	0	0	0	0	0	0	0	0	0	0	0	0
ENSG00000229225	0	0	0	0	0	0	0	0	0	0	0	0
ENSG00000203605	0	0	0	0	1	0	1	0	0	0	0	0
ENSG00000224209	0	0	0	3	1	1	1	0	1	2	0	0
ENSG00000252259	0	0	0	0	0	0	0	0	0	0	0	0
ENSG00000228734	0	0	0	0	0	0	0	0	0	0	0	0
ENSG00000223683	0	0	0	0	0	0	0	0	0	0	0	0
ENSG00000230798	0	0	0	0	1	0	3	0	0	1	0	0
ENSG00000187140	0	0	0	3	2	0	0	0	0	0	1	0
ENSG00000275836	0	0	0	0	0	0	0	0	0	0	0	0
ENSG00000252784	0	0	0	0	0	0	0	0	0	0	0	0
ENSG00000236674	0	0	0	0	0	0	0	2	0	5	0	0
ENSG00000088035	143	88	96	187	106	109	186	148	158	139	101	136
ENSG00000142856	137	56	81	232	177	244	115	119	91	166	85	88
ENSG00000203965	331	291	280	345	230	321	333	410	331	350	178	376
ENSG00000264271	0	1	0	0	0	0	0	0	0	0	1	0
ENSG00000251720	11	22	9	7	3	9	3	7	14	11	4	13
ENSG00000116652	24	26	16	25	14	17	25	36	28	32	10	41
ENSG00000276884	0	0	0	0	0	0	0	0	0	0	0	0
ENSG00000278287	0	0	0	0	0	0	0	0	0	0	0	0
ENSG00000277565	0	0	0	0	0	0	0	0	0	0	0	0
ENSG00000275823	0	0	0	0	0	0	0	0	0	0	0	0
ENSG00000277689	0	0	0	0	0	0	0	0	0	0	0	0
ENSG00000274199	0	0	0	0	0	0	0	0	0	0	0	0
ENSG00000079739	1008	1054	976	2420	1534	1023	1584	975	1020	825	1210	1353
ENSG00000244256	8	1	1	13	9	4	6	2	1	8	3	3
ENSG00000185483	30	24	28	86	66	32	64	33	30	24	59	36
ENSG00000177452	0	0	0	0	0	0	0	0	0	0	0	0
ENSG00000228056	0	0	0	0	0	0	0	0	0	0	0	0
ENSG00000207190	0	0	0	0	0	0	0	0	0	0	0	0
ENSG00000200508	0	0	0	0	0	0	0	0	0	0	0	0
ENSG00000223949	4	0	0	4	0	1	6	0	0	2	4	1
ENSG00000284928	2	0	0	0	0	0	0	0	0	0	0	0
ENSG00000177414	0	0	1	3	4	0	0	0	0	2	0	0
ENSG00000238653	0	0	0	0	0	0	0	0	0	0	0	0
ENSG00000158966	529	583	522	1111	688	542	967	558	416	466	519	582
ENSG00000264470	0	0	0	0	0	0	0	0	0	0	0	0
ENSG00000162437	333	349	301	855	614	349	541	468	358	349	542	441
ENSG00000162434	1848	1452	1488	2498	2325	1705	2664	2040	1534	1396	1494	1933
ENSG00000234784	0	0	0	0	0	0	0	0	0	0	0	0
ENSG00000233877	0	0	0	0	0	0	2	0	1	0	0	0
ENSG00000226891	14	15	27	53	27	17	18	33	50	40	22	34
ENSG00000185031	0	0	1	3	2	0	3	0	4	2	0	3
ENSG00000272506	2	0	2	6	6	1	5	2	5	2	4	6
ENSG00000212257	0	1	1	0	0	2	1	1	4	2	1	1
ENSG00000265996	8	1	5	6	0	4	13	9	4	3	6	5
ENSG00000199135	1	0	0	4	0	0	0	3	1	1	0	0
ENSG00000231485	6	0	2	21	2	6	5	6	3	3	5	5
ENSG00000235804	0	0	0	0	0	0	0	0	0	0	0	0
ENSG00000234496	0	0	0	0	0	0	0	0	0	0	0	0
ENSG00000162433	1271	1923	1266	2979	2223	1886	2017	1585	1334	1258	1809	1874
ENSG00000231622	0	0	0	0	0	0	0	0	0	0	1	0
ENSG00000116675	10671	8556	8780	6332	1836	3707	4680	7119	6993	7934	2312	9085
ENSG00000229294	0	0	0	7	1	2	4	2	1	0	1	3
ENSG00000234144	3	1	0	4	2	0	3	0	2	3	1	2
ENSG00000222624	1	0	1	2	0	1	0	6	0	2	0	2
ENSG00000213625	739	682	414	1421	1540	566	1269	603	558	527	646	612
ENSG00000116678	179	171	151	194	221	166	237	182	114	141	150	198
ENSG00000237852	0	0	0	0	1	0	0	2	0	0	0	0
ENSG00000224570	0	0	0	1	0	0	0	0	0	0	0	0
ENSG00000285079	0	0	0	0	0	0	1	2	0	0	0	0
ENSG00000239319	0	0	0	0	0	0	0	0	0	0	0	0
ENSG00000184588	1795	744	881	1704	923	1081	2088	1001	841	974	887	1073
ENSG00000227466	9	0	4	17	2	3	4	2	2	9	2	1
ENSG00000223152	0	0	0	0	0	0	0	0	0	0	0	0
ENSG00000118473	2480	2196	2054	1749	656	924	1127	1771	1866	2001	700	2247
ENSG00000264720	1	0	3	0	2	4	4	2	7	1	2	3
ENSG00000248458	7	0	0	9	2	3	6	6	1	0	1	2
ENSG00000152760	68	98	73	113	65	33	80	135	162	55	62	111
ENSG00000172410	1	4	0	5	0	6	1	7	1	4	5	0
ENSG00000152763	66	40	56	109	83	50	62	92	65	91	49	89
ENSG00000231080	0	0	0	0	0	0	0	0	0	0	0	0
ENSG00000198160	718	537	509	1021	682	713	841	614	495	544	563	623
ENSG00000116704	275	140	146	337	215	329	322	327	228	229	181	223
ENSG00000203963	7	10	7	13	10	0	2	3	9	0	4	2
ENSG00000252433	0	0	0	0	0	0	0	0	0	0	0	0
ENSG00000275678	6	13	4	9	31	2	12	6	8	0	6	6
ENSG00000162594	0	0	0	0	0	0	0	0	0	0	0	0
ENSG00000253074	0	0	0	0	0	0	0	0	0	0	0	0
ENSG00000252116	0	0	0	0	0	0	0	0	0	0	0	0
ENSG00000228523	0	0	0	0	0	0	0	0	1	0	0	0
ENSG00000081985	222	197	179	86	20	83	80	172	184	176	55	161
ENSG00000142864	3528	2593	2627	4505	2913	2622	3567	2242	2438	2383	2468	3012
ENSG00000223263	0	2	0	3	0	2	0	1	3	0	3	1
ENSG00000235200	0	0	0	0	0	0	0	0	0	0	0	0
ENSG00000207504	0	0	0	0	0	0	0	0	0	0	0	0
ENSG00000238139	0	0	0	0	0	0	0	0	0	0	0	0
ENSG00000242482	0	0	0	0	0	0	0	0	0	0	0	0
ENSG00000232048	0	0	0	0	0	0	0	0	0	0	0	0
ENSG00000116717	450	351	444	532	468	590	2304	510	412	458	465	544
ENSG00000172380	366	366	353	1412	1182	568	1161	290	216	228	842	413
ENSG00000238778	0	0	0	0	0	0	0	0	0	0	0	0
ENSG00000232284	29	42	37	75	53	26	46	51	21	21	41	30
ENSG00000235055	0	0	0	0	0	0	0	0	0	0	0	0
ENSG00000162595	134	136	147	159	46	99	82	139	160	124	63	114
ENSG00000228431	0	1	2	0	0	1	0	5	3	0	0	0
ENSG00000116729	1229	1364	1274	4064	3890	1556	3729	1366	1483	1034	1762	1621
ENSG00000234383	0	2	3	13	7	5	8	9	3	3	9	3
ENSG00000221203	0	0	0	0	3	0	1	0	0	0	0	0
ENSG00000229133	0	0	0	0	0	0	0	1	0	0	0	0
ENSG00000225242	0	0	0	0	0	0	0	0	0	0	0	0
ENSG00000237622	0	0	0	0	0	0	0	0	0	2	1	0
ENSG00000229440	0	0	0	0	0	0	0	0	0	0	0	0
ENSG00000116745	10	8	7	1	1	0	3	3	2	7	1	15
ENSG00000024526	4	11	17	4	9	1	5	9	6	14	1	15
ENSG00000233589	2	0	1	0	0	0	0	0	0	2	0	0
ENSG00000234264	3	1	1	2	0	0	0	2	2	1	0	4
ENSG00000225167	0	0	0	0	0	0	0	0	0	0	0	0
ENSG00000285041	0	2	7	0	0	0	0	1	0	1	1	1
ENSG00000285407	3	0	2	2	1	0	1	5	3	1	1	2
ENSG00000285473	2	0	3	0	0	0	2	0	0	0	0	0
ENSG00000223883	0	0	0	3	0	0	0	0	0	0	0	0
ENSG00000235446	0	0	0	0	0	0	0	0	0	0	0	0
ENSG00000229639	0	0	0	0	0	0	0	0	0	0	0	1
ENSG00000033122	1615	1218	1255	1224	352	970	932	1558	1439	1619	518	1842
ENSG00000270615	0	0	0	1	0	2	0	0	0	0	2	2
ENSG00000240692	11	11	14	21	15	28	31	12	48	26	20	22
ENSG00000229359	0	0	2	1	0	2	1	2	0	0	2	1
ENSG00000237919	10	2	10	3	2	1	4	5	6	6	1	8
ENSG00000066557	652	625	473	591	234	267	431	494	462	508	214	714
ENSG00000244389	0	0	0	0	0	0	0	0	0	0	3	0
ENSG00000116754	4078	2382	3441	6814	4886	4055	5936	4190	4165	3900	4625	3721
ENSG00000228988	1	0	0	1	1	0	1	0	0	1	0	0
ENSG00000118454	924	822	729	828	434	423	648	829	795	753	367	888
ENSG00000197568	172	161	169	398	334	188	452	240	215	153	287	198
ENSG00000226088	2	3	5	2	3	7	8	5	3	6	1	0
ENSG00000116761	101	69	89	136	119	86	159	182	120	97	79	157
ENSG00000278636	0	0	0	0	0	1	0	0	0	0	0	0
ENSG00000271992	8	14	8	46	11	28	21	11	7	20	14	19
ENSG00000233020	0	0	0	1	0	0	0	0	0	0	0	0
ENSG00000237033	0	0	0	0	0	0	0	0	0	0	0	0
ENSG00000229051	0	1	0	0	0	0	0	2	1	0	0	0
ENSG00000226208	0	0	0	0	0	0	0	0	0	0	0	0
ENSG00000050628	119	185	246	125	22	158	86	380	154	171	10	271
ENSG00000235782	1	0	0	0	1	5	0	0	2	0	0	0
ENSG00000269933	2	6	3	7	2	5	8	16	10	15	2	20
ENSG00000235079	1	1	2	2	0	1	8	9	2	1	0	3
ENSG00000132485	2846	2137	2443	3310	1843	1664	2932	2755	2881	2523	1585	2854
ENSG00000207721	7	3	4	17	7	10	11	5	15	8	9	4
ENSG00000229956	30	4	12	51	29	14	28	15	24	7	19	23
ENSG00000226324	1	0	0	1	0	1	0	2	0	4	3	0
ENSG00000172260	5376	6449	6268	5238	1568	2330	2930	6855	6077	6025	2056	7308
ENSG00000231985	0	0	0	1	0	0	1	0	2	0	0	0
ENSG00000271618	0	0	0	0	0	0	0	0	0	0	0	1
ENSG00000228853	0	0	0	5	0	0	0	0	0	1	0	1
ENSG00000233994	3	2	1	4	2	4	4	1	3	3	0	4
ENSG00000227207	1	1	0	0	3	4	10	3	7	0	5	2
ENSG00000212366	0	5	0	0	0	0	0	1	0	0	0	0
ENSG00000225087	0	1	0	3	0	0	3	0	0	0	0	0
ENSG00000227016	1	2	4	2	2	4	2	5	1	3	1	2
ENSG00000280317	0	0	0	0	0	0	0	0	0	0	0	0
ENSG00000229636	0	0	0	0	0	0	0	0	0	0	0	0
ENSG00000251825	0	0	0	0	0	0	0	0	0	0	0	0
ENSG00000233973	0	0	0	0	0	0	0	0	0	0	0	0
ENSG00000223479	0	0	0	0	0	0	0	0	2	0	0	1
ENSG00000200601	0	0	0	0	0	0	0	0	0	0	0	0
ENSG00000252005	0	0	0	0	0	0	0	0	0	0	0	0
ENSG00000162620	11	25	3	36	20	4	19	11	44	21	9	15
ENSG00000254685	181	180	93	218	163	104	166	138	150	130	113	150
ENSG00000259030	42	23	14	42	16	11	36	18	24	30	15	15
ENSG00000116783	49	47	43	90	26	21	52	83	69	44	34	57
ENSG00000237324	3	1	0	2	1	7	3	1	4	3	1	1
ENSG00000233894	9	29	7	20	12	6	9	15	7	5	11	13
ENSG00000162621	36	52	22	15	6	13	11	40	22	40	6	23
ENSG00000178965	1852	2122	2047	1455	573	678	1056	1981	2014	1782	663	2324
ENSG00000234497	2	2	0	7	2	0	0	1	1	1	1	6
ENSG00000272864	2	17	8	53	14	25	21	12	33	21	17	16
ENSG00000116791	582	622	384	777	551	516	661	370	439	435	223	564
ENSG00000162623	520	643	536	724	505	516	621	641	634	513	329	481
ENSG00000229943	0	0	0	0	0	0	0	0	0	0	0	0
ENSG00000261213	0	2	0	0	0	0	0	0	0	0	0	4
ENSG00000224127	0	0	0	0	0	0	0	0	0	0	0	0
ENSG00000162624	0	0	0	0	0	0	0	0	1	1	0	0
ENSG00000224149	0	0	0	0	0	0	0	0	0	0	0	0
ENSG00000206999	0	0	0	0	0	0	0	0	0	0	0	0
ENSG00000137968	159	117	124	207	53	69	115	183	168	185	70	190
ENSG00000224493	1	0	0	0	0	0	0	0	0	4	0	0
ENSG00000252338	0	0	0	2	0	0	0	0	0	0	0	1
ENSG00000213579	0	0	0	0	0	0	0	0	1	0	0	0
ENSG00000230863	0	0	0	0	1	0	0	0	0	0	0	0
ENSG00000178193	0	0	0	0	1	0	0	0	0	0	0	0
ENSG00000117054	1119	1057	853	1791	1077	694	1137	982	909	863	712	1114
ENSG00000181227	16	6	4	8	2	4	4	19	14	17	3	14
ENSG00000137955	1146	753	911	1211	864	710	1215	974	948	809	621	911
ENSG00000206620	0	0	0	0	0	0	0	0	0	0	0	0
ENSG00000207241	0	0	0	0	0	0	0	0	0	0	0	0
ENSG00000201487	0	0	0	0	0	0	0	0	0	0	0	0
ENSG00000057468	2	8	6	18	8	37	14	15	27	30	20	21
ENSG00000154007	0	0	0	0	1	0	0	0	0	0	0	0
ENSG00000225605	0	0	0	1	0	3	1	0	2	1	2	0
ENSG00000230027	0	2	0	1	1	6	1	0	0	1	0	0
ENSG00000184005	238	115	192	508	369	233	432	236	168	178	232	156
ENSG00000223905	0	0	0	0	0	0	0	0	0	0	0	0
ENSG00000272855	1	1	1	0	4	3	1	2	0	2	11	2
ENSG00000226415	50	40	37	25	14	26	25	26	41	29	12	48
ENSG00000199921	0	0	0	0	0	0	0	0	0	0	0	0
ENSG00000237552	0	1	1	8	0	2	2	1	2	2	0	5
ENSG00000117069	759	893	704	572	96	287	303	646	875	718	191	1104
ENSG00000276081	1	0	0	1	2	0	0	0	0	0	0	0
ENSG00000230498	12	24	9	15	3	9	15	11	14	17	4	14
ENSG00000142892	991	843	783	850	468	497	796	642	676	690	344	857
ENSG00000226084	18	11	21	34	26	13	29	15	23	12	24	14
[truncated: 56,396 more rows]

## Sheet: Metadata
condition Grade Age_f Gender RIN_f PMI_f libsize
C4812 ctl 0 <40 M >6.4 <10 24576422
C98 ctl 0 40-60 F >6.4 <10 19416591
H3859 HD 4 <40 M >6.4 10-19 20339168
H4929 HD 4 40-60 M 6-6.4 >=20 32822988
H5300 HD 3 40-60 F <6 >=20 21900448
H5493 HD 3 40-60 F 6-6.4 <10 19168836
H5575CD HD 3 >60 M >6.4 10-19 24756009
H5575CN HD 3 >60 M 6-6.4 10-19 25932189
C180 ctl 0 40-60 F 6-6.4 <10 21853070
C4518 ctl 0 40-60 M <6 <10 22243013
C5404 ctl 0 40-60 F 6-6.4 10-19 20614665
H5301 HD 4 >60 F 6-6.4 10-19 18944968
C5382 ctl 0 >60 M >6.4 <10 25171699
