# Supplementary material for: Single-nucleus RNA-seq identifies Huntington disease astrocyte states
Source: Acta Neuropathol Commun. 2020 Feb 18;8:19. doi: 10.1186/s40478-020-0880-6 (PMC7029580; doi:10.1186/s40478-020-0880-6)
Supplement: Supplementary file 4 — Additional file 4. Supplementary Data. (1) Raw counts and RPKM counts of Bulk RNAseq data. (2)Results of differential gene expression analysis of each astrocytic cluster against all other clusters. [file 40478_2020_880_MOESM4_ESM.zip › 40478_2020_880_MOESM11_ESM.xlsx]

## Sheet: Astrocyte_1
	group	group_name	Top	p.value	FDR	logFC.2	logFC.3	logFC.4	logFC.5	logFC.6
MT1X	1	1	1	8.03095e-98	1.3749e-93	0.836117	2.38625	1.6899	1.27444	1.61904
MT1F	1	1	1	5.37191e-84	4.59835e-80	1.19917	2.17783	2.00824	2.43572	1.53666
MT2A	1	1	1	4.64219e-73	2.64914e-69	1.41695	2.64544	2.55947	2.39431	1.66192
GADD45G	1	1	1	3.38918e-25	2.00079e-22	0.217335	0.533441	0.43165	0.181564	0.544637
MT1E	1	1	2	1.33143e-69	4.55881e-66	0.860293	2.16443	1.74621	2.44474	1.53707
IRS2	1	1	2	2.11673e-22	8.83866e-20	0.0710841	0.257717	0.208144	-0.0450722	0.458142
MT1G	1	1	3	2.18838e-71	9.36626e-68	0.948161	1.95082	2.0591	1.97548	0.744557
MALAT1	1	1	3	1.65299e-33	1.48943e-30	0.570977	0.629996	1.2061	-1.95475	0.817789
GFAP	1	1	3	9.74431e-24	4.90655e-21	-1.14918	0.811757	0.820047	-2.12783	-0.958273
RGCC	1	1	3	1.86289e-21	6.93319e-19	0.249717	0.720687	0.476896	0.319237	0.928526
MT1M	1	1	4	3.5614e-69	1.01619e-65	0.709449	1.7218	1.58219	1.32699	1.10051
CRYAB	1	1	4	6.9541e-66	1.70077e-62	-0.210536	1.76637	1.67359	-0.0183206	0.512286
HILPDA	1	1	4	1.01596e-22	4.70087e-20	0.111195	0.594032	0.527869	-0.63953	0.571377
MTATP6P1	1	1	4	1.78341e-21	6.78489e-19	-0.991043	0.0325612	0.1363	-0.487975	0.234074
TPD52L1	1	1	5	1.20591e-22	5.43295e-20	0.80291	0.64182	0.870901	0.324348	1.07991
LRMDA	1	1	5	2.96274e-18	9.05751e-16	0.230584	0.377737	0.392708	0.240859	0.408072
FTL	1	1	6	2.34019e-64	5.00802e-61	0.494167	2.29697	0.691531	0.681242	1.84865
NEAT1	1	1	6	1.06663e-58	2.02896e-55	0.417673	2.03694	2.13031	-0.61937	1.8082
HIST2H4A	1	1	7	4.55108e-17	1.25669e-14	0.122961	0.353774	0.324653	0.246758	0.380543
FP236383.2	1	1	7	2.56504e-13	4.02876e-11	-0.163744	-0.184469	-0.171316	-1.77793	0.0671072
FGFR3	1	1	8	1.65929e-58	2.8407e-55	0.181058	-2.00272	-1.01427	0.0290586	-1.13751
HSPA1A	1	1	8	3.41762e-47	4.17926e-44	-0.515914	0.944106	1.07306	-0.211064	0.146515
MT3	1	1	8	1.12793e-45	1.20689e-42	0.756928	1.2184	1.58971	1.49582	0.505944
MAP1B	1	1	8	5.06753e-17	1.37708e-14	-0.858115	-0.228879	-0.910063	-0.254648	-0.195968
PCSK1N	1	1	9	1.20334e-16	3.12139e-14	-0.746736	-0.264113	-0.807601	-0.344504	-0.411906
COL5A3	1	1	10	2.72078e-55	4.23453e-52	0.690762	-1.94955	-1.03495	0.4265	-0.187102
CCK	1	1	10	5.56743e-16	1.34246e-13	-0.789486	-0.434265	-0.599827	0.0862653	-0.463829
TKT	1	1	10	1.02367e-13	1.77023e-11	0.451107	0.520594	0.469129	0.546406	0.869812
AL024508.2	1	1	10	6.43157e-12	8.46988e-10	0.143141	0.184513	0.226568	0.240841	0.189664
NTM	1	1	11	4.79138e-50	6.8357e-47	0.601644	-1.56658	-0.474086	-0.728859	-0.909332
CIRBP	1	1	11	3.66722e-45	3.6931e-42	-0.0120289	-1.62881	-1.23067	-0.383251	-1.39345
SNAP25	1	1	11	2.87835e-17	8.3521e-15	-0.737072	-0.680012	-0.861687	-0.208026	-0.408174
HP1BP3	1	1	11	1.97214e-14	3.83672e-12	0.078343	0.633591	0.521874	-0.0261512	0.773007
SORBS1	1	1	11	8.64484e-11	9.30816e-09	0.00260684	-0.405202	-0.134537	-1.45691	-0.22564
HSPB1	1	1	12	1.20371e-49	1.58519e-46	-0.439325	1.42058	1.19065	-0.21152	1.16209
PON2	1	1	12	1.57105e-15	3.58619e-13	0.893885	0.342622	-0.126171	0.23072	0.547732
P4HA1	1	1	12	4.01098e-10	3.92389e-08	0.0537356	0.156702	0.147121	0.206437	0.0894141
RPL13	1	1	13	1.68455e-15	3.79467e-13	-0.778049	-0.124903	-0.393727	-0.0152719	-0.518561
ATP5J	1	1	13	1.4715e-09	1.27386e-07	0.216431	0.312459	0.25344	0.622854	0.112945
C1orf61	1	1	14	3.59362e-46	4.10152e-43	0.602688	-1.52565	-0.575491	0.866487	-1.47332
RPL10P9	1	1	14	7.46218e-33	6.38762e-30	-0.0601266	-0.249538	-1.04459	-0.0558561	-0.714204
FAM171B	1	1	14	6.88115e-14	1.21449e-11	0.881417	0.860083	0.408276	0.92578	1.65312
NUPR1	1	1	15	8.49808e-27	6.06196e-24	0.316268	0.799517	0.791054	0.353659	0.215122
TMSB4X	1	1	15	4.13115e-15	8.95257e-13	-0.807847	-0.554826	-0.74163	-0.481928	-0.461942
ID2	1	1	15	1.27658e-12	1.86795e-10	-0.204388	-0.212353	-0.342374	-0.171634	-1.96291
SP100	1	1	15	1.82037e-09	1.55048e-07	-0.127096	-0.369115	-0.226996	-1.20902	-0.313712
AC007325.2	1	1	16	2.52618e-37	2.40268e-34	-0.00824777	-1.5149	-0.852913	-0.365598	-0.675395
CALM2	1	1	16	1.09661e-26	7.50961e-24	-0.265432	-0.14344	-1.04434	-0.354038	-0.223359
ATP1B1	1	1	16	8.77243e-15	1.7879e-12	-0.802455	-0.109618	-0.767456	-0.253545	-0.223663
FAM171A1	1	1	16	2.29525e-09	1.89078e-07	0.0857828	-0.0413214	0.0951923	0.280823	0.0303984
ADGRV1	1	1	17	6.31356e-32	5.14706e-29	0.182866	-1.36446	-0.664062	-0.338076	-0.929488
SLC1A2	1	1	17	2.34707e-24	1.29619e-21	0.705153	-1.0091	-0.971149	0.62187	0.165187
NRGN	1	1	17	1.08853e-14	2.16694e-12	-0.732329	-0.198805	-0.492912	-0.540582	-0.40196
RPL17P50	1	1	17	2.37588e-12	3.30692e-10	0.0695593	0.261632	0.176368	0.0820046	0.261632
G0S2	1	1	17	3.05197e-09	2.46461e-07	0.0822522	0.151819	0.167976	0.188393	0.188393
PTGDS	1	1	18	9.61078e-28	7.47893e-25	0.292091	-1.13615	-0.989374	-0.10515	-1.18209
CALM1	1	1	18	2.8504e-14	5.35637e-12	-0.827936	0.12262	-0.489561	-0.380735	-0.251549
RAB10	1	1	18	5.13057e-12	6.86214e-10	-0.00127772	0.0843852	0.0871214	-0.0473695	0.229014
PLP1	1	1	18	1.41801e-08	9.78884e-07	-0.292782	0.0908047	0.101965	-1.15047	0.158974
GJB6	1	1	19	4.51703e-14	8.22675e-12	0.652122	0.662957	0.499665	0.556838	0.900838
SERPINB9	1	1	19	6.87194e-12	8.9127e-10	0.0569578	0.155409	0.149745	-0.103725	0.289941
COL6A3	1	1	19	1.83461e-08	1.24637e-06	-0.0248776	-0.298017	-0.168143	-1.11167	-0.16701
LCNL1	1	1	20	2.32842e-27	1.73315e-24	-0.0374746	-1.16742	-0.648039	0.00514419	-0.676403
AC114760.2	1	1	20	9.04334e-24	4.69157e-21	0.381284	0.406027	0.586327	0.321945	0.526528
PRRG3	1	1	20	2.0037e-08	1.35052e-06	-0.103485	-0.133034	-0.136395	-1.14496	-0.0219795
NCAN	1	1	21	2.29212e-26	1.50927e-23	0.0179341	-1.2153	-0.463366	0.12544	-0.953862
TTYH1	1	1	21	2.29884e-23	1.12446e-20	0.318481	-0.827477	-0.978342	0.172317	-0.289538
ACTB	1	1	22	2.97274e-14	5.4724e-12	-0.739389	-0.15091	-0.772881	-0.930397	-0.454148
PSMG2	1	1	22	7.77688e-08	4.59104e-06	-0.00576238	0.0211879	0.000941115	0.166877	-0.00183372
SNRNP70	1	1	23	2.85145e-26	1.80803e-23	-0.0629369	-1.19339	-0.399852	-0.152157	-0.740998
NQO1	1	1	23	1.46086e-11	1.78642e-09	0.135102	0.279931	0.214816	0.0946486	0.345336
EFHC1	1	1	23	1.03091e-07	5.96254e-06	0.0775991	-0.0265687	-0.00667244	0.15659	0.0570266
RNA5-8S5	1	1	24	8.27918e-21	3.01573e-18	0.0703078	-0.993779	-0.940942	-0.924407	-0.834191
ID3	1	1	24	4.03968e-13	6.23057e-11	-0.850741	0.320538	0.174766	-0.580861	-0.985183
MRPL24	1	1	24	1.2469e-07	7.09199e-06	0.0282259	0.0480728	-0.0118615	0.143403	0.0354163
MIAT	1	1	25	9.70772e-26	5.93558e-23	0.00319746	-1.13697	-0.800284	-0.213713	-0.107433
RNA5-8SN1	1	1	25	1.2467e-20	4.44656e-18	0.0961651	-0.793781	-0.861413	-0.656465	-0.856488
ATP1B2	1	1	25	8.1288e-13	1.21013e-10	0.774523	-0.124166	0.19611	1.0145	0.716249
COA6	1	1	25	1.84033e-07	1.00659e-05	0.0968721	0.125548	0.0952314	0.194833	0.114359
NAT8L	1	1	26	6.15705e-25	3.51362e-22	-0.0444532	-1.11132	-0.228236	-0.0657373	-0.375445
ACSL6	1	1	26	8.51769e-20	2.97598e-17	0.0640673	-0.847393	-0.787111	0.0246632	-0.335161
SMTN	1	1	26	9.21252e-20	3.15437e-17	0.38598	0.408697	0.576134	0.362454	0.598469
YWHAH	1	1	26	7.78282e-14	1.35961e-11	-0.600476	-0.483196	-0.691056	-0.614919	-0.216947
MT1H	1	1	26	2.29227e-07	1.21123e-05	-0.171715	-0.045419	0.120107	0.207942	-0.696911
EGLN3	1	1	27	4.87472e-24	2.60797e-21	0.36937	0.889991	0.583024	0.762432	0.865347
AHSA1	1	1	27	2.6971e-11	3.11989e-09	0.089033	0.353578	0.285479	0.212343	0.449388
RIDA	1	1	27	2.27815e-09	1.89078e-07	0.177528	0.208181	0.299575	0.33348	0.205688
SLC39A12	1	1	28	1.35757e-11	1.69647e-09	0.425608	0.197643	0.308355	0.288212	0.440085
ITGB8	1	1	29	4.25528e-23	2.02362e-20	0.149198	0.789075	0.46601	-0.289734	0.666982
HES4	1	1	29	3.27288e-19	1.07753e-16	-0.145297	-0.580428	-0.798935	-0.0996777	-0.457939
RPS18	1	1	29	1.37819e-11	1.70975e-09	-0.615748	0.118057	-0.169472	-0.165012	-0.342827
RN7SKP71	1	1	29	3.80784e-11	4.34601e-09	0.154351	0.264811	0.241799	0.0192992	0.310771
EPHX1	1	1	30	9.9392e-19	3.15109e-16	0.395923	0.817986	0.518272	0.494466	0.953726
SFXN5	1	1	30	2.12927e-16	5.36075e-14	0.546187	-0.879869	-0.290911	0.211579	-0.0639943
TSC22D1	1	1	31	1.27723e-22	5.60671e-20	0.01676	0.831508	0.537152	-0.66347	0.802729
HES1	1	1	31	1.15221e-18	3.58652e-16	-0.138793	-0.566485	-0.840389	-0.0834079	-1.25665
MAP1A	1	1	31	3.98335e-11	4.51622e-09	-0.543679	-0.0288931	-0.310079	-0.459611	0.182854
RN7SKP80	1	1	31	5.72111e-11	6.31906e-09	0.203083	0.293556	0.287807	0.10051	0.328759
RPLP2	1	1	31	5.82418e-07	2.73929e-05	-0.0357087	0.342508	0.0497343	0.660655	-0.400589
SON	1	1	32	1.77494e-22	7.59676e-20	-0.0473901	-1.172	-0.334775	-0.701721	-0.111392
RNA5-8SN5	1	1	32	1.15474e-17	3.46827e-15	0.117806	-0.87249	-0.806812	-0.74836	-0.626518
CEBPD	1	1	32	2.69704e-07	1.38659e-05	-0.258721	0.291766	0.159344	-1.05926	0.257894
MFGE8	1	1	33	3.1131e-22	1.26896e-19	0.054791	-1.05607	-0.572047	0.0179748	-0.517418
BEX1	1	1	33	1.26647e-17	3.73827e-15	-0.382777	-0.377267	-0.745521	-0.044565	-0.578942
CALM3	1	1	33	1.46978e-10	1.52501e-08	-0.496921	-0.357036	-0.426221	-0.0786558	-0.103439
HDDC2	1	1	33	8.52548e-07	3.79107e-05	0.239419	0.187921	0.200913	0.403617	0.260895
SRRM2	1	1	34	3.9671e-22	1.57946e-19	-0.0382217	-1.00013	-0.229258	-0.20102	-0.17539
SAT1	1	1	34	1.58334e-11	1.90893e-09	0.180351	-0.496517	-0.773829	-1.18569	-0.347808
VSNL1	1	1	34	9.22874e-11	9.81342e-09	-0.543289	-0.340488	-0.57022	-0.0351322	-0.292322
S100B	1	1	34	1.70752e-10	1.75047e-08	-0.0728379	0.116155	0.0910617	0.0261432	-1.69193
LUC7L3	1	1	35	1.15923e-21	4.51044e-19	0.082649	-1.09091	-0.25717	-0.485766	-0.47492
STMN1	1	1	35	1.96612e-10	1.99171e-08	-0.562844	-0.396143	-0.600844	-0.0306438	-0.476853
SDC4	1	1	35	2.58482e-10	2.5728e-08	0.535125	0.363972	-0.270429	-0.148931	0.858368
TRIL	1	1	35	1.1465e-06	4.93166e-05	0.0891849	-0.0934436	-0.075686	0.195199	0.0585236
HSPA1B	1	1	36	1.01153e-16	2.6642e-14	-0.500356	0.419037	0.430037	-0.656567	-0.193859
NFKBIA	1	1	36	7.2096e-13	1.0827e-10	0.0370565	0.449367	0.122472	0.176078	0.473787
UCHL1	1	1	36	1.36336e-10	1.42321e-08	-0.53479	-0.37382	-0.594986	-0.272532	-0.344363
BLOC1S1	1	1	36	1.24022e-06	5.25559e-05	0.0331995	0.0882211	0.0622052	0.291604	-0.472835
RPL15	1	1	37	4.1012e-10	3.98935e-08	-0.598118	0.0456546	-0.242434	-0.171935	-0.376937
NINJ1	1	1	37	1.61266e-09	1.38044e-07	-0.0874848	0.1234	0.0667846	-0.0381454	0.176585
KPTN	1	1	37	1.64713e-06	6.60394e-05	0.053839	0.0481043	0.0589936	0.12114	0.0953272
NPIPB5	1	1	38	3.00552e-19	1.00891e-16	-0.0043506	-0.972887	-0.292677	-0.379883	-0.548465
SLC1A3	1	1	38	1.80261e-16	4.60607e-14	0.43258	-0.697311	-0.812055	-0.0453566	0.382822
MTRNR2L12	1	1	38	5.84733e-10	5.56146e-08	-0.439886	-0.0770272	-0.193946	-0.347267	-0.101059
FDX1	1	1	38	8.95734e-07	3.97279e-05	0.00605475	0.0946614	0.0714737	0.11966	0.11966
MACF1	1	1	39	9.34193e-19	3.01762e-16	0.30766	-1.05649	-0.430223	-0.341449	-0.623108
SLC2A1	1	1	39	2.7585e-09	2.23818e-07	0.0729029	0.0805424	0.117287	0.150809	0.183062
TMEM184B	1	1	39	2.1718e-06	8.43111e-05	0.0525035	-0.311486	-0.178382	0.213127	-0.0242212
TNIK	1	1	40	5.14942e-15	1.08837e-12	0.0696206	-0.289241	-0.780719	-0.283866	-0.145735
SPARC	1	1	40	8.96729e-10	8.20962e-08	-0.449571	0.0386218	-0.0458914	-0.0823048	-0.23808
SLC29A4	1	1	40	3.23114e-09	2.56098e-07	0.176298	0.104414	0.0860512	0.21546	0.284342
SPRY1	1	1	40	2.19141e-06	8.46882e-05	0.0754465	-0.0359262	-0.0816078	0.124118	-0.00588011
TUBB2A	1	1	41	6.87974e-15	1.43636e-12	-0.196577	-0.403619	-0.801498	-0.341839	-0.123917
RPS2	1	1	41	9.10582e-10	8.29211e-08	-0.574083	0.296571	-0.138494	-0.0632233	0.290959
EGFR	1	1	41	3.27345e-09	2.57954e-07	0.0348744	-0.0528073	-0.0191811	0.0272259	0.168124
ZNF667-AS1	1	1	41	2.53537e-06	9.61016e-05	-0.00985885	0.184332	0.189453	0.275847	0.17333
RPSA	1	1	42	1.48277e-09	1.27563e-07	-0.468273	0.0880771	-0.197766	-0.193454	0.0653154
NWD1	1	1	42	3.29976e-09	2.57954e-07	0.031712	0.0729639	0.111196	0.0922869	0.167244
SALL1	1	1	42	2.53726e-06	9.61016e-05	0.0265892	0.017877	0.0719763	0.118334	0.0872175
TOB1	1	1	43	3.85489e-17	1.09993e-14	0.178762	0.717816	0.0489927	-0.403546	-0.277377
HSPE1	1	1	43	9.32835e-15	1.87884e-12	0.0471498	0.634173	0.606589	0.583313	0.187523
SYT1	1	1	43	2.29399e-09	1.89078e-07	-0.558932	-0.0146387	-0.52247	-0.0972129	-0.161807
ANKRD36B	1	1	43	2.60612e-06	9.78436e-05	0.0395625	-0.255624	-0.0144235	-0.878812	-0.361881
DST	1	1	44	4.19759e-17	1.17808e-14	0.223102	-0.980602	-0.104696	-0.423961	-0.319323
HSP90AA1	1	1	44	3.90736e-16	9.59431e-14	-0.617528	0.959515	0.812975	-0.147025	1.18919
WIF1	1	1	44	1.32061e-14	2.59872e-12	0.231922	-0.614245	-0.765703	0.26659	0.063182
NSRP1	1	1	44	1.023e-08	7.17774e-07	0.0342121	-0.0319751	0.0499949	-0.0833563	0.169796
COX20	1	1	44	2.66604e-06	9.94392e-05	0.086088	0.0496021	0.0558263	0.166425	0.0386012
IGFBP7	1	1	45	9.52544e-17	2.54806e-14	-0.0379611	0.608506	-0.0931549	0.0510995	0.559577
TUBA1A	1	1	45	1.03084e-09	9.23974e-08	-0.503492	-0.210617	-0.566008	-0.59455	-0.285676
AC239868.2	1	1	45	3.15539e-06	0.000115923	0.0273024	0.132687	0.0932294	0.15239	0.129679
LINC00969	1	1	46	3.18002e-06	0.000116578	0.00703735	-0.272538	-0.165027	-0.877096	-0.102607
AC092535.1	1	1	47	2.04131e-14	3.92665e-12	0.0623074	-0.0586942	-0.706357	-0.00520892	-0.32448
HSPA2	1	1	47	2.49484e-11	2.90555e-09	0.0119442	0.352931	0.270595	0.00170627	0.357866
SNCB	1	1	47	3.89985e-09	2.99397e-07	-0.401099	-0.157637	-0.392675	-0.0567404	-0.288889
DIO2	1	1	47	3.62255e-06	0.000131394	0.0906521	-0.209523	-0.334496	0.191427	-0.10303
NPIPB3	1	1	48	3.92291e-16	9.59431e-14	0.0346405	-0.879408	-0.287071	-0.211882	-0.454861
PPIA	1	1	48	4.38099e-09	3.31869e-07	-0.47847	-0.277725	-0.458394	0.0295297	-0.72869
RASD1	1	1	48	3.72942e-06	0.000134416	-0.17169	0.148768	0.112065	-0.952492	-0.0452552
APOE	1	1	49	6.58298e-14	1.18632e-11	0.134005	-0.382032	-0.825207	0.507583	0.0971351
DNM1	1	1	49	5.77958e-09	4.22848e-07	-0.368222	-0.165712	-0.24389	-0.0208562	-0.135699
AXL	1	1	49	2.70641e-08	1.77524e-06	0.240194	0.377003	0.193999	0.0344118	0.468728
PSD2	1	1	49	4.17185e-06	0.000147872	0.150231	-0.38096	0.0921421	0.325833	-0.0731268
ANKDD1A	1	1	50	1.17742e-15	2.79964e-13	-0.00293967	-0.703359	-0.354186	-0.229221	-0.272902
RAB3A	1	1	50	2.99811e-10	2.94987e-08	-0.338029	-0.194101	-0.437251	-0.208577	-0.160185
FOS	1	1	50	5.67983e-08	3.48526e-06	-0.387459	0.0716059	-0.00270794	-0.456141	-1.23521
COA5	1	1	50	4.56722e-06	0.000160556	-0.0320604	0.0494406	0.0268296	0.126558	0.11131
ADGRB1	1	1	51	1.24152e-15	2.91162e-13	-0.0699054	-0.734845	-0.209591	0.0153805	-0.573226
HNRNPL	1	1	51	1.37414e-13	2.30639e-11	-0.143123	-0.389019	-0.786866	-0.244627	-0.233085
HIF3A	1	1	51	7.98287e-09	5.69444e-07	0.604913	-0.0149067	0.517214	-0.398269	0.505528
AP000769.1	1	1	51	7.62079e-08	4.54592e-06	0.0852972	0.223836	0.215695	0.308445	0.348107
NDUFS6	1	1	51	5.27256e-06	0.000180894	0.0573494	0.043293	0.0573816	0.244034	-0.274274
GABBR1	1	1	52	1.43468e-15	3.31916e-13	-0.0624239	-0.785461	-0.413562	-0.180716	-0.415061
GJA1	1	1	52	8.08557e-09	5.74377e-07	0.54342	0.223748	0.0310659	0.415362	0.710532
MGLL	1	1	52	8.28368e-08	4.87342e-06	0.203994	0.170675	0.192764	0.329377	0.574298
NDUFAF2	1	1	52	5.599e-06	0.000190566	0.0419629	0.0307136	-0.0101433	0.118862	0.0756989
NPIPB12	1	1	53	2.33781e-15	5.19783e-13	0.0369747	-0.848071	-0.22928	-0.265449	-0.546871
VEGFA	1	1	53	2.41284e-09	1.97645e-07	0.362412	0.369794	0.480862	0.525897	0.571932
GAP43	1	1	53	1.75091e-08	1.19903e-06	-0.43134	-0.107395	-0.424937	0.0845084	0.0565121
MRAS	1	1	53	7.13364e-06	0.000234411	0.138695	0.242168	0.244775	0.451516	0.379684
SLC14A1	1	1	54	2.82397e-15	6.19825e-13	0.174743	0.673446	0.395024	-0.551298	0.573226
PEBP1	1	1	54	2.51127e-08	1.65996e-06	-0.553451	-0.123749	-0.351704	-0.168259	-0.315628
KLF6	1	1	54	1.54488e-07	8.64326e-06	-0.0210928	0.088589	0.0250314	-0.255461	0.134757
AL391807.1	1	1	55	5.07751e-15	1.08659e-12	0.146756	-0.778506	-0.596463	-0.131863	-0.335298
PTN	1	1	55	1.41267e-12	2.04957e-10	0.443217	-0.2957	-0.763275	0.317287	0.000189888
NEFL	1	1	55	1.15277e-08	8.02254e-07	-0.379478	-0.207268	-0.435433	0.00701887	-0.273428
NCSTN	1	1	55	1.56849e-07	8.74677e-06	0.0570967	0.031856	-0.00517519	0.0654055	0.141691
C19orf24	1	1	55	8.69372e-06	0.000280295	0.0108147	-0.0930105	0.0754763	0.133002	0.0681996
HNRNPH1	1	1	56	8.00287e-15	1.65071e-12	0.438234	0.936781	0.629516	-0.325459	0.805352
BAG3	1	1	56	1.93717e-13	3.12871e-11	0.0116491	0.400557	0.325759	0.00618347	0.394516
RHOBTB3	1	1	56	1.55977e-12	2.22527e-10	0.282481	0.337106	0.555636	0.245304	0.569218
IDS	1	1	56	3.85225e-08	2.46084e-06	-0.425611	-0.0986246	-0.229531	-0.488613	-0.0192689
PTMS	1	1	56	9.16897e-06	0.00029286	-0.00972684	0.190788	0.139655	0.346118	0.315363
CSRP1	1	1	57	1.73518e-12	2.45506e-10	0.221878	0.384191	0.622618	0.582306	0.508148
S100A13	1	1	57	4.32315e-08	2.73501e-06	0.388919	0.416754	0.23218	0.391987	-0.0901389
JAM2	1	1	57	1.81853e-07	9.97859e-06	0.12196	0.172771	0.129294	0.0158763	0.264536
AC091729.3	1	1	57	1.02528e-05	0.00031956	0.0488942	0.076437	0.0478001	0.101107	0.0506994
ADGRG1	1	1	58	2.70679e-14	5.14891e-12	0.0706973	-0.761829	-0.478426	-0.0150023	-0.267512
NHSL1	1	1	58	4.88722e-08	3.03583e-06	0.51621	0.36792	-0.0393433	0.235638	0.469205
MAP7D1	1	1	58	1.87946e-07	1.02472e-05	-0.0863674	-0.00152854	-0.0656867	-0.047329	0.134102
ACTG1	1	1	59	4.96198e-12	6.68891e-10	-0.35635	-0.240467	-0.673542	-0.327234	-0.386088
ENC1	1	1	59	4.8942e-08	3.03583e-06	-0.381121	-0.00328807	-0.156375	-0.0657012	0.0754223
AL928970.1	1	1	59	2.04511e-07	1.10102e-05	0.052825	0.00103389	-0.00676938	-0.0958136	0.142817
ANKRD36	1	1	59	1.32017e-05	0.000393751	-0.037762	-0.211666	-0.0600239	-0.769512	-0.379819
MICALL2	1	1	60	2.87842e-14	5.35637e-12	0.10592	-0.724641	-0.090149	-0.0503031	-0.257386
RTN1	1	1	60	6.35672e-12	8.43621e-10	-0.438214	-0.417081	-0.587368	-0.108981	-0.33831
IRF2BPL	1	1	60	2.25278e-07	1.19404e-05	-0.0390018	0.109308	0.0788716	0.161797	0.223288
DTNA	1	1	60	1.41382e-05	0.000415174	0.101757	-0.457294	-0.172362	-0.897715	-0.490495
LCN12	1	1	61	6.49941e-12	8.49388e-10	-0.00783591	-0.38266	-0.402477	-0.0497911	-0.347213
TSPYL1	1	1	61	5.01062e-08	3.08568e-06	-0.464156	-0.147897	-0.366293	0.205726	0.124946
MCFD2	1	1	61	2.32744e-07	1.22603e-05	0.0162013	-0.0296398	-0.0523991	0.0825951	0.145193
AGGF1	1	1	61	1.48482e-05	0.000430122	0.0298508	-0.018263	-0.0375167	0.113928	0.0459258
GPC1	1	1	62	6.859e-14	1.21449e-11	-0.0829418	-0.624478	-0.455389	-0.0603242	-0.277414
COPB1	1	1	62	2.51418e-07	1.30829e-05	0.0379218	0.0573786	0.00932094	-0.00435975	0.141651
CPSF4	1	1	62	1.61522e-05	0.000460109	0.0341737	0.0154698	0.0520564	0.102941	0.080287
CFL1	1	1	63	2.29721e-09	1.89078e-07	-0.48661	-0.161889	-0.557508	-0.113751	-0.222527
SEC22B	1	1	63	2.55833e-07	1.32723e-05	0.0917429	0.165877	0.0192904	-0.370143	0.300427
SLC39A3	1	1	63	1.66265e-05	0.000471452	0.0349533	0.0697135	-0.0140226	0.100867	0.0783861
SLC3A2	1	1	64	6.05145e-08	3.68686e-06	0.493625	0.234312	0.0794099	0.172001	0.418417
FAM3A	1	1	64	2.71813e-07	1.39324e-05	0.0734459	0.0206174	0.0949274	0.0881934	0.228539
CARS2	1	1	64	1.69692e-05	0.000479394	-0.0474387	-0.0284447	0.0346803	0.086876	-0.009094
MTSS1L	1	1	65	1.08095e-13	1.85058e-11	0.0917856	-0.825895	-0.00540857	0.0157397	-0.0200978
CPE	1	1	65	2.23838e-13	3.54824e-11	0.286331	0.868666	0.523849	0.961209	0.812352
DNAJC3	1	1	65	3.23359e-07	1.62343e-05	0.103168	0.1966	0.0255481	-0.0536375	0.419623
COL16A1	1	1	66	1.09196e-13	1.85092e-11	0.0148077	-0.755396	-0.378119	0.182757	-0.596125
TMSB10	1	1	66	2.44263e-11	2.86424e-09	-0.500431	-0.456339	-0.704172	0.359945	-0.239423
KIF5A	1	1	66	6.76223e-08	4.09079e-06	-0.447509	-0.0848555	-0.279591	-0.264882	0.0288397
TECR	1	1	66	3.37389e-07	1.68892e-05	0.237838	0.271776	0.110857	0.405796	0.637065
AC002429.2	1	1	66	2.58074e-05	0.000680775	0.0795071	-0.23493	-0.130694	0.125221	-0.041153
FAM215B	1	1	67	2.87722e-13	4.47801e-11	0.0672013	0.306263	0.28839	0.0939901	0.260188
TUBAP2	1	1	67	6.94873e-08	4.18881e-06	-0.269684	-0.0623331	-0.171073	-0.327333	-0.0486698
DCTN3	1	1	67	2.59548e-05	0.000683608	-0.0221877	-0.0493146	-0.13016	0.169298	0.00787605
MT2P1	1	1	68	1.4637e-13	2.43286e-11	0.181412	0.348134	0.300238	0.151175	0.290309
HES5	1	1	68	2.07382e-12	2.91015e-10	0.00848856	-0.587734	-0.441787	-0.00711565	-0.115569
NECAB1	1	1	68	7.06642e-08	4.24481e-06	-0.292745	-0.062111	-0.0666647	-0.103305	-0.0290592
EPHA4	1	1	68	4.18494e-07	2.0412e-05	-0.0226973	0.0630793	0.0468364	0.0922769	0.13808
RN7SL5P	1	1	68	1.45985e-05	0.000425045	0.0438431	0.103286	0.0961918	0.111704	0.111704
MYO6	1	1	69	1.53271e-13	2.51322e-11	-0.000227389	-0.668079	-0.321078	-0.432617	-0.254994
STMN2	1	1	69	7.56462e-08	4.52819e-06	-0.419916	-0.116432	-0.412406	0.0476646	-0.0024797
FNDC4	1	1	69	4.20205e-07	2.04372e-05	-0.0085832	0.0289659	-0.0315712	0.0283264	0.138242
COX7A1	1	1	69	3.08675e-05	0.000798264	-0.0189664	0.0150676	-0.0429267	0.10745	0.0585311
RPLP1	1	1	70	1.5414e-13	2.51322e-11	-0.0809059	0.769688	0.264583	0.31224	0.324547
BASP1	1	1	70	8.92684e-08	5.19821e-06	-0.390121	-0.187053	-0.350762	0.0643737	-0.0518997
RN7SKP255	1	1	70	2.1615e-07	1.1528e-05	0.0738805	0.148766	0.10868	-0.0317914	0.148766
SLC25A39	1	1	70	7.72777e-07	3.52799e-05	0.223307	0.327988	0.298582	0.373656	0.277647
F3	1	1	71	1.62272e-10	1.67355e-08	0.353065	-0.562445	-0.712907	-0.0209145	-0.530259
GLRX2	1	1	71	3.38852e-05	0.000871043	0.0108793	0.0569533	0.0356938	0.0978893	-0.0723989
GOLGA8B	1	1	72	2.13993e-13	3.42389e-11	0.0541857	-0.641984	-0.430464	-0.132555	-0.494624
RN7SKP203	1	1	72	5.51985e-09	4.05579e-07	0.14547	0.234451	0.185226	0.0055196	0.235144
RPL3	1	1	72	1.14101e-07	6.53315e-06	-0.505607	0.0790581	-0.410093	-0.0289738	-0.0893602
SSX2IP	1	1	72	1.73107e-05	0.000487434	0.00423172	-0.0591255	-0.013293	0.0954296	0.0954296
STARD3	1	1	73	4.62562e-09	3.47327e-07	0.214613	0.326455	0.359415	0.107468	0.411105
SYN1	1	1	74	1.48012e-07	8.33543e-06	-0.275236	0.0199938	-0.236019	-0.13618	-0.0221349
LINC01158	1	1	74	1.61787e-07	8.99285e-06	0.21352	0.25473	0.334263	0.371695	0.146339
HERC2P9	1	1	74	5.17217e-07	2.45965e-05	0.160325	0.152057	0.177414	0.0823794	0.36797
IL17RB	1	1	75	4.90131e-13	7.492e-11	0.397363	0.560139	0.4202	0.517629	0.476323
CUTALP	1	1	75	5.37076e-10	5.16558e-08	-0.00506439	-0.319342	-0.427858	-0.0186777	-0.189099
CXCL14	1	1	75	1.10024e-07	6.32081e-06	0.203586	-0.22416	-0.502134	0.382514	0.0212659
CAMK2A	1	1	75	1.67255e-07	9.26666e-06	-0.350949	0.0620542	-0.247008	-0.0238303	0.03891
DHX9	1	1	75	5.41808e-07	2.56946e-05	-0.0332288	-0.118852	-0.0021828	0.0776494	0.125046
PLXNB1	1	1	76	6.9967e-13	1.06003e-10	0.190434	-0.762631	-0.191071	-0.0205068	-0.244081
JUN	1	1	76	1.76e-07	9.71974e-06	-0.395274	0.0535752	-0.0594423	-0.507679	-0.799909
EXOSC10	1	1	76	5.47272e-07	2.5882e-05	0.0267835	-0.0816108	-0.0368812	-0.0739655	0.12885
MED28	1	1	76	4.85345e-05	0.00117195	-0.0113023	-0.026385	0.0115263	0.104356	-0.0865938
2019-03-06	1	1	77	2.10495e-07	1.12615e-05	0.523897	0.518008	-0.0529169	-0.0394101	0.774023
SOX9-AS1	1	1	77	5.58551e-05	0.00131532	0.0740296	-0.0567324	-0.0157864	0.155254	0.120299
CLU	1	1	78	1.16866e-12	1.72478e-10	0.334665	0.734776	0.426142	0.717864	0.573231
ADM	1	1	78	5.15009e-11	5.76271e-09	0.0278847	0.221129	0.213638	0.00980831	0.177298
FBXL17	1	1	78	5.61402e-05	0.00132022	0.0258516	-0.02515	0.0151707	0.102534	0.0576675
IQCA1	1	1	79	1.52314e-12	2.19128e-10	0.220612	-0.783894	0.169035	-0.0249575	-0.180362
AL450405.1	1	1	79	7.9178e-10	7.367e-08	-0.00928607	-0.410251	-0.326552	-0.0243459	-0.774593
FKBP8	1	1	79	2.19592e-07	1.16752e-05	-0.393218	-0.0252389	-0.138861	-0.0704378	0.230223
TMEM242	1	1	79	7.78522e-07	3.54476e-05	0.00181498	0.0657114	0.035771	0.0595263	0.127631
MBP	1	1	79	8.73769e-06	0.000281183	-0.1934	-0.0275934	-0.0518376	-0.717755	-0.0257359
AC008957.3	1	1	80	8.10263e-10	7.48345e-08	0.0151757	-0.280654	-0.40365	-0.144188	-0.262732
THY1	1	1	80	2.45391e-07	1.28868e-05	-0.358339	-0.0154425	-0.227041	-0.0502907	-0.111582
GLUL	1	1	80	4.7781e-07	2.29135e-05	0.531218	-0.364265	-0.496845	0.889731	0.696543
DTNBP1	1	1	80	7.84611e-07	3.56301e-05	0.0186366	0.0827017	0.00804428	0.0346201	0.135168
CAMK2N1	1	1	81	2.4764e-07	1.29256e-05	-0.424073	0.0241146	-0.0980328	-0.140959	0.134424
PDE4D	1	1	81	7.877e-07	3.56757e-05	0.229042	0.272086	0.0512297	0.092103	0.46495
KPNA5	1	1	81	6.14672e-05	0.00143368	-0.0763431	-0.0463618	-0.0595341	0.106199	-0.0132093
CHKA	1	1	82	3.46925e-12	4.78981e-10	0.068732	-0.532775	-0.134207	0.013991	-0.1235
SLC25A6	1	1	82	2.9373e-07	1.49662e-05	-0.353572	0.0504928	-0.29335	-0.282922	-0.154302
ARF6	1	1	82	8.3256e-07	3.74106e-05	-0.0561108	0.0630608	-0.0337824	0.0318649	0.131597
C4B	1	1	82	7.25995e-05	0.00164188	0.0543001	0.0824897	0.0475044	-0.660279	-0.148963
NSMF	1	1	83	3.94695e-12	5.40574e-10	-0.0858056	-0.649834	-0.309013	-0.266935	-0.666507
KIAA0930	1	1	83	3.08353e-07	1.55723e-05	0.502659	0.0619631	0.307585	0.403126	0.570182
VSIR	1	1	83	6.45188e-07	3.00153e-05	0.0765892	0.279978	0.30275	0.00265682	0.396885
NDUFB2	1	1	83	7.54522e-05	0.00169966	0.125383	0.215428	0.145948	0.425912	-0.0843117
MINOS1	1	1	84	4.15073e-12	5.63973e-10	0.144064	0.4451	0.221926	0.33688	0.12734
PHYHIP	1	1	84	3.19036e-07	1.60644e-05	-0.272219	-0.070591	-0.12617	-0.162795	-0.027349
STK17B	1	1	84	1.01808e-06	4.45768e-05	0.302556	0.300101	0.140745	0.0334113	0.46267
FP671120.4	1	1	84	7.68165e-05	0.00172455	-0.0458834	-0.0428031	-0.0252119	-0.590553	-0.0104222
MAP2	1	1	85	3.44222e-07	1.7181e-05	-0.365229	-0.0323267	-0.255226	-0.115956	-0.248866
TM9SF4	1	1	85	1.08709e-06	4.69974e-05	0.0156879	0.0163039	0.0517499	-0.0370575	0.12347
FLNA	1	1	85	7.70927e-05	0.00172752	-0.118073	-0.0910417	-0.0885512	-0.591291	-0.125423
ANKRD49	1	1	86	1.18292e-06	5.07557e-05	-0.0283311	0.0434245	0.0567087	0.0105008	0.126527
GRIN1	1	1	87	4.00088e-07	1.97487e-05	-0.305442	-0.00355477	-0.0746009	-0.183961	0.100281
PTPA	1	1	87	1.1902e-06	5.09408e-05	-0.0130895	-0.0546299	-0.0595425	-0.103625	0.122903
SLC35B1	1	1	87	8.20763e-05	0.00181778	0.0695515	0.0372647	-0.0864203	0.179784	-0.0394772
VAMP2	1	1	88	4.03357e-07	1.98433e-05	-0.51296	0.159688	-0.39087	-0.273589	0.354914
NCL	1	1	88	1.26664e-06	5.35427e-05	0.00840762	0.0246497	-0.0614258	0.0125114	0.109743
GPC5	1	1	88	1.38074e-06	5.7937e-05	0.174226	0.0886378	0.0413808	0.178596	0.150191
FLRT2	1	1	89	1.31447e-06	5.54281e-05	0.277574	0.356801	0.203525	-0.216232	0.495142
APOO	1	1	89	9.05788e-05	0.00196407	-0.0118456	-0.0218212	-0.0778048	0.0825544	0.00586936
CAPN2	1	1	90	9.63364e-12	1.24006e-09	0.0621817	-0.675364	-0.0607436	0.160355	-0.282081
B2M	1	1	90	5.00784e-07	2.39481e-05	-0.434649	0.235487	-0.0240957	-0.242736	-0.201929
PFDN1	1	1	90	1.42799e-06	5.96271e-05	-0.0853046	0.111313	-0.0298441	-0.218139	0.186701
N4BP2L2	1	1	91	1.05332e-11	1.34574e-09	0.204484	0.702779	0.409281	-0.115206	0.531506
RPL13A	1	1	91	5.78559e-07	2.72863e-05	-0.474312	0.196173	-0.0524928	-0.0453913	-0.279916
ARF4	1	1	91	1.47974e-06	6.14882e-05	-0.00371508	0.050728	0.0149664	0.0336214	0.12217
SRSF5	1	1	92	2.49431e-09	2.03346e-07	0.124106	-0.527997	-0.600149	-0.223152	-0.222293
TJP2	1	1	92	6.34919e-07	2.96989e-05	-0.335758	-0.000350567	-0.0627476	-0.252267	-0.636833
C7orf61	1	1	92	1.49555e-06	6.16958e-05	0.0380504	0.0444911	0.107077	0.0955276	0.12609
CCDC28A	1	1	92	0.000103962	0.00220277	0.00567841	0.00451452	0.0421876	0.0964938	0.0673583
NRBP2	1	1	93	1.13373e-11	1.43773e-09	0.0284899	-0.619482	-0.236739	-0.152808	-0.460884
TNNT1	1	1	93	1.51352e-06	6.22873e-05	0.0870021	-0.154705	-0.0014464	0.0839145	0.122924
NDUFA1	1	1	93	0.000109339	0.00229679	0.127898	0.204671	0.14948	0.374117	-0.00987337
RYR3	1	1	94	1.26192e-11	1.58853e-09	0.0273646	-0.649482	-0.123803	-0.318873	-0.204532
ERP44	1	1	94	1.55326e-06	6.31633e-05	0.00470388	0.0299617	-0.0358083	-0.127567	0.13034
RAPGEF3	1	1	95	1.42143e-11	1.75071e-09	0.0325111	-0.643479	-0.0708491	0.0939337	-0.360482
IDH2	1	1	95	3.21508e-09	2.56098e-07	-0.0112164	-0.304388	-0.446269	-0.32323	-0.209162
OLFM1	1	1	95	7.51105e-07	3.44743e-05	-0.326036	-0.0996044	-0.265032	0.0784017	0.0339095
DNAJB4	1	1	95	1.60969e-06	6.50573e-05	-0.0540752	0.178465	0.138651	-0.0243126	0.212764
RBM6	1	1	95	0.000116063	0.00240265	0.184287	-0.343638	-0.0474876	-0.835486	-0.695051
PDGFRB	1	1	96	1.5832e-11	1.90893e-09	0.103267	-0.699709	-0.284295	0.167177	-0.0594903
RSRP1	1	1	96	3.21651e-09	2.56098e-07	-0.035644	-0.362619	-0.442415	-0.49806	-0.0504639
RPS19	1	1	96	9.48667e-07	4.18587e-05	-0.478194	0.37793	0.169098	-0.0642952	0.0189323
C1orf35	1	1	96	1.61123e-06	6.50573e-05	-0.00408802	-0.0436106	-0.0225169	-0.0180873	0.13418
PHACTR4	1	1	96	0.00011997	0.00246269	0.0164882	0.0679486	0.0605114	0.140773	0.0167717
NBPF12	1	1	97	1.76355e-11	2.11133e-09	0.0342757	-0.634198	-0.0430801	-0.0997236	-0.237389
SNCA	1	1	97	3.82371e-09	2.94874e-07	-0.303014	-0.10808	-0.467342	-0.122879	-0.0191623
RPS15	1	1	97	1.20392e-06	5.12712e-05	-0.485717	0.28508	0.105251	0.49683	-0.239628
UBE2B	1	1	97	1.64554e-06	6.60394e-05	-0.178005	-0.000144035	-0.0638712	-0.206651	0.214852
MYBPC1	1	1	98	1.92136e-11	2.28428e-09	0.0652447	0.421829	0.34375	0.199153	0.100557
PAQR6	1	1	98	4.45556e-09	3.36032e-07	-0.00254869	-0.458462	-0.400793	-0.114896	-0.177996
SLC17A5	1	1	98	0.000127535	0.00256871	0.0282687	0.0466066	0.0381232	0.088698	0.0448122
TPCN1	1	1	99	2.2539e-11	2.66115e-09	-0.0237401	-0.535335	-0.14434	-0.0816042	-0.235612
RN7SL2	1	1	99	6.57155e-05	0.00151013	0.0223271	0.0840621	0.0805139	0.0840621	0.0274892
FRMD4A	1	1	100	4.80413e-09	3.56996e-07	0.0210954	-0.314422	-0.401435	0.0391366	-0.0940901
FBXW5	1	1	100	1.83436e-06	7.26951e-05	0.106609	0.0622557	0.0772678	-0.00373071	0.230288
COPS9	1	1	101	3.52612e-11	4.05149e-09	0.283379	0.609917	0.475256	0.351108	0.681279
GRIA2	1	1	101	4.95287e-09	3.65488e-07	-0.068224	-0.446052	-0.477287	-0.173217	-0.251659
KLF15	1	1	101	1.87436e-06	7.3768e-05	0.123029	0.164848	0.184501	0.0883856	0.215945
RPL35A	1	1	101	0.000161396	0.00310461	-0.0243908	0.146524	-0.141939	0.423804	-0.152172
EEF1A1	1	1	102	4.43381e-11	4.99387e-09	-0.280347	0.644978	0.0662882	0.0244109	-0.118171
CEBPB	1	1	102	5.90268e-09	4.30016e-07	-0.126396	0.311588	0.299051	-0.355325	0.164819
GPM6B	1	1	102	1.52827e-06	6.27237e-05	-0.508962	0.404073	0.0803467	-0.150167	-0.237519
JMJD6	1	1	102	1.89242e-06	7.43078e-05	-0.0225271	0.084637	0.0190235	0.0296782	0.111049
NSMCE1	1	1	102	0.000163993	0.003138	-0.0141085	0.0177411	-0.0902695	0.0752272	-0.0219657
SLC13A5	1	1	103	9.78118e-09	6.91958e-07	0.0126829	-0.312528	-0.360023	-0.00399749	-0.137558
MORF4L1	1	1	103	2.09555e-06	8.15358e-05	-0.351309	-0.111689	-0.289343	-0.115301	-0.072084
BOLA3	1	1	103	0.000164258	0.00313851	0.0745738	0.0957704	0.0401363	0.161431	-0.0378743
LINC00982	1	1	104	5.40247e-11	6.00586e-09	0.117892	-0.585894	-0.203788	0.0399529	-0.0444482
METRN	1	1	104	9.88193e-09	6.96208e-07	0.0721243	-0.330531	-0.552781	-0.123838	-0.336363
NLRP1	1	1	104	1.84723e-06	7.30359e-05	-0.315399	-0.0963188	-0.32247	-0.0844131	-0.328239
NAPRT	1	1	104	2.40625e-06	9.22028e-05	0.0223791	0.0299903	-0.0179687	-0.0886618	0.117123
DDX39A	1	1	104	0.000173547	0.00327939	0.0739941	0.0361437	-0.00336402	0.112958	-0.0209007
NFATC4	1	1	105	6.22045e-11	6.82655e-09	0.022758	-0.511394	-0.169642	-0.0502361	-0.18431
SPP1	1	1	105	2.30698e-10	2.30968e-08	-0.39476	0.287542	0.264228	-0.371116	0.137604
APP	1	1	105	2.49091e-06	9.49765e-05	-0.359414	-0.151093	-0.242469	-0.149327	-0.255545
SCAMP1	1	1	105	2.54771e-06	9.62845e-05	-0.0129476	-0.0142221	0.0297341	-0.0321912	0.113043
BCL6	1	1	105	0.000181211	0.00338682	0.128576	0.0496128	0.0900959	-0.720578	0.153623
C2orf72	1	1	106	6.96034e-11	7.58987e-09	0.0504392	-0.521598	-0.297275	0.0184077	0.0313499
SYN2	1	1	106	2.57938e-06	9.72663e-05	-0.245884	0.0596643	-0.1472	0.00731728	0.0452887
CNPPD1	1	1	106	2.64921e-06	9.90272e-05	0.00795519	0.0697149	0.0198099	0.0614372	0.119412
AL627171.1	1	1	106	0.00018538	0.00345342	0.0445862	0.043672	0.00323232	0.0764247	0.0510758
POLR2J3	1	1	107	8.52244e-11	9.23444e-09	0.0343709	-0.674819	-0.400725	-0.367813	-0.767619
BEX3	1	1	107	1.6675e-08	1.14649e-06	-0.307483	-0.24884	-0.545651	-0.100339	-0.827042
SPTBN1	1	1	107	1.37229e-06	5.77237e-05	-0.31913	-0.3143	-0.345584	-0.330947	-0.213046
HNRNPH2	1	1	107	2.79067e-06	0.000103412	-0.0513495	-0.0224898	-0.0443514	0.00145227	0.117889
PPP1R3G	1	1	107	0.000198218	0.00365216	0.0259705	0.00529555	0.0302808	0.081391	0.0551269
FNBP1	1	1	108	8.83182e-11	9.45005e-09	0.136102	-0.702018	-0.536232	-0.523662	-0.343966
ENHO	1	1	108	1.10915e-10	1.17214e-08	0.369973	0.60754	0.135558	0.437905	0.661216
FAM107A	1	1	108	1.76331e-08	1.2027e-06	-0.0838863	0.142065	0.513201	0.231867	0.562536
SEZ6L2	1	1	108	3.15054e-06	0.000115923	-0.276025	-0.150244	-0.183851	-0.00521428	-0.0205885
COX4I1	1	1	108	0.0001997	0.00366832	0.0822286	0.2449	0.155269	0.594829	0.0250208
ACOT7	1	1	109	3.28603e-06	0.00011995	-0.211498	-0.142661	-0.186787	-0.0238004	-0.0129313
ETNPPL	1	1	109	0.000208969	0.00381403	0.190718	-0.155193	-0.346005	-0.705231	0.189279
PAPLN	1	1	110	1.11799e-10	1.17423e-08	0.104384	-0.554238	-0.0641517	-0.223096	-0.140955
HAT1	1	1	110	3.19608e-06	0.000116916	0.0342418	0.0732248	0.0319805	-0.0518927	0.117801
MYO10	1	1	110	3.48124e-06	0.000126537	0.359227	-0.178523	-0.178793	0.208677	0.313711
RPF1	1	1	110	0.000210236	0.00382492	-0.00155886	0.0300563	0.0163456	0.0810859	0.0098239
LSAMP	1	1	111	1.88325e-10	1.91912e-08	0.0870687	-0.642341	-0.368583	-0.235077	-0.0655633
CDC37	1	1	111	2.36287e-08	1.57402e-06	-0.0896381	-0.428151	-0.404381	-0.0660475	-0.379125
CHN1	1	1	111	3.6629e-06	0.000132577	-0.489297	-0.0386623	-0.188253	0.0607998	0.187679
SLC7A10	1	1	111	3.71889e-06	0.000134319	0.161757	-0.11177	-0.13846	0.0901797	0.204889
AP003733.4	1	1	111	5.30645e-05	0.00126351	0.0424039	0.0868453	0.0868453	0.0868453	0.0868453
MDH1	1	1	112	2.55948e-08	1.68532e-06	-0.218084	-0.0125009	-0.487424	0.150508	-0.154984
FABP7	1	1	112	3.74109e-06	0.000134553	-0.238255	-0.211117	-0.235047	0.118706	-0.948911
ATP1A1	1	1	112	3.88358e-06	0.000139094	-0.308335	-0.0786144	-0.128698	-0.0743476	-0.0872327
NFE2L2	1	1	113	2.30654e-10	2.30968e-08	0.121472	0.415006	0.179407	0.00158578	0.191507
PKIA	1	1	113	3.86535e-06	0.000138731	-0.0252386	0.0245063	0.0239351	0.0534909	0.10361
ACADVL	1	1	113	4.0385e-06	0.000143741	0.432492	-0.448818	0.0856994	-0.00729543	-0.359825
MCRIP2	1	1	113	1.78821e-05	0.000501049	0.0345363	0.137237	0.220525	0.265338	0.295042
LINC00844	1	1	114	4.10146e-08	2.6103e-06	0.0232156	0.258929	0.29167	0.0361368	-0.0951311
HBA1	1	1	114	4.25536e-06	0.00015021	-0.0107127	0.0453696	0.0138957	0.0511023	0.108314
GSTM1	1	1	114	0.000295546	0.00507497	-0.0248568	-0.0780028	-0.0659019	0.0753633	-0.256148
PABPN1	1	1	115	2.78671e-10	2.75772e-08	-0.0129355	-0.615541	-0.284941	-0.26825	-0.205776
SERPINI1	1	1	115	4.32936e-08	2.73501e-06	-0.276773	-0.105486	-0.415397	-0.0916593	-0.047409
UBC	1	1	115	2.24504e-06	8.63709e-05	-0.530904	0.519862	0.238142	-0.348754	0.142027
SLBP	1	1	115	4.45868e-06	0.000157063	-0.0165729	0.0520264	0.0614874	-0.0152916	0.106388
AC133134.1	1	1	115	0.00033024	0.00554843	0.0429837	0.0265122	0.0438061	0.0665567	-0.068911
ENAH	1	1	116	4.64045e-06	0.000161801	-0.0454077	0.213074	-0.00795424	-0.042401	0.375839
AP2B1	1	1	116	4.66657e-06	0.000162382	-0.256244	-0.0585416	-0.139053	-0.130494	-0.0902706
AIFM3	1	1	117	4.7232e-10	4.56843e-08	0.071076	-0.575986	-0.385747	-0.0422363	-0.440701
PCMTD2	1	1	117	4.68181e-06	0.000162581	0.0735435	0.14761	0.134468	-0.0633575	0.247777
TPPP3	1	1	117	5.70715e-06	0.000193478	-0.223	-0.0748212	-0.164568	-0.0851963	-0.573136
TXNIP	1	1	117	0.000355122	0.005864	-0.145471	0.0872154	0.0492172	-0.583346	-0.190959
TUBB2B	1	1	118	5.72257e-08	3.49894e-06	0.106687	-0.125581	-0.584515	-0.289647	0.296642
RMND5A	1	1	118	5.1745e-06	0.000178604	-0.149532	0.301813	0.141122	0.133186	0.50767
TPPP	1	1	118	7.85215e-06	0.000255083	-0.200585	0.0155948	-0.151004	-0.127802	0.0662054
HGF	1	1	118	0.000361048	0.00594913	0.0898785	-0.00118685	0.0477	0.118472	0.103742
LINC00685	1	1	119	5.65014e-10	5.40393e-08	-0.0367458	-0.51443	-0.224612	-0.252242	-0.278768
JUNB	1	1	119	6.22421e-06	0.000206509	-0.26077	0.121577	-0.0466572	-0.619281	-1.09145
SLC9A3-AS1	1	1	120	6.16919e-10	5.83516e-08	0.00313951	-0.442931	-0.251073	-0.0421893	-0.281036
BEX2	1	1	120	7.69226e-08	4.57262e-06	-0.101165	-0.0938904	-0.368981	-0.00344616	-0.266294
INTS6	1	1	120	5.33897e-06	0.000182806	0.0484767	0.269617	0.143583	-0.101128	0.359762
RBFOX3	1	1	120	8.92034e-06	0.000286522	-0.184668	-0.0583648	-0.0629373	-0.0877567	-0.0836947
PRKCA	1	1	120	0.000382867	0.00621296	0.00451326	0.250795	-0.101114	-0.72843	0.307949
NDRG2	1	1	121	6.22919e-10	5.85954e-08	-0.087861	-0.750741	-0.0966733	0.589778	0.201839
SLCO1C1	1	1	121	8.53105e-08	5.00177e-06	0.0576949	-0.404016	-0.370686	0.0954063	-0.239138
SYP	1	1	121	4.50434e-07	2.17837e-05	-0.283149	-0.200401	-0.350011	-0.157111	-0.0893367
TROVE2	1	1	121	5.82437e-06	0.000195626	0.0028364	0.0606911	-0.0246741	0.0214326	0.216559
LRWD1	1	1	121	1.8713e-05	0.000520076	0.0131655	0.0433462	0.0305939	0.0829729	0.0907524
ACSS1	1	1	122	7.39701e-10	6.92004e-08	0.0833963	-0.651339	-0.191356	0.210248	-0.450298
GRM3	1	1	122	8.67302e-08	5.06765e-06	-0.000304259	-0.36278	-0.340416	0.0878865	-0.0426023
RPL3P4	1	1	122	9.4574e-06	0.00029928	-0.250359	0.0321056	-0.17795	-0.206694	-0.133206
RPL38	1	1	122	0.000398939	0.00644324	0.0718757	0.15081	-0.0185617	0.487273	-0.0446244
TNK2	1	1	123	8.13039e-10	7.48345e-08	-0.0592229	-0.503083	-0.253885	-0.13197	-0.392036
TRIP11	1	1	123	6.0667e-06	0.000202855	0.0292852	-0.040518	-0.0349513	0.0482749	0.107294
AL589740.1	1	1	123	9.69406e-06	0.000305078	0.229627	0.186504	0.123991	0.0428992	0.174871
CD44	1	1	123	0.000404257	0.0065107	-0.0436618	0.0365338	0.0331435	-0.527346	-0.12894
RASA4	1	1	124	9.41425e-10	8.52761e-08	-0.0106519	-0.575291	-0.114445	0.0325546	-0.460309
KDM5B	1	1	124	6.1594e-06	0.000205553	0.0647219	0.0442723	-0.0488386	-0.0838978	0.103829
PNISR	1	1	124	1.0031e-05	0.000313949	0.462269	0.202848	0.379131	-0.277095	0.261544
DNAJC24	1	1	124	0.000418037	0.00669486	0.0183904	0.0329692	0.0309086	0.074099	0.0340117
NPIPB11	1	1	125	9.51072e-10	8.56966e-08	0.0197474	-0.515795	-0.0722161	-0.327818	-0.275718
CRYM	1	1	125	1.08626e-07	6.26153e-06	-0.0698491	-0.157981	-0.248223	-0.00163784	-0.157311
MTURN	1	1	125	1.10445e-05	0.000339077	-0.212538	-0.00560655	-0.0922421	-0.0857104	-0.0530567
COX6B1	1	1	125	0.000422985	0.00675513	-0.0752328	0.0796824	0.0501052	0.383109	-0.141346
NCAM1	1	1	126	1.09523e-09	9.7493e-08	-0.00304651	-0.592623	-0.288669	-0.0843126	-0.261975
FBXW7	1	1	126	6.36104e-06	0.00021064	-0.226921	-0.0150736	-0.0812252	-0.0208682	0.12157
SULT4A1	1	1	126	1.10517e-05	0.000339077	-0.2161	-0.0688531	-0.135919	-0.0437295	-0.0187285
CSDC2	1	1	126	0.000425614	0.00679078	-0.0214562	-0.1151	-0.0866029	0.0656513	-0.0287425
GRIN2C	1	1	127	1.09907e-09	9.7493e-08	0.0578533	-0.613933	-0.155112	0.0852979	0.0655705
TMEM59L	1	1	127	1.18845e-07	6.78211e-06	-0.0974621	-0.142739	-0.424095	-0.176404	-0.189125
RNF187	1	1	127	1.15758e-05	0.00035138	-0.261707	-0.0888038	-0.161781	-0.126235	-0.156053
XKR8	1	1	127	0.000435117	0.00691021	0.024491	0.0473436	0.0349305	0.0647225	-0.0419542
RPL41	1	1	128	1.20895e-09	1.06687e-07	-0.149425	0.691035	-0.0361747	0.421199	-0.444383
AC141586.1	1	1	128	1.2863e-07	7.29186e-06	-0.00113248	0.174814	0.251287	0.164736	0.251279
TMEM176A	1	1	128	7.16915e-06	0.000235126	-0.0813409	0.0128693	0.0757269	-0.0218439	0.106715
PREPL	1	1	128	5.79378e-06	0.000195589	-0.27309	-0.169577	-0.281375	-0.105155	-0.0895509
ERVK3-1	1	1	128	0.000437071	0.00693481	-0.00820426	-0.0186471	0.0215555	0.0625601	-0.0440824
RPS3AP6	1	1	129	7.54026e-06	0.000245884	-0.0996597	0.0270757	-0.0366378	-0.0561007	0.103167
SLC17A7	1	1	129	1.17206e-05	0.000355146	-0.264864	-0.0769551	-0.169239	-0.0764511	-0.0196493
SLIRP	1	1	129	0.00044373	0.00701446	-0.0821246	0.031749	-0.0255304	0.24931	-0.194169
SLC6A1	1	1	130	1.42803e-09	1.25374e-07	0.000970181	-0.505611	-0.334167	-0.0109809	-0.223395
CARMIL1	1	1	130	4.18634e-09	3.18534e-07	0.353103	-0.725336	-0.599379	-0.00299476	-0.0910949
CREBL2	1	1	130	8.9829e-06	0.000287991	-0.0394001	0.00736287	0.0240442	0.0242491	0.107535
RIMS3	1	1	130	1.22204e-05	0.000368228	-0.171425	0.0101443	-0.0142367	-0.0705734	0.00493254
SAE1	1	1	130	0.000466507	0.0072804	-0.0708001	-0.044468	-0.119541	0.0759396	0.0534585
MYO15B	1	1	131	1.44943e-09	1.26604e-07	-0.00214964	-0.376316	-0.109267	-0.0669277	-0.285114
SGPL1	1	1	131	9.20907e-06	0.000293593	0.00899437	-0.109877	-0.0391393	-0.012647	0.120923
DDX17	1	1	131	1.23092e-05	0.000369708	0.45844	-0.302691	-0.347447	-0.328848	0.0823215
PYGM	1	1	131	0.000471533	0.00733876	0.0834265	0.0169309	-0.0188846	0.156178	0.0718315
GAN	1	1	132	1.47328e-09	1.27386e-07	0.0212765	0.46426	0.198657	-0.476483	0.100145
FKBP5	1	1	132	1.50675e-07	8.45754e-06	0.0517185	0.111401	0.172744	-0.259212	0.155284
ZNF528-AS1	1	1	132	9.40733e-06	0.000298247	-0.0441965	-0.0125468	-0.0158721	-0.161218	0.114358
RPL13AP25	1	1	132	1.36817e-05	0.000405244	-0.335759	0.0201097	-0.0784643	-0.164309	-0.298629
TOMM7	1	1	132	0.000479178	0.00743074	-0.0129307	0.0603552	0.240343	0.488155	-0.139176
YWHAG	1	1	133	1.48883e-05	0.000430553	-0.261722	-0.0636426	-0.248237	-0.197438	-0.0317906
PDE9A	1	1	133	0.000482855	0.00747421	0.0254096	-0.0189503	0.0266544	0.0780781	0.0154559
PNPLA7	1	1	134	1.86903e-09	1.58405e-07	0.0265855	-0.434896	-0.127018	-0.070723	-0.15978
DANCR	1	1	134	9.75001e-06	0.000306276	-0.00938129	0.291281	0.28494	0.256033	0.379583
RPL14	1	1	134	1.50107e-05	0.000433362	-0.372932	-0.0302539	-0.146459	-0.104474	-0.20714
ZNF768	1	1	134	0.000490053	0.00756839	0.00498313	0.00248015	-0.00610982	0.0615274	-0.0995461
MIR99AHG	1	1	135	1.90751e-09	1.6087e-07	0.372035	0.584303	0.134554	-0.00955833	0.416277
RGS3	1	1	135	1.10442e-05	0.000339077	0.0523649	0.0399699	0.0739941	0.0914709	0.109261
EI24	1	1	135	1.52285e-05	0.000438909	-0.199288	-0.0443246	-0.0673519	-0.0457762	0.0385672
PARK7	1	1	135	0.000532927	0.00807407	-0.157161	0.0272424	-0.173012	0.285535	-0.223798
GTF3C3	1	1	136	1.11594e-05	0.000341548	0.0609487	0.0782959	0.0522567	-0.0458137	0.0999457
UNC45A	1	1	136	0.000564896	0.00844253	0.00386829	-0.0848624	-0.0619733	0.0626304	-0.0534753
CBX6	1	1	137	7.52761e-06	0.000245884	-0.36945	-0.0906191	-0.424291	-0.353693	-0.147278
ITM2C	1	1	137	1.13939e-05	0.000347088	0.219635	0.197436	-0.249924	-0.119879	0.760061
HINFP	1	1	138	2.2844e-09	1.89078e-07	0.00115344	-0.465525	-0.287419	-0.132743	-0.303715
RASL10A	1	1	138	1.95362e-07	1.05842e-05	-0.118393	-0.222802	-0.276546	-0.114896	-0.302967
DPP10	1	1	138	1.19394e-05	0.000361134	-0.16787	-0.126997	-0.0793378	-0.45447	-0.770705
TAGLN3	1	1	138	1.77581e-05	0.000498392	-0.30825	-0.147942	-0.210256	0.103716	0.131084
GLIPR1L2	1	1	138	0.00059954	0.00883316	0.0421362	0.0369046	0.024488	0.070092	-0.00792786
HLA-DRA	1	1	139	3.18812e-09	2.56098e-07	-0.042893	0.209349	0.174223	0.0917282	0.161177
MRPS11	1	1	139	1.22384e-05	0.000368228	-0.000890494	0.0571132	0.00836719	-0.105587	0.099127
CHI3L1	1	1	139	1.82449e-05	0.000510382	0.25555	0.217761	0.154867	-0.757951	0.277467
RPL8	1	1	139	4.1151e-05	0.00101802	-0.378735	0.176594	0.00191469	0.387092	-0.117813
BNIP3	1	1	140	3.28751e-09	2.57954e-07	-0.0336423	0.374027	0.203307	0.185699	0.342352
AC006480.2	1	1	140	9.25668e-06	0.000294248	-0.0298386	-0.297076	-0.112673	-0.478739	-0.0490429
AP003469.4	1	1	140	1.23574e-05	0.000370506	0.0452404	0.0491097	0.0731584	0.0195001	0.108844
PPP3CA	1	1	140	1.83894e-05	0.000512748	-0.443152	0.048451	-0.446536	-0.550551	-0.112299
NPIPB13	1	1	141	3.44589e-09	2.66978e-07	0.00409506	-0.56931	-0.216488	-0.123494	-0.420702
POLR3H	1	1	141	1.25898e-05	0.000376812	-0.00815473	0.0676337	-0.0111788	0.112041	0.176825
GABRG2	1	1	141	2.16275e-05	0.00058959	-0.178486	0.00803258	-0.0389948	-0.043716	-0.00350041
ZFP36L1	1	1	141	0.000329372	0.00554459	-0.287355	0.0273622	-0.324177	-0.719489	-0.590458
GRAMD1C	1	1	142	3.44638e-09	2.66978e-07	0.268566	0.357761	0.222465	0.0675955	0.228825
ENO2	1	1	142	2.63171e-07	1.36117e-05	-0.140576	-0.265793	-0.401462	-0.47419	-0.117094
ZNF652	1	1	142	1.30929e-05	0.000391189	-0.00236885	0.0114659	0.0286916	-0.174797	0.113939
PCSK5	1	1	142	2.19891e-05	0.000596598	0.133775	0.0434841	0.00691822	-0.00333447	0.0871918
TGFB2	1	1	142	0.000663749	0.00958935	0.0218041	0.0392589	0.0407946	0.073541	0.0238435
GOLGA8A	1	1	143	4.03049e-09	3.08045e-07	0.0867022	-0.501437	-0.244611	-0.126838	-0.232909
ADD3	1	1	143	3.02204e-07	1.53069e-05	-0.0837697	-0.456141	-0.470896	-0.298879	-0.394554
SPRYD7	1	1	143	1.33462e-05	0.000397368	-0.0150315	0.04724	0.00182788	0.0285119	0.0926295
AL031710.1	1	1	143	0.000356286	0.00587632	0.0483295	0.0323804	-0.00467976	0.0675531	0.0675531
PTPRK	1	1	144	1.33772e-05	0.0003976	-0.06088	0.0400508	0.00891489	-0.0814867	0.110889
APEX1	1	1	144	0.000728374	0.0102886	0.018537	0.0213774	-0.129863	0.121524	0.000656034
BAZ2B	1	1	145	4.72823e-09	3.53482e-07	0.0662916	-0.554709	-0.0429351	-0.170028	-0.302547
PSMA3-AS1	1	1	145	4.0028e-07	1.97487e-05	0.0376276	-0.285154	-0.380363	-0.302886	-0.27243
C3orf58	1	1	145	1.37392e-05	0.000405544	0.0441822	0.0580787	0.022184	-0.197437	0.110572
APLP2	1	1	145	2.46768e-05	0.000660104	-0.269658	-0.193694	-0.230385	-0.076503	-0.117537
FAM208B	1	1	145	0.000752772	0.0105333	0.0202637	0.0414599	0.0357644	0.116115	0.0768778
NBPF14	1	1	146	4.81695e-09	3.56996e-07	0.102231	-0.540219	-0.15638	-0.219652	-0.425896
SLC4A4	1	1	146	4.07545e-07	1.99919e-05	0.176963	-0.436488	-0.426091	0.0390193	-0.156989
RANBP2	1	1	146	1.42994e-05	0.000419189	-0.0926708	-0.0320657	-0.0659427	-0.0609978	0.101954
CLDN11	1	1	146	2.60116e-05	0.000684052	-0.156716	-0.0105688	-0.012296	-0.415134	-0.0565187
RNU6-6P	1	1	147	1.79803e-07	9.89786e-06	0.178012	0.29398	0.282436	0.219556	0.154031
HBA2	1	1	147	1.45622e-05	0.000424711	-0.0290897	0.0402187	0.0090818	0.0698695	0.10407
GAREM2	1	1	147	0.000766735	0.0106633	0.0240848	-0.137173	0.00408892	0.0977658	0.00132435
SRP14	1	1	148	5.96044e-09	4.32385e-07	-0.038919	0.616382	0.464685	0.345928	0.292081
CKB	1	1	148	4.24636e-07	2.05942e-05	0.0925548	-0.403118	-0.447346	0.523881	0.479742
SLC6A12	1	1	148	1.47281e-05	0.000427704	0.0309249	0.0963767	0.0580577	0.00293697	0.104685
IGFBP5	1	1	148	2.64521e-05	0.000694571	-0.263003	0.0601098	0.0202684	-0.287738	-0.00156866
MBD3	1	1	148	0.000772509	0.0107332	0.0257122	0.00589676	-0.00273039	0.0804824	-0.00580521
AC009041.2	1	1	149	6.25669e-09	4.5196e-07	0.0784327	-0.50546	-0.135664	0.0639559	0.13212
TMEM106C	1	1	149	1.58292e-05	0.000453169	-0.053513	0.0200158	0.0361812	0.0394527	0.0955211
PLOD2	1	1	149	2.21294e-05	0.000598507	0.0552908	0.143312	0.147164	0.248508	0.27833
SLITRK2	1	1	149	2.19568e-05	0.000596598	0.352784	0.0491563	-0.479957	0.0591487	0.41041
EIF1	1	1	150	6.37667e-09	4.58691e-07	-0.219062	0.589397	0.293818	-0.0323132	0.036088
AKAP9	1	1	150	4.18781e-06	0.000148131	0.066333	-0.461721	0.0234857	-0.607956	-0.112622
ITSN1	1	1	150	1.60454e-05	0.000458592	0.0242035	-0.214351	0.00322876	-0.24067	0.171489
KAT2A	1	1	150	3.50993e-05	0.000899551	0.316957	-0.186869	0.150268	0.256043	-0.311184
B4GALNT4	1	1	151	6.90862e-09	4.94877e-07	0.0915402	-0.560384	-0.21409	0.158702	-0.0979028
LRRC37A2	1	1	151	4.65836e-07	2.24354e-05	0.140976	0.232794	0.365052	-0.292192	0.206098
SNRPN	1	1	151	3.68688e-05	0.000935761	-0.336163	0.0589321	-0.300141	0.039893	-0.0483015
AHCYL1	1	1	151	0.000801552	0.0110755	0.150117	-0.131741	-0.0654812	-0.728223	-0.00482832
SPAG9	1	1	152	1.04106e-08	7.27468e-07	-0.0326124	-0.493184	-0.367083	-0.256375	-0.333964
ELAVL4	1	1	152	3.68948e-05	0.000935761	-0.205809	0.0309243	-0.0777493	0.0114204	0.0172908
NEFM	1	1	153	1.89234e-05	0.000525071	-0.214274	-0.0817602	-0.250708	-0.0406504	0.00591778
RNF167	1	1	153	0.000804984	0.011114	-0.0010502	-0.0146688	-0.0897553	0.140529	0.0249019
SREBF1	1	1	154	1.38951e-08	9.63094e-07	0.0757099	-0.450584	-0.217757	-0.0256226	-0.0561157
ARRB2	1	1	154	1.95867e-05	0.00054125	-0.00244072	0.0601101	-0.00594986	-0.0289767	0.105743
HLA-B	1	1	154	0.000110979	0.00231702	-0.254261	-0.044109	-0.166059	-0.500012	-0.213889
MSMO1	1	1	155	6.73393e-07	3.12425e-05	-0.00716102	-0.0573585	-0.332867	0.0969865	-0.313714
FRYL	1	1	155	1.96013e-05	0.00054125	-0.0103404	-0.00469343	-0.0131024	-0.0659223	0.109175
DHRS3	1	1	156	1.99335e-08	1.34886e-06	0.128038	0.412504	0.318966	0.0556054	0.182428
RPS9	1	1	156	4.05061e-05	0.00100648	-0.354078	-0.0377068	-0.216931	0.0231273	-0.386719
FAM13A-AS1	1	1	156	0.000284729	0.0049238	0.00556241	0.0750763	0.0397422	0.0750763	0.0750763
CAMK2G	1	1	157	2.11607e-08	1.42067e-06	-0.0144735	-0.626008	-0.225467	-0.0258808	-0.399608
GABRG1	1	1	157	2.00505e-05	0.000551872	0.150479	0.237221	0.0215394	0.233199	0.337762
C20orf194	1	1	158	6.33461e-07	2.96989e-05	-0.0084524	-0.397675	-0.367244	-0.102116	-0.140014
CCNI	1	1	158	4.13504e-05	0.00102006	-0.309025	0.147213	-0.19489	0.0205	0.00877391
JOSD1	1	1	158	0.000872373	0.011825	0.0198566	-0.0569569	0.0106651	0.0691752	-0.0268144
MSI2	1	1	159	2.31576e-08	1.54867e-06	-0.00117852	-0.597913	-0.223782	-0.0936087	-0.0294018
FKBP9	1	1	159	6.90768e-07	3.18759e-05	0.0174919	-0.236635	-0.334182	-0.338037	-0.0120841
C2orf82	1	1	159	3.02605e-06	0.000111651	-0.0459034	-0.260151	-0.290952	-0.0675651	-0.823673
RPL13P12	1	1	159	4.27607e-05	0.0010473	-0.2159	0.0420729	-0.130172	-0.157581	-0.1042
FBXO25	1	1	159	0.000891	0.0120041	0.01789	-0.0414435	-0.0293545	0.0678095	-0.00923117
ACOT11	1	1	160	2.44282e-08	1.62097e-06	0.0221438	-0.440288	-0.185923	-0.153486	-0.275171
CAP2	1	1	160	2.10324e-05	0.000577969	-0.0613269	-0.0122473	-0.113941	-0.0581214	0.0994588
SLC38A1	1	1	160	4.47293e-05	0.00109083	-0.198417	0.0210044	-0.0680904	-0.0692552	-0.61136
MLX	1	1	160	0.000907378	0.0121552	0.0614189	0.0377669	-0.0157789	0.11547	0.0231275
HERC2P2	1	1	161	8.22531e-07	3.70572e-05	0.265932	0.251914	0.345274	0.277147	0.440408
VPS25	1	1	161	2.11249e-05	0.000579581	0.0329303	0.0265215	0.0177948	0.0590629	0.103759
TAF12	1	1	161	0.000919294	0.0122287	0.0421521	0.0765061	0.066363	0.0938258	0.0329699
SDC3	1	1	162	8.5125e-07	3.79107e-05	-0.0369305	-0.257018	-0.248687	-0.0906123	-0.232736
OLIG1	1	1	162	2.12137e-05	0.000581087	-0.0629291	-0.177741	-0.117452	-0.112399	0.0956416
PEA15	1	1	162	4.87274e-05	0.00117495	-0.316192	-0.237447	-0.0912154	-0.0268306	-0.392151
RUNDC3A	1	1	163	9.16667e-07	4.05513e-05	-0.225436	-0.164356	-0.333763	-0.113548	-0.120662
IFT80	1	1	163	2.14074e-05	0.000585454	0.0730969	-0.00199001	0.00604564	-0.0294481	0.106916
TSFM	1	1	163	0.000931478	0.012349	-0.037173	-0.00164013	-0.0544886	0.0671565	0.0309613
SRSF7	1	1	164	3.16579e-08	2.06864e-06	0.0385733	0.353024	0.20856	0.0200196	0.280618
C6orf136	1	1	164	2.14649e-05	0.000586091	0.0400011	-0.0204251	-0.101972	0.0356603	0.091701
RPS28	1	1	164	3.72395e-05	0.000943108	-0.313386	0.439488	0.19687	0.552786	-0.0227473
ATP6V1B2	1	1	164	5.35712e-05	0.00127204	-0.231015	-0.028734	-0.115045	-0.0498045	-0.00213169
LGI4	1	1	165	3.18426e-08	2.07279e-06	0.203081	-0.573956	-0.333579	-0.398017	-0.0457924
SEC62	1	1	165	9.67716e-07	4.25894e-05	-0.338421	-0.0199132	-0.477212	-0.208748	0.10817
H2AFZ	1	1	165	1.08116e-05	0.000335317	-0.0482007	0.264834	0.068995	0.0897024	0.310043
ABCA2	1	1	165	0.000502634	0.00773144	-0.122584	-0.208568	-0.0977318	-0.434417	-0.199227
ATP1A2	1	1	166	3.27865e-08	2.12616e-06	0.423844	-0.653235	-0.20238	-0.116736	-0.145444
SNCG	1	1	166	1.00318e-06	4.40369e-05	-0.105764	-0.190848	-0.35128	0.105575	-0.0322654
CD164	1	1	166	2.1817e-05	0.00059381	0.0602769	0.134775	0.136579	0.127536	0.19426
NTNG2	1	1	167	3.34957e-08	2.16395e-06	-0.00863596	-0.37915	-0.235045	-0.157251	-0.452829
MEF2C	1	1	167	1.06368e-06	4.63363e-05	-0.169564	-0.0641772	-0.381829	-0.41998	-0.073659
FXYD6	1	1	167	6.25369e-05	0.00145466	-0.239952	-0.100695	-0.204689	-0.099228	-0.144062
ZNF880	1	1	167	0.00100909	0.0131222	0.00887841	0.00205394	0.0493434	0.0579327	0.0323624
MXD4	1	1	168	3.52485e-08	2.26863e-06	-0.0503541	-0.448043	-0.110699	-0.214978	-0.232745
NRN1	1	1	168	1.08286e-06	4.69974e-05	-0.139081	-0.0987732	-0.230168	0.0114766	-0.11567
ID1	1	1	168	2.46154e-05	0.000659492	-0.147863	0.0189654	-0.0547715	-0.0791421	-0.787303
PPP1R9B	1	1	168	6.41004e-05	0.00148097	-0.158442	-0.0986654	-0.0544859	-0.123484	-0.00372122
KRI1	1	1	168	0.00101963	0.0132242	0.0326445	0.0259106	0.00212629	0.0684398	0.0230604
NBPF15	1	1	169	3.60412e-08	2.31096e-06	0.0579872	-0.515011	-0.0945742	-0.19693	-0.337433
DTX3	1	1	169	1.11691e-06	4.81649e-05	0.125296	0.167966	0.300334	0.255812	0.123236
CRK	1	1	169	2.56228e-05	0.000677994	-0.0867444	-0.0180277	-0.00259783	-0.0918523	0.0960028
TF	1	1	169	6.42834e-05	0.0014832	-0.137781	-0.0438339	-0.0149297	-0.137208	-0.18743
ABCE1	1	1	169	0.00102637	0.0132615	0.014397	-0.00941682	0.00955232	0.0669866	0.0406632
FASN	1	1	170	4.52189e-08	2.84613e-06	0.0395896	-0.431502	-0.158757	-0.087723	-0.182629
HIVEP3	1	1	170	2.79257e-05	0.000728814	0.00840776	0.0557421	0.0608378	-0.0638866	0.102822
RPL31	1	1	170	0.00102885	0.0132835	-0.178952	-0.139917	-0.218603	0.515408	-0.625059
CHST1	1	1	171	4.71692e-08	2.95801e-06	0.000378899	-0.455252	-0.223272	-0.0407474	-0.0456077
NDRG4	1	1	171	1.45565e-06	6.06343e-05	-0.161095	-0.373024	-0.330453	-0.128686	-0.0724717
HIF1A	1	1	171	2.79265e-05	0.000728814	0.0605886	0.176887	0.00761116	-0.16998	0.219372
PACSIN1	1	1	171	6.68489e-05	0.00153002	-0.149859	-0.0700886	-0.0982972	-0.0477642	-0.0120537
SNHG5	1	1	171	0.00103637	0.0133705	0.0628845	-0.00876261	0.0393242	0.131085	-0.16598
FNIP1	1	1	172	4.76023e-08	2.97427e-06	-0.00677776	0.385261	0.123634	-0.064374	0.0995778
COMMD2	1	1	172	7.7706e-08	4.59104e-06	0.0866398	0.274224	0.243927	0.0851239	0.250548
CTTN	1	1	172	0.00106625	0.013694	-0.00880326	-0.239514	-0.118152	-0.732535	-0.157195
SPPL2B	1	1	173	4.93781e-08	3.05182e-06	-0.0109272	-0.401156	-0.153886	-0.0972055	-0.478773
ATPIF1	1	1	173	1.53209e-06	6.27237e-05	-0.0837672	-0.33449	-0.351722	0.166719	-0.420814
PPP1CA	1	1	173	3.01471e-05	0.000781996	0.0159743	0.0161204	0.0397483	-0.0384552	0.0994425
IGDCC3	1	1	173	0.00053581	0.0080978	-0.000501476	-0.1236	-0.0221383	0.0596345	0.0596345
SFPQ	1	1	174	6.10604e-08	3.70693e-06	-0.000324905	-0.503315	-0.157187	-0.250028	-0.312441
HSP90AB1	1	1	174	7.70489e-07	3.52694e-05	-0.205066	0.531845	0.368325	0.170151	0.715768
SCG2	1	1	174	3.47272e-05	0.000891349	-0.157429	-0.107315	-0.176035	-0.0968877	-0.0879616
C4A	1	1	174	0.00107509	0.013787	0.0211729	0.0515784	0.0348674	-0.570432	-0.070705
DNAJB1	1	1	175	1.549e-06	6.31403e-05	-0.182825	0.228473	0.233714	0.0411648	0.120935
IPO9	1	1	175	3.17297e-05	0.000819324	0.009634	-0.0398185	-0.0187163	-0.0781751	0.0950041
CHCHD2	1	1	175	6.97709e-05	0.00159052	-0.332057	-0.0932534	-0.211166	-0.0562473	-0.137669
LINC02123	1	1	175	0.00107891	0.0138153	0.03854	0.0259858	-0.0098381	0.0617806	-0.00236567
HLA-DRB1	1	1	176	1.6633e-05	0.000471452	-0.0766801	0.0914907	0.0386025	0.0418743	0.0914907
CRB1	1	1	176	7.78236e-05	0.00173935	0.240125	0.0504794	0.0123244	-0.0102764	0.0688465
POLR2I	1	1	176	0.00108485	0.0138705	-0.0793416	0.0534785	-0.110859	0.219224	-0.263302
TM7SF2	1	1	177	1.62898e-06	6.56193e-05	-0.00501759	-0.119385	-0.294979	-0.0368635	-0.260282
SCG5	1	1	177	1.44679e-05	0.000422681	-0.218552	-0.209492	-0.273478	0.0244315	-0.0216149
RTN4	1	1	178	1.69493e-06	6.7639e-05	-0.309638	-0.207954	-0.477241	-0.345246	0.053551
CCDC85B	1	1	178	7.90728e-05	0.00176037	-0.307363	0.127632	-0.201021	0.152122	0.0819732
HECTD3	1	1	178	0.00108892	0.0138914	0.0288525	-0.00780381	0.00291375	0.0656631	0.0137797
CBS	1	1	179	1.02029e-07	5.92116e-06	-0.00655912	-0.552494	-0.17941	0.00483584	-0.289714
DPAGT1	1	1	179	3.52361e-05	0.000901708	-0.0131397	0.0486699	0.0591168	0.0505263	0.0912446
DLG4	1	1	179	7.93204e-05	0.00176359	-0.179259	-0.0798079	-0.0448006	-0.206944	-0.0397002
SMARCAD1	1	1	179	0.00109017	0.013897	0.012364	-0.000984868	0.0298768	0.0697361	0.043472
ARF3	1	1	180	7.04904e-05	0.00160053	-0.253519	-0.0228174	-0.261033	-0.0429998	-0.0961728
TFPT	1	1	180	0.00109417	0.0139376	-0.00696486	-0.00663147	-0.0220229	0.0725704	0.0500893
TRMT13	1	1	181	3.6334e-05	0.000925653	-0.00938144	0.0757511	-0.0134801	0.1303	0.166464
MEIS2	1	1	181	8.2064e-05	0.00181778	0.251343	0.0505076	0.0156169	-0.256758	0.0617301
PIPOX	1	1	181	0.00112843	0.0142469	0.0502175	-0.0442278	-0.0404719	0.0570806	0.0358386
AC016831.1	1	1	182	1.45783e-07	8.23697e-06	-0.0135286	0.240444	0.204905	0.0199692	0.18157
SOX2	1	1	182	1.22242e-05	0.000368228	0.378762	0.474859	0.0413191	-0.189291	-0.310411
CD151	1	1	182	3.78389e-05	0.00095546	0.0860206	0.0745485	0.051089	-0.0877779	0.181124
HSPA14	1	1	182	0.000566727	0.00844446	0.0321623	0.0136372	0.03299	0.058025	0.058025
ADHFE1	1	1	183	1.08699e-06	4.69974e-05	0.0153132	-0.282662	-0.220061	-0.143558	-0.161264
EMX2	1	1	183	8.37663e-05	0.00184804	0.435421	0.442522	0.0858356	0.275351	-0.118236
MAP7	1	1	183	0.00115614	0.0145324	-0.0510338	0.10455	0.0683357	-0.503187	0.079299
EMID1	1	1	184	1.93245e-07	1.05027e-05	0.0106749	-0.369338	-0.163761	0.0159066	-0.199527
HLA-A	1	1	184	2.06258e-06	8.04361e-05	-0.122813	-0.273211	-0.352426	-0.177797	-0.25525
AC008993.2	1	1	184	3.85259e-05	0.000971375	0.0499643	0.0691358	0.0132337	-0.0826435	0.101255
RPS5	1	1	184	8.4072e-05	0.0018524	-0.314888	0.145143	-0.114529	-0.006733	0.0853994
PLA2G5	1	1	184	0.00117392	0.0146804	0.0206189	-0.0117216	-0.0105997	0.0642577	-0.0424867
MPP6	1	1	185	2.00528e-07	1.08298e-05	0.0941452	0.301555	0.100292	-0.0563002	0.190187
HSPA8	1	1	185	1.03325e-06	4.51255e-05	-0.0468686	0.491346	0.437544	-0.24993	0.345081
HPS1	1	1	185	3.85852e-05	0.000971439	0.105166	0.0318098	0.0765259	0.0754315	0.156033
PRKCB	1	1	185	8.53415e-05	0.00187795	-0.216589	0.00146965	-0.0923315	-0.0993532	0.0108038
GPX4	1	1	185	0.000186048	0.00346212	-0.334721	0.00445833	-0.352653	0.349512	-0.270119
VIM	1	1	186	2.0878e-07	1.12047e-05	0.0639511	0.39916	-0.0514744	-0.0428483	0.211409
C1QTNF4	1	1	186	2.53627e-06	9.61016e-05	-0.0797252	-0.113465	-0.238852	-0.0120666	-0.0483324
WWOX	1	1	186	3.86882e-05	0.000972601	0.0260744	-0.019033	0.0263533	-0.0326948	0.0940003
RPS21	1	1	186	0.00121839	0.0150932	-0.163039	0.252062	-0.0170862	0.367258	0.0892505
AC004951.1	1	1	187	2.46634e-07	1.29125e-05	-0.00673545	-0.342461	-0.123211	-0.0380878	-0.394458
GNAO1	1	1	187	2.59836e-06	9.77669e-05	-0.117075	-0.331173	-0.330911	-0.0494001	-0.155807
FAHD1	1	1	187	3.91292e-05	0.000982245	-0.00552847	0.0295501	0.00871338	0.0314459	0.0938504
DDX5	1	1	187	8.59645e-05	0.00188923	0.366528	0.068802	0.0167882	-0.0159002	0.224286
UXT	1	1	187	0.00125434	0.0154491	-0.0631879	-0.00409782	-0.0434658	0.104895	-0.0561561
DCLK2	1	1	188	2.66435e-07	1.37391e-05	-0.0677298	-0.410206	-0.0806487	-0.0837296	-0.500465
NUP98	1	1	188	3.93775e-05	0.000987032	0.0203965	0.0484385	-0.0439234	-0.00103927	0.0916055
RPS8	1	1	188	8.6165e-05	0.00189121	-0.329361	0.043431	0.0382289	0.0055588	-0.174985
GMPPB	1	1	188	0.00062844	0.00916431	0.0516529	-0.0155991	-0.0246665	0.0656445	0.0656445
PPM1B	1	1	189	3.95398e-05	0.000989652	-0.0279655	0.0132887	-0.011773	-0.109404	0.169028
ITPR1	1	1	189	8.77399e-05	0.00192331	-0.130265	-0.0770905	-0.108018	-0.0836961	-0.0992914
FADS3	1	1	189	0.0012574	0.0154535	0.108807	-0.0407231	-0.127113	-0.584496	-0.0990329
SLC25A18	1	1	190	2.78475e-07	1.42313e-05	0.077333	-0.546606	-0.202701	-0.00886859	-0.367265
PFKFB2	1	1	190	4.00336e-05	0.000996184	-0.167674	-0.137903	-0.0702834	-0.22082	-0.75284
PRR34-AS1	1	1	190	0.0012637	0.015504	-0.0193297	0.0309533	0.0386905	0.0571756	0.0308523
SYNE1	1	1	191	2.98223e-07	1.51501e-05	0.23945	-0.558312	-0.187094	0.155668	0.148125
LRP2BP	1	1	191	4.10235e-05	0.00101682	0.0108218	-0.0232158	-0.00648333	0.00817688	0.0950173
PRKAR1B	1	1	191	8.83598e-05	0.0019268	-0.241262	-0.0356639	-0.167907	0.0715752	0.0263501
ZNF428	1	1	191	0.00128967	0.0157822	-0.114178	-0.0399241	-0.0978557	0.204054	0.0770652
MMS22L	1	1	192	4.27301e-05	0.0010473	0.0173505	0.0452729	0.0343586	-0.0849846	0.08851
SLC8A1	1	1	192	9.44704e-05	0.0020386	-0.148306	-0.0252309	-0.0310451	-0.0879932	0.00679157
ZPR1	1	1	192	0.0013206	0.0160459	0.0730038	0.042652	-0.00858786	0.094916	0.0799871
NDUFA8	1	1	193	2.6717e-05	0.000700451	0.0422253	0.250059	0.152368	0.283326	0.0950727
TNKS2	1	1	193	4.41541e-05	0.00107834	-0.0309221	-0.000470534	-0.0777692	-0.0644664	0.0992985
MTRNR2L8	1	1	193	9.46661e-05	0.0020386	-0.2011	0.0283853	-0.0149398	-0.0872459	0.0251565
ARHGEF1	1	1	194	3.59086e-07	1.78708e-05	0.00853769	-0.337089	-0.120077	0.0310696	-0.125537
BEX5	1	1	194	2.95202e-06	0.000109155	-0.0945591	-0.177341	-0.286063	0.0773815	-0.0505334
RBM48	1	1	194	4.91347e-05	0.0011831	-0.00803035	0.0700507	0.0225793	-0.0374743	0.0892276
CLTA	1	1	194	9.69548e-05	0.00207483	-0.249666	-0.0900504	0.00472064	-0.0525462	-0.126853
ADAMTSL5	1	1	194	0.00144868	0.0171874	0.0392215	0.0151101	0.0372828	0.053428	0.0297433
SH3GLB2	1	1	195	3.60704e-07	1.78993e-05	-0.0631636	-0.360944	-0.139499	-0.00565044	-0.150172
CCDC58	1	1	195	5.03035e-05	0.00120785	0.05005	0.0256786	0.00827171	0.0646486	0.0840549
HEPACAM	1	1	195	0.00145192	0.0171962	0.00797429	0.00219423	0.0528914	0.0605462	0.00230227
CCDC88A	1	1	196	4.12281e-07	2.01664e-05	-0.0299649	-0.383947	-0.292121	-0.16987	-0.133943
JPH4	1	1	196	9.96746e-05	0.00211979	-0.147312	-0.0337748	-0.045912	-0.00096038	-0.0373837
DTX1	1	1	196	0.00148557	0.01754	0.00566486	-0.0872995	-0.00156051	0.0772687	0.0640327
CALY	1	1	197	3.98089e-06	0.000141985	-0.186075	-0.17777	-0.24607	-0.0522771	-0.257652
YWHAB	1	1	197	5.24568e-06	0.000180334	-0.295028	-0.0317842	-0.363193	-0.042078	-0.11099
BCL7B	1	1	197	5.12207e-05	0.00122815	-0.0351813	0.0118316	-0.00831953	0.00641364	0.0844435
CETN3	1	1	197	0.00153066	0.017857	-0.0348878	0.0232853	0.0546425	0.111794	-0.114585
AC016831.5	1	1	198	9.62351e-06	0.000303415	0.0692043	0.239984	0.210224	-0.156282	0.273936
CST3	1	1	198	0.000103556	0.00219687	0.400029	0.345022	-0.00329648	0.653864	-0.195978
RNF19A	1	1	198	0.00155	0.018015	-0.0434915	0.0928895	0.0855718	-0.525182	-0.102724
CSTF1	1	1	199	4.6653e-07	2.24354e-05	0.0951975	0.228668	0.101345	0.152043	0.0755351
RAB3GAP1	1	1	199	5.17647e-05	0.00123946	-0.0279656	-0.0483105	0.000731947	-0.0817899	0.0868478
NOMO2	1	1	199	0.00011	0.00229939	-0.155323	-0.0824479	-0.11322	-0.00797198	-0.085281
ATOH8	1	1	199	0.00156582	0.018125	-0.0146508	0.0695547	0.0535807	0.0745334	-0.00509501
CHORDC1	1	1	200	5.07079e-07	2.41816e-05	0.019916	0.286969	0.224234	0.154606	0.294788
FGF12	1	1	200	4.59119e-06	0.000160739	-0.1685	-0.0150229	-0.259146	-0.0259925	-0.177988
ZFP36	1	1	200	0.00157689	0.0182285	-0.0325424	0.0690637	0.0893631	-0.492316	0.0930578
STIP1	1	1	201	1.4029e-05	0.000413384	-0.0717345	0.207974	0.240077	0.00262617	0.281393
PCDH9	1	1	201	0.000112022	0.0023331	0.439053	0.234477	0.0930064	-0.568599	0.54522
PDAP1	1	1	201	0.001603	0.0184431	0.0642818	-0.0125505	0.0182013	0.121122	0.117481
LSS	1	1	202	6.39633e-07	2.98379e-05	-0.0271867	-0.361507	-0.0733173	0.0192653	-0.1831
EIF4A2	1	1	202	0.000118898	0.00244678	-0.337262	-0.0339739	-0.175594	-0.0648893	0.242411
CLEC18B	1	1	202	0.00160484	0.0184519	0.0196299	0.0566597	0.0289901	0.0722601	-0.0239888
PAMR1	1	1	203	6.81763e-07	3.15454e-05	0.0337826	-0.335931	-0.217989	-0.104393	-0.255532
SLC25A3	1	1	203	5.01569e-06	0.000173823	-0.0496197	-0.0307708	-0.364951	0.0858204	0.0406833
IRF3	1	1	203	5.50478e-05	0.00130168	-0.00973101	-0.0645134	0.0206069	0.00364272	0.0933768
SPON1	1	1	203	0.00162041	0.0185783	0.0287891	-0.0546652	-0.0233426	0.161729	-0.0637849
COMT	1	1	204	7.47422e-07	3.43975e-05	-0.00435747	0.293581	0.144119	0.0907168	0.130101
LYRM9	1	1	204	5.07835e-06	0.000175639	-0.0218055	-0.0393692	-0.186467	-0.148881	-0.186146
ARHGEF4	1	1	204	5.75074e-05	0.00134867	-0.0880868	-0.292048	-0.11331	-0.211394	-0.771241
RBFOX1	1	1	204	0.000121539	0.00248299	-0.148541	-0.073727	-0.0795124	-0.0195621	-0.00725949
ATP1B3	1	1	204	0.00162141	0.0185783	0.0194413	0.134559	0.110364	0.177757	0.112043
MIEN1	1	1	205	5.9604e-05	0.00139253	-0.0958307	0.169856	0.0626807	-0.0776998	0.224231
RPL28	1	1	205	0.000126113	0.00254305	-0.34882	0.174018	-0.242154	-0.580624	-0.204245
CD74	1	1	205	0.000817236	0.0112469	-0.152645	0.0169942	-0.0746551	-0.436188	-0.0430914
UBE4A	1	1	206	7.96992e-07	3.60013e-05	0.15868	0.394552	0.15798	0.126282	0.441882
EIF3CL	1	1	206	5.37331e-06	0.000183615	-0.119422	-0.0665931	-0.234738	-0.125392	-0.12062
SNAP23	1	1	206	6.26649e-05	0.00145566	-0.0116771	0.036789	-0.0196292	0.00746925	0.0854341
NDUFB4	1	1	206	0.00163701	0.0186962	0.102086	0.241939	0.132745	0.415601	-0.250798
SYMPK	1	1	207	8.4677e-07	3.79107e-05	0.120596	-0.449237	-0.186767	-0.00585403	-0.337148
BSN	1	1	207	0.000134669	0.0026997	-0.157078	-0.0135493	-0.0635766	-0.0663812	0.0449662
NSA2	1	1	207	0.00165321	0.0188185	-0.0399343	0.0301381	-0.00974363	0.078761	-0.0518629
FADS2	1	1	208	8.50407e-07	3.79107e-05	-0.0576913	-0.381974	-0.145577	-0.163612	-0.370533
SH3BP2	1	1	208	5.55617e-06	0.000189485	-0.0313438	-0.228223	-0.293406	-0.0353893	-0.181333
PGM2L1	1	1	208	0.000137892	0.00275744	-0.161528	-0.0731417	-0.0626764	-0.0916691	0.0268622
TBC1D10A	1	1	208	0.00166398	0.0189159	0.0229067	-0.0413289	-0.0462544	0.0572215	-0.0332414
S100A6	1	1	209	5.8037e-06	0.000195589	-0.166284	0.262972	0.296615	-0.0541254	0.0552699
ADARB2	1	1	209	6.88742e-05	0.00157217	0.000744154	0.0774241	0.0698939	-0.0961475	0.0845378
RPL18	1	1	209	0.000142119	0.00282259	-0.349881	0.170057	-0.0352091	-0.4096	0.23566
ASCL1	1	1	210	1.20265e-06	5.12712e-05	0.0869262	0.17014	0.0905436	0.119575	0.140813
CDC42SE2	1	1	210	6.98435e-06	0.000229946	-0.0594422	0.00127976	-0.274193	-0.0257968	-0.0190928
JUND	1	1	210	0.00015276	0.00298546	-0.207076	-0.106274	-0.0692267	-0.22682	-0.370041
TCAP	1	1	210	0.001709	0.0192867	-0.0154671	0.0683702	0.066684	0.0828426	0.0501111
RNF213	1	1	211	1.21757e-06	5.1724e-05	-0.0708954	-0.373134	-0.0144411	-0.291044	-0.113448
RBP1	1	1	211	7.16845e-05	0.00162548	0.0270869	0.0434128	-0.0186297	0.00368256	0.0890427
ARHGDIG	1	1	211	0.000156752	0.00304263	-0.198767	-0.209516	-0.185152	-0.0198949	-0.12042
RFK	1	1	211	0.00172231	0.0193976	-0.0779816	-0.0283008	-0.0707732	0.0572423	-0.057708
NRCAM	1	1	212	5.72965e-06	0.000193857	-0.0673533	-0.315832	-0.285341	-0.0926416	-0.306019
CEP290	1	1	212	7.23627e-05	0.00163869	0.0149122	-0.0351383	0.013672	0.0329695	0.0908851
RYR2	1	1	212	0.000162756	0.00312724	-0.0919499	-0.0213751	-0.0517763	-0.0213943	-0.0064759
NPM1P30	1	1	212	0.00173174	0.0194467	-0.0118947	0.0259352	0.00164891	0.0640668	0.0397324
TMEM161A	1	1	213	7.31946e-05	0.00165098	-0.0013063	-0.0184541	0.0580319	0.0403744	0.0917308
GABRB2	1	1	213	0.000164733	0.00314406	-0.153071	0.0182621	-0.0583504	-0.142459	0.0209972
RBM3	1	1	214	9.16386e-06	0.00029286	-0.0155728	-0.187541	-0.19934	-0.0548295	-0.258526
MAD2L2	1	1	214	7.68593e-05	0.00172455	-0.0154322	-0.0294875	0.0125668	0.0097096	0.0856973
FRG1HP	1	1	214	0.00179172	0.0199832	0.0255325	-0.0884191	0.0130862	0.085634	0.0449381
STK17A	1	1	215	7.74568e-05	0.00173341	0.0420653	0.0288059	-0.00620908	-0.0263822	0.0921569
RPL7A	1	1	215	0.000175991	0.00331825	-0.315586	0.0733636	-0.18844	0.0483718	-0.210439
SMC1A	1	1	215	0.00179624	0.0200076	-0.00703441	0.00929951	5.43143e-05	0.0650763	0.0431552
SST	1	1	216	1.42366e-06	5.9592e-05	-0.0671055	-0.294268	-0.128427	0.028644	-0.0365406
STX1A	1	1	216	1.09064e-05	0.000337037	-0.138314	-0.0822698	-0.155805	-0.217452	-0.142074
CNOT4	1	1	216	8.79204e-05	0.0019243	0.0211382	0.0183462	0.0347129	-0.193067	0.175708
DDX24	1	1	216	0.000180191	0.00337144	-0.265344	-0.187345	-0.273062	0.0823829	0.0246631
TMEM11	1	1	216	0.00197451	0.0214587	-0.024114	0.00774454	-0.0255901	0.091261	0.0779346
PWWP2A	1	1	217	1.09285e-05	0.000337108	0.0727168	0.13365	0.185626	0.118988	0.1054
SH3GL2	1	1	217	0.000187076	0.00347745	-0.153405	-0.029022	-0.0908016	-0.0115106	-0.0933404
BX284668.5	1	1	217	0.00197791	0.0214587	0.0156646	0.00355341	0.0345169	0.0546802	-0.0647831
IFITM2	1	1	218	1.49083e-06	6.169e-05	-0.0592904	0.14195	0.0381758	-0.140948	0.0616767
OAT	1	1	218	1.14885e-05	0.000349349	-0.0650969	-0.130822	-0.330002	-0.180579	-0.188923
ENPP4	1	1	218	8.92552e-05	0.00194161	-0.0264264	0.0526598	0.0352129	-0.0737938	0.0820755
TAF9B	1	1	218	0.00198434	0.0215012	0.0120611	0.0222101	-0.0740354	0.0565067	-0.0477514
ALDH2	1	1	219	1.4918e-06	6.169e-05	-0.0274189	0.402691	0.228086	0.128229	0.240855
NCEH1	1	1	219	9.51525e-05	0.0020465	-0.0950235	0.0411336	-0.00739779	0.0323219	0.0841464
SLC24A2	1	1	219	0.000195148	0.00361182	-0.16046	-0.00290816	-0.108673	-0.00132575	0.037765
GABPB1-AS1	1	1	219	0.00159842	0.0184276	-0.0737046	-0.246209	-0.233003	-0.502148	-0.316868
MRPS6	1	1	220	1.53512e-06	6.27237e-05	0.205274	0.286524	0.236258	0.236787	0.248448
HSPH1	1	1	220	1.36658e-05	0.000405244	-0.204562	0.151157	0.212373	0.0238166	0.141002
DCAF13	1	1	220	9.54351e-05	0.00205	0.0566268	0.0572718	0.00954105	0.0461894	0.0934583
APOD	1	1	220	0.000197358	0.00364091	-0.306781	0.105829	0.144363	-0.216774	0.143955
DCK	1	1	220	0.00206725	0.0222308	-0.0315063	0.0206118	0.00779424	0.0550833	-0.00682539
FOXRED2	1	1	221	9.73134e-05	0.00207931	-0.0155926	0.00112312	-0.0316046	0.00393964	0.0785963
ATP2B1	1	1	221	0.000205623	0.00376098	-0.239817	-0.0224734	-0.223874	-0.0851084	0.102812
RPS27	1	1	221	0.00208476	0.0223342	0.0738102	0.192875	0.0994981	0.573264	-0.4028
MT1L	1	1	222	1.60468e-06	6.50573e-05	0.0211512	0.131243	0.122324	0.0558965	0.0696775
KIF1B	1	1	222	1.4408e-05	0.00042165	0.0249112	-0.336191	-0.352163	-0.237574	-0.313721
SAYSD1	1	1	222	9.74068e-05	0.00207931	0.034483	0.0541681	0.0273463	0.0157455	0.0790374
RPUSD1	1	1	222	0.002086	0.0223342	-0.0122619	0.017365	-0.00607076	0.0540154	0.01792
BAZ1B	1	1	223	9.85903e-05	0.00210195	-0.000307887	0.0109911	-0.00513818	-0.0442016	0.0860372
ARPP21	1	1	223	0.000217155	0.00393406	-0.138171	-0.0124781	-0.106958	-0.0313793	-0.019397
RPS13	1	1	223	0.00091689	0.0122252	-0.0973905	0.316648	0.0166141	0.447216	-0.0376341
NBPF11	1	1	224	1.67212e-06	6.68848e-05	-0.0379246	-0.314472	-0.179517	-0.0266256	-0.368873
HERC2P3	1	1	224	0.000102879	0.00218521	0.00172612	-0.00427139	0.0210526	0.0352928	0.0893361
CPLX1	1	1	224	0.000111805	0.00233143	-0.154038	-0.00768506	-0.180183	-0.0540797	-0.0453551
SLU7	1	1	224	0.00225943	0.0237601	0.103222	0.11137	0.0689976	0.14766	-0.00705856
CDK9	1	1	225	1.71773e-06	6.83897e-05	0.0191169	-0.304307	-0.112033	-0.130329	-0.0623641
U2SURP	1	1	225	5.22532e-05	0.0012494	0.00915809	-0.381451	-0.175421	-0.565395	-0.17138
RAB4A	1	1	226	1.72309e-06	6.84437e-05	0.0883164	0.254535	0.191942	0.0322067	0.0787318
EIPR1	1	1	226	0.000106707	0.00225813	-0.0363212	-0.0130005	-0.0623732	0.0329016	0.0826102
SRCIN1	1	1	226	0.00022823	0.00408287	-0.136466	-0.0268797	-0.0194453	-0.156827	0.0311496
SLC25A38	1	1	226	0.00226775	0.0238038	0.0195229	0.00920874	0.0630353	0.0888716	0.0455786
CYSTM1	1	1	227	1.62495e-05	0.000462111	0.122271	0.221139	0.255684	0.154331	0.0807321
N4BP2L1	1	1	227	0.000107671	0.00226975	0.0215501	0.0382015	-0.00125232	-0.0445018	0.0822941
DCLK1	1	1	227	0.000231226	0.00411923	-0.156711	-0.0139925	-0.0329071	-0.0529654	-0.0717702
TMEM144	1	1	227	0.00234286	0.024309	-0.0331928	0.00618605	-0.049719	-0.529568	-0.0202779
KLKB1	1	1	228	1.85781e-06	7.32851e-05	0.00169473	-0.272799	-0.0763087	-0.0157535	-0.171963
DYM	1	1	228	0.00010964	0.00229939	-0.00722327	0.0736781	0.0374791	0.018332	0.0828182
CABP1	1	1	228	0.000232322	0.00413018	-0.212366	0.0612827	-0.0324219	0.0107835	0.049909
ITGA7	1	1	229	1.92652e-06	7.54738e-05	0.213648	-0.473385	-0.121446	-0.15818	-0.0778093
CTXN1	1	1	229	1.86802e-05	0.000520009	-0.187426	-0.0641984	-0.253567	-0.209361	0.0286289
H3F3B	1	1	229	0.00010979	0.00229939	-0.214096	0.0953668	-0.0621588	-0.644075	-0.981304
LY6H	1	1	229	0.000239554	0.00424111	-0.231744	-0.109315	-0.138158	-0.0677527	-0.0618187
PLTP	1	1	229	0.00235765	0.0244199	0.0437022	-0.0515917	-0.133001	0.177507	0.00905523
TMEM259	1	1	230	1.95113e-06	7.62632e-05	0.00127687	-0.378755	-0.276962	-0.12494	-0.354422
WIPF3	1	1	230	0.000109869	0.00229939	-0.0791439	-0.0522839	-0.0467744	-0.302746	0.0870682
ANK3	1	1	230	0.000242888	0.00429126	-0.137744	-0.00186993	-0.117859	-0.140687	0.00467665
SIAH1	1	1	230	0.0023609	0.0244221	-0.0128335	0.0479805	0.0160096	0.0672682	0.016178
MRPS9	1	1	231	0.000112916	0.00234887	-0.00970718	-0.000216644	-0.0531708	-0.0499568	0.078242
DEAF1	1	1	231	0.000243452	0.00429681	-0.160205	-0.115493	-0.105636	-0.0479817	-0.0157661
DGKB	1	1	232	0.00238333	0.0245799	-0.0138905	0.0214007	-0.0133146	0.0487636	-0.0209607
SLC15A2	1	1	233	2.18769e-06	8.46882e-05	0.0142243	-0.348843	-0.158703	0.0590664	-0.128978
PCGF1	1	1	233	0.00240621	0.0247865	0.00812341	-0.0293526	-0.042788	0.0589576	0.0214595
AL139246.5	1	1	234	2.20426e-06	8.49933e-05	-0.00283236	-0.27291	-0.178324	0.00266848	-0.0917406
BCAR3	1	1	234	0.000117544	0.00242744	0.0617052	0.119356	0.0854568	0.0958199	0.16961
SLC44A2	1	1	234	0.000270371	0.00470617	0.264717	0.0214591	0.0640749	-0.0682178	0.0132831
GPR37L1	1	1	234	0.000320715	0.00543089	0.396605	-0.190809	-0.230137	0.542695	0.332079
HLA-C	1	1	235	2.20833e-05	0.000598207	-0.167142	-0.178169	-0.277149	-0.332829	-0.251962
SMARCA2	1	1	235	0.000118909	0.00244678	-0.0276509	-0.13176	-0.0813016	-0.0534228	0.205271
LMO4	1	1	235	0.000279434	0.00484692	-0.26256	-0.093126	-0.19055	0.0308493	0.184723
HS3ST3B1	1	1	235	0.00122956	0.0151986	-0.00833087	0.0506267	0.04826	0.0597668	0.0597668
WASHC1	1	1	236	2.4074e-06	9.22028e-05	0.0517042	-0.392895	-0.232664	-0.118755	-0.152478
NR2E1	1	1	236	0.000119612	0.00245829	0.055375	-0.0590329	0.0116582	0.0490591	0.0829299
ZMAT1	1	1	237	2.48295e-06	9.48843e-05	0.0718964	-0.35648	-0.150936	-0.143922	-0.20333
METTL7A	1	1	237	0.000120705	0.0024689	0.285869	0.214654	0.178534	0.115662	0.458626
WASF1	1	1	237	0.000285607	0.004934	-0.156382	0.0127284	-0.0967165	-0.131213	0.0171233
CSTB	1	1	237	0.00190619	0.020927	-0.0233527	0.132159	0.0416239	0.34025	-0.517537
CSPG5	1	1	238	2.62669e-06	9.84003e-05	-0.0153806	-0.374423	-0.162752	0.0904212	-0.45996
AL137145.2	1	1	238	2.48585e-05	0.000661864	-0.0103334	-0.151473	-0.204812	-0.225468	-0.182824
RHOG	1	1	238	0.000121858	0.00248359	0.0161118	0.0521572	0.0448732	0.0186031	0.0850531
GABRA1	1	1	238	0.000290491	0.00499819	-0.177429	-0.0637472	-0.0929487	-0.148443	-0.0279312
ACYP2	1	1	238	0.00260156	0.0264482	-0.0644835	-0.0181772	-0.100733	0.127338	-0.0551651
ADCYAP1R1	1	1	239	2.70596e-06	0.000100709	-0.0288065	-0.336197	-0.20711	-0.0156908	-0.273636
NSF	1	1	239	2.5098e-05	0.000667202	-0.171269	-0.0709017	-0.217249	-0.0361411	0.0174774
NDUFA3	1	1	239	0.000122642	0.00249659	-0.250729	-0.077177	-0.215151	0.127909	-0.715955
SET	1	1	239	0.000302223	0.00516937	-0.299895	0.0445685	-0.227156	-0.178682	-0.291033
AC058791.1	1	1	240	2.77426e-06	0.000103027	0.107571	0.322714	0.149917	-0.421396	0.240958
PAPOLA	1	1	240	2.54737e-05	0.000675093	0.118886	0.226473	0.251148	-0.0313329	0.138343
ZNF204P	1	1	240	0.000302251	0.00516937	-0.115133	-0.00959141	-0.0112168	0.00805129	0.00805129
APIP	1	1	240	0.00265956	0.02691	-0.0039014	0.0498281	0.0588161	0.0807555	-0.0308322
EIF3C	1	1	241	2.57699e-05	0.000680775	-0.111255	-0.0558142	-0.254464	-0.0976309	-0.0869717
PPIC	1	1	241	0.000125633	0.00254305	0.0247121	-0.0153169	-0.0260844	0.0506715	0.0816338
KCNE4	1	1	241	0.000310946	0.00530008	-0.244283	0.040499	0.0507281	-0.237973	-0.0725952
KIAA1143	1	1	241	0.0026755	0.0270234	0.0158269	-0.0100861	0.00736483	0.0544863	0.01065
TMEM54	1	1	242	0.000125939	0.00254305	-0.0555944	-0.0240483	-0.0271598	0.0426985	0.0724985
DNAJB12	1	1	242	0.0026774	0.0270266	0.0548076	-0.0218948	-0.071824	0.0747122	-0.0152259
HNRNPA1	1	1	243	3.37633e-06	0.000122984	-0.153262	-0.396097	-0.255552	-0.320295	-0.364456
OTUD7B	1	1	243	1.37359e-05	0.000405544	0.064574	0.287625	0.267345	-0.220704	0.204032
COMMD6	1	1	243	0.000585842	0.00868364	0.00834888	0.217281	0.141223	0.242861	0.0253236
ITPR2	1	1	244	3.92187e-06	0.000140172	-0.0196024	-0.372931	-0.257964	-0.227122	-0.191959
NRXN1	1	1	244	1.4059e-05	0.000413557	-0.0327021	-0.454492	-0.384557	-0.0383144	-0.0110837
TEKT4P2	1	1	244	0.000134476	0.00269898	-0.0207807	0.0504445	0.00323084	0.0297358	0.0842827
AL133410.1	1	1	244	0.00270763	0.0272354	0.0146145	0.0439495	0.000602634	0.0535928	0.0157724
TCEAL2	1	1	245	2.82787e-05	0.000736882	-0.107777	-0.108521	-0.271736	0.033198	-0.217087
ATP2A2	1	1	245	0.000333416	0.00557975	-0.207947	-0.231137	-0.0919106	-0.0149164	0.0447701
GADD45A	1	1	245	0.00276411	0.0275766	-0.0810788	0.0322822	0.0260237	-0.440421	-0.0396137
RC3H1	1	1	246	4.11333e-06	0.0001461	0.0627327	0.30222	0.0847636	0.141945	0.236032
WBP2	1	1	246	2.96995e-05	0.000771557	-0.0887098	-0.226584	-0.314519	-0.228121	0.0888818
C12orf29	1	1	246	0.000138033	0.00275744	-0.0250551	0.0247135	0.0241019	-0.0711952	0.0762803
FBXO2	1	1	246	0.000345212	0.00573043	-0.337493	0.259871	0.00501539	-0.0168944	0.191939
TSPAN4	1	1	246	0.00138502	0.0166783	0.00995545	0.00687073	-0.0743165	0.051195	0.051195
POLR3GL	1	1	247	0.000140297	0.0027929	0.0190891	-0.00917733	-0.00749367	0.0338668	0.0794193
TMEM161B-AS1	1	1	247	0.000354081	0.00586147	0.210809	0.15494	0.117478	0.142803	0.14626
KMT2E	1	1	247	0.00279482	0.0278669	-0.00593022	0.200578	0.139318	-0.573797	0.0924798
SCRG1	1	1	248	4.58248e-06	0.000160739	0.160378	0.410763	0.124254	0.231625	-0.0747392
TLE3	1	1	248	0.000143078	0.00283778	0.042624	0.0503163	0.00604943	-0.0749449	0.180355
C1orf115	1	1	248	0.000354359	0.00586147	-0.11727	-0.00964066	-0.0636114	-0.138223	0.0270358
MTF1	1	1	248	0.00280785	0.0279479	0.0377972	0.0290195	-0.00455941	0.0694452	0.0184161
MLC1	1	1	249	4.62175e-06	0.000161478	-0.130103	-0.410998	-0.192397	0.0439135	-0.127255
RGS4	1	1	249	3.65524e-05	0.000929832	-0.171791	-0.0880813	-0.202142	0.00164457	-0.0304376
RPL19	1	1	249	0.000143215	0.00283778	-0.232655	-0.0421053	-0.111168	0.0877113	-0.705381
AP001160.2	1	1	249	0.00141574	0.0169499	-0.00936547	0.0196648	0.0282241	0.0537438	0.0537438
HIP1R	1	1	250	5.21416e-06	0.000179611	0.0660266	-0.461317	-0.0476153	0.152439	-0.212531
GARNL3	1	1	250	1.83547e-05	0.000512615	0.0117108	-0.233723	-0.209874	-0.0146866	-0.24504
CDC5L	1	1	250	0.000143615	0.00284242	-0.00467073	0.0032078	-0.022349	-0.0391074	0.0829234
PEX14	1	1	250	0.00283827	0.0281199	0.0120607	-0.0208979	0.0112919	0.0674597	0.0297856
LARP6	1	1	251	0.000144488	0.00285603	-0.0141475	0.017408	-0.00908738	0.00997358	0.081214
NKTR	1	1	252	5.62776e-06	0.000191165	-0.0134863	-0.437733	-0.111787	-0.334506	-0.360673
ARPP19	1	1	252	3.98929e-05	0.000995008	-0.212059	-0.313092	-0.303527	-0.035723	-0.173363
PCID2	1	1	252	0.000144636	0.00285603	-0.0590954	-0.0262331	-0.00030316	-0.184897	0.0716113
DNAJB6	1	1	252	0.00040577	0.00652894	-0.276786	0.0677357	-0.0119919	0.0354126	-0.103611
LINC00595	1	1	252	0.00286109	0.0282541	0.045001	0.0137451	0.0574979	0.106521	0.0299724
DDX27	1	1	253	0.000145247	0.00286478	0.000353819	0.022443	0.0105774	-0.0214454	0.0872613
CDH13	1	1	253	0.00044238	0.00699959	-0.0966779	-0.0226183	-0.0370475	-0.060345	0.00365801
PPP2R1B	1	1	254	5.82765e-06	0.000195626	0.0545395	-0.293615	-0.0641281	-0.055387	-0.0421072
LINC00116	1	1	254	4.14279e-05	0.0010205	0.0234612	0.176477	0.191689	0.056941	0.157009
SLC30A1	1	1	254	0.000146024	0.0028768	0.120982	0.137402	0.0382115	0.100527	0.166981
ATP1A3	1	1	254	0.000427063	0.00679744	-0.198454	-0.182301	-0.193421	-0.189962	-0.146879
ANKRD10	1	1	254	0.00287064	0.0282541	-0.00946877	0.128452	-0.0100317	-0.532929	0.0557835
ZNF639	1	1	255	0.000146574	0.00288099	0.0240947	0.0125776	0.00827933	0.0542514	0.0736577
CPLX2	1	1	255	0.000454046	0.00713798	-0.164413	-0.00867169	-0.137946	0.0205585	0.0632154
SLC52A2	1	1	255	0.00287162	0.0282541	0.0185243	-0.0418122	0.0348711	0.0507108	0.0313546
SGSM2	1	1	256	5.96544e-06	0.00019986	0.024147	-0.348429	-0.197542	-0.289025	-0.163851
MCMBP	1	1	256	0.000149387	0.00292956	0.0156846	0.03783	0.013093	-0.0259849	0.0878493
RPS3	1	1	256	0.000455238	0.00715016	-0.308993	0.236452	0.022381	0.0233545	-0.0189335
TYW1	1	1	256	0.00288808	0.0283672	0.0167928	-0.0863264	-0.0102979	0.0525796	-0.0102393
SSPO	1	1	257	6.20184e-06	0.000206348	0.0229767	-0.289711	-0.083216	0.0211294	-0.0632741
LITAF	1	1	257	0.000153203	0.00298728	0.015695	0.032477	0.0408925	0.0115685	0.0812374
LINC01727	1	1	257	0.00032843	0.00553417	0.0470672	0.00405073	-0.0042967	0.0671701	0.0736874
ATP2B2	1	1	257	0.000470164	0.00732412	-0.189865	0.0041752	-0.10097	-0.128015	0.0349719
TOM1L2	1	1	258	6.20732e-06	0.000206348	0.21963	-0.458185	-0.138376	-0.0254068	-0.0885932
SLC2A8	1	1	258	0.000154383	0.00300359	-0.0292176	-0.00738213	0.00678796	-0.00846638	0.0725427
AGAP3	1	1	258	0.000472886	0.00734646	-0.151786	-0.0242772	-0.0828047	-0.0568307	-0.000753587
ERP29	1	1	258	0.00296115	0.0289025	-0.0877559	0.01467	-0.0271258	0.153868	-0.0422828
D2HGDH	1	1	259	6.61458e-06	0.000218613	0.0347312	-0.321988	-0.0821322	-0.154951	-0.2149
ALDH3A2	1	1	259	0.000160372	0.00309533	0.0115005	0.0307513	0.0378973	0.0151431	0.07723
BCAN	1	1	260	6.90362e-06	0.000227726	0.0734677	-0.499852	-0.11549	0.142091	-0.466744
BEX4	1	1	260	4.84246e-05	0.00117095	-0.174302	-0.263085	-0.307619	-0.198	-0.28987
TTC9C	1	1	260	0.0001606	0.00309625	0.0181666	0.00119037	0.044371	0.0132487	0.0802723
EFEMP1	1	1	260	0.000490708	0.00756839	0.191848	0.0437519	0.0109135	-0.133847	0.212203
RAB34	1	1	261	7.3215e-06	0.000239664	0.141317	-0.385597	-0.148816	-0.0077711	0.00833517
SKP1	1	1	261	0.000165312	0.00315161	-0.176878	0.0809577	-0.19303	0.0391068	-0.742962
MRPS36	1	1	261	0.00299982	0.0291966	0.0124843	-0.0499882	-0.000481046	0.134443	-0.00256738
SERF2	1	1	262	7.84866e-06	0.000255083	-0.131845	0.444389	0.343967	0.238411	-0.301141
POLG2	1	1	262	0.000165583	0.00315326	0.0642758	0.0214015	0.0614579	0.0270952	0.0873127
FXYD7	1	1	262	0.000523427	0.00797746	-0.159778	-0.128909	-0.130543	0.0155368	-0.0359323
CRY1	1	1	262	0.00151766	0.0177717	0.0345706	0.0380087	0.0316911	0.0570113	0.0570113
EIF2S3	1	1	263	8.02156e-06	0.000260093	0.142942	0.374048	0.208166	-0.00472237	0.244232
PREX2	1	1	263	5.33854e-05	0.00126939	0.0382027	-0.308665	-0.314189	-0.25568	-0.0534143
SIAE	1	1	263	0.00016783	0.00319249	0.0132875	0.0200934	-0.0032092	0.044197	0.0871639
GALNT15	1	1	263	0.000532857	0.00807407	-0.100026	-0.00556358	-0.0136728	-0.0561659	0.0042838
GTF3C6	1	1	264	8.58864e-06	0.000277954	0.113784	0.260091	0.18369	0.176595	-0.13277
SLC39A10	1	1	264	5.5599e-05	0.00131187	-0.130692	-0.0580502	-0.199791	-0.0813189	-0.105204
STAU2	1	1	264	0.000168204	0.00319607	-0.0326937	-0.0105935	0.0174031	0.0128749	0.0843964
AC008038.1	1	1	264	0.000544852	0.00821115	-0.181577	-0.0292181	-0.0425517	-0.0821933	-0.00184749
C19orf53	1	1	264	0.00306578	0.0296532	-0.0426264	0.157703	-0.0246023	0.245106	-0.232047
TMEM33	1	1	265	8.65707e-06	0.00027964	-0.0488417	0.24924	0.01845	0.1011	0.236592
LUC7L2	1	1	265	5.6623e-05	0.00132975	-0.0131761	-0.249485	-0.220186	-0.0161745	-0.384712
ABHD6	1	1	265	0.000170171	0.00322985	-0.00569552	-0.010306	0.0459368	-0.0631727	0.077891
BMPR1B	1	1	265	0.000545705	0.00821678	0.319552	0.228199	0.101936	-0.0837104	0.112677
CBFB	1	1	265	0.00307001	0.0296654	-0.0339216	-0.0464181	-0.0437793	-0.393946	-0.0708176
ACO2	1	1	266	0.000172203	0.00326119	-0.0147279	0.0212994	0.0192834	-0.0279838	0.081829
EDNRB	1	1	266	0.000549049	0.00825261	0.154328	-0.225682	-0.152863	0.17049	0.0151516
CCDC137	1	1	266	0.00310199	0.0299021	0.0222164	0.000832993	0.0169258	0.0523917	0.027488
DLL1	1	1	267	5.96216e-05	0.00139253	-0.0329207	0.0918865	0.122031	0.0654129	0.0294452
SGF29	1	1	267	0.00311088	0.0299372	0.0404245	0.000346887	0.0189009	0.0559278	0.0303574
CBR4	1	1	268	0.000177588	0.003341	0.154837	0.199144	-0.000486127	-0.29352	0.233934
EEF2	1	1	268	0.000556958	0.00836414	-0.274021	-0.0289909	-0.14649	-0.0293406	0.191918
SBNO1	1	1	269	6.35446e-05	0.0014721	-0.189296	0.0792043	-0.363078	-0.324587	0.0273961
BICC1	1	1	269	0.000179558	0.00336858	0.0359879	0.040748	0.0343655	-0.0998214	0.0882045
DSTN	1	1	269	0.000559937	0.00840151	-0.248715	-0.0503683	-0.127893	0.0499221	-0.167596
WTAP	1	1	269	0.00320756	0.0306608	0.0785038	0.104137	0.077899	-0.553101	0.0564546
PHGDH	1	1	270	9.26399e-06	0.000294248	-0.0598901	0.312621	0.0670857	-0.0195888	0.240461
DLGAP1	1	1	270	0.000179841	0.00336858	-0.0133899	0.0513619	0.0158835	-0.0397803	0.0880741
PDE2A	1	1	270	0.000561354	0.00840803	-0.0935661	-0.0226931	-0.0549743	-0.0964562	0.0127742
SWI5	1	1	270	0.00322517	0.0307775	0.00480076	0.00428602	0.0113262	0.0606404	0.00763934
HSP90AA2P	1	1	271	0.000185288	0.00345342	-0.0288508	0.0315101	0.0491509	0.0625708	0.0777732
BICD2	1	1	271	0.00163461	0.018689	0.00211799	-0.00957661	-0.00332128	0.065208	0.065208
NBPF10	1	1	272	9.59097e-06	0.000302947	0.0371268	-0.330566	-0.156762	-0.10861	-0.120911
TTTY15	1	1	272	6.85272e-05	0.00156634	-0.0129191	0	-0.167006	-0.218495	0
AL136164.3	1	1	272	0.000188528	0.00350066	0.305024	0.32616	0.213603	-0.205717	0.513594
CUEDC2	1	1	272	0.00330051	0.0313123	-0.0405575	0.0411787	-0.0291114	0.155355	0.119777
ZNF333	1	1	273	0.000194557	0.00360479	0.0174491	0.03438	0.0119688	-0.0843418	0.0794562
RGL2	1	1	273	0.00062396	0.00912228	0.20364	-0.172664	0.0486864	0.0265187	0.0509174
ADAM23	1	1	273	0.00333335	0.0315636	-0.011978	0.0297496	0.0173217	0.0610962	-0.0123005
PPP1R1B	1	1	274	9.78753e-06	0.000306891	0.0923181	0.331029	0.229608	0.237066	0.267928
STMN3	1	1	274	7.67498e-05	0.00172455	-0.190786	-0.0472709	-0.229031	-0.0162286	0.0413465
TTPAL	1	1	274	0.000195951	0.00361887	0.0129473	0.019654	0.00937523	-0.0234803	0.0778916
SLIT2	1	1	274	0.000628302	0.00916431	-0.111102	-0.0325744	-0.0788357	-0.0256091	-0.037617
DDX6	1	1	274	0.00336309	0.0317399	-0.10617	-0.043069	-0.149718	-0.432375	-0.0740331
MAST4	1	1	275	1.0092e-05	0.000315284	0.0581158	-0.369617	-0.23701	-0.1171	-0.152513
NEGR1	1	1	275	7.83989e-05	0.00174821	-0.0575035	-0.0970572	-0.169996	-0.224887	-0.12559
BRD3OS	1	1	275	0.000198394	0.00365216	0.0167018	0.0560062	0.0107753	0.029152	0.0730997
EEF1A2	1	1	275	0.000639981	0.00930091	-0.177192	-0.0319732	-0.0162716	-0.0862147	0.0426605
FYN	1	1	275	0.00343156	0.032252	0.115986	-0.00862244	-0.0471629	-0.568617	0.0984355
ANO8	1	1	276	1.02662e-05	0.00031956	0.0191384	-0.289138	-0.0460044	-0.0186472	-0.209925
FIBP	1	1	276	7.95957e-05	0.00176742	-0.0268761	-0.130201	-0.196131	-0.117182	-0.0656872
ATP6V1F	1	1	276	0.000331472	0.00556352	-0.23344	-0.11464	-0.263351	0.024444	-0.23955
TRIM4	1	1	276	0.00350674	0.0328242	-0.00393558	0.00979262	0.0100071	0.0486658	-0.0134425
TRIM33	1	1	277	1.06794e-05	0.000331818	-0.0427376	-0.269886	-0.165124	-0.070805	-0.228542
MRPL51	1	1	277	8.22291e-05	0.00181881	0.15088	0.216573	0.269717	0.149191	0.105486
IPO7	1	1	277	0.000203855	0.00373661	-0.0281052	-0.0260048	-0.00367825	-0.0194316	0.073939
ZBTB43	1	1	277	0.000669929	0.00967048	0.151201	0.032015	0.0338599	-0.0872662	0.187223
HNRNPD	1	1	277	0.00366119	0.0338605	-0.0583336	-0.0970466	-0.0572839	0.0719879	0.0479517
CLK1	1	1	278	1.08615e-05	0.000336256	0.0273305	-0.413774	-0.198622	-0.074832	-0.127075
CLPX	1	1	278	0.000210025	0.00382492	0.0145443	0.00938254	-0.00663659	-0.0421111	0.0823593
MKL2	1	1	278	0.000685708	0.00987328	-0.141872	-0.0414115	-0.0609524	-0.181363	0.00170936
RTN4R	1	1	278	0.00369888	0.0340142	-0.00589994	-0.116037	-0.0488097	0.0493942	0.0238238
AC215219.1	1	1	279	1.11721e-05	0.000341548	0.0233269	-0.377856	-0.168909	0.0177168	-0.321403
SPCS1	1	1	279	8.80096e-05	0.0019243	-0.0311658	-0.0908662	-0.262929	-0.0688121	-0.108707
CDH23	1	1	279	0.000245057	0.00431624	0.0563529	0.039295	0.0389167	0.067964	0.0757435
HAGHL	1	1	279	0.000697585	0.010019	0.211472	0.0789564	-0.0293237	0.145728	0.0816145
C9orf72	1	1	280	1.12708e-05	0.000343951	0.0497989	0.234907	0.173685	0.0322907	0.252923
GOT1	1	1	280	8.82118e-05	0.00192626	-0.121181	-0.00642688	-0.226937	0.0109721	-0.0414974
MAML2	1	1	280	0.000212727	0.00386612	-0.0188558	-0.0128059	0.0380768	-0.0430738	0.0721154
C1QB	1	1	280	0.000701733	0.0100701	-0.179083	0.0265944	0.011569	-0.0747146	0.0435203
SDCCAG3	1	1	280	0.00376786	0.0345135	-0.021415	-0.0763776	-0.00198047	0.0527181	-0.0220641
HHATL	1	1	281	8.84616e-05	0.0019268	0.0869372	-0.208536	-0.259462	-0.00277566	-0.121586
RACK1	1	1	281	0.000704571	0.0100855	-0.252659	0.0177262	-0.173244	-0.0489034	-0.0988361
IL11RA	1	1	281	0.00382134	0.0348899	-0.103262	-0.0746667	-0.0472702	0.0539825	-0.268406
DBI	1	1	282	4.52465e-05	0.00110031	0.194178	0.386007	0.364878	0.315645	-0.804254
GCLM	1	1	282	0.000217623	0.00393838	-0.0301031	0.0148257	-0.0459268	-0.267782	0.0733687
NPTX1	1	1	282	0.000705874	0.0100957	-0.141052	0.00419301	-0.0609424	-0.108379	-0.0101594
ETFRF1	1	1	282	0.00383973	0.0350033	-0.0155225	0.0317424	0.0491227	0.0762395	0.0103006
FOXO3	1	1	283	0.000220811	0.00397925	-0.0307384	0.0200807	0.042031	-0.0713499	0.14734
GSTM2	1	1	283	0.00389829	0.035407	-0.0209248	-0.257723	-0.136704	0.279282	-0.359752
AKT2	1	1	284	1.47398e-05	0.000427704	0.035826	-0.320144	-0.0936115	-0.0736889	-0.124546
SLC25A32	1	1	284	0.000222342	0.00399843	0.0260889	0.10892	0.0347505	0.0915786	0.154941
HPCA	1	1	284	0.000713761	0.010166	-0.189528	0.00773655	-0.152895	-0.081356	-0.0628089
PRDM16	1	1	284	0.00393973	0.0357058	0.112868	0.0355499	0.120852	0.193244	0.13264
UNC119	1	1	285	1.54032e-05	0.000443026	0.00921934	0.10702	0.0459608	0.0767206	0.0019823
HSP90AB3P	1	1	285	0.000223353	0.00401238	-0.00416705	0.0576575	0.0214065	0.0106859	0.0732876
C16orf52	1	1	285	0.000714444	0.0101673	-0.122049	-0.0613255	-0.0674177	-0.0494908	-0.145781
CCDC88B	1	1	285	0.00395167	0.0357761	0.0282874	-0.0406632	0.023805	0.0731228	0.0414348
ANAPC11	1	1	286	1.54319e-05	0.000443026	0.04551	0.276547	0.176884	0.199088	0.0618925
ALDOC	1	1	286	0.000107268	0.0022644	0.117877	0.0766233	-0.368207	-0.0110283	-0.0576283
ZNF12	1	1	286	0.000226933	0.0040639	0.0251879	0.0118988	0.0436277	0.0337127	0.0830509
MLF2	1	1	286	0.000716443	0.0101786	-0.239524	-0.0023008	-0.163253	-0.0379785	0.176833
CRY2	1	1	287	1.5449e-05	0.000443026	0.0103227	-0.285324	-0.0860551	-0.016072	-0.0291448
PRNP	1	1	287	0.00011408	0.00237021	-0.264586	0.00198696	-0.345654	-0.252625	-0.0272697
RHOA	1	1	287	0.000717092	0.0101786	-0.207649	0.0107679	-0.0428132	-0.133141	-0.0825628
MARK3	1	1	288	1.61199e-05	0.000459956	0.0889861	-0.398007	-0.170962	0.0925142	-0.395267
FTH1P8	1	1	288	0.000115007	0.00238656	-0.0364917	0.0271138	-0.231007	-0.0397065	-0.054263
KEAP1	1	1	288	0.00023035	0.00410791	0.0736138	0.134184	0.119738	0.0969635	0.155381
NDUFA12	1	1	288	0.00415182	0.0371364	0.082814	0.151383	-0.111116	0.285802	-0.10643
RIN2	1	1	289	1.68598e-05	0.000477091	0.253982	0.377827	0.167168	-0.0592515	0.425681
SUGT1	1	1	289	2.36375e-05	0.000637283	0.0270453	0.283741	0.163687	-0.0918765	0.308524
PFKL	1	1	290	1.72461e-05	0.000486413	0.0929989	-0.365891	0.0324319	0.00986411	0.0683244
PSMD13	1	1	290	0.000116421	0.00240715	-0.027429	-0.14388	-0.183392	-0.133852	-0.0269103
CDH10	1	1	290	0.000235823	0.00417939	0.0140651	-0.128198	-0.0321089	-0.0659953	0.0828697
PPP1R14A	1	1	290	0.000726005	0.0102721	-0.120089	-0.0204938	-0.0262723	-0.274983	-0.00430721
CTNNA2	1	1	291	0.000118727	0.00244678	-0.0970088	-0.210215	-0.218019	-0.269165	-0.199257
IPO13	1	1	291	0.000244303	0.00430739	0.0149674	-0.0297272	-0.0249935	0.0562451	0.0822946
ZFR	1	1	291	0.000731019	0.0103174	-0.164442	0.00493134	-0.0165221	-0.0646195	0.0731443
TRDN	1	1	291	0.00418176	0.0373262	0.0310829	0.0240739	0.0226373	0.067156	0.0474086
KIAA0895L	1	1	292	1.75725e-05	0.000493993	-0.0122523	-0.258618	-0.0823522	-0.077609	-0.195721
OCIAD1	1	1	292	0.000120466	0.00246696	0.0360403	-0.145682	-0.288673	-0.133926	-0.0487791
PRKACB	1	1	292	0.000739249	0.0103993	-0.171475	0.0428676	-0.134096	-0.053134	0.0832326
EMP3	1	1	292	0.00428508	0.0380304	0.0155989	0.114165	0.0861463	0.136045	-0.00934863
PCDHGA10	1	1	293	1.94824e-05	0.000539707	0.119032	0.188785	0.129778	-0.215436	0.1074
LUC7L	1	1	293	0.000121821	0.00248359	-0.0428578	-0.208057	-0.234932	-0.0452502	-0.0171183
AC069208.1	1	1	293	0.0007598	0.0106013	0.150418	0.0644586	-0.0131168	-0.0327007	0.130824
VGF	1	1	293	0.00431508	0.0381976	-0.0371649	-0.0456273	-0.026696	0.0697276	0.0204766
FAM173A	1	1	294	0.000125537	0.00254305	-0.089388	-0.0958551	-0.252681	-0.000338509	-0.160623
LMNA	1	1	294	0.000253406	0.004445	-0.0364351	-0.0121551	0.0235602	-0.0154279	0.132673
INPP5B	1	1	294	0.000764709	0.0106438	0.145798	-0.116682	-0.0255578	-0.100805	0.111461
SLC27A1	1	1	295	1.98101e-05	0.000546135	0.0830584	-0.364817	-0.0707881	0.0228996	0.027105
AL365181.3	1	1	295	0.000125541	0.00254305	0.000670219	-0.117913	-0.179995	0.0151909	-0.0962343
VPS13A	1	1	295	0.000270495	0.00470617	0.0560784	0.0783164	-0.00769219	0.065767	0.171652
C10orf10	1	1	295	0.000323768	0.00547718	-0.0550014	0.0824401	0.0751032	-0.466705	0.0932103
GRIN2B	1	1	295	0.000781809	0.0108315	-0.13079	-0.0808626	-0.0131834	0.012548	0.000157996
LIMCH1	1	1	296	0.000125861	0.00254305	-0.0896524	-0.0813658	-0.225046	-0.267737	-0.10851
NOMO1	1	1	296	0.000812223	0.0112049	-0.139321	-0.0965027	-0.129494	0.0389828	-0.0770383
WASHC3	1	1	296	0.0043865	0.0387497	0.0676287	0.0408962	0.00971697	0.13496	0.0585629
CRIM1	1	1	297	2.32441e-05	0.000627664	0.0287251	0.195086	0.0403489	-0.174144	0.0356366
CHGB	1	1	297	0.000125974	0.00254305	-0.0902315	-0.0207113	-0.171661	-0.0365794	0.00910382
HSPA4	1	1	297	0.000830046	0.0113957	-0.213489	0.0903794	-0.0263306	-0.108611	0.082876
PIGS	1	1	297	0.00454763	0.0398645	0.00211527	-0.0561709	-0.072517	0.0474403	-0.0404578
CPSF7	1	1	298	5.80651e-05	0.00135988	-0.0106719	-0.281689	-0.225005	-0.14402	-0.26497
CNNM2	1	1	298	0.000285936	0.00493469	0.0135948	-0.00235325	-0.016159	6.18799e-05	0.0836075
ELOB	1	1	298	0.000833823	0.0114383	-0.295966	-0.0891844	-0.26507	0.120139	-0.432402
RPL37P2	1	1	298	0.00460917	0.0402802	0.0365885	0.0396726	0.0455525	0.0710934	0.0681942
TNRC6A	1	1	299	2.37234e-05	0.000638591	0.042959	-0.411009	-0.101918	-0.243212	-0.195383
DPY19L1P1	1	1	299	0.000133063	0.00267375	-0.0546385	-0.0526883	-0.181348	0.005503	-0.0132807
ZNF573	1	1	299	0.000315796	0.00536352	0.0140448	0.0529543	-0.0176782	0.0107457	0.0736479
CLDN10	1	1	299	0.000839102	0.0114923	0.2593	0.256886	-0.0169134	0.311987	0.0900791
RPL11	1	1	299	0.00461161	0.040281	0.140743	0.25696	0.121671	0.467461	-0.208254
EZH1	1	1	300	0.000317059	0.00537431	-0.00656857	-0.0135222	0.0154524	-0.0790625	0.117085
TTC9B	1	1	300	0.000854538	0.0116851	-0.215133	0.0141815	-0.135853	0.0968664	0.0704818
TIMM13	1	1	300	0.0046405	0.0404508	-0.00811838	0.0426539	-0.0326494	0.152403	-0.147161
MFSD10	1	1	301	0.00086106	0.0117367	0.172027	0.0663091	0.0813335	0.14977	0.147123
PLCB3	1	1	301	0.00464787	0.0404945	-0.00414008	-0.0910476	-0.0340758	0.0450742	-0.0705498
LENG8	1	1	302	2.41882e-05	0.00065008	-0.000207001	-0.248812	-0.119127	-0.0574008	-0.134815
ZNF268	1	1	302	0.00032455	0.00548046	0.043558	-0.00535297	0.0110404	0.0284535	0.07529
CYBA	1	1	302	0.000864449	0.0117736	-0.133624	0.000194763	-0.0361706	0.000957819	0.0204327
OLAH	1	1	302	0.00233	0.0242286	0.0211764	0.022408	0.0538387	0.0538387	0.0279682
SNX10	1	1	303	0.000146363	0.00288015	-0.085193	-0.0987942	-0.175829	-0.0790476	-0.122456
FBXL16	1	1	303	0.000867632	0.0117978	-0.145429	-0.0313307	-0.103158	-0.0501087	-0.0146843
PSMB6	1	1	303	0.00474468	0.0411285	-0.0104655	0.144879	-0.0764145	0.218638	-0.046237
INTU	1	1	304	2.44634e-05	0.000656447	0.055713	-0.377605	-0.270736	-0.193318	-0.167062
ZNF644	1	1	304	0.00032684	0.0055128	0.00736706	-0.0689823	-0.0221614	-0.0516616	0.0721334
RPS26	1	1	304	0.000868299	0.0117978	-0.289651	0.0730931	-0.103528	-0.167365	-0.25059
TBC1D5	1	1	304	0.00475108	0.0411632	-0.0476149	-0.00420811	-0.0257504	0.0551625	0.0293492
AC107398.3	1	1	305	2.47626e-05	0.000661365	-0.0151087	-0.341406	-0.182293	0.0640328	-0.209072
FJX1	1	1	305	0.000148583	0.00291714	0.00569591	-0.112233	-0.17039	0.00981587	-0.0075333
C1QBP	1	1	305	0.000869246	0.0118013	-0.194262	0.0143108	-0.0897135	-0.0920355	-0.16391
ANKRD9	1	1	306	2.4848e-05	0.000661864	-0.0591886	-0.28908	-0.1332	-0.181908	-0.197241
LARP7	1	1	306	0.000330249	0.00554843	-0.0308764	0.0535004	0.026001	-0.0251514	0.198211
SLC25A37	1	1	306	0.0047827	0.0413671	-0.0134584	0.0142819	-0.0191264	-0.686373	0.0142822
TTLL3	1	1	307	2.54062e-05	0.000674348	-0.0137561	-0.239548	-0.0762015	-0.056305	-0.193471
PDCD6IP	1	1	307	0.000152144	0.0029768	0.0265324	-0.177219	-0.222478	-0.100559	-0.136252
APLNR	1	1	307	0.000894719	0.0120327	-0.106053	0.00351775	-0.0080715	-0.222443	-0.260613
MYDGF	1	1	307	0.00483843	0.041669	-0.00762513	0.0198762	0.0508069	0.140552	0.0677991
AEBP2	1	1	308	0.000159313	0.00308186	0.0704029	0.0981011	0.12729	-0.117671	0.0868535
CTC1	1	1	308	0.000333171	0.00557975	0.0166858	0.0350938	0.00106567	-0.000464141	0.0782733
EIF4G2	1	1	308	0.000900797	0.0121049	-0.215716	-0.0557393	-0.0949335	-0.0124055	-0.018311
HIVEP1	1	1	308	0.00484302	0.041669	-0.0126695	-0.04357	0.00448309	0.0520841	-0.0374147
RCN2	1	1	309	0.000164049	0.003138	-0.127166	-0.143694	-0.235262	-0.18732	-0.274273
NAGPA	1	1	309	0.000334676	0.00559536	-0.00221187	-0.00486393	-0.025122	0.0473819	0.0752096
CCDC144A	1	1	309	0.00484329	0.041669	-0.00659632	-0.0322466	0.00419625	-0.343967	-0.00450529
ZC3H8	1	1	310	0.000339636	0.0056562	-0.0638542	-0.0102193	-0.0202774	-0.118533	0.0719311
SCAMP5	1	1	310	0.000910631	0.0121797	-0.130374	-0.0849035	-0.0942189	-0.0822251	-0.00395718
ELOC	1	1	310	0.004846	0.0416693	0.017582	-0.00568979	-0.0073526	0.217176	0.174651
SELENOW	1	1	311	2.7831e-05	0.000728542	-0.190723	0.460077	0.0793086	0.352441	0.456008
ELP5	1	1	311	0.000344275	0.00572232	0.0168241	0.044312	0.0556871	0.090225	0.113298
PPA1	1	1	311	0.000915005	0.0122143	-0.222872	0.0188926	-0.0870943	-0.189444	-0.155803
HCRT	1	1	311	0.00485863	0.0417569	0.0102188	0.0152532	-0.00585189	0.0466541	0.0161007
DUSP1	1	1	312	2.87649e-05	0.000748413	-0.197674	0.0930374	0.0501935	-0.0300352	-0.0623028
LIFR	1	1	312	0.000345474	0.00573043	0.0467964	0.00115242	-0.103096	-0.425346	0.283018
SLC26A6	1	1	312	0.00493414	0.0422363	-0.000862848	-0.0118575	-0.000606355	0.0530484	-0.0138364
RHOT2	1	1	313	3.02988e-05	0.000784743	0.0943837	-0.348515	-0.0464246	-0.0480348	-0.178905
SLC38A2	1	1	313	4.55249e-05	0.00110551	-0.0433723	0.208476	0.197632	0.0733609	0.0128543
PEX5L	1	1	313	0.000934742	0.0123765	-0.117981	-0.0326205	-0.0434267	-0.120474	0.017173
RETREG3	1	1	313	0.00496811	0.042421	0.0043877	-0.0323852	-0.032363	0.0671581	0.0159621
AKR1C3	1	1	314	3.19639e-05	0.000823834	-0.0202472	0.154184	0.0781571	0.0712106	0.0958641
LDHD	1	1	314	0.000179768	0.00336858	0.00907728	-0.137717	-0.177546	-0.0143417	-0.146323
PSMD2	1	1	314	0.000345767	0.00573043	-0.0609468	-0.000982473	-0.0909077	-0.0537719	0.148201
EDIL3	1	1	314	0.000946255	0.0124806	-0.112432	0.0151762	0.0016952	-0.0960641	0.0355304
MCRS1	1	1	314	0.00510346	0.0432317	-0.0205713	-0.0584426	0.00872703	0.0565167	-0.0445054
ANGPTL4	1	1	315	3.20005e-05	0.000823834	-0.0252473	0.33028	0.174294	-0.419349	0.121329
GNA12	1	1	315	0.000364123	0.00598827	-0.0223144	-0.0287569	-0.0181825	-0.00678832	0.0712949
LDB2	1	1	315	0.000947185	0.0124833	-0.1023	-0.06547	-0.0611951	-0.0905893	-0.0816626
NOG	1	1	315	0.00514915	0.0434875	-0.103246	0.0561414	-0.0193365	0.0665645	0.03085
BCAM	1	1	316	0.000371316	0.00608319	0.106788	0.0313385	0.112355	0.136327	0.182075
CELF4	1	1	316	0.000951273	0.0125124	-0.180936	-0.0255997	-0.0523878	-0.0841685	0.0244038
ARHGEF10	1	1	316	0.00142136	0.0169928	0.0139634	0.0752658	0.1944	-0.55323	0.0830224
ENSA	1	1	317	3.5489e-05	0.000906822	-0.0994358	-0.283504	-0.156615	-0.140116	-0.0529072
LMAN2L	1	1	317	0.000373186	0.00610798	0.00205625	0.0450901	0.036556	-0.030851	0.070118
KCNJ6	1	1	317	0.000598651	0.00883009	-0.140517	0.0615977	-0.0333136	-0.0328554	0.0352743
SUPT4H1	1	1	317	0.00517939	0.0435934	-0.0396104	0.0236795	-0.0558478	0.101105	0.0730599
PTMA	1	1	318	3.61611e-05	0.00092262	-0.176105	0.416443	0.266577	0.133735	0.158228
COX14	1	1	318	0.000163741	0.003138	0.0378704	0.195281	0.188436	0.103887	-0.10848
LYPLA2	1	1	318	0.000373769	0.00611167	0.0176776	0.0298067	-0.0212221	-0.157685	0.0697678
CAMKK2	1	1	318	0.00095962	0.0125794	-0.111774	-0.0502123	-0.0293348	-0.084446	0.00603114
DPH2	1	1	318	0.00520147	0.0437158	0.0317532	0.0114409	0.00620874	0.0535421	0.0314216
RAP1GAP	1	1	319	0.000377064	0.0061394	-0.0150564	-0.024575	-0.00347872	-0.0524121	0.0799654
NANS	1	1	319	0.00520544	0.0437278	0.00627275	-0.0155477	-0.0229225	0.0461576	-0.056365
ATP6V1E1	1	1	320	0.000215232	0.00390337	-0.094512	-0.000836248	-0.247451	-0.0516887	-0.0481224
MKLN1-AS	1	1	320	0.000377175	0.0061394	0.0167615	-0.00160766	-0.00368646	-0.0281166	0.082622
ALDOA	1	1	320	0.000967159	0.0126588	-0.348543	0.0171976	-0.347897	0.307887	0.105644
TRNT1	1	1	320	0.00526075	0.0440195	-0.0141999	0.00909536	0.00897945	0.0511943	0.0246857
BIRC6	1	1	321	3.76848e-05	0.000952974	0.0140476	-0.299781	-0.175469	-0.169993	-0.11658
PGGT1B	1	1	321	0.000381223	0.00619216	-0.00451674	0.0360804	-0.00386698	-0.0637159	0.0762391
RPS16	1	1	321	0.000489955	0.00756839	-0.304289	0.278064	0.049896	-0.14377	0.0428988
CIAPIN1	1	1	321	0.00527089	0.0440533	-0.0122424	-0.0245616	-0.0419853	0.0483097	-0.003346
FSTL3	1	1	322	3.98633e-05	0.000995008	0.0707337	-0.319935	-0.220939	-0.155436	-0.274912
ENTPD1	1	1	322	0.000220192	0.00397226	0.0175415	-0.163442	-0.208872	-0.146686	-0.0342048
SLX1B-SULT1A4	1	1	322	0.000394627	0.00638564	0.0370213	0.0297519	-0.00677898	-0.0235755	0.0776644
EGFL7	1	1	322	0.00102369	0.0132569	-0.108526	-0.0391007	-0.0785938	-0.044955	-0.0521296
TMBIM6	1	1	322	0.00178404	0.0199235	0.123265	0.284976	0.17553	0.385628	0.422787
SEMA3B	1	1	323	3.99282e-05	0.000995008	0.00148416	-0.276931	-0.15713	-0.101807	-0.320804
OGT	1	1	323	9.91569e-05	0.0021114	0.170578	0.292322	0.269802	-0.0268264	0.352364
TNRC6B	1	1	323	0.000402925	0.00650149	0.2992	0.0579424	0.0299139	-0.312399	0.56278
ARFIP1	1	1	323	0.00535289	0.044535	-0.0196188	0.0138633	-0.00280228	0.0485694	-0.00028824
SLC5A3	1	1	324	4.10409e-05	0.00101682	-0.0112526	0.227985	0.181573	0.13555	0.182348
TPM3	1	1	324	0.000225493	0.00404234	-0.138794	-0.101516	-0.171409	-0.101066	-0.329307
S100A1	1	1	324	0.000366483	0.0060213	0.300896	0.271666	0.321098	0.409008	0.124785
HIGD2A	1	1	324	0.00539031	0.0447103	0.0339609	0.132031	0.0413439	0.227086	0.0654685
IFITM3	1	1	325	4.12083e-05	0.00101802	-0.143899	0.311185	0.0192403	-0.285728	-0.636412
MEAF6	1	1	325	0.000229488	0.0040968	-0.0579634	-0.196287	-0.197686	-0.0234156	-0.0420791
TAF3	1	1	325	0.000412624	0.00662676	-0.0143544	0.0361448	0.049839	-0.0190479	0.075071
MTND2P28	1	1	325	0.00111119	0.0140603	-0.159701	0.0287906	-0.00672379	-0.0462558	0.0447363
AF127577.4	1	1	325	0.0027172	0.0272996	-0.00327921	0.0363941	0.0348436	0.0487156	0.0487156
BCYRN1	1	1	326	4.17036e-05	0.00102581	-0.242149	-0.593559	-0.480378	-0.162889	-0.114103
KNOP1	1	1	326	0.000250805	0.00440841	-0.0234451	0.125404	0.181924	-0.140432	0.0627991
GPR180	1	1	326	0.000414023	0.006643	0.0149116	0.00757022	0.0172976	0.0316255	0.0734218
METTL9	1	1	326	0.00552802	0.0455656	-0.112685	0.0239185	0.0848013	0.198554	-0.0297092
KNDC1	1	1	327	4.23773e-05	0.00104089	-0.01894	-0.263642	-0.0891715	-0.0724994	-0.0679411
BTG1	1	1	327	0.000219449	0.00396304	-0.0184514	0.160396	0.19011	0.0656615	0.234646
GLRB	1	1	327	0.000417042	0.00668517	-0.0315142	-0.0405848	-0.000641493	-0.0041944	0.0709914
NCALD	1	1	327	0.00558619	0.0458684	-0.00842732	0.0319294	-0.088567	0.0526224	-0.0109944
FO538757.1	1	1	328	4.28676e-05	0.00104842	0.0692338	-0.295366	-0.172779	-0.0847569	-0.177051
ATP6V0E2	1	1	328	0.000261851	0.00457466	-0.0860244	-0.0893542	-0.143851	-0.116916	-0.0336007
AC131097.2	1	1	328	0.00559505	0.0458971	0.0453793	0.0127378	0.0147425	0.0480604	-0.0178099
PHACTR1	1	1	329	0.000271637	0.00472124	-0.0962947	-0.0993764	-0.189328	-0.0853585	-0.0760645
C1S	1	1	329	0.000426076	0.00679183	-0.000443961	-0.0418099	-0.00844637	-0.267403	0.0786094
FAM162A	1	1	329	0.00561346	0.0459601	-0.000652387	-0.000674587	0.0170003	0.145974	0.04446
LRP1	1	1	330	4.49831e-05	0.00109546	0.126018	-0.410361	-0.0506611	-0.0843056	-0.0966035
AC092691.1	1	1	330	0.00126423	0.015504	0.134986	0.129277	0.0617401	-0.0137013	0.0759749
TTBK1	1	1	330	0.00282742	0.0280449	-0.0161618	0.00555447	-0.00459636	0.0463972	0.0463972
PIK3C2A	1	1	331	0.000198995	0.00365928	0.0430962	-0.251373	-0.215455	-0.144975	0.0568107
PWAR6	1	1	331	0.0012682	0.0155416	-0.216317	0.0556134	-0.13662	-0.15099	-0.00423926
LYPD1	1	1	331	0.00565825	0.0461942	-0.0102156	0.0150664	-0.00740853	0.0446083	-0.0808934
ELMSAN1	1	1	332	6.58952e-05	0.00151223	0.10128	0.243202	0.223063	-0.0639552	0.182406
2019-09-03	1	1	332	0.00129352	0.0158179	-0.160554	-0.0409888	-0.140881	0.0143614	0.00843376
PSRC1	1	1	333	0.000445837	0.00703129	0.00286013	-0.0243474	-0.0250154	-0.14001	0.0719257
FEZF2	1	1	333	0.00574208	0.0467004	0.00883605	-0.0550946	-0.0156641	0.051649	0.0256362
TSC2	1	1	334	4.71597e-05	0.00114359	0.0267674	-0.287798	-0.173717	-0.00433919	-0.193115
CARMIL2	1	1	334	0.00131207	0.0159851	-0.0829223	-0.0457268	-0.0724244	-0.0569648	0.00542174
SELENBP1	1	1	335	4.78066e-05	0.00115764	0.153678	-0.385858	-0.21384	0.143111	-0.0649824
LRRC4C	1	1	335	0.000311132	0.00530008	0.0635117	-0.198189	-0.291159	-0.0437817	-0.166239
UBA6	1	1	335	0.000456098	0.0071571	0.106896	0.0654405	0.130887	-0.309058	0.204619
HPCAL1	1	1	335	0.00131778	0.016023	-0.208768	0.0430579	-0.0830232	-0.123125	0.161644
MRPL54	1	1	335	0.00578555	0.0469647	-0.0679543	0.0126705	-0.0538386	0.0687433	-0.00700355
RBM5	1	1	336	4.94136e-05	0.00118815	-0.0118932	-0.332218	-0.0795181	-0.104383	-0.0768886
DDAH1	1	1	336	0.000332016	0.00556721	-0.184183	-0.122653	-0.273958	0.0135512	0.125169
BAHCC1	1	1	336	0.005818	0.0470685	0.00506406	-0.0610218	0.0303829	0.0522837	0.000770328
AAK1	1	1	337	0.000335469	0.00560316	-0.104085	-0.0717246	-0.274956	-0.0932142	0.0661955
ARMCX1	1	1	337	0.000462916	0.00724417	-0.0202076	0.0262161	-0.0427029	-0.0687789	0.0652592
BRD8	1	1	337	0.00559776	0.0458974	0.160159	-0.144412	0.00257728	-0.48926	0.14107
INPPL1	1	1	338	5.23412e-05	0.00124976	0.0303937	-0.299915	-0.0113358	0.0841919	-0.120713
RRN3	1	1	338	0.000463595	0.00724817	0.000589611	-0.00812804	0.00443933	0.0548163	0.0647782
FABP3	1	1	338	0.000879926	0.0118881	-0.12503	-0.00663195	-0.132605	0.0147072	-0.201401
CKS1B	1	1	338	0.00595572	0.0478694	0.0175302	-0.00341231	0.00908669	0.0474322	-0.000841765
PAAF1	1	1	339	5.29365e-05	0.00126222	-0.0194121	-0.253765	-0.0860103	-0.0736356	-0.308888
UBE2G1	1	1	339	0.000464671	0.00725837	0.00625718	-0.0281679	-0.0292291	0.0531166	0.0695812
PLEKHB1	1	1	339	0.00142489	0.0170112	-0.239396	-0.0367058	0.0229834	-0.218648	-0.0241546
PAQR3	1	1	339	0.00299024	0.0291366	-0.00678686	0.0476384	-0.0189306	0.0476384	-0.0365316
PGM1	1	1	340	5.41314e-05	0.00128356	0.0770586	0.167918	0.0298277	0.14807	0.1575
IZUMO4	1	1	340	0.000362983	0.00597526	0.0804947	-0.241731	-0.250422	-0.318136	-0.208129
MED24	1	1	340	0.000468194	0.00730007	0.0121269	0.00712909	0.00538629	-0.00470946	0.087716
AL080243.2	1	1	340	0.00142933	0.0170405	-0.0956539	-0.0368953	-0.0589601	-0.0813194	-0.112268
ETHE1	1	1	340	0.00605776	0.0484589	0.00892487	-0.0220635	-0.00448431	0.0482318	-0.00611003
FLJ16779	1	1	341	5.46437e-05	0.00129392	-0.000920446	-0.172593	-0.093538	0	-0.0881487
TOMM40	1	1	341	0.000472015	0.00733959	0.065656	0.073017	0.0411077	0.0403149	0.135454
CLIP2	1	1	341	0.0014901	0.0175686	-0.103896	-0.0525823	-0.0433969	-0.313422	-0.0298776
CASK	1	1	341	0.00613585	0.0488585	0.00358339	0.00210229	0.00502868	0.0462623	0.0241418
PREX1	1	1	342	5.56318e-05	0.00131187	-0.0672775	-0.276525	-0.0655154	-0.0424064	-0.0829789
USP34	1	1	342	0.000369304	0.00606182	0.027783	0.00210077	0.209495	-0.109981	-0.0282923
KIF2A	1	1	342	0.000500646	0.00770778	0.0224731	-0.0286117	-0.0255216	-0.0168083	0.072121
KSR2	1	1	342	0.00149064	0.0175686	-0.119748	-0.0175124	0.0116649	-0.0702806	0.0266984
MKRN2	1	1	342	0.00619498	0.0492377	0.00454098	-0.0056909	0.00954946	0.0506966	0.027012
FAM118A	1	1	343	0.000370985	0.00608319	-0.0189377	0.0410702	0.144194	-0.245279	-0.0772473
AC008731.1	1	1	343	0.00310707	0.0299215	0.0378184	0.018138	0.00268422	0.0513471	0.0513471
MAGED4B	1	1	344	6.20442e-05	0.00144517	-0.0692683	0.166257	0.0384708	0.0398484	0.122475
APC2	1	1	344	0.000311804	0.00530624	-0.0698766	-0.255027	-0.265562	-0.114375	-0.620437
LINC00662	1	1	344	0.000503554	0.00773805	0.0261899	0.0131964	0.0447318	-0.0284353	0.07471
C20orf27	1	1	344	0.00149466	0.0175867	-0.117461	-0.0801354	-0.0835709	-0.0536522	-0.0012443
MED23	1	1	345	0.000509135	0.00779716	0.00615767	-0.0544561	0.00129518	-0.0621494	0.0783815
KIF5C	1	1	345	0.00149805	0.0176144	-0.155148	-0.0496119	-0.0461764	-0.157334	-0.0739527
COX7B	1	1	345	0.0062366	0.0494309	-0.137773	-0.016326	-0.0962957	0.278035	-0.272271
AC093535.2	1	1	346	6.28481e-05	0.00145794	0.127141	-0.396488	-0.0633157	-0.270595	-0.141239
OST4	1	1	346	0.000393682	0.00637638	0.0217552	0.153758	0.211951	0.166734	-0.0801903
RN7SL89P	1	1	346	0.000510675	0.00781301	0.00670359	0.0510202	0.0446713	-0.0196529	0.0734278
GPR137	1	1	346	0.00626638	0.049598	-0.0137953	-0.0915937	-0.0364141	0.0931796	0.0637646
PRCP	1	1	347	6.39468e-05	0.00147942	0.0855361	0.276262	0.231141	0.0955919	0.20209
LIMK1	1	1	347	0.00150271	0.0176458	-0.0674163	-0.0210522	-0.0333755	-0.127014	-0.10247
RHBDF1	1	1	347	0.00629547	0.0497137	0.0153125	0.0177003	0.0163929	0.0624126	-0.026596
PMP2	1	1	348	6.54978e-05	0.00150906	-0.15381	-0.300109	-0.0374119	-0.1885	-0.124632
GUK1	1	1	348	0.000207312	0.00378781	-0.122003	0.344527	0.0167427	0.388292	0.210931
AP3S2	1	1	348	0.000530504	0.00805876	0.017421	0.0285325	0.0502783	-0.0224699	0.0691747
GABARAPL2	1	1	348	0.00151926	0.0177783	-0.258201	0.0812399	-0.0863719	-0.076436	-0.192872
SNX3	1	1	349	6.55806e-05	0.00150906	-0.179404	0.305925	0.0845785	0.106465	0.173256
PPDPF	1	1	349	0.000531592	0.00806813	-0.236801	-0.0564591	-0.097274	-0.343786	-0.619167
KHDRBS3	1	1	349	0.001527	0.0178458	-0.131599	0.0183219	-0.0104912	-0.0254574	0.00795083
Y_RNA	1	1	349	0.00645209	0.0505074	0.0281681	-0.0535899	-0.0267593	-0.349586	-0.0292823
PPP2R1A	1	1	350	0.000419736	0.00671578	-0.186717	-0.13814	-0.224475	-0.0106442	0.0888307
SPRYD3	1	1	350	0.00153119	0.017857	-0.13144	-0.0499966	-0.147439	0.0618655	0.0371903
AC093157.1	1	1	350	0.00652114	0.0509233	0.0248434	-0.0388787	-0.047278	0.0531842	-0.0505123
MT1XP1	1	1	351	0.000427222	0.00679744	-0.021132	0.0600069	0.080384	0.0213991	0.0681768
AC007383.2	1	1	351	0.000560783	0.00840684	0.0257819	-0.0042859	-0.0328111	0.0227455	0.0651517
NCDN	1	1	351	0.00155908	0.0180713	-0.188245	-0.0117512	-0.0895636	-0.0521704	0.0500527
PSIP1	1	1	351	0.00205919	0.0221579	-0.214145	-0.0625029	-0.190358	-0.498435	-0.358797
ARHGEF26	1	1	352	0.000433076	0.00688419	0.116635	-0.126451	-0.319818	-0.250728	0.049018
MANF	1	1	352	0.000564245	0.00844253	0.0582848	0.0762029	0.0948473	-0.0726206	0.12444
RNF113A	1	1	352	0.00652306	0.0509233	0.000655595	0.0265723	0.00744375	0.0451457	0.0208113
EXOSC6	1	1	353	0.000565136	0.00844253	0.0355684	0.0743871	0.0529528	0.0289074	0.178444
MICAL2	1	1	353	0.00159951	0.0184278	-0.0877246	-0.0279402	-0.0802313	-0.0670927	-0.046602
KIFAP3	1	1	353	0.00664176	0.051638	-0.0445007	-0.0255611	-0.0497239	0.101629	0.0331051
TRIB1	1	1	354	6.6771e-05	0.00153002	0.0062046	-0.198222	-0.103606	-0.0504048	0.0221965
PTGES3	1	1	354	0.000446407	0.00703129	-0.00601571	0.211983	0.230738	0.0379429	0.273504
SESN1	1	1	354	0.000566114	0.00844446	-0.044172	-0.0099509	0.00902354	-0.0362989	0.0769135
NOMO3	1	1	354	0.00160763	0.0184716	-0.150122	-0.106889	-0.0702099	-0.0138721	-0.105633
SPTSSA	1	1	355	7.01944e-05	0.00159804	0.0558682	0.157339	0.10083	-0.0488777	0.130028
RPL12	1	1	355	0.000451539	0.00710511	-0.0803447	-0.121731	-0.320685	0.0883939	-0.491813
TRPM4	1	1	355	0.000569138	0.00847274	-0.0111154	-0.0484693	0.00539727	-0.0987428	0.0717691
AC005162.3	1	1	355	0.0016218	0.0185783	0.0933325	-0.0682505	0.0122118	-0.0425994	-0.0792504
PLEKHG3	1	1	355	0.00666182	0.0517705	0.0290051	-0.0907704	-0.0190682	0.0487866	-0.0144115
DPP7	1	1	356	7.0377e-05	0.00160007	-0.0137747	-0.370255	-0.253895	-0.203118	-0.248035
ATP6V1G2	1	1	356	0.000459959	0.00720448	-0.0918957	-0.0822324	-0.199287	-0.0906487	-0.263243
PPP1R3D	1	1	356	0.000579331	0.00859459	0.0456329	0.0262303	0.0238387	-0.0737862	0.0668775
HIRIP3	1	1	356	0.00668303	0.0518412	0.0130184	-0.00396381	0.0158318	0.0452945	0.0265083
WASH6P	1	1	357	7.2711e-05	0.00164223	0.00879997	-0.25852	-0.119739	-0.0105295	-0.294069
AC005921.3	1	1	358	0.000595956	0.0088095	0.0228392	0.0410463	0.0296974	-0.117253	0.073423
RGL3	1	1	358	0.00166925	0.0189522	0.153538	0.0528225	0.0678858	0.0591282	0.0922795
RASSF8	1	1	358	0.00676081	0.0522787	-0.0303157	0.0178346	0.0224422	0.0486759	0.0298898
VILL	1	1	359	0.000596391	0.0088095	0.0499518	0.0225694	0.00790886	-0.14092	0.0704833
GPX1	1	1	359	0.00171551	0.0193475	-0.194901	0.0956548	-0.022155	-0.272218	0.0971245
ST20	1	1	359	0.00338297	0.0318923	0.0292919	-0.0131007	-0.00455125	0.052459	0.052459
AC074117.1	1	1	360	7.84244e-05	0.00174821	-0.0223335	-0.292338	-0.0503963	-0.149527	-0.184067
VMP1	1	1	360	0.00677716	0.0523578	-0.0187419	-0.0166815	-0.0222294	-0.412255	0.085832
C5orf15	1	1	361	0.000600155	0.00883462	-0.0425526	-0.00130586	-0.0297048	-0.0825287	0.0749256
UBA52	1	1	361	0.00174728	0.0195896	-0.276248	0.00460294	-0.158539	-0.246404	-0.361939
CNTNAP3B	1	1	361	0.0068686	0.0528259	0.0440168	0.0578998	0.0502678	-0.388675	0.0815539
NPEPL1	1	1	362	8.33816e-05	0.00184193	-0.0211474	-0.224741	-0.147991	-0.0549285	-0.124451
PYGB	1	1	362	0.000481482	0.00745971	0.0340911	-0.186314	-0.209463	-0.162279	-0.254274
ELF1	1	1	362	0.000605381	0.00888862	0.0245033	0.0550824	0.0216637	0.0238731	0.0682675
YWHAE	1	1	362	0.000902093	0.0121128	-0.293255	-0.0168917	-0.322497	0.173474	-0.0137418
AQP4	1	1	362	0.00689376	0.0529956	-0.0351559	0.247516	0.202573	-0.545242	-0.422758
AL031056.1	1	1	363	0.000610125	0.0089506	-0.125868	-0.0021119	-0.00620569	-0.155352	-0.474502
AHSA2	1	1	363	0.00187747	0.0206836	0.1896	-0.201378	0.173124	0.10534	-0.143855
IQCE	1	1	363	0.00689987	0.0530187	-0.0318545	-0.052355	-0.0602442	0.0425536	-0.078039
FMNL2	1	1	364	0.0019069	0.020927	0.213146	-0.26782	-0.0974209	-0.121429	-0.0246401
NDUFB8	1	1	364	0.00421397	0.037516	-0.234874	0.222479	0.00525364	0.308922	0.133346
PABPC1	1	1	365	8.98895e-05	0.00195293	0.0543269	0.20672	0.0868609	-0.164498	-0.0368626
DOHH	1	1	365	0.000629384	0.00917026	-0.0390406	0.00227724	0.0244547	0.0528669	0.0671637
RCAN2	1	1	365	0.00192528	0.0210882	-0.115192	-0.0217537	-0.0602052	-0.0239722	0.0442958
HHIPL1	1	1	365	0.00701228	0.0535603	0.0111288	-0.0268357	0.00646892	0.0480028	-0.137351
ACSF2	1	1	366	9.06319e-05	0.00196407	-0.0298817	-0.204801	-0.0512555	-0.0496675	-0.011815
SQLE	1	1	366	0.000537676	0.00811014	-0.0404839	-0.0675562	-0.152894	-0.135179	-0.0690961
TMEM2	1	1	366	0.000631422	0.00919213	0.0181113	0.0268342	0.0397798	0.00839274	0.0765196
SLCO2B1	1	1	366	0.00197604	0.0214587	-0.117411	0.00221482	-0.0309748	-0.144911	-0.0199057
TSPAN17	1	1	366	0.00705904	0.0537835	0.00219676	-0.00836211	0.020562	0.0445811	-0.0589214
RPL10	1	1	367	9.10292e-05	0.00197005	-0.226306	0.412714	0.0259075	0.0405181	-0.106485
THAP11	1	1	367	0.000635988	0.00925073	-0.0691299	0.0240726	0.0139368	0.0351793	0.0627842
SUMO3	1	1	367	0.0019896	0.0215446	-0.150532	-0.0422204	-0.0275035	0.0233822	-0.127741
OGDHL	1	1	367	0.00712887	0.0541705	-0.00959542	-0.0117868	-0.0131809	0.0653953	-0.134262
PPP1R12C	1	1	368	9.11379e-05	0.00197005	-0.00850082	-0.22338	-0.0932311	-0.0984008	-0.0525814
MAFG	1	1	368	0.000641511	0.00931525	0.0482427	0.119818	0.179698	-0.203996	0.274026
TUBB4A	1	1	368	0.00716589	0.0544036	-0.0591567	-0.084009	-0.0287848	-0.328271	-0.00289489
DNAH7	1	1	369	9.45858e-05	0.0020386	0.0180721	-0.24549	-0.171941	0.00329966	-0.0607082
LACTB	1	1	369	0.000649498	0.00942323	0.0236201	0.0315845	0.0157587	-0.00397568	0.0672204
SUB1	1	1	369	0.00204586	0.02207	-0.208117	-0.0409307	-0.162712	-0.0576755	-0.314087
MEG3	1	1	369	0.0029381	0.0287759	-0.238752	-0.0428481	-0.0623668	-0.435367	-0.100666
WDR59	1	1	370	9.58583e-05	0.00205651	0.00947245	-0.298079	-0.0523832	-0.0635473	-0.285711
PDLIM2	1	1	370	0.000566746	0.00844446	0.0333121	0.156231	0.157055	-0.205459	0.108958
SMPD4	1	1	371	9.62296e-05	0.00206189	-0.0261628	-0.242242	-0.00761502	-0.0613499	-0.138073
GSTA4	1	1	371	0.000576645	0.00856215	-0.00232402	-0.0614497	-0.149887	-0.0238735	-0.183421
NCK2	1	1	371	0.000655634	0.00949615	0.0104845	0.0460045	0.0381658	0.0348308	0.0741921
STX1B	1	1	371	0.00207702	0.0222938	-0.123068	-0.0399477	-0.0366033	-0.02284	-0.00842581
RTRAF	1	1	371	0.00748678	0.0560886	0.00740386	0.044934	0.0305662	0.124819	-0.0435708
RPL32	1	1	372	0.000661837	0.00957789	-0.228737	0.166556	-0.219591	-0.0277452	-0.707759
PRKAR1A	1	1	372	0.00207911	0.0223022	-0.177664	-0.0207246	-0.108096	-0.110973	-0.0630675
AC012146.1	1	1	372	0.00749808	0.056129	0.022829	0.034334	0.0299933	0.0556058	-0.00557696
PLD3	1	1	373	0.000598816	0.00883009	-0.0631703	-0.20301	-0.254734	-0.267334	0.0230513
OGFOD1	1	1	373	0.000676531	0.00975755	0.0138542	-0.0435585	0.0175097	-0.0377427	0.0647651
MIR100HG	1	1	373	0.00418774	0.0373602	0.0428247	-0.0925516	-0.257827	-0.556777	0.0642042
RAMP1	1	1	374	0.000300688	0.00515293	0.0127675	0.350638	0.32239	0.371418	0.486828
MGRN1	1	1	374	0.00136223	0.0164583	-0.165862	-0.182254	-0.0866429	-0.125626	0.0194152
AC127502.1	1	1	374	0.00757112	0.0564376	0.0232383	-0.0388962	0.00450585	0.0614944	0.0169527
SDCBP2	1	1	375	0.000693238	0.0099733	0.0201921	0.0211047	-0.00463327	0.0398268	0.0696268
TPT1	1	1	375	0.00447148	0.0393785	-0.146044	0.279069	0.243663	0.403941	-0.043294
SPTAN1	1	1	376	0.000107025	0.00226206	0.0312655	-0.367901	-0.225503	-0.467464	-0.347286
EFNA5	1	1	376	0.000603728	0.00887196	-0.0850261	-0.0746393	-0.210976	0.0379468	0.0241191
PTBP1	1	1	376	0.000703646	0.0100807	-0.0270161	0.0352095	-0.0115218	-0.0181343	0.0771245
RAC1	1	1	376	0.00217155	0.0230912	-0.261903	0.0679549	-0.154935	-0.0335984	-0.162751
CUL9	1	1	376	0.00770707	0.0572678	-0.00101509	-0.0818496	0.0353738	0.0706592	-0.00795928
TSC22D3	1	1	377	0.000107787	0.00226975	-0.10127	0.154384	0.0145792	-0.141728	0.113825
IP6K2	1	1	377	0.000303015	0.00517726	-0.0814796	-0.228336	-0.198347	-0.0558656	-0.139849
CCL2	1	1	377	0.000707985	0.0101109	-0.00106359	0.0611435	0.0492328	0.0300974	0.0684671
SMG1	1	1	377	0.00771117	0.0572734	0.00951223	-0.0596141	-0.151297	-0.443221	-0.265021
LTBP3	1	1	378	0.000108018	0.00227182	-0.0102089	-0.296982	-0.146716	-0.0929245	-0.238365
CYP4V2	1	1	378	0.000614305	0.00900419	0.00832967	-0.158772	-0.184248	-0.0149754	-0.0809607
AEBP1	1	1	378	0.000712008	0.0101495	-0.211829	-0.127927	-0.174145	-0.388878	-0.533296
DPP6	1	1	378	0.00219896	0.0232959	-0.13358	-0.0145249	-0.136372	-0.0831592	-0.0926257
CLCN6	1	1	378	0.00779472	0.0576994	0.0211651	-0.0839293	-0.0703454	0.0674225	-0.0517426
FAM184A	1	1	379	0.000115354	0.00239087	0.0713017	-0.273111	-0.150451	-0.000745655	-0.116078
C2orf68	1	1	379	0.00220065	0.0232994	0.302441	-0.121605	-0.27914	-0.474086	0.0305155
COQ6	1	1	379	0.00390704	0.0354658	0.0224859	0.0114233	-0.02398	0.0464673	0.0464673
ATP6V0D1	1	1	380	0.000628401	0.00916431	-0.128265	-0.029752	-0.234784	-0.0250466	0.040119
DDX1	1	1	380	0.000717615	0.0101786	0.0482403	0.00784295	-0.0477238	0.0160626	0.145195
ITGB4	1	1	380	0.00781643	0.0577546	-0.013238	-0.019841	0.0840433	-0.372288	-0.106107
MAGI3	1	1	381	0.000744078	0.0104329	0.0336667	-0.0142478	-0.0409726	-0.0341725	0.0714004
SPTBN2	1	1	381	0.0022639	0.0237925	-0.08458	-0.037353	-0.0802831	-0.0071012	-0.0918714
IFT27	1	1	382	0.000120276	0.00246603	-0.0373225	-0.268754	-0.108028	0.0526723	-0.0116911
TP53I13	1	1	382	0.000753085	0.0105333	0.0184507	-0.0367171	-0.0444732	-0.0271731	0.128631
ARHGEF37	1	1	382	0.00137734	0.0166291	0.0245156	0.0420017	0.0500002	0.0655069	0.0720242
FOXN2	1	1	383	0.000756088	0.0105667	0.0171067	0.035326	0.0420495	-0.00773044	0.0597244
ARGLU1	1	1	383	0.00229551	0.0239774	0.298298	-0.153518	-0.203799	-0.314288	-0.0861638
ESD	1	1	383	0.0081634	0.0596235	0.00862804	0.00633898	-0.0133059	0.160609	-0.124854
SYT11	1	1	384	0.000123943	0.00252008	-0.0910035	-0.336507	-0.231863	-0.0815306	-0.198857
TFAM	1	1	384	0.000757829	0.0105824	-0.00693994	0.0405566	-0.0178027	-0.0266229	0.061582
RNASE1	1	1	384	0.0022969	0.0239774	-0.107521	-0.033424	-0.019042	-0.219372	0.00821679
KIF3B	1	1	384	0.00822684	0.0599334	-0.00465382	-0.0278648	-0.0423573	0.0451065	-0.00730429
HIST1H1C	1	1	385	0.000130429	0.0026239	-0.00799305	0.106493	0.0924454	0.0652143	0.0925349
MAP4	1	1	385	0.000708814	0.0101124	-0.00139738	-0.104697	-0.238168	-0.214171	0.0950475
ADRB1	1	1	385	0.000763777	0.0106438	0.0865417	0.0944278	-0.2398	-0.0939996	0.195746
SDHB	1	1	385	0.00232815	0.0242286	-0.153769	0.00476333	-0.065856	-0.0484573	0.0487767
AC018638.7	1	1	385	0.00411837	0.0368951	0.0290006	0.0336984	0.0231374	0.0457762	0.0457762
OLFM2	1	1	386	0.000721341	0.0102177	0.0484491	-0.247235	-0.255353	0.170425	0.084296
RPL18A	1	1	386	0.00232962	0.0242286	-0.291289	0.258263	0.00639702	-0.110732	0.143804
COMMD5	1	1	386	0.00831222	0.0604059	-0.036417	0.00413512	-0.00375375	0.0466867	-0.0527234
AL590617.2	1	1	387	0.000137011	0.00274342	0.0212917	-0.258921	-0.0927786	0.070176	-0.201173
SPINT2	1	1	387	0.000721567	0.0102177	-0.108279	-0.0670533	-0.128633	0.00395897	-0.0833954
RPH3A	1	1	387	0.00233383	0.0242446	-0.0832755	-0.00654846	-0.0665167	-0.0192143	-0.0110268
MSL1	1	1	388	0.000153178	0.00298728	-0.0522292	-0.238095	-0.176764	-0.0893388	-0.108215
MAPK4	1	1	388	0.000816198	0.0112416	0.0244861	0.0264844	0.0142286	0.0547636	0.143528
ANKS1B	1	1	388	0.00235468	0.0244167	-0.124929	-0.0506674	-0.0817226	-0.149386	0.0138538
ABCC10	1	1	388	0.00847907	0.0613532	0.0247041	-0.0548901	-0.0235533	0.0465714	-0.0648327
MRPL34	1	1	389	0.000139262	0.00277874	0.165883	0.253999	0.188608	0.173518	0.122692
VAV3	1	1	389	0.00235784	0.0244199	0.109245	0.0471636	0.0465602	0.0607292	0.08329
PTRH2	1	1	389	0.0042662	0.0378824	0.000342731	-0.0025918	0.0235403	0.0420462	0.0420462
RPS27A	1	1	390	0.000139995	0.00279011	0.0298479	0.389715	-0.0432533	0.0515786	0.103496
BRINP2	1	1	390	0.000743304	0.0104329	0.0196953	-0.14692	-0.148792	-0.0617921	-0.0566062
ZNF511	1	1	390	0.000526743	0.00801586	-0.0288564	0.0747654	0.116273	0.0659384	0.138312
RIC3	1	1	390	0.00236004	0.0244221	0.217769	0.0510006	-0.217256	0.0368688	0.184964
CEP57L1	1	1	390	0.00445419	0.0392525	0.0379674	0.0325394	-0.0272217	0.0521911	0.0521911
BPTF	1	1	391	0.000141541	0.00281439	-0.140269	-0.263175	-0.0926306	-0.386837	-0.19686
SREBF2	1	1	391	0.000743784	0.0104329	-0.0490176	-0.214026	-0.193651	-0.025539	-0.2366
GALNT8	1	1	391	0.000865318	0.011776	-0.0313824	0.00798869	-0.0218933	-0.0393913	0.05961
ABCA7	1	1	391	0.00899874	0.0638187	0.00983182	-0.000979892	0.0153279	0.0485279	0.0272859
ZSCAN18	1	1	392	0.00087038	0.0118074	-0.0171508	0.0512129	-0.00721669	-0.119597	0.243957
DNAJB9	1	1	392	0.00901167	0.0638311	0.0105427	0.0547375	-0.0273323	0.0992033	-0.000939808
FTLP3	1	1	393	0.000151829	0.00297405	-0.0228647	0.116466	0.00660392	-0.0582839	0.102581
ANXA6	1	1	393	0.000748788	0.0104904	-0.0196684	-0.169214	-0.184882	-0.173667	0.016912
FAM89B	1	1	393	0.000892506	0.0120124	-0.0670876	0.0870917	0.0627558	0.04691	0.130052
CANX	1	1	393	0.00246125	0.0252466	-0.17238	-0.0876575	-0.0796552	-0.175352	-0.260589
STX17	1	1	393	0.00902416	0.0638932	0.0331509	0.0444301	0.04641	0.0569104	-0.0288797
TMEM129	1	1	394	0.000773013	0.0107332	-0.00475346	-0.135219	-0.152635	0.0289339	-0.177834
NFAT5	1	1	394	0.00246842	0.025305	0.167055	0.141609	0.141361	0.140612	0.208794
DOLPP1	1	1	394	0.00904694	0.0640279	9.88317e-05	-0.000494283	0.00199608	0.0459893	0.00229877
KDM3A	1	1	395	0.000782834	0.0108344	0.0510888	0.102031	0.139505	0.130958	0.012871
HMGN2	1	1	395	0.000915359	0.0122143	0.0451163	-0.0753992	-0.0229396	-0.185943	-0.508524
FKBP1A	1	1	395	0.00248004	0.0254089	-0.225777	-0.00388054	-0.0108074	0.133517	0.0542154
ZNF672	1	1	395	0.00454241	0.0398391	-0.0212127	0.0264827	0.0233855	0.0482474	0.0482474
PRODH	1	1	396	0.00015439	0.00300359	-0.00565924	-0.181177	-0.108619	-0.19677	-0.0888793
BSDC1	1	1	396	0.000918904	0.0122287	0.0608075	0.00259071	-0.0113381	-0.0715177	0.172493
ERBB4	1	1	396	0.00130121	0.0158779	0.20479	0.0640816	-0.0264931	-0.114877	0.295568
LINC01351	1	1	396	0.00909413	0.0643088	0.00860172	0.0278946	0.00245537	0.0438124	-0.024857
POT1-AS1	1	1	397	0.000154604	0.00300434	0.111227	0.137002	0.0604184	0.00235551	0.132701
SAR1A	1	1	397	0.00051251	0.00783408	0.0661901	0.144785	0.200916	-0.0225366	0.248886
NDUFA11	1	1	397	0.00254604	0.0259608	-0.208274	0.0399363	-0.0677012	-0.076872	-0.128007
ACADSB	1	1	398	0.000157676	0.0030571	-0.00480212	-0.196041	-0.0226936	-0.0573997	-0.0763893
ZKSCAN1	1	1	398	0.000847128	0.011593	-0.0458259	-0.176138	-0.235299	-0.18963	-0.119204
ZNF558	1	1	398	0.000920261	0.012232	-0.0202487	0.00998922	0.0285775	0.0501393	0.0665257
NGLY1	1	1	398	0.00923997	0.0650981	0.0175472	0.0241162	-0.0302568	0.075227	0.0685292
LAMP2	1	1	399	0.000159249	0.00308186	0.0294449	0.215572	0.0437986	0.128881	0.055812
C18orf8	1	1	399	0.000938725	0.01241	0.0474128	-0.0157669	0.0393518	0.0490476	0.0655122
LINC01089	1	1	399	0.00611649	0.048727	0.0145248	-0.136589	-0.0367095	0.0505757	-0.149069
PNPT1	1	1	400	0.000159768	0.00308717	0.100513	0.19025	0.147009	0.187553	0.182718
SLC6A11	1	1	400	0.000858158	0.0117065	0.0627272	-0.156359	-0.189057	-0.0357395	0.085314
RABEP1	1	1	400	0.000943188	0.0124498	-0.112466	-0.078648	-0.0391115	-0.0854572	0.0629515
CADM2	1	1	400	0.00264554	0.0268157	0.242827	0.241107	0.124723	0.0572747	0.318436
MMD2	1	1	401	0.000161033	0.00310111	-0.00337015	-0.169537	-0.0363617	-0.0373781	-0.116237
AL391121.1	1	1	401	0.000791976	0.010952	0.131797	0.174313	0.215443	0.245805	0.297671
SNU13	1	1	401	0.00272121	0.0273078	-0.209597	0.0813007	-0.182358	0.0188673	0.0021374
SGCD	1	1	401	0.00470309	0.0408728	0.0294535	-0.0516899	0.00878448	0.0433732	0.0433732
SH2B1	1	1	402	0.000163326	0.00313469	0.0560254	-0.290828	-0.14177	0.12515	-0.228706
C1R	1	1	402	0.000949769	0.0125077	-0.00344943	-0.0071357	0.0246024	-0.0979316	0.0659135
SLITRK1	1	1	402	0.00273348	0.0273989	-0.0674005	-0.0186185	-0.0387061	-0.0595313	-0.0576242
UFSP2	1	1	402	0.0094189	0.0659062	0.0193728	0.024264	-0.0191623	0.0748178	0.0317664
AC079414.3	1	1	403	0.000171992	0.00326081	0.0572429	0.160304	0.0502167	0.120601	0.148483
TSC1	1	1	403	0.000876916	0.0118585	-0.0621837	-0.139973	-0.26828	-0.233228	-0.0355744
ZNF546	1	1	403	0.0009521	0.0125124	0.0313778	-0.0776315	-0.0262557	-0.0370205	0.0633926
ATP5G2	1	1	403	0.00275069	0.0275069	-0.250904	0.0327378	-0.182717	0.0888929	-0.259573
WNK1	1	1	403	0.00945343	0.0660044	-0.0109618	0.0749183	-0.000519448	-0.51536	0.040411
HEBP2	1	1	404	0.000955422	0.0125436	0.0497824	0.119329	0.093245	0.00352048	0.14216
NUAK1	1	1	404	0.00279984	0.0279006	-0.127055	-0.0324598	-0.0547959	-0.105648	0.0463548
NOP16	1	1	404	0.00478428	0.0413671	0.0143718	0.00883889	0.0176999	0.0398733	0.0398733
ZNF532	1	1	405	0.000172858	0.00326998	-0.0344836	-0.25221	-0.166103	-0.122141	0.0641569
ZNF579	1	1	405	0.000969271	0.0126768	0.0424511	0.00619629	0.0365342	-0.00323513	0.0642601
USP24	1	1	406	0.000907011	0.0121552	-0.00127082	-0.181326	-0.186888	-0.255352	-0.0535251
CISD3	1	1	406	0.000970607	0.0126846	-0.00635567	0.0343802	0.0263322	0.0271599	0.061262
SCNM1	1	1	406	0.0028326	0.02808	0.123307	0.0326237	-0.00231357	-0.0480745	0.03688
ADAR	1	1	406	0.00971178	0.0672868	-0.0347249	-0.0739619	-0.064143	-0.367651	-0.0451386
HIST2H2AA4	1	1	407	0.000174494	0.00329364	-0.0146254	0.0805007	0.0586857	-0.226593	-0.0963792
RPL23AP82	1	1	407	0.000926234	0.0122923	0.0416724	0.0663543	0.0841837	-0.0234547	-0.0405492
ZFAND2A	1	1	407	0.000980331	0.0127921	-8.57812e-05	-0.013272	-0.0116829	-0.00158726	0.0656893
RTFDC1	1	1	407	0.00284647	0.0281782	-0.143284	0.00370771	-0.0846324	-0.132407	-0.0275725
LCORL	1	1	408	0.00100946	0.0131222	0.0075718	0.0341614	0.0414197	0.0195316	0.0711195
AC122129.1	1	1	409	0.000176858	0.00333093	0.0258648	-0.280362	-0.125029	-0.123769	-0.0743664
TFE3	1	1	409	0.000963117	0.0126156	0.0418731	0.0384173	0.10349	0.101389	0.0789955
ABHD4	1	1	409	0.00102443	0.0132569	0.0207284	0.0184863	0.0577208	-0.0265247	0.0643416
DNM1L	1	1	410	0.000979763	0.0127921	-0.103299	-0.13572	-0.173001	-0.240929	-0.157337
PRPS1	1	1	410	0.00102492	0.0132569	0.00387949	0.0513495	-0.0119984	0.0142956	0.0628584
CAVIN1	1	1	410	0.0029568	0.0288983	-0.0762152	-0.00491577	-0.0051473	-0.0195658	0.00333798
GTF2H2	1	1	410	0.00996665	0.0686084	-0.0243745	-0.0311273	-0.0407686	-0.359428	-0.0550568
ENO1	1	1	411	0.000179174	0.00336714	0.0706095	0.438084	0.0368868	0.0615489	0.533287
HSD17B6	1	1	411	0.000991849	0.0129326	0.00590355	-0.0312317	-0.151691	0.0145772	-0.0245247
IFI27L2	1	1	411	0.00300239	0.0292051	0.209002	0.0980066	0.0867326	-0.0247559	-0.225203
CHCHD3	1	1	411	0.0049849	0.0425219	0.0348266	-0.00322372	0.0348597	0.0725953	0.0761505
PPFIA1	1	1	412	0.000182223	0.00340202	-0.0209552	-0.255101	-0.0592442	-0.258544	-0.252043
TCTN3	1	1	412	0.00102524	0.0132569	0.0870753	0.108765	0.0514819	0.0931604	0.129509
CDK5R1	1	1	412	0.00302061	0.029314	-0.120091	-0.0111216	-0.074329	0.0107341	-0.0169543
MAPK8IP2	1	1	413	0.00305136	0.0295639	-0.157516	-0.125266	-0.0958321	-0.0259762	-0.00729132
ARHGAP5-AS1	1	1	413	0.0101017	0.0693987	0.0900098	0.0271013	0.0821255	0.166854	0.0971732
CA2	1	1	414	0.000193321	0.00358575	-0.0664995	0.18131	0.0543031	0.0914948	0.0868609
WASF2	1	1	414	0.00104983	0.0135115	-0.0250448	0.0540896	-0.138199	-0.241049	0.181924
B4GAT1	1	1	414	0.00308786	0.0297826	-0.230605	0.0702703	-0.1072	0.0542037	-0.0157851
SAP30L	1	1	414	0.0101762	0.0697704	0.017227	0.00818908	-0.00321528	0.0374643	-0.0680853
RPS6KB1	1	1	415	0.00105045	0.0135115	-0.0308005	-0.00329006	0.0350477	-0.0586593	0.0644194
TMA7	1	1	415	0.0102059	0.0698958	0.0789324	0.0475112	0.170057	0.362622	-0.212531
PIGQ	1	1	416	0.000195748	0.00361887	-0.0347707	-0.218799	-0.0883737	-0.256972	-0.0949683
AKAP6	1	1	416	0.00104218	0.0134353	-0.0880276	-0.0431321	-0.155731	-0.0665657	-0.0134413
SLC44A3	1	1	416	0.00105919	0.0136136	-0.0137027	0.0490959	0.0483985	0.0308019	0.0649241
OMA1	1	1	416	0.00514304	0.0434655	0.0191564	-0.00869493	0.00633044	0.0467029	0.0467029
SSB	1	1	417	0.000201973	0.00370608	-0.0490951	0.189882	0.126995	-0.0245985	0.132339
CACNA1A	1	1	417	0.00320252	0.0306297	-0.115219	-0.0330611	-0.0377943	-0.0969714	-0.0226798
MAGED4	1	1	418	0.000205215	0.00375752	-0.0873287	0.202324	0.11443	0.0493199	0.114257
IKBKB	1	1	418	0.001072	0.0137576	0.029512	-0.0244268	-0.0022813	0.0194953	0.0706304
PTRHD1	1	1	418	0.0104683	0.0711743	-0.0511286	0.0359528	-0.0375366	0.0983744	-0.101134
NTRK3	1	1	419	0.000378042	0.00614632	-0.0438581	-0.304828	-0.240203	-0.0248712	-0.0370512
CAMKV	1	1	419	0.00107816	0.0138153	-0.0872977	-0.0575059	-0.112148	-0.0597568	0.0656004
CKMT1B	1	1	419	0.00326005	0.0310239	-0.0931616	-0.0233658	-0.0673758	-0.0890188	0.000732133
TPRKB	1	1	419	0.0104884	0.0712826	-0.0458877	-0.054753	0.0132572	0.0444191	-0.150772
SCG3	1	1	420	0.0010998	0.0139886	-0.143035	0.050884	-0.363637	0.116052	-0.438163
UNC93B1	1	1	420	0.00524631	0.0439632	-0.00525479	-0.0414427	-0.0721837	0.0404293	0.0404293
ZNF248	1	1	421	0.00109839	0.013981	-0.00170049	-0.00862193	-0.0199372	0.0534374	0.0599547
SPARCL1	1	1	421	0.00110375	0.0140076	-0.181881	0.0460029	-0.381724	0.409682	-0.421561
MAPK1	1	1	421	0.00164565	0.0187643	-0.160942	-0.106627	-0.180737	-0.116654	-0.0799069
CMC2	1	1	421	0.0104981	0.0713203	0.0678214	-0.0507945	0.0518384	-0.405469	0.0798056
SAMHD1	1	1	422	0.0011024	0.0140076	0.000519603	0.0450862	0.0335617	0.0259578	0.0615396
CRYBB2P1	1	1	422	0.001125	0.0142141	-0.0149913	-0.0986603	-0.129742	-0.065378	-0.100639
CA11	1	1	422	0.00331545	0.0314288	-0.16735	-0.111572	-0.174201	-0.096541	-0.156001
AC108215.1	1	1	422	0.00525237	0.0439925	-0.00245435	0.00956685	0.0210798	0.048331	0.048331
GRAMD4	1	1	423	0.000210156	0.00382492	-0.0107098	-0.216899	-0.0196946	-0.0285385	-0.0895336
TMEM101	1	1	423	0.00110343	0.0140076	0.00811117	0.0137832	0.0268606	0.0210072	0.0637899
PARP2	1	1	423	0.00116617	0.0146122	-0.0189651	-0.0272232	-0.13758	-0.0106923	-0.119814
PRSS3	1	1	423	0.00335804	0.0317272	-0.0982236	0.0183388	-0.0858687	-0.0540297	0.0270765
THEM6	1	1	423	0.0105111	0.0713801	0.00675542	-0.00838902	-0.0246222	0.0417517	-0.0703723
KCMF1	1	1	424	0.0011079	0.0140498	-0.0107248	-0.021382	0.00112848	0.0236604	0.0574894
PLA2G4C	1	1	424	0.00116676	0.0146122	-0.0276825	-0.124721	-0.134645	-0.0730808	-0.0413475
CDS2	1	1	424	0.00341743	0.032155	-0.14809	-0.0786833	-0.111468	-0.0280479	-0.0329172
CLIP1	1	1	425	0.000215188	0.00390337	-0.0534422	-0.281415	-0.147696	-0.106262	-0.206719
ZNF665	1	1	425	0.00112495	0.0142141	0.0133664	0.0412603	0.0120968	0.0448694	0.0582829
COPE	1	1	425	0.00118982	0.0148467	-0.0228946	0.0414837	-0.257716	-0.264983	0.035863
IPCEF1	1	1	425	0.00344598	0.0323439	-0.0988909	-0.0562589	-0.0343448	-0.0158409	0.0192955
FOXJ1	1	1	425	0.00529327	0.0441837	-0.00499814	0.0249098	-0.00350177	0.0452284	0.0452284
ETNK1	1	1	426	0.000218459	0.00394933	-0.0144358	0.247467	-0.00701539	-0.0652225	0.260356
TUBB	1	1	426	0.00120204	0.0149404	-0.178816	0.0111611	-0.230585	-0.209176	-0.117788
YPEL5	1	1	426	0.00350914	0.0328287	-0.146661	0.00503513	-0.0135652	-0.00278146	0.0847281
PPT2	1	1	426	0.00530583	0.0442238	0.00816437	-0.0212213	-0.00901801	0.040381	0.040381
COL9A2	1	1	427	0.000221257	0.00398309	-0.0063618	-0.213009	-0.145488	-0.0573326	-0.23411
C2CD2L	1	1	427	0.00113946	0.0143543	0.0153253	0.0368888	-0.00689718	0.0288937	0.0663579
IL33	1	1	427	0.0012025	0.0149404	0.0178131	-0.0257228	-0.135918	-0.00719541	-0.0483995
DNER	1	1	427	0.00354251	0.0330151	-0.148429	-0.0540301	-0.0867215	-0.159365	-0.150216
RLBP1	1	1	428	0.000258793	0.00453019	0.0276675	-0.217227	-0.0620188	0.0410505	-0.132265
CDK12	1	1	428	0.0011409	0.0143619	0.0373084	-0.0411864	-0.0050817	-0.228816	0.062438
ERF	1	1	428	0.00120762	0.0149707	-0.0175065	-0.0753419	-0.151638	-0.0454502	-0.0333565
NORAD	1	1	428	0.00354572	0.0330151	-0.209073	0.00931812	-0.0693616	-0.0161522	0.135041
B3GAT2	1	1	429	0.000224041	0.00402052	-0.0803474	0.144652	-0.0645072	-0.00553701	-0.017443
CABLES1	1	1	429	0.000570642	0.00848774	0.059022	-0.255167	-0.0302432	-0.00957553	0.134031
ARHGAP24	1	1	429	0.00177696	0.0198574	0.198698	0.120951	0.0205082	0.188896	0.282558
DENND5A	1	1	429	0.0108186	0.0728331	-0.00304751	-0.02926	-0.0508804	-0.37406	-0.126126
LINC01896	1	1	430	0.000229282	0.0040968	0.0773807	-0.356	-0.162919	0.0371416	-0.095062
ZNF134	1	1	430	0.00116421	0.0146122	-0.0186771	-0.0304139	-0.00175697	-0.0346442	0.0565633
SAP18	1	1	430	0.00125429	0.0154491	-0.177083	0.0406913	-0.247637	-0.235555	-0.123629
ZNF83	1	1	430	0.0108456	0.0728851	-0.114764	0.0184354	-0.142171	-0.486102	-0.00476506
DICER1-AS1	1	1	431	0.000232038	0.00412941	0.00665246	-0.27338	-0.125323	0.094138	-0.246819
PIBF1	1	1	431	0.00117271	0.0146761	0.01267	0.0148	0.0192378	-0.0633488	0.0640447
IMP4	1	1	431	0.00125726	0.0154535	-0.0613006	0.0166112	-0.131721	-0.0517152	-0.105071
IL10RB	1	1	431	0.0108476	0.0728851	0.0224187	0.0176211	0.0204537	0.0454752	-0.106216
ECHDC2	1	1	432	0.000235091	0.00417393	0.155828	-0.366856	0.000665325	-0.220309	-0.377942
TRUB2	1	1	432	0.00118817	0.014837	-0.00447904	-0.0128498	0.000886631	0.0168265	0.0637979
SRGAP3	1	1	433	0.000235271	0.00417393	-0.0157999	-0.271487	-0.150456	-0.0228973	-0.134701
DNTTIP2	1	1	433	0.00119469	0.0148967	0.0214797	0.0207279	0.00796798	0.0382411	0.0677351
AC003102.1	1	1	433	0.0109896	0.0734929	0.0258738	-0.0641622	-0.0566492	0.0559735	-0.119203
RAB12	1	1	434	0.00120409	0.0149404	-0.0138823	-0.0227577	-0.0636408	-0.0990899	0.0608116
EDF1	1	1	434	0.00130114	0.0158779	-0.0177317	0.0335116	-0.269591	0.0100533	-0.297061
CTBP1	1	1	434	0.00366295	0.0338605	-0.174381	-0.0731555	-0.0179	-0.226494	-0.230038
KIAA0753	1	1	434	0.0111521	0.0740589	0.0107565	0.000527732	0.0204951	0.0435958	0.00956143
USP2	1	1	435	0.00124505	0.0153734	-0.0211568	0.115184	-0.0184137	0.0190464	0.137884
NAPB	1	1	435	0.00132164	0.0160471	-0.164459	-0.0860762	-0.213044	0.0787905	-0.00429256
CXXC1	1	1	435	0.0111867	0.0742026	0.0159876	-0.143941	0.014871	0.0792096	-0.0591994
PFKFB3	1	1	436	0.000240296	0.00424987	0.0316813	-0.339538	-0.0564907	-0.11457	0.085017
FOSL2	1	1	436	0.0012455	0.0153734	-0.0770472	0.0552692	0.0333208	-0.0319505	0.0742321
FAM131B	1	1	436	0.00368995	0.0340142	-0.0936166	0.005482	-0.0123652	-0.0392953	0.0169646
NDUFA6	1	1	436	0.0112036	0.074286	0.00179421	0.145028	0.0722903	0.230034	-0.232937
NASP	1	1	437	0.000248441	0.00437134	0.136774	-0.351078	-0.163535	0.180616	-0.034446
STXBP4	1	1	437	0.00125393	0.0154491	0.0212718	0.0243994	0.00433094	0.017804	0.0656317
STXBP1	1	1	437	0.00135046	0.0163391	-0.153963	-0.165418	-0.208011	-0.28287	-0.0381753
SKAP2	1	1	437	0.00370098	0.0340142	-0.0816813	-0.00316752	-0.0274476	-0.106795	-0.0067758
SCRN3	1	1	437	0.0112131	0.0743202	0.0267981	-0.0116954	0.0155508	0.0468505	0.00676325
CDC27	1	1	438	0.00125672	0.0154535	-0.00181706	-0.00435998	0.0280083	-0.00634477	0.0685465
GMPR	1	1	439	0.000252837	0.00443955	0.0376308	0.117234	0.084004	-0.0872889	-0.0539589
ZNF662	1	1	439	0.00139451	0.0167537	-0.0156649	-0.0539924	-0.134012	-0.0384832	-0.0763416
RORA	1	1	439	0.00143433	0.0170644	0.240052	0.076611	0.132835	0.20155	0.35363
RFTN2	1	1	439	0.0113789	0.075062	0.112487	0.156733	0.0128481	0.253397	0.174057
POMT1	1	1	440	0.000255266	0.00447303	0.00982684	-0.237865	-0.0634245	-0.169072	-0.112037
COLEC12	1	1	440	0.00126128	0.0154901	0.0125868	-0.0132622	-0.0883924	-0.0719106	0.0669501
NME1	1	1	440	0.00139604	0.0167604	0.0116835	-0.00948522	-0.192336	0.0896543	-0.0649816
FAIM2	1	1	440	0.00382322	0.0348899	-0.253201	-0.0803361	-0.102417	-0.242553	0.185105
PTS	1	1	440	0.00400748	0.0360526	-0.0475137	-0.0865777	-0.116942	0.0456275	-0.101377
CREG2	1	1	441	0.00140327	0.0168353	-0.0797891	-0.0289667	-0.129275	-0.125686	0.0358299
GABRA2	1	1	441	0.00383748	0.0350014	0.191606	-0.166899	-0.0850726	0.0514576	0.0275969
SLC16A2	1	1	441	0.00573134	0.0466492	0.0371771	-0.000542445	-0.00379313	0.0468293	0.0468293
PPP6R2	1	1	442	0.000261867	0.00457466	0.0067195	-0.244065	-0.0410913	-0.0182993	-0.118417
AL162274.1	1	1	442	0.000662818	0.00958399	0.0293864	0.0618715	0.0515759	0.0112573	0.0618715
CBWD1	1	1	442	0.00388658	0.0353363	-0.176769	-0.026886	-0.0541086	-0.141461	0.0562627
CDC23	1	1	442	0.0114746	0.0755716	0.00443099	0.0252482	-0.000661582	0.057314	0.0320721
PLEC	1	1	443	0.000262878	0.00458764	-0.153169	-0.352496	0.0283536	-0.206819	-0.504623
SPOCK1	1	1	443	0.00389849	0.035407	-0.122755	-0.0647613	-0.105469	-0.260291	-0.275294
PYGO2	1	1	443	0.00575018	0.0467426	-0.0339978	-0.0307093	-0.04115	0.039486	0.039486
ACP6	1	1	444	0.000270206	0.00470617	0.00854127	-0.236405	-0.0478752	-0.0792099	-0.0887878
IFNAR1	1	1	444	0.00133906	0.0162356	-0.0603022	-0.0712116	-0.0202508	-0.0608723	0.0566376
TMEM160	1	1	444	0.00142645	0.0170181	-0.0479122	-0.0308005	-0.228534	0.0834112	-0.0130151
HPRT1	1	1	444	0.00195061	0.0212839	-0.108467	-0.0712804	-0.117183	-0.0554139	-0.0899341
HSBP1	1	1	444	0.0115201	0.0757974	0.123317	0.0801886	0.10727	0.225355	0.0860892
PGK1	1	1	445	0.000403522	0.00650499	-0.0263351	0.24307	-0.0251388	0.267462	0.203208
HIST1H4C	1	1	445	0.000536693	0.00810245	-0.0565654	0.166698	0.151074	-0.0148161	0.0540642
BCS1L	1	1	445	0.00134735	0.016317	-0.0255344	-0.0190394	-2.52229e-05	0.00137178	0.0578241
TESC	1	1	445	0.00396648	0.0358723	-0.106915	-0.00960149	-0.0152596	0.0152325	0.023012
ABI1	1	1	446	0.000272224	0.00472664	0.0056922	-0.278041	-0.15293	0.0544977	-0.223764
MRVI1	1	1	446	0.000781991	0.0108315	0.116778	-0.28888	-0.0835782	-0.390219	0.0907754
CHPT1	1	1	446	0.00134768	0.016317	0.188053	0.217578	0.0444261	-0.25128	0.31983
RGR	1	1	446	0.00144434	0.0171716	0.0246936	-0.162599	-0.170895	-0.123261	-0.126082
CLMN	1	1	446	0.00397399	0.035896	0.066618	0.0611071	0.031518	0.021446	0.0476747
POU2F1	1	1	447	0.000280411	0.00485894	0.0838923	-0.286343	-0.0970226	0.131828	0.041577
CACNB1	1	1	447	0.000509184	0.00779716	-0.0328191	-0.174773	-0.134215	-0.0412203	-0.0505124
MTND1P23	1	1	447	0.00180649	0.0200794	-0.115673	0.0462985	0.0258368	0.00655244	0.0563327
TNFAIP6	1	1	447	0.0118898	0.0775442	0.0208517	0.0275973	-0.00124368	0.0366685	-0.00148926
SIN3B	1	1	448	0.000281863	0.00487917	-0.0896177	-0.233134	-0.0335955	-0.0952083	-0.138863
GMFB	1	1	448	0.00135438	0.016375	-0.00203176	0.00999149	-0.0194986	-0.0248747	0.0623187
CD9	1	1	448	0.00147861	0.0174819	-0.0937553	0.142894	0.140586	0.0388056	0.045048
RTN3	1	1	448	0.00416077	0.037197	-0.261666	-0.0305312	-0.221073	0.12928	0.0339704
PDCD10	1	1	448	0.0119612	0.0779209	-0.0149037	0.0573008	-0.0245854	0.0766366	0.0193116
HIST2H2AA3	1	1	449	0.000288217	0.00496906	-0.00596112	0.0826643	0.0759908	-0.288012	-0.0398273
DMTN	1	1	449	0.0021225	0.0226458	-0.13016	-0.101495	-0.151751	-0.0165732	-0.0635669
ARFGAP1	1	1	450	0.000289103	0.00497932	-0.0307231	-0.246276	-0.101599	-0.0656511	-0.037472
ARRDC3	1	1	450	0.00483501	0.041669	-0.0867884	0.0421392	0.0664907	-0.344786	0.0470213
HSPB8	1	1	451	0.000292082	0.00502053	-0.0248623	0.182386	0.138929	-0.219779	0.0678392
AC009779.2	1	1	451	0.00138012	0.0166509	-0.0488419	-0.0203229	0.0076304	0.0261559	0.0510182
KIF1A	1	1	451	0.00113481	0.0143168	-0.186345	-0.277478	-0.248152	-0.137514	-0.089479
FXYD1	1	1	451	0.00430317	0.0381316	0.186008	-0.0699549	0.0147022	0.0679711	0.0840061
MIR124-2HG	1	1	451	0.012127	0.078612	-0.00278062	-0.0254946	-0.0177528	0.0641077	0.0528759
ZNF436-AS1	1	1	452	0.000299641	0.00514013	-0.0161461	-0.17562	-0.137098	-0.0130163	-0.113561
NAV1	1	1	452	0.00138709	0.0166879	-0.0931157	-0.170176	-0.136232	-0.157467	-0.443138
NREP	1	1	452	0.00152953	0.017857	0.00741102	-0.122234	-0.17275	-0.0206652	-0.178899
RAPGEF5	1	1	452	0.00436245	0.0385771	-0.106367	0.0319251	0.0251993	-0.0111363	-0.0122164
SFMBT2	1	1	453	0.000310902	0.00530008	0.0255834	-0.221809	-0.0793753	-0.139358	-0.0202567
YPEL3	1	1	453	0.00091805	0.0122287	-0.273958	0.294223	0.0971153	0.19259	0.0890171
UBALD1	1	1	453	0.00139368	0.0167537	-0.0942971	0.00273193	-0.0140551	-0.0130327	0.0634698
AL117339.5	1	1	453	0.00154324	0.017973	-0.0128288	-0.0610057	-0.149766	-0.124034	-0.0550271
GCC2	1	1	453	0.0124451	0.0802791	-0.0644736	0.00813521	-0.0887803	-0.37855	0.108356
HNRNPA3	1	1	454	0.000314404	0.00534518	-0.00992828	-0.290338	-0.181237	-0.22587	-0.126548
POU3F3	1	1	454	0.00140721	0.0168707	0.0417989	-0.072927	0.0428994	-0.0932003	0.135004
ITPA	1	1	454	0.00100489	0.0130847	-0.0368348	-0.137796	-0.0939425	-0.0918681	-0.0499155
ATP6AP2	1	1	454	0.0044384	0.0391475	-0.20225	-0.0337813	-0.142636	0.101224	0.0224607
RBM28	1	1	455	0.000317036	0.00537431	0.106554	-0.337625	-0.279559	-0.117995	-0.0639431
CARS	1	1	455	0.00141579	0.0169499	-0.032096	-0.0213597	-0.0489081	-0.0293426	0.0615328
DENND6B	1	1	455	0.00154623	0.0179956	-0.00171347	-0.114663	-0.15751	-0.0325605	-0.102597
DIRAS2	1	1	455	0.00450013	0.0395697	-0.0859957	-0.0372525	-0.0790874	-0.102026	0.0236861
HSD17B1	1	1	455	0.0125003	0.0803923	0.014166	0.0178281	-0.0187249	0.0412799	0.0283706
GRAMD1B	1	1	456	0.000324602	0.00548046	-0.011462	-0.239203	-0.133047	-0.0112621	0.0187276
HELZ	1	1	456	0.00142467	0.0170112	0.0456116	-0.011311	0.0107405	-0.203366	0.148655
QTRT1	1	1	456	0.00155444	0.0180543	0.139123	-0.217233	-0.273065	-0.186464	-0.32506
BOK	1	1	456	0.00452493	0.039747	-0.0864998	0.00351144	0.00767288	-0.02567	-0.0141648
ITPKA	1	1	457	0.00143199	0.0170503	-0.0515671	0.00602867	-0.0353807	0.00524102	0.0555226
SEL1L3	1	1	457	0.0126036	0.0809354	0.0269484	-0.0586049	-0.0154604	0.0601165	-0.0498246
RHOB	1	1	458	0.000336347	0.00561233	-0.0814384	0.248716	0.0125249	-0.336338	-0.189869
FUS	1	1	458	0.00160231	0.0184431	0.0205991	-0.00834782	-0.228112	-0.393486	-0.031974
SLITRK5	1	1	458	0.00458981	0.040152	-0.0831271	-0.0117158	-0.039942	-0.137126	-0.0421219
INTS5	1	1	458	0.00630827	0.0497456	-0.0122976	0.0162077	0.0102271	0.0431942	0.0431942
ANKRD11	1	1	459	0.000338204	0.00563783	-0.135489	-0.247628	-0.0202815	-0.13888	-0.0114018
MFSD14B	1	1	459	0.00145106	0.0171962	0.044662	-0.00722883	0.0123466	-0.0160867	0.0646504
SCPEP1	1	1	459	0.00162234	0.0185783	-0.0214954	-0.130468	-0.169431	-0.105935	-0.156406
AC004057.1	1	1	459	0.00459712	0.0401955	-0.121621	0.0320417	-0.0547983	-0.00636485	-0.00185627
RABEPK	1	1	459	0.0063164	0.0497867	-0.00359862	-0.0501668	-0.00871615	0.0410593	0.0410593
CDHR3	1	1	460	0.00034032	0.00566207	0.0228003	-0.195009	-0.022562	0.0248494	-0.051515
CIART	1	1	460	0.00148032	0.0174901	0.0285314	-0.0151286	-0.0754299	-0.0541977	0.0621049
UQCRFS1	1	1	460	0.00164626	0.0187643	-0.0333743	-0.0335539	-0.214701	0.0124484	-0.143158
HPCAL4	1	1	460	0.00462121	0.040339	-0.116908	-0.00660343	-0.035489	-0.0474822	-0.123129
CYC1	1	1	460	0.0129904	0.0830147	0.0423686	0.165003	-0.0419823	0.236419	0.203272
SCAF8	1	1	461	0.013019	0.0831664	0.0197323	-0.000633537	-0.0283423	0.0435746	-0.00474881
C11orf54	1	1	462	0.00150326	0.0176458	0.0127578	-0.033599	0.0181971	-0.145722	0.0643361
PPIP5K2	1	1	462	0.00167288	0.0189667	-0.0182612	-0.0630727	-0.177733	-0.104958	-0.207744
NMNAT2	1	1	462	0.00469053	0.0408246	-0.0825381	-0.0403759	-0.0684658	-0.0502779	0.0182687
THG1L	1	1	462	0.0131346	0.0836487	-0.0636352	0.0232501	-0.0103417	0.0408064	-0.0225622
TSPOAP1	1	1	463	0.000355197	0.005864	0.00201358	-0.243888	-0.0959272	-0.032163	-0.00302692
LINC01578	1	1	463	0.00150822	0.0176854	0.0921679	0.0753301	0.0900889	0.00425968	0.256108
CTNND1	1	1	463	0.00167701	0.0189896	-0.045067	-0.122495	-0.164818	0.00780224	-0.1287
MTCH1	1	1	463	0.00194101	0.0212061	-0.240784	-0.105087	-0.289408	0.0548456	-0.16182
AC008969.1	1	1	463	0.0131419	0.0836487	0.0435828	-0.0386827	0.0412557	0.113859	-0.0625214
ADD1	1	1	464	0.00037572	0.00613771	-0.113995	-0.299469	-0.199764	-0.239835	0.040525
ZNF567	1	1	464	0.00154036	0.0179517	0.033216	0.0305699	0.0412386	0.0221155	0.0561503
EIF1AY	1	1	464	0.00169799	0.0191879	-0.0111551	-0.00873771	-0.0880823	-0.0077795	-0.0317592
PLCG1	1	1	464	0.00478159	0.0413671	0.199876	-0.25937	0.0458661	0.0440103	0.112962
TPRA1	1	1	464	0.013306	0.0843072	0.0358066	-0.00146021	0.0526878	0.0887233	-0.0553962
TRAK2	1	1	465	0.000376451	0.0061394	-0.0368095	-0.161238	-0.0751375	-0.0812684	-0.0372352
BIN1	1	1	465	0.00154772	0.0180006	-0.0862276	-0.0253224	0.0588036	0.0343378	0.146234
MSI1	1	1	465	0.00172669	0.0194096	0.0187775	-0.17436	-0.235326	-0.0753975	-0.167559
NRSN1	1	1	465	0.0040409	0.0362961	-0.0886864	-0.0349062	-0.0957341	-0.0356109	-0.0133522
MTCO1P12	1	1	465	0.00759793	0.0565304	-0.0568904	-0.0139732	-0.0446582	-0.248788	0.0095701
PPP1R9A	1	1	466	0.000377257	0.0061394	-0.0775054	-0.202623	-0.137863	-0.10546	-0.182028
ATP5A1	1	1	466	0.00155707	0.0180667	-0.0473855	-0.0354029	-0.169615	-0.115319	0.284361
CWC27	1	1	467	0.00155762	0.0180667	0.00891542	-0.0326414	-0.026201	0.0538968	0.0616763
ATP6V0E1	1	1	467	0.00151243	0.0177227	0.00886025	0.223552	0.213856	0.135772	0.285261
AK5	1	1	467	0.00486591	0.0417775	-0.133072	-0.0922441	-0.0755719	-0.0462859	0.0213266
SUGP2	1	1	468	0.000388096	0.00629186	-0.000925593	-0.302421	-0.0297585	0.0677209	-0.00358795
GABRD	1	1	468	0.00159512	0.018402	-0.0263063	-0.0184146	-0.0539914	-0.0160631	0.066629
ZNF703	1	1	468	0.00486429	0.0417775	0.111558	0.0323876	0.0519943	0.102246	0.130164
ILVBL	1	1	468	0.0135675	0.0856155	0.0888258	-0.0176533	0.00403418	0.13406	0.0506878
CNBP	1	1	469	0.000395249	0.00638967	0.0231966	0.212736	0.106023	0.162426	-0.00342943
TPTEP1	1	1	470	0.00163073	0.0186618	0.0270347	0.0453036	0.0404541	0.0331962	0.0588161
TACC1	1	1	470	0.00183038	0.0202691	-0.157213	-0.135238	-0.212372	-0.204563	-0.21379
EPHB6	1	1	470	0.00491099	0.0420591	-0.123288	-0.0575522	-0.0911217	-0.10395	-0.0485259
QDPR	1	1	470	0.00685596	0.0528027	-0.197216	0.0680753	0.0361	-0.450032	0.139111
PSMD7	1	1	471	0.00166938	0.0189522	-0.0129087	-0.00920569	0.0183507	-0.0400962	0.0546616
UG0898H09	1	1	471	0.00183454	0.0202803	0.000529883	-0.14131	-0.131156	0.00288084	0.00539036
RPL6	1	1	471	0.00245941	0.0252429	-0.268449	0.276066	0.000410467	-0.0485053	-0.121304
IRAK1BP1	1	1	471	0.0138888	0.086875	0.0199992	0.040732	0.00645327	0.0464268	-0.0128834
KLHL17	1	1	472	0.00167719	0.0189896	0.0422931	0.0227317	0.0562133	0.0517306	0.0681171
SPATA2L	1	1	472	0.0139499	0.0871233	0.0291238	0.0185057	0.00409298	0.037239	0.0171276
RAB14	1	1	473	0.000409637	0.00658496	0.0187068	0.167187	0.0586576	0.00513777	0.0936785
CBY1	1	1	473	0.00170202	0.0192207	0.0108208	-0.0132609	0.00935493	0.0369703	0.0565025
SYNPO2	1	1	473	0.00507475	0.0430524	-0.0896733	0.00560106	-0.00723956	-0.173627	-0.0197478
VASN	1	1	473	0.0139727	0.0872082	0.00453036	0.00198137	-0.0130991	0.05016	-0.000242271
AL390728.6	1	1	474	0.00171751	0.0193573	0.0168585	0.0505493	0.0355797	0.00250912	0.0629163
BCAP29	1	1	474	0.0019248	0.0210882	-0.0988648	-0.0994665	-0.165608	-0.0759295	-0.00834088
RMST	1	1	474	0.00508679	0.0431118	0.0889831	-0.00885175	-0.0443583	0.0680107	0.0906738
ALG13	1	1	474	0.0139942	0.0873105	0.00516668	-0.050499	-0.0107452	0.0419288	-0.0612702
TOLLIP	1	1	475	0.00192685	0.0210918	-0.135865	-0.0590505	-0.173051	-0.056552	0.02145
ATP6V0A1	1	1	475	0.0051126	0.0432877	-0.174596	-0.124642	-0.122792	-0.100038	-0.0340583
ZNF277	1	1	475	0.0140502	0.0875493	0.0387565	0.0254727	-0.0225549	0.0660605	0.0279466
GATAD1	1	1	476	0.00042198	0.00674537	-0.0593039	-0.206995	-0.0605056	-0.146825	-0.0360992
DPH7	1	1	476	0.00173225	0.0194467	0.0367545	-0.0738358	-0.0618419	-0.0400908	0.064054
ARF1	1	1	476	0.00193982	0.0212061	-0.199427	0.0499285	-0.21496	-0.149444	0.0957563
CORO1A	1	1	476	0.00495976	0.0424131	-0.106368	-0.0506057	-0.0905413	-0.0217764	0.019797
EIF4E2	1	1	476	0.0140575	0.0875493	-0.0150827	0.00104249	-0.0255129	0.0377001	-0.0591485
HMGA1	1	1	477	0.00174081	0.0195299	-0.0467451	0.00983526	0.00244781	0.0530379	0.063048
APLP1	1	1	477	0.00525599	0.0440012	-0.224715	0.0284272	-0.0693986	-0.151306	0.0919518
TSHZ2	1	1	477	0.014094	0.0877097	-0.0245614	-0.00891302	-0.0324212	-0.218521	-0.0592968
RNF139	1	1	478	0.000439225	0.00696253	0.0614095	0.0950021	-0.0028306	-0.0143669	0.0808101
TRIAP1	1	1	478	0.00175691	0.0196719	0.0246668	0.00963973	0.0162949	0.0507089	0.0584884
TMX4	1	1	478	0.00196093	0.0213557	-0.0669026	-0.0925613	-0.125463	-0.00414829	-0.0735036
CXADR	1	1	478	0.0052725	0.0440533	-0.0815275	-0.0136598	-0.0139523	-0.0177414	0
YLPM1	1	1	478	0.0141572	0.0879241	-0.0387622	-0.0528213	-0.0962845	-0.316736	-0.0440205
CBSL	1	1	479	0.000441628	0.00699415	-0.0372284	-0.31827	-0.110971	0.0597415	-0.305853
FALEC	1	1	479	0.00176803	0.0197834	0.00922247	-0.00101663	0.0314612	-0.000848208	0.0609041
HES6	1	1	479	0.00196421	0.0213778	0.201464	0.196957	0.236727	0.231373	0.32915
ROBO3	1	1	479	0.00264797	0.0268244	0.186264	-0.292886	0.0476558	0.0669647	-0.190586
ZNF581	1	1	479	0.0141601	0.0879241	0.0269535	0.0138556	0.000276569	0.0380441	0.0122406
DCAF8	1	1	480	0.00202921	0.0219318	0.0471575	-0.11819	-0.193655	0.0419886	0.0121628
TYW5	1	1	480	0.00531921	0.0443138	0.0758438	0.0109935	-0.0403713	0.00635981	0.0372057
NSD3	1	1	480	0.0141644	0.0879241	-0.00707293	0.0877981	0.0263123	-0.427432	0.153547
COX17	1	1	481	0.000445444	0.00703129	-0.0259461	0.174631	0.0931599	0.101235	-0.00546542
SIPA1	1	1	481	0.00179442	0.0200003	-0.0100105	0.00686615	-0.0142682	0.00558912	0.054461
TCEAL7	1	1	481	0.00205643	0.0221421	-0.0948748	-0.107022	-0.135372	-0.0422218	-0.0266265
PLEKHM2	1	1	481	0.00532357	0.0443286	-0.121191	-0.0570871	-0.0184433	-0.00484045	0.0319695
RHEB	1	1	481	0.0141788	0.0879241	-0.00169638	0.117246	0.0660894	0.290481	0.163117
DGKZ	1	1	482	0.000446438	0.00703129	0.0243455	-0.309479	-0.077763	0.00623613	0.055951
CHRD	1	1	482	0.0141973	0.0879422	0.0331977	-0.0427007	-0.0499591	0.0563986	-0.0810106
ACTR3	1	1	483	0.00180716	0.0200794	-0.0675496	-0.0101378	-0.0618598	-0.103633	0.0565324
DMD	1	1	483	0.00208076	0.0223059	0.0232822	-0.0496022	-0.186062	-0.256187	-0.117221
ATP5J2	1	1	483	0.00236793	0.0244505	-0.0773669	0.122571	0.0920313	0.285356	-0.577083
CADPS2	1	1	483	0.00537286	0.0446714	-0.0883718	0.0226903	-0.0146835	-0.0556714	0.000924999
LINC01278	1	1	484	0.000457261	0.00716878	0.0805699	0.272401	-0.0207812	-0.022171	0.0217543
PDE7A	1	1	484	0.00180738	0.0200794	0.0199748	0.0186156	0.0479948	0.0272034	0.0662368
CEND1	1	1	484	0.0053804	0.0446714	-0.185091	0.00446469	-0.182523	0.00265856	0.0571763
FAN1	1	1	484	0.00725226	0.0548404	0.0336612	0.00650179	0.0306262	0.0411824	0.0411824
ARHGAP32	1	1	485	0.000476167	0.00739073	-0.0966556	-0.267766	-0.130966	-0.0893139	0.0440242
AC092683.1	1	1	485	0.00181332	0.0201324	0.0360357	-0.00513302	0.0189498	-0.0978583	0.054965
NTPCR	1	1	485	0.00210684	0.0225377	-0.0442104	-0.0119619	-0.142377	-0.0759373	-0.06101
CHD5	1	1	485	0.00538684	0.0447032	-0.118332	0.0240418	-0.0358829	-0.0587991	-0.0764934
SH3BGRL	1	1	485	0.00871235	0.0625002	-0.0730986	0.106427	0.00937273	0.117197	0.0395491
KIF22	1	1	486	0.00181961	0.020189	0.0179404	0.0145957	-0.0267944	-0.0603026	0.0583605
PSME4	1	1	486	0.00212304	0.0226458	-0.0171251	-0.133956	-0.135598	-0.124126	-0.0935515
AL355338.1	1	1	487	0.000490583	0.00756839	0.0596297	0.164751	0.0649806	0.0668643	0.126366
PPP1R8	1	1	487	0.00182574	0.0202439	0.0219633	0.0220473	0.0322189	0.0284372	0.055623
THOC2	1	1	487	0.00545213	0.045092	0.143628	-0.0495664	0.0865201	-0.144539	0.0981541
AC022395.1	1	1	488	0.00183335	0.0202803	0.0538773	0.0358044	0.0232251	-0.135757	0.065802
EIF1AX	1	1	488	0.00551697	0.0454964	-0.172939	0.0180882	0.0119237	-0.0917729	-0.111375
PBDC1	1	1	488	0.0148578	0.0906177	-0.0136856	0.0369172	-0.0281028	0.0442333	-0.0396626
ARID2	1	1	489	0.000492791	0.00759368	0.0977735	0.154758	-0.0254405	0.137681	0.132667
GSK3A	1	1	489	0.00183619	0.020281	-0.105692	0.0139909	0.00313163	-0.0433128	0.0596916
PDP1	1	1	489	0.0055384	0.0456072	-0.10206	-0.0413633	-0.0605592	-0.129166	-0.0388243
C6orf106	1	1	490	0.00184184	0.0203303	-0.0381876	0.00630275	0.0240589	0.0192103	0.0607394
OCLN	1	1	490	0.0021795	0.0231327	-0.0144702	-0.0883991	-0.0993182	-0.249157	-0.136081
DYNC1I1	1	1	490	0.00564321	0.0461595	-0.0885383	-0.083312	-0.0744152	0.00692932	0.0212261
PRKAR2B	1	1	490	0.0149459	0.0909288	-0.041636	0.00746407	-0.000858512	0.0385901	-0.0253529
AC126755.2	1	1	491	0.000503967	0.00773805	0.0841301	-0.2701	0.025136	-0.0510747	-0.177279
EID1	1	1	491	0.00219131	0.0232436	-0.136994	0.100355	-0.270683	-0.24608	0.0177421
NEUROD2	1	1	491	0.00286973	0.0282541	-0.102781	-0.0351147	-0.023096	-0.017134	0.0458015
FBXO36	1	1	491	0.00747817	0.0560781	0.000978366	-0.0306973	-0.105605	0.0427876	-0.0254449
ZNF516	1	1	492	0.000505333	0.00775207	0.0513473	0.250694	0.20164	0.215807	0.291251
SFXN3	1	1	492	0.00188552	0.0207456	-0.0333644	-0.00925452	-0.0240805	-0.0024666	0.0611608
LAMP5	1	1	492	0.00288129	0.028333	-0.0867929	-0.0924153	-0.110818	0.0110671	-0.112481
FLOT1	1	1	492	0.0149704	0.0910134	-0.153057	-0.0245305	-0.0419807	-0.382387	0.0805093
FAM13C	1	1	493	0.00191974	0.0210545	-0.0233084	0.0118095	-0.0168354	-0.171189	0.0583624
LINC00174	1	1	493	0.0018278	0.0202537	0.00162828	-0.185301	-0.18174	-0.136326	-0.374858
TIMP2	1	1	493	0.00591538	0.047702	-0.108698	-0.00798694	-0.0521389	-0.0611287	-0.203153
RAI14	1	1	493	0.00748941	0.0560886	0.0300901	-0.00293315	0.0135849	0.0449379	0.0449379
VARS2	1	1	494	0.000515133	0.00786716	-0.00938623	-0.222263	0.0271956	0.0145652	-0.125036
NOVA2	1	1	494	0.00197703	0.0214587	-0.054845	0.00864915	-0.0290036	-0.0393057	0.0612623
SMG1P7	1	1	494	0.0151348	0.0916817	0.00175632	-0.0152339	0.0229365	0.0449952	-0.0126084
NPIPA2	1	1	495	0.000523158	0.00797746	-0.0190148	-0.278311	-0.0360167	-0.27347	-0.170605
RNASET2	1	1	495	0.00621383	0.0492732	-0.14998	0.0235812	-0.0391971	-0.0589164	-0.0168938
EDEM2	1	1	495	0.00757155	0.0564376	0.0320566	-0.0163835	0.000374435	0.0364346	0.0364346
NBPF8	1	1	496	0.000523753	0.00797746	0.0363242	-0.288138	-0.0298528	-0.108169	-0.277158
LPGAT1	1	1	496	0.00201604	0.0218033	-0.00755923	-0.0221075	-0.00485069	0.0462954	0.0540749
RHOT1	1	1	496	0.00175149	0.019624	0.0740575	0.121561	0.149444	0.106902	0.183297
THRA	1	1	496	0.00630124	0.0497137	-0.188129	-0.0176831	-0.0355924	-0.0125872	0.0619855
PFKP	1	1	496	0.0152457	0.0919587	0.112084	-0.00575143	0.0206041	0.277268	0.242928
NOTCH1	1	1	497	0.000530463	0.00805876	0.00401495	-0.260843	-0.0372763	0.0281401	-0.217591
TSPAN31	1	1	497	0.0020427	0.0220535	0.0113728	0.0575122	0.0326138	-0.0597864	0.0662739
VDAC1	1	1	497	0.0152997	0.0921321	-0.0154401	0.0252451	-0.0789804	0.183534	-0.0229527
RGMA	1	1	498	0.000534052	0.00808397	-0.025543	-0.298037	-0.132512	-0.0631086	-0.0700224
CCT8	1	1	498	0.00205321	0.0221214	-0.0762248	0.100539	0.0189193	0.0172431	0.163145
ANAPC16	1	1	498	0.00227907	0.0238495	0.0611044	0.181998	0.21503	0.0721711	0.113027
RPS20	1	1	498	0.0154172	0.0926388	0.0408897	0.197457	0.126173	0.350345	-0.216821
DDOST	1	1	499	0.0021201	0.0226427	0.00865596	-0.0160286	-0.0856475	-0.012752	0.0550461
DCTN5	1	1	499	0.00229278	0.0239676	-0.0675187	-0.00125557	-0.137304	-0.0859325	-0.040342
PFN1	1	1	499	0.00653926	0.0509854	-0.197269	0.0469486	-0.0447094	0.0221471	0.0314017
VASP	1	1	499	0.00774593	0.0575067	0.00351811	-0.0410562	0.0211805	0.038439	0.038439
RYR1	1	1	500	0.000535912	0.0080978	-0.0471973	-0.199719	-0.0778263	-0.020536	-0.150471
TIMM22	1	1	500	0.00214482	0.0228638	-0.0266193	0.000241437	-0.0542622	-0.106136	0.0602943
MAPRE1	1	1	500	0.00229316	0.0239676	0.0252148	0.0258513	0.0818066	0.0622358	0.0700934
HADHB	1	1	500	0.00653995	0.0509854	-0.188909	0.0870668	-0.0212642	-0.0706367	-0.0439228
OPA1	1	1	501	0.00215907	0.0229802	-0.0119706	-0.102657	-0.0776662	-0.0687798	0.0602117
ATP13A2	1	1	501	0.00233087	0.0242286	-0.0863627	-0.0616425	-0.149276	-0.0357473	-0.0714725
SCN3B	1	1	501	0.00671414	0.0520353	-0.0984618	-0.0574631	-0.0490756	-0.109521	-0.0323613
TPST1	1	1	501	0.0147082	0.0899622	-0.0707963	-0.00227817	-0.064756	-0.265606	-0.0442492
MRPS18B	1	1	502	0.000548501	0.00825161	-0.0406875	0.0992099	0.000476359	-0.00285346	0.0786316
REST	1	1	502	0.00215976	0.0229802	-0.00542159	0.0128261	0.0336975	-0.0168234	0.0590501
LINC00294	1	1	502	0.00672205	0.0520602	-0.0816363	-0.0586959	-0.0701939	-0.0569354	-0.0703233
ZNF561	1	1	502	0.0156507	0.0936549	-0.00357512	-0.0212927	0.000484727	0.0373144	-0.0345404
CBR1	1	1	503	0.000575145	0.0085473	0.0905677	0.214031	0.0708906	-0.148819	0.0369949
USP37	1	1	503	0.00217448	0.0231081	0.0211945	0.0103954	0.0208481	-0.102853	0.0575032
PCP4	1	1	503	0.00241893	0.024902	-0.0555953	-0.0527934	-0.186226	-0.00423216	-0.0223714
KCNJ2	1	1	503	0.00675829	0.0522787	-0.0536362	0.00376835	0.00293892	-0.0520332	0.00376835
PNPLA4	1	1	503	0.0157202	0.093871	0.000756542	0.0251299	-0.00173229	0.0433086	0.0127551
PAK1IP1	1	1	504	0.00221952	0.0234702	-0.00826028	-0.0107452	-0.0223267	0.0190769	0.0633837
CX3CL1	1	1	504	0.00680569	0.0525308	-0.100674	-0.0640253	-0.0686712	-0.030337	-0.0418765
GAR1	1	1	504	0.0157256	0.093871	0.0116268	-0.00496538	-0.0187146	0.038024	-0.00635142
EXOSC3	1	1	505	0.00223058	0.0235581	0.0259949	-0.0172346	-0.0181226	-0.0421529	0.0593762
EIF3H	1	1	505	0.0157383	0.093914	-0.0728364	-0.018863	0.0149329	0.134359	-0.119974
ANKRD36C	1	1	506	0.00195655	0.0213293	0.0277949	-0.26662	-0.0241087	-0.473333	-0.0844273
PEX19	1	1	506	0.00223576	0.0235982	-0.0447186	-0.0255058	-0.0155958	0.00241902	0.049162
SDCCAG8	1	1	506	0.00245912	0.0252429	-0.0375673	-0.12019	-0.143628	-0.24291	-0.184976
ATP9B	1	1	506	0.00685961	0.0528033	0.0750311	0.000863581	0.00744912	-0.0373389	-0.00226752
TMED4	1	1	507	0.00223768	0.0236039	0.180627	0.189156	-0.215865	0.293319	0.446909
HMGCR	1	1	507	0.00250779	0.0256318	-0.025363	-0.0683677	-0.111232	-0.0236485	-0.104904
LRRC4B	1	1	507	0.00692504	0.0531406	-0.11825	-0.135323	-0.105866	-0.0527432	-0.0368266
ESCO1	1	1	507	0.0158216	0.0942142	0.00923648	0.0111387	-0.00862805	0.0381187	-0.0357748
SLC39A11	1	1	508	0.000591173	0.00875508	0.0762639	0.170419	0.147203	0.138878	0.178369
LCAT	1	1	508	0.00224094	0.0236237	-0.0475056	-0.143758	-0.0629514	-0.123541	-0.438965
TSPAN7	1	1	508	0.00251006	0.0256397	-0.0905789	-0.218465	-0.302843	-0.0265827	0.0680249
TPI1	1	1	508	0.00348507	0.0326749	-0.282974	0.295649	0.0559357	0.216793	0.249689
2019-09-04	1	1	508	0.0159085	0.0945999	-0.110579	-0.0218768	-0.0781391	-0.339874	0.0644331
GRAMD1A	1	1	509	0.000592897	0.00877303	0.031427	-0.242036	-0.0698363	-0.0618811	-0.140017
TOR1A	1	1	509	0.00226707	0.0238038	-0.0428033	0.040578	-0.0503723	0.0372811	0.0565381
ATP6V1A	1	1	509	0.00256755	0.0261645	-0.112914	-0.0920388	-0.148187	-0.00839413	0.0395107
RABAC1	1	1	509	0.00698435	0.053452	-0.217094	0.0372633	-0.119043	0.0413336	0.0665125
MED13L	1	1	510	0.00060113	0.00884137	0.0318439	0.161404	0.04743	-0.416206	0.0999751
DNM2	1	1	510	0.00227341	0.0238359	0.00300276	-0.0882897	-0.0198414	-0.100695	0.0609756
YWHAZ	1	1	510	0.00257476	0.0262224	-0.102655	-0.139226	-0.206294	-0.341003	-0.0984106
MKRN1	1	1	510	0.0070054	0.0535603	-0.104133	-0.0426453	-0.054337	-0.0529537	-0.0507736
USPL1	1	1	510	0.0162152	0.0961195	0.00625485	-0.0324056	0.0192765	0.0378333	0.00172501
RAB24	1	1	511	0.0022736	0.0238359	0.0193477	0.0498226	0.0243852	0.0341354	0.0591999
PRPSAP1	1	1	511	0.00258058	0.0262661	-0.0501607	-0.00951178	0.102848	-0.0104805	0.0511475
LIX1	1	1	511	0.00701097	0.0535603	-0.144105	0.0600668	-0.0417198	-0.0175592	-0.14713
GADD45B	1	1	512	0.00061483	0.00900419	-0.11216	0.126162	0.107007	-0.0190461	-7.13322e-05
NSD1	1	1	512	0.00227896	0.0238495	0.0656145	0.139189	0.0547415	-0.293984	0.221926
ARHGAP23	1	1	512	0.00259922	0.0264401	-0.0154556	-0.0843571	-0.138069	-0.0909812	0.0135672
MYCBP2	1	1	512	0.00301651	0.0293091	-0.173265	-0.225126	-0.0801977	-0.0355191	-0.187594
RARS2	1	1	512	0.0162589	0.0961449	0.0158896	-0.00280755	0.000830058	0.0523199	-0.0891295
RASA4B	1	1	513	0.000620557	0.00908029	0.0505596	-0.260187	-0.132001	0.00749706	-0.261958
KIAA0556	1	1	513	0.00817628	0.0596921	0.00438152	-0.0973415	-0.00224575	0.0437997	0.0437997
NR2F1-AS1	1	1	514	0.00231427	0.0241293	0.147437	0.0868598	0.0847314	0.114571	0.214019
ANKZF1	1	1	514	0.0026319	0.0267249	0.137909	0.0120573	0.151901	0.114081	0.115834
SHC4	1	1	514	0.00710375	0.0540757	0.0849516	0.0452002	0.000611402	-0.0214326	0.062894
RN7SL4P	1	1	514	0.00411214	0.0368585	0.0322448	0.0473448	0.0473448	0.0473448	0.0473448
MEGF11	1	1	515	0.00231658	0.0241387	-0.0236185	0.0371891	0.0158544	-0.0544146	0.0540447
ADGRB3	1	1	515	0.00265883	0.02691	-0.00407887	-0.03987	-0.188512	0.00371196	-0.07905
SOD2	1	1	515	0.0166629	0.0976947	-0.0977543	-0.00264169	-0.058811	-0.354684	0.00466252
GTF2IRD2	1	1	516	0.000652703	0.00946171	0.00886309	-0.230203	-0.115587	-0.214733	-0.286787
TACC2	1	1	516	0.00267329	0.0270234	-8.45798e-05	-0.0297761	-0.106142	0.00288401	0.00106565
GNAS	1	1	516	0.00712804	0.0541705	-0.282976	-0.0887059	-0.0193772	-0.0793057	-0.166511
MED8	1	1	516	0.0167402	0.0979135	-0.00794307	0.00283224	0.00783106	0.0667614	0.0350784
HP	1	1	517	0.00165055	0.0188007	0.0159085	-0.164572	-0.117347	0.0425687	-0.311455
HIVEP2	1	1	517	0.00233994	0.0242934	-0.0357393	0.00678751	-0.0293114	0.032552	0.0576211
ZNF98	1	1	517	0.00268537	0.0270773	0.0147831	-0.115696	-0.128307	0.0346502	-0.0138438
SNX27	1	1	517	0.0073758	0.0555855	-0.243565	0.0154384	-0.0412097	-0.329962	0.136644
AC234582.1	1	1	518	0.000679073	0.00978596	-0.035571	-0.179211	-0.0529061	-0.160232	-0.0869085
HLA-E	1	1	518	0.00737677	0.0555855	-0.153182	-0.00583481	0.0127434	-0.313216	0.061653
ELOVL5	1	1	518	0.0167399	0.0979135	0.10849	0.0140598	-0.019032	0.143606	0.0422608
NHLRC2	1	1	519	0.000696105	0.0100061	0.0657164	0.158292	0.00985635	-0.13675	0.142614
2019-09-07	1	1	519	0.0023747	0.0245056	-0.089038	0.0322916	-0.200382	-0.0465923	0.439144
G6PC3	1	1	519	0.00272936	0.0273735	-0.0331108	0.0215868	-0.14788	-0.0179563	0.043443
VSIG4	1	1	519	0.00746049	0.0560437	-0.0920057	0.00125988	0.00125988	-0.0382359	0.00125988
GPATCH2L	1	1	519	0.0168585	0.0983982	-0.00101021	-0.107822	-0.0860571	-0.326463	-0.0704119
MVD	1	1	520	0.000703552	0.0100807	-0.0119572	-0.215653	-0.0858917	-0.0492174	-0.117828
AES	1	1	520	0.00243836	0.0250719	-0.0527497	0.0125465	-0.0621392	-0.0446124	0.0583503
SELENOS	1	1	520	0.00274542	0.0274819	0.036637	0.0166742	-0.212642	-0.0180405	0.135284
SELENOI	1	1	520	0.00746502	0.0560532	-0.0908194	-0.0214732	-0.0300404	-0.00174144	-0.00372643
FREM2	1	1	520	0.0168633	0.0983982	0.0305664	-0.00966634	-0.000362226	0.0354275	0.00910413
IFRD1	1	1	521	0.000708118	0.0101109	0.0961012	0.206569	0.153549	-0.12412	0.228661
MINDY2	1	1	521	0.00244898	0.025166	-0.053163	-0.0381903	-0.0170808	-0.230836	0.120123
GOLIM4	1	1	521	0.0169552	0.0986988	-0.0835191	0.101113	0.00604247	-0.513038	-0.071001
NBPF25P	1	1	522	0.000715446	0.0101731	0.0541959	-0.2259	0.0145112	-0.235408	-0.202564
LMO3	1	1	522	0.00281892	0.0280058	-0.0257291	-0.0192467	-0.300035	-0.391161	0.250649
LEAP2	1	1	522	0.00379669	0.0347404	0.0513007	0.0405987	0.0400478	0.0413388	0.0513007
NR1H3	1	1	522	0.00848806	0.0613672	-0.0116235	-0.0535723	0.0124994	0.0390852	0.0390852
GBA2	1	1	523	0.000726891	0.0102761	0.00674007	-0.211676	-0.0912331	0.0365719	0.0364596
INPP5F	1	1	523	0.00284828	0.0281782	-0.0939346	-0.0746677	-0.141308	-0.237743	-0.0825601
FAM20B	1	1	523	0.00694781	0.0532676	0.00840659	0.00136592	0.0416067	0.0424361	0.0424361
NLGN2	1	1	524	0.000733456	0.0103433	-0.00657952	-0.249963	-0.0467572	-0.00772735	-0.0440171
POLR2G	1	1	524	0.00284909	0.0281782	-0.104463	-0.0295418	-0.154419	0.0466267	-0.233476
NEO1	1	1	524	0.0078093	0.0577268	0.186248	0.10034	0.0556024	-0.3297	0.2343
MRPL55	1	1	525	0.00073793	0.0103978	-0.0490101	-0.195103	-0.103367	-0.0631953	-0.277696
C1QC	1	1	525	0.00133432	0.0161896	-0.0821146	0.0521045	0.0325085	-0.0102523	0.0521045
LAMA5	1	1	526	0.000738778	0.0103993	0.0186791	-0.22788	-0.0788464	-0.104131	0.00279024
NDP	1	1	526	0.00268909	0.0270967	0.0709275	0.0689918	0.0205486	0.126211	0.16583
IDI1	1	1	526	0.00276002	0.027552	-0.0915939	-0.0340449	-0.191075	-0.0538434	-0.485399
PRPF4	1	1	526	0.017371	0.10047	0.00855	0.00576678	-0.0132795	0.0417305	-0.00584811
MYORG	1	1	527	0.000740108	0.0104028	-0.0103044	-0.205171	-0.054595	-0.00924066	-0.0563309
AC245452.1	1	1	527	0.00270699	0.0272354	0.0412255	0.0448452	0.0209039	-0.0309355	0.0641307
OTUD6B	1	1	527	0.0175305	0.101284	-0.0206823	0.00864742	9.57796e-06	0.037808	0.0248987
KCNJ10	1	1	528	0.000764398	0.0106438	0.0533503	-0.328934	-0.0240652	0.217033	0.113927
CHD3	1	1	528	0.00797831	0.0586033	-0.0928406	-0.0667043	-0.0596101	-0.0587858	-0.0619026
ZNF195	1	1	528	0.00881974	0.0629255	-9.72656e-05	-0.0410033	0.000971389	0.0394844	0.0394844
SRGAP2B	1	1	529	0.00274659	0.0274819	-0.089941	0.0417554	-0.00701804	-0.110683	0.058222
BDH2	1	1	529	0.00295442	0.0288983	0.015392	-0.1144	-0.170047	0.0638801	-0.216357
HDAC5	1	1	529	0.0079864	0.0586033	-0.138166	-0.0419307	-0.047144	0.0707199	-0.096275
SLCO4A1	1	1	529	0.00891951	0.0634408	-0.002434	0.015639	0.0197007	0.033266	0.033266
AC011511.1	1	1	530	0.00275969	0.027552	0.0213134	0.0455536	0.0321582	-0.0763848	0.0567524
CHGA	1	1	530	0.00800397	0.0586719	-0.151842	0.0647343	0.0124241	-0.0133204	0.0404642
CYB5R3	1	1	531	0.000776595	0.0107742	0.119556	0.208377	0.145675	0.0116472	0.238587
NCKAP1	1	1	531	0.00179946	0.0200304	-0.139988	-0.209148	-0.191937	0.0180106	-0.0105321
SYT4	1	1	531	0.0179702	0.102688	-0.0474851	-0.0413071	-0.0472597	0.0460107	-0.0423612
NFKBIB	1	1	532	0.00281891	0.0280058	-0.00641832	-0.0170923	0.0310763	0.0111551	0.0622399
POLR2K	1	1	532	0.00305549	0.029586	-0.0894033	-0.0102827	-0.156432	0.0415859	-0.0589755
PIN1	1	1	532	0.00814184	0.0595168	-0.189689	-0.0943232	-0.174201	-0.081237	-0.154193
RPS6KC1	1	1	532	0.0180284	0.102882	-0.0207442	0.0372052	0.010403	0.0448933	0.0183847
LINC01116	1	1	533	0.00282021	0.0280058	0.0395248	0.0676275	-0.00718545	-0.201928	0.12231
TCEAL5	1	1	533	0.00308234	0.0297461	-0.0817163	-0.107461	-0.110777	0.0172859	-0.154843
INTS14	1	1	533	0.0186964	0.104945	-0.00358069	-0.0105988	-0.0422286	0.0375562	-0.06947
ZNF710-AS1	1	1	534	0.000815382	0.0112394	0.00275486	-0.16134	-0.057539	-0.0261061	-0.114628
SNX4	1	1	534	0.00282238	0.0280111	-0.000966789	0.0031719	8.2111e-05	-0.0117165	0.0556852
ZNF365	1	1	534	0.0081957	0.0597936	-0.080246	-0.00734056	-0.0281652	-0.0134266	-0.00314741
UGCG	1	1	534	0.0187814	0.105318	-0.0139182	0.0355702	0.0468426	-0.314559	-0.01931
RPS27L	1	1	535	0.000823356	0.011322	-0.0736313	0.190046	0.125253	0.0490214	0.0217034
UQCRH	1	1	535	0.0031259	0.0300311	-0.140517	-0.0877911	-0.265762	-0.0266054	-0.231681
CCND3	1	1	535	0.00822036	0.0599117	-0.148531	0.0315825	0.0235797	0.0381315	0.0349335
NSUN2	1	1	536	0.000824647	0.0113306	0.0137369	-0.166939	-0.00575519	0.00375556	-0.0754083
CCDC152	1	1	536	0.00313262	0.0300788	0.0478428	0.058846	0.0647032	-0.0218753	0.0199371
SUPT16H	1	1	536	0.00825907	0.0600915	-0.119279	-0.0538936	-0.0789208	-0.000295319	-0.0127014
LRP3	1	1	536	0.00940337	0.0658766	0.0179999	0.0319229	0.0110042	0.041572	0.041572
ATP6V1E2	1	1	537	0.00286358	0.0282541	0.0319066	0.0434453	-0.0063378	0.00694176	0.0525854
KRR1	1	1	537	0.00316607	0.0303489	-0.0204831	-0.021293	-0.122098	0.0136441	-0.0244169
CKMT1A	1	1	537	0.00833694	0.0605551	-0.0838504	-0.0331263	-0.0719919	-0.19026	-0.0271137
SGMS1	1	1	537	0.0188072	0.105382	0.018249	-0.0303022	0.00490464	0.0422537	-0.0463777
NEK1	1	1	538	0.000838982	0.0114923	0.0766307	-0.225245	-0.0324643	0.00568812	-0.0220721
KCTD16	1	1	538	0.00286366	0.0282541	-0.0329642	0.020019	-0.00695774	0.0407132	0.0601195
PBX1	1	1	538	0.00854799	0.0616695	-0.150873	-0.0855243	-0.0594466	-0.163727	0.0571137
EML4	1	1	538	0.0188111	0.105382	0.0108347	-0.0752826	-0.00960349	0.0414025	-0.0124772
LYRM4	1	1	539	0.00286567	0.0282541	-0.0651926	0.0102764	-0.0704885	-0.0755792	0.0544848
TMUB2	1	1	539	0.00319071	0.0305509	0.0120075	-0.0868334	-0.197796	0.0251693	0.034331
RPL36	1	1	539	0.00858015	0.0618196	-0.268595	0.253408	0.108354	0.356732	-0.00288697
DBNL	1	1	539	0.0190543	0.106345	-0.0468141	-0.0784511	-0.0867052	-0.463752	0.0279694
TUBGCP6	1	1	540	0.000855302	0.0116862	0.059247	-0.226663	-0.04792	-0.219998	-0.334879
EDC3	1	1	540	0.00286747	0.0282541	-0.00919297	-0.0348773	-0.0122671	0.025162	0.0502335
BTG3	1	1	540	0.00861984	0.062031	-0.0570552	-0.00732363	-0.00962548	-0.062143	-0.0262647
DAB2IP	1	1	540	0.0190576	0.106345	0.002743	-0.0128041	-0.0381929	0.0413948	0.00441173
RGS11	1	1	541	0.000856345	0.0116911	0.0983014	-0.266944	0.0151753	0.018045	-0.0134992
RPL37	1	1	541	0.00288417	0.028345	-0.012235	-0.204031	-0.0747178	0.0967065	-0.538578
MGST1	1	1	541	0.00398139	0.0359122	0.258848	0.310443	0.0161441	-0.23568	0.322123
JAGN1	1	1	542	0.00290865	0.0285469	0.0729878	0.0804489	0.0280399	0.0397366	0.129619
PNRC1	1	1	542	0.00329898	0.0313123	0.0528184	0.180096	0.186488	-0.099236	0.227924
SFRP2	1	1	542	0.00871218	0.0625002	-0.0847141	0.00664519	-0.00136799	-0.117854	-0.056269
SLC22A18	1	1	542	0.00957782	0.0665743	0.00162544	0.00813064	0.011026	0.041676	0.041676
GAK	1	1	543	0.000875932	0.0118585	-0.0383084	-0.215259	-0.00610404	0.00410094	-0.0242153
NUDT8	1	1	543	0.00290972	0.0285469	0.0287961	0.0281188	0.00226343	-0.00524529	0.0537392
RNF2	1	1	543	0.0192105	0.106989	0.0149807	0.0237207	-0.000643879	0.0437348	0.018386
SCD	1	1	544	0.000876259	0.0118585	-0.0720868	-0.226016	-0.159542	-0.287144	-0.118251
CCDC6	1	1	544	0.00874364	0.0626061	-0.113388	-0.017495	-0.0835527	-0.0594213	-0.103094
WDR11	1	1	544	0.0194644	0.108051	-0.00704069	-0.126731	-0.0972249	-0.333174	-0.143412
FAM160A2	1	1	545	0.000880497	0.0118881	-0.0247897	-0.166769	-0.103128	-0.0559345	-0.0744397
ZNF507	1	1	545	0.00292503	0.0286807	0.0387171	0.0354697	-0.0398385	0.000281405	0.0533964
WDR83OS	1	1	545	0.00878763	0.062816	-0.18097	0.0552797	-0.0567672	0.00476718	-0.091608
ABCB9	1	1	545	0.0197471	0.109408	0.0254745	-0.094129	-0.0675585	0.0494318	-0.139093
IRF7	1	1	546	0.000882571	0.0119067	0.0146524	0.0899961	0.0777715	0.0150137	0.0398106
SDK2	1	1	546	0.00295089	0.0288847	0.0291789	0.0118682	-0.0671898	-0.0766275	0.0521069
AC073861.1	1	1	546	0.00879624	0.0628513	-0.147197	-0.0407788	-0.107918	-0.287543	0.0822749
PHF14	1	1	546	0.0199138	0.110082	-0.0228371	-0.0815627	-0.0148191	-0.385672	0.0579855
KIF21B	1	1	547	0.000891193	0.0120041	-0.0411854	-0.182766	-0.0390925	0.0324107	-0.0286982
GPT	1	1	547	0.00145244	0.0171962	0.0398498	-0.214873	-0.174641	0.06441	-0.0321012
QSOX2	1	1	547	0.00295735	0.0288983	-0.00391183	-0.00513195	0.000843304	0.00409058	0.0494165
G3BP2	1	1	547	0.00880621	0.0628963	-0.120853	-0.0984904	-0.091649	-0.0418842	-0.0082811
AATK	1	1	548	0.000904365	0.0121338	-0.000709271	-0.176466	-0.0371006	-0.00519715	-0.0142413
MTPAP	1	1	548	0.00296021	0.0289025	-0.0226938	0.118139	-0.0549444	-0.236335	0.1479
RBMS3	1	1	548	0.00529113	0.0441837	0.177096	-0.0453484	-0.0934958	0.0253761	0.230729
MEG8	1	1	548	0.0201193	0.110824	-0.0377162	0.0333151	-0.00633398	0.0522517	0.0210278
MELTF-AS1	1	1	549	0.000910282	0.0121797	-0.0027963	-0.161096	-0.0449294	0.0154811	-0.152379
GRID1	1	1	549	0.00299462	0.0291626	0.0148922	-0.0311044	-0.0453732	0.0319749	0.0616596
COX6A1	1	1	549	0.00889729	0.0633354	-0.289528	0.202217	-0.128886	0.148325	-0.0801911
SLF2	1	1	550	0.000913059	0.0122026	-0.0978686	-0.216923	-0.00616638	-0.0946851	-0.0699488
CRCP	1	1	550	0.003007	0.0292333	0.0192416	-0.00439975	0.00237792	-0.0170339	0.0563026
SLC25A26	1	1	550	0.00341834	0.032155	0.0505469	-0.0805556	-0.198372	0.00509721	-0.243088
ARHGAP44	1	1	550	0.00901132	0.0638311	-0.0952896	-0.0453411	-0.0187813	-0.0125385	0.026231
NABP2	1	1	550	0.02034	0.111645	-0.019223	0.0663213	-0.0104614	0.0909553	-0.0100964
LRTM1	1	1	551	0.00302099	0.029314	0.0129275	0.0312721	-0.0236712	0.0391846	0.0584415
GABBR2	1	1	551	0.00909922	0.0643182	-0.109894	-0.0530132	-0.0855276	0.0181451	0.0354093
EIF5A2	1	1	551	0.0203525	0.111658	0.00619002	0.0388382	0.0117741	0.0482793	-0.00747032
PSTK	1	1	552	0.00302215	0.029314	0.033504	0.00455718	0.0157842	0.0259413	0.0510128
NECAB3	1	1	552	0.00343481	0.0322567	-0.00893388	-0.0925108	-0.124597	0.00127648	-0.0600715
STIM2	1	1	552	0.00910333	0.0643207	0.132519	-0.0277669	-0.0362135	0.0133604	-0.0443405
SPG21	1	1	552	0.0205479	0.112318	0.0294019	0.0328652	0.00404163	0.0923268	0.0451459
CHD4	1	1	553	0.00092395	0.0122715	-0.0174767	-0.246499	-0.0304538	0.0453416	-0.143536
ESRRG	1	1	553	0.00475378	0.0411658	0.198014	0.201677	0.0427694	0.204451	0.270634
ARHGAP27P1-BPTFP1-KPNA2P3	1	1	553	0.0103351	0.070577	0.0298612	-0.0610774	-0.00428815	0.0422599	0.0422599
PDK1	1	1	554	0.000931945	0.012349	-0.0317488	0.102513	0.070921	-0.00544783	0.076488
TCEAL4	1	1	554	0.00172371	0.0193976	-0.0994719	-0.237735	-0.203072	-0.0308079	-0.158769
CETN2	1	1	554	0.0091623	0.0646361	-0.102205	-0.0666119	-0.0905931	-0.114816	-0.190858
ZNF800	1	1	554	0.0206976	0.112884	-0.00768572	-0.000462837	0.0134186	0.0409259	0.0188549
OSBPL9	1	1	555	0.000937741	0.0124066	-0.0190374	-0.165187	-0.0829259	-0.0625886	-0.0918719
PTPN11	1	1	555	0.00303934	0.029464	-0.0313614	-0.00621772	-0.0890389	-0.0666612	0.0542028
PNCK	1	1	555	0.00353868	0.0330151	-0.0504081	-0.090536	-0.111358	-0.0650083	-0.166826
RBM39	1	1	555	0.00757206	0.0564376	-0.117706	-0.27625	-0.193254	-0.420923	-0.109335
AL355309.1	1	1	555	0.00803055	0.0588288	-0.105732	-0.0101143	-0.0987651	-0.210569	-0.0580937
RHOJ	1	1	556	0.000942057	0.0124445	0.0255822	-0.212285	-0.127128	0.0265786	-0.0563412
ARID5A	1	1	556	0.00305711	0.029586	-0.00732709	-0.00261402	0.0355754	0.0398117	0.0588485
PDE7B	1	1	556	0.00929525	0.0654322	0.12098	0.0793058	0.0772869	-0.00577557	0.119279
SELENOF	1	1	557	0.000952314	0.0125124	-0.00828755	0.146653	0.00461888	0.121055	0.0166154
TONSL	1	1	557	0.00307051	0.0296654	0.0250708	0.0457821	-0.00732864	1.68908e-05	0.0556446
[truncated: 15,121 more rows]

## Sheet: Astrocyte_2
	group	group_name	Top	p.value	FDR	logFC.1	logFC.3	logFC.4	logFC.5	logFC.6
COL5A3	1	2	1	3.83745e-79	6.56971e-75	-0.690762	-2.64032	-1.72571	-0.264262	-0.877864
C1orf61	1	2	1	2.3127e-64	9.89838e-61	-0.602688	-2.12834	-1.17818	0.2638	-2.076
CRYAB	1	2	1	2.3873e-52	8.17411e-49	0.210536	1.9769	1.88413	0.192215	0.722822
MT2A	1	2	1	1.48925e-34	1.5935e-31	-1.41695	1.2285	1.14252	0.97736	0.244976
MALAT1	1	2	1	8.78855e-29	7.16476e-26	-0.570977	0.0590181	0.63512	-2.52573	0.246811
NTM	1	2	2	1.43426e-64	9.89838e-61	-0.601644	-2.16823	-1.07573	-1.3305	-1.51098
GFAP	1	2	2	6.1072e-51	1.74259e-47	1.14918	1.96093	1.96922	-0.978658	0.190903
MT1E	1	2	2	1.32778e-26	9.47152e-24	-0.860293	1.30414	0.885917	1.58445	0.676773
MTATP6P1	1	2	2	4.29104e-26	2.82549e-23	0.991043	1.0236	1.12734	0.503067	1.22512
MT1F	1	2	2	1.24176e-25	7.87369e-23	-1.19917	0.978668	0.809075	1.23655	0.337493
FGFR3	1	2	3	2.1092e-64	9.89838e-61	-0.181058	-2.18377	-1.19533	-0.152	-1.31857
HSPB1	1	2	3	1.01534e-46	2.48324e-43	0.439325	1.85991	1.62998	0.227805	1.60141
SLC1A2	1	2	3	5.65121e-45	1.20936e-41	-0.705153	-1.71426	-1.6763	-0.0832823	-0.539965
HSP90AA1	1	2	4	3.42166e-31	3.25438e-28	0.617528	1.57704	1.4305	0.470503	1.80672
FP236383.2	1	2	4	9.29815e-12	1.23399e-09	0.163744	-0.0207254	-0.00757193	-1.61419	0.230851
PTGDS	1	2	5	1.53147e-30	1.37994e-27	-0.292091	-1.42824	-1.28146	-0.397241	-1.47418
TPD52L1	1	2	5	1.79659e-20	6.68643e-18	-0.80291	-0.16109	0.0679915	-0.478562	0.276997
TSPYL1	1	2	5	2.01904e-11	2.49117e-09	0.464156	0.316259	0.097863	0.669881	0.589102
HSPA1A	1	2	6	2.10382e-37	3.00145e-34	0.515914	1.46002	1.58898	0.304851	0.662429
MT1G	1	2	6	1.06513e-19	3.79897e-17	-0.948161	1.00265	1.11093	1.02732	-0.203605
IRS2	1	2	6	3.47887e-13	5.78235e-11	-0.0710841	0.186633	0.13706	-0.116156	0.387058
SORBS1	1	2	6	9.06591e-11	1.02111e-08	-0.00260684	-0.407809	-0.137144	-1.45951	-0.228247
CIRBP	1	2	7	3.27119e-44	6.22254e-41	0.0120289	-1.61678	-1.21864	-0.371223	-1.38142
MAP1A	1	2	7	5.54008e-13	8.86412e-11	0.543679	0.514786	0.233601	0.0840682	0.726534
RPL8	1	2	7	1.65954e-10	1.76467e-08	0.378735	0.555329	0.38065	0.765828	0.260923
TTYH1	1	2	8	3.27103e-33	3.29412e-30	-0.318481	-1.14596	-1.29682	-0.146164	-0.608019
MAP1B	1	2	8	5.06753e-17	1.47044e-14	0.858115	0.629236	-0.0519475	0.603467	0.662148
MT1H	1	2	8	2.05593e-09	1.78668e-07	0.171715	0.126296	0.291822	0.379657	-0.525196
FTL	1	2	9	7.75083e-40	1.32694e-36	-0.494167	1.80281	0.197364	0.187075	1.35448
PCSK1N	1	2	9	3.62554e-16	9.54911e-14	0.746736	0.482623	-0.0608647	0.402232	0.33483
FBXW7	1	2	9	1.01038e-12	1.54444e-10	0.226921	0.211848	0.145696	0.206053	0.348491
GPX4	1	2	9	2.90976e-09	2.45395e-07	0.334721	0.339179	-0.0179323	0.684233	0.0646021
SLC1A3	1	2	10	3.75769e-29	3.21659e-26	-0.43258	-1.12989	-1.24463	-0.477936	-0.0497578
CCK	1	2	10	5.56743e-16	1.44416e-13	0.789486	0.355221	0.189659	0.875751	0.325657
RGCC	1	2	10	4.39469e-12	6.11683e-10	-0.249717	0.47097	0.22718	0.0695206	0.67881
MT1X	1	2	11	4.71429e-39	7.33715e-36	-0.836117	1.55013	0.853781	0.438327	0.782925
SNAP25	1	2	11	8.97121e-16	2.1632e-13	0.737072	0.0570603	-0.124615	0.529046	0.328898
AC007325.2	1	2	12	6.41138e-37	8.44329e-34	0.00824777	-1.50665	-0.844665	-0.35735	-0.667147
RPL10P9	1	2	12	2.18675e-28	1.70169e-25	0.0601266	-0.189411	-0.984465	0.00427051	-0.654077
PON2	1	2	12	1.57105e-15	3.73561e-13	-0.893885	-0.551263	-1.02006	-0.663165	-0.346153
SAT1	1	2	12	3.87066e-14	7.44558e-12	-0.180351	-0.676868	-0.954179	-1.36604	-0.528159
NINJ1	1	2	12	4.47492e-11	5.21161e-09	0.0874848	0.210885	0.154269	0.0493394	0.26407
SFXN5	1	2	13	3.48703e-36	4.26414e-33	-0.546187	-1.42606	-0.837098	-0.334608	-0.610182
RPL13	1	2	13	1.68455e-15	3.84527e-13	0.778049	0.653146	0.384322	0.762777	0.259488
TPPP	1	2	13	7.28012e-11	8.42133e-09	0.200585	0.21618	0.049581	0.0727832	0.266791
COL6A3	1	2	13	5.13099e-08	3.21768e-06	0.0248776	-0.273139	-0.143265	-1.0868	-0.142133
ADGRV1	1	2	14	2.43701e-35	2.78144e-32	-0.182866	-1.54733	-0.846928	-0.520943	-1.11235
PTN	1	2	14	1.70151e-26	1.1652e-23	-0.443217	-0.738917	-1.20649	-0.125931	-0.443028
MT3	1	2	14	2.21398e-15	4.92252e-13	-0.756928	0.461472	0.832781	0.738895	-0.250985
UBE2B	1	2	14	8.08007e-11	9.22205e-09	0.178005	0.177861	0.114134	-0.0286456	0.392858
SP100	1	2	14	6.50372e-08	3.92055e-06	0.127096	-0.242019	-0.0999008	-1.08192	-0.186616
TMSB4X	1	2	15	4.13115e-15	8.73152e-13	0.807847	0.253021	0.0662175	0.325919	0.345905
ID2	1	2	15	8.33433e-11	9.44925e-09	0.204388	-0.00796486	-0.137986	0.0327535	-1.75852
TMSB10	1	2	15	9.41895e-08	5.44772e-06	0.500431	0.0440922	-0.203741	0.860375	0.261008
NEAT1	1	2	16	1.9918e-25	1.13665e-22	-0.417673	1.61927	1.71263	-1.03704	1.39053
ATP1B1	1	2	16	8.77243e-15	1.7879e-12	0.802455	0.692838	0.0349997	0.54891	0.578792
RPS15	1	2	16	7.77762e-11	8.93644e-09	0.485717	0.770796	0.590968	0.982547	0.246089
HP1BP3	1	2	16	1.63972e-10	1.7545e-08	-0.078343	0.555248	0.443532	-0.104494	0.694664
RNA5-8SN1	1	2	17	7.34305e-24	3.69744e-21	-0.0961651	-0.889946	-0.957578	-0.75263	-0.952653
NRGN	1	2	17	1.08853e-14	2.19243e-12	0.732329	0.533524	0.239418	0.191747	0.330369
GRIN1	1	2	17	2.08161e-10	2.14682e-08	0.305442	0.301887	0.230841	0.121481	0.405723
SPRYD3	1	2	17	1.60343e-07	8.71454e-06	0.13144	0.081443	-0.0159994	0.193305	0.16863
MACF1	1	2	18	5.65296e-27	4.20777e-24	-0.30766	-1.36415	-0.737883	-0.649109	-0.930768
CALM1	1	2	18	2.8504e-14	5.60907e-12	0.827936	0.950556	0.338375	0.447201	0.576387
WIF1	1	2	19	2.35817e-23	1.12144e-20	-0.231922	-0.846167	-0.997625	0.0346681	-0.16874
GJB6	1	2	19	4.51703e-14	8.59239e-12	-0.652122	0.0108346	-0.152457	-0.095284	0.248716
RAB10	1	2	19	3.14314e-10	3.14681e-08	0.00127772	0.0856629	0.0883991	-0.0460917	0.230292
PRRG3	1	2	19	2.92331e-07	1.43813e-05	0.103485	-0.0295496	-0.0329108	-1.04148	0.081505
NCAN	1	2	20	1.29204e-25	7.89992e-23	-0.0179341	-1.23323	-0.4813	0.107506	-0.971796
HSPA1B	1	2	20	4.0231e-23	1.8615e-20	0.500356	0.919393	0.930393	-0.156211	0.306497
FAM171B	1	2	20	6.88115e-14	1.28049e-11	-0.881417	-0.0213337	-0.473141	0.044363	0.771704
RPS28	1	2	20	2.27811e-11	2.7858e-09	0.313386	0.752873	0.510255	0.866171	0.290638
MAP7D1	1	2	20	4.19592e-10	4.1284e-08	0.0863674	0.0848388	0.0206807	0.0390384	0.220469
MIAT	1	2	21	1.42399e-25	8.40645e-23	-0.00319746	-1.14016	-0.803481	-0.21691	-0.110631
RNA5-8SN5	1	2	21	4.40359e-22	1.83877e-19	-0.117806	-0.990295	-0.924617	-0.866165	-0.744323
S100B	1	2	21	8.69056e-10	8.17486e-08	0.0728379	0.188993	0.1639	0.0989811	-1.61909
RPLP2	1	2	21	3.32233e-07	1.59771e-05	0.0357087	0.378216	0.085443	0.696364	-0.36488
LCNL1	1	2	22	3.13641e-25	1.73211e-22	0.0374746	-1.12995	-0.610564	0.0426188	-0.638929
ACSL6	1	2	22	5.61779e-22	2.28992e-19	-0.0640673	-0.91146	-0.851178	-0.0394041	-0.399228
ACTB	1	2	22	2.90977e-13	4.88384e-11	0.739389	0.588479	-0.0334918	-0.191007	0.285241
GADD45G	1	2	22	1.38976e-09	1.26557e-07	-0.217335	0.316106	0.214315	-0.0357711	0.327302
PARK7	1	2	22	5.00526e-07	2.32222e-05	0.157161	0.184403	-0.015851	0.442696	-0.0666377
ID3	1	2	23	5.54604e-24	2.96713e-21	0.850741	1.17128	1.02551	0.269879	-0.134442
RNA5-8S5	1	2	23	6.49704e-22	2.58673e-19	-0.0703078	-1.06409	-1.01125	-0.994714	-0.904499
FKBP8	1	2	23	3.67501e-09	3.05419e-07	0.393218	0.36798	0.254358	0.322781	0.623441
ANKRD36B	1	2	23	1.10053e-06	4.6342e-05	-0.0395625	-0.295186	-0.053986	-0.918374	-0.401443
MFGE8	1	2	24	6.83815e-24	3.54755e-21	-0.054791	-1.11086	-0.626838	-0.0368162	-0.572209
F3	1	2	24	3.74277e-21	1.45628e-18	-0.353065	-0.915511	-1.06597	-0.37398	-0.883324
RPS2	1	2	24	2.20237e-17	6.50078e-15	0.574083	0.870654	0.435588	0.51086	0.865042
DTNA	1	2	24	9.68246e-07	4.12524e-05	-0.101757	-0.55905	-0.274118	-0.999472	-0.592251
LUC7L3	1	2	25	1.83692e-23	8.98514e-21	-0.082649	-1.17356	-0.339818	-0.568415	-0.557569
ATP1B2	1	2	25	8.1288e-13	1.27674e-10	-0.774523	-0.898689	-0.578413	0.239976	-0.058274
NDUFB8	1	2	25	2.09928e-07	1.09534e-05	0.234874	0.457353	0.240128	0.543797	0.36822
DST	1	2	26	6.76406e-23	3.04739e-20	-0.223102	-1.2037	-0.327799	-0.647064	-0.542426
YWHAH	1	2	26	1.6418e-12	2.46558e-10	0.600476	0.11728	-0.0905798	-0.0144428	0.383529
PSMG2	1	2	26	2.21434e-06	8.77536e-05	0.00576238	0.0269503	0.00670349	0.172639	0.00392866
NAT8L	1	2	27	2.31847e-22	1.01775e-19	0.0444532	-1.06686	-0.183783	-0.0212841	-0.330992
HILPDA	1	2	27	1.88797e-10	1.97086e-08	-0.111195	0.482836	0.416674	-0.750726	0.460182
PCDH9	1	2	27	2.37099e-06	9.30994e-05	-0.439053	-0.204576	-0.346046	-1.00765	0.106167
SNRNP70	1	2	28	2.71577e-22	1.16235e-19	0.0629369	-1.13045	-0.336915	-0.0892205	-0.678061
SLC39A12	1	2	28	1.35757e-11	1.73445e-09	-0.425608	-0.227965	-0.117252	-0.137396	0.014477
SAE1	1	2	28	2.52351e-06	9.81875e-05	0.0708001	0.0263321	-0.0487407	0.14674	0.124259
RPS18	1	2	29	6.89094e-12	9.29872e-10	0.615748	0.733805	0.446276	0.450736	0.272921
HIST2H4A	1	2	29	2.04907e-08	1.44959e-06	-0.122961	0.230812	0.201692	0.123797	0.257582
ZNF667-AS1	1	2	29	2.64375e-06	0.000102169	0.00985885	0.19419	0.199312	0.285706	0.183189
GLUL	1	2	30	5.10338e-18	1.64849e-15	-0.531218	-0.895482	-1.02806	0.358513	0.165325
PFDN1	1	2	30	2.62341e-08	1.78935e-06	0.0853046	0.196618	0.0554606	-0.132834	0.272006
MT1M	1	2	31	8.2549e-21	3.14053e-18	-0.709449	1.01236	0.872737	0.617545	0.391061
AL391807.1	1	2	31	2.54439e-20	9.26806e-18	-0.146756	-0.925262	-0.743218	-0.278619	-0.482054
RMND5A	1	2	31	2.65342e-08	1.80264e-06	0.149532	0.451345	0.290654	0.282718	0.657201
TAGLN3	1	2	31	2.74593e-06	0.000105641	0.30825	0.160308	0.097994	0.411966	0.439333
TSC22D1	1	2	32	6.13512e-16	1.54461e-13	-0.01676	0.814748	0.520392	-0.68023	0.785968
ETNPPL	1	2	32	5.93879e-08	3.64416e-06	-0.190718	-0.345911	-0.536723	-0.895949	-0.00143913
CARMIL1	1	2	33	7.95371e-18	2.52162e-15	-0.353103	-1.07844	-0.952482	-0.356098	-0.444198
CALM3	1	2	33	1.46978e-10	1.58256e-08	0.496921	0.139885	0.0706999	0.418265	0.393482
RPS3AP6	1	2	33	3.71839e-08	2.42973e-06	0.0996597	0.126735	0.0630219	0.043559	0.202826
FABP7	1	2	33	3.23839e-06	0.000121316	0.238255	0.0271384	0.00320877	0.356961	-0.710656
SRRM2	1	2	34	1.74853e-19	6.10916e-17	0.0382217	-0.961911	-0.191036	-0.162798	-0.137168
AC092535.1	1	2	34	1.33936e-16	3.69836e-14	-0.0623074	-0.121002	-0.768664	-0.0675163	-0.386787
VSNL1	1	2	34	1.84575e-10	1.9386e-08	0.543289	0.202801	-0.0269313	0.508157	0.250967
CRK	1	2	34	4.36544e-08	2.78867e-06	0.0867444	0.0687167	0.0841466	-0.00510784	0.182747
LINC00969	1	2	34	3.24865e-06	0.000121434	-0.00703735	-0.279576	-0.172065	-0.884133	-0.109644
TNIK	1	2	35	1.75406e-16	4.76659e-14	-0.0696206	-0.358861	-0.850339	-0.353487	-0.215355
STMN1	1	2	35	1.96612e-10	2.04e-08	0.562844	0.166701	-0.0380002	0.5322	0.0859913
PLP1	1	2	35	3.09026e-08	2.05857e-06	0.292782	0.383587	0.394747	-0.857684	0.451756
RBM6	1	2	35	3.47339e-06	0.000128433	-0.184287	-0.527926	-0.231775	-1.01977	-0.879338
UCHL1	1	2	36	2.72672e-10	2.77866e-08	0.53479	0.16097	-0.0601969	0.262257	0.190427
BSN	1	2	36	6.35471e-08	3.84426e-06	0.157078	0.143528	0.0935011	0.0906964	0.202044
RPS21	1	2	36	4.92865e-06	0.000176894	0.163039	0.415101	0.145953	0.530297	0.25229
RPL15	1	2	37	4.1012e-10	4.05852e-08	0.598118	0.643773	0.355684	0.426183	0.221182
VAMP2	1	2	37	9.13362e-09	6.79859e-07	0.51296	0.672648	0.12209	0.23937	0.867873
ZNF428	1	2	37	6.9793e-06	0.000243351	0.114178	0.0742539	0.0163224	0.318232	0.191243
SON	1	2	38	2.36135e-19	8.08527e-17	0.0473901	-1.12461	-0.287384	-0.654331	-0.0640015
APOE	1	2	38	7.46063e-16	1.82466e-13	-0.134005	-0.516038	-0.959212	0.373577	-0.0368704
MTRNR2L12	1	2	38	5.84733e-10	5.59253e-08	0.439886	0.362859	0.24594	0.0926187	0.338828
STMN2	1	2	38	7.56462e-08	4.48118e-06	0.419916	0.303484	0.00751083	0.467581	0.417437
CAP2	1	2	38	9.36807e-08	5.43666e-06	0.0613269	0.0490796	-0.0526136	0.00320556	0.160786
LMO4	1	2	39	1.21696e-07	6.83091e-06	0.26256	0.169434	0.0720098	0.29341	0.447283
NOMO1	1	2	39	8.91471e-06	0.000294735	0.139321	0.0428187	0.0098271	0.178304	0.0622831
PLXNB1	1	2	40	3.68236e-19	1.23612e-16	-0.190434	-0.953065	-0.381505	-0.210941	-0.434515
SPARC	1	2	40	2.9507e-11	3.53259e-09	0.449571	0.488193	0.403679	0.367266	0.21149
HPCAL1	1	2	40	1.46396e-07	8.03301e-06	0.208768	0.251826	0.125745	0.0856429	0.370412
BCL6	1	2	40	9.27917e-06	0.000304328	-0.128576	-0.0789636	-0.0384805	-0.849154	0.0250462
IQCA1	1	2	41	6.15667e-19	2.02697e-16	-0.220612	-1.00451	-0.0515761	-0.245569	-0.400973
AHSA1	1	2	41	1.68145e-07	8.99578e-06	-0.089033	0.264545	0.196446	0.12331	0.360355
HINT1	1	2	41	9.33273e-06	0.0003055	0.236426	0.217589	0.0558995	0.507188	-0.0704433
SPP1	1	2	42	5.86217e-15	1.22391e-12	0.39476	0.682303	0.658988	0.0236442	0.532364
RPSA	1	2	42	1.42032e-10	1.54878e-08	0.468273	0.55635	0.270507	0.274819	0.533588
NFKBIA	1	2	42	1.58182e-08	1.15238e-06	-0.0370565	0.41231	0.0854153	0.139021	0.43673
KPNA5	1	2	42	9.64545e-06	0.00031334	0.0763431	0.0299813	0.016809	0.182543	0.0631338
CXCL14	1	2	43	8.20766e-14	1.51091e-11	-0.203586	-0.427746	-0.70572	0.178928	-0.18232
SYT1	1	2	43	2.29399e-09	1.98349e-07	0.558932	0.544294	0.0364626	0.46172	0.397125
ARF6	1	2	43	2.1272e-07	1.10356e-05	0.0561108	0.119172	0.0223284	0.0879757	0.187707
MICALL2	1	2	44	8.52383e-18	2.65324e-15	-0.10592	-0.830561	-0.196069	-0.156223	-0.363306
HIF3A	1	2	44	7.98287e-09	6.0472e-07	-0.604913	-0.61982	-0.0876986	-1.00318	-0.0993849
SERPINB9	1	2	44	2.18499e-07	1.12672e-05	-0.0569578	0.0984511	0.092787	-0.160683	0.232983
ATP1A2	1	2	45	1.07104e-17	3.27432e-15	-0.423844	-1.07708	-0.626224	-0.54058	-0.569288
SLITRK2	1	2	45	1.20264e-13	2.16728e-11	-0.352784	-0.303627	-0.832741	-0.293635	0.0576265
HSP90AB1	1	2	45	4.2497e-10	4.15742e-08	0.205066	0.736911	0.573391	0.375217	0.920833
TUBA1A	1	2	45	3.055e-09	2.5638e-07	0.503492	0.292875	-0.0625153	-0.0910576	0.217816
DCTN3	1	2	45	1.22058e-05	0.000384123	0.0221877	-0.0271269	-0.107972	0.191485	0.0300638
NPIPB5	1	2	46	1.91035e-17	5.73774e-15	0.0043506	-0.968537	-0.288327	-0.375533	-0.544114
SLC4A4	1	2	46	1.26779e-13	2.26089e-11	-0.176963	-0.613451	-0.603054	-0.137944	-0.333952
NCEH1	1	2	46	2.57123e-07	1.30235e-05	0.0950235	0.136157	0.0876257	0.127345	0.17917
HDAC5	1	2	46	1.23996e-05	0.000386668	0.138166	0.0962351	0.0910218	0.208886	0.0418908
SNCB	1	2	47	3.89985e-09	3.20988e-07	0.401099	0.243462	0.00842459	0.344359	0.11221
MTND1P23	1	2	47	2.83752e-07	1.40835e-05	0.115673	0.161972	0.14151	0.122226	0.172006
RPL31	1	2	47	1.31232e-05	0.000407748	0.178952	0.0390355	-0.0396505	0.694361	-0.446107
PPIA	1	2	48	4.38099e-09	3.53785e-07	0.47847	0.200745	0.0200761	0.508	-0.25022
RABEP1	1	2	48	2.8381e-07	1.40835e-05	0.112466	0.0338177	0.0733543	0.0270086	0.175417
C4B	1	2	48	1.76968e-05	0.000533396	-0.0543001	0.0281896	-0.00679565	-0.714579	-0.203263
EEF1A1	1	2	49	7.27622e-17	2.07615e-14	0.280347	0.925325	0.346635	0.304758	0.162175
DNM1	1	2	49	5.77958e-09	4.58085e-07	0.368222	0.20251	0.124332	0.347366	0.232523
MLF2	1	2	49	3.34226e-07	1.60279e-05	0.239524	0.237223	0.0762711	0.201545	0.416357
SLIRP	1	2	49	1.77424e-05	0.000533831	0.0821246	0.113874	0.0565942	0.331434	-0.112044
UBC	1	2	50	1.06911e-16	3.00053e-14	0.530904	1.05077	0.769047	0.18215	0.672932
CALM2	1	2	50	2.26799e-12	3.31863e-10	0.265432	0.121992	-0.778908	-0.0886063	0.0420727
HSPA2	1	2	50	5.0645e-09	4.07062e-07	-0.0119442	0.340987	0.25865	-0.0102379	0.345921
RAB3A	1	2	50	7.4799e-09	5.71678e-07	0.338029	0.143928	-0.0992224	0.129451	0.177844
GAP43	1	2	50	1.75091e-08	1.2438e-06	0.43134	0.323945	0.00640355	0.515849	0.487852
CAMKV	1	2	51	4.24419e-07	1.99617e-05	0.0872977	0.0297917	-0.0248505	0.0275408	0.152898
RFK	1	2	51	1.93337e-05	0.000574072	0.0779816	0.0496808	0.00720842	0.135224	0.0202736
ADGRG1	1	2	52	1.82772e-16	4.88915e-14	-0.0706973	-0.832527	-0.549123	-0.0856996	-0.338209
SRSF5	1	2	52	4.34225e-12	6.09338e-10	-0.124106	-0.652104	-0.724256	-0.347258	-0.346399
GJA1	1	2	52	8.08557e-09	6.09801e-07	-0.54342	-0.319672	-0.512354	-0.128058	0.167112
EPHA4	1	2	52	4.54012e-07	2.1179e-05	0.0226973	0.0857766	0.0695337	0.114974	0.160777
MORF4L2	1	2	52	1.93481e-05	0.000574072	0.148885	0.182297	0.00315561	0.308369	0.0921984
FNBP1	1	2	53	2.99578e-14	5.82815e-12	-0.136102	-0.83812	-0.672334	-0.659764	-0.480068
TMEM176A	1	2	53	4.72671e-07	2.19895e-05	0.0813409	0.0942101	0.157068	0.0594969	0.188055
PTMS	1	2	53	2.13685e-05	0.000623217	0.00972684	0.200515	0.149381	0.355845	0.32509
RPS19	1	2	54	5.88441e-16	1.5036e-13	0.478194	0.856125	0.647293	0.413899	0.497127
PEBP1	1	2	54	2.51127e-08	1.73359e-06	0.553451	0.429702	0.201746	0.385192	0.237823
WIPF3	1	2	54	5.24697e-07	2.42124e-05	0.0791439	0.02686	0.0323695	-0.223602	0.166212
NEFL	1	2	55	2.82623e-08	1.91245e-06	0.379478	0.17221	-0.0559548	0.386497	0.10605
RANBP2	1	2	55	5.3845e-07	2.47139e-05	0.0926708	0.060605	0.0267281	0.031673	0.194624
NPIPB3	1	2	56	7.00025e-16	1.73687e-13	-0.0346405	-0.914049	-0.321712	-0.246523	-0.489502
GOLGA8B	1	2	56	1.75937e-15	3.9632e-13	-0.0541857	-0.696169	-0.48465	-0.18674	-0.548809
IDS	1	2	56	3.85225e-08	2.49813e-06	0.425611	0.326986	0.19608	-0.0630018	0.406342
MTSS1L	1	2	57	1.62112e-15	3.78761e-13	-0.0917856	-0.91768	-0.0971942	-0.0760459	-0.111883
HES4	1	2	57	1.64803e-11	2.07457e-09	0.145297	-0.435131	-0.653638	0.0456188	-0.312642
S100A13	1	2	57	4.32315e-08	2.772e-06	-0.388919	0.0278346	-0.156739	0.00306744	-0.479058
RCAN2	1	2	57	5.96258e-07	2.71079e-05	0.115192	0.0934379	0.0549864	0.0912195	0.159487
ERP29	1	2	57	2.49284e-05	0.000696207	0.0877559	0.102426	0.0606301	0.241624	0.0454731
CHKA	1	2	58	1.63717e-15	3.78761e-13	-0.068732	-0.601507	-0.202939	-0.054741	-0.192232
HES5	1	2	58	9.41602e-13	1.45227e-10	-0.00848856	-0.596223	-0.450275	-0.0156042	-0.124057
NHSL1	1	2	58	4.88722e-08	3.10329e-06	-0.51621	-0.14829	-0.555553	-0.280571	-0.047005
BASP1	1	2	58	8.92684e-08	5.21596e-06	0.390121	0.203068	0.0393587	0.454495	0.338221
EDIL3	1	2	58	6.01617e-07	2.72454e-05	0.112432	0.127608	0.114127	0.0163677	0.147962
HES1	1	2	59	2.00759e-11	2.49117e-09	0.138793	-0.427692	-0.701596	0.0553848	-1.11786
ENC1	1	2	59	4.8942e-08	3.10329e-06	0.381121	0.377833	0.224746	0.315419	0.456543
MIEN1	1	2	59	6.12511e-07	2.75952e-05	0.0958307	0.265687	0.158511	0.0181309	0.320062
PRKAR1B	1	2	59	3.5844e-05	0.000949921	0.241262	0.205598	0.0733548	0.312837	0.267612
LCN12	1	2	60	3.5245e-11	4.19024e-09	0.00783591	-0.374824	-0.394641	-0.0419552	-0.339377
BEX1	1	2	60	4.97405e-08	3.14228e-06	0.382777	0.0055103	-0.362745	0.338212	-0.196165
SERINC3	1	2	60	6.75303e-07	3.01073e-05	0.148432	0.172205	0.173197	0.108233	0.275228
RPL36	1	2	60	1.10428e-06	4.6342e-05	0.268595	0.522003	0.376949	0.625327	0.265708
DDX17	1	2	61	3.84392e-11	4.53848e-09	-0.45844	-0.76113	-0.805886	-0.787287	-0.376118
ZFR	1	2	61	6.95981e-07	3.07886e-05	0.164442	0.169373	0.14792	0.0998221	0.237586
COA5	1	2	61	3.86217e-05	0.00100974	0.0320604	0.081501	0.05889	0.158618	0.14337
ANKDD1A	1	2	62	2.70204e-15	5.93064e-13	0.00293967	-0.700419	-0.351246	-0.226281	-0.269962
AC114760.2	1	2	62	5.05728e-08	3.18311e-06	-0.381284	0.0247431	0.205043	-0.0593389	0.145244
SRCIN1	1	2	62	7.23733e-07	3.19338e-05	0.136466	0.109586	0.11702	-0.0203611	0.167615
LINC00982	1	2	63	3.80403e-15	8.24368e-13	-0.117892	-0.703787	-0.321681	-0.0779394	-0.162341
SDC4	1	2	63	1.10301e-10	1.23422e-08	-0.535125	-0.171152	-0.805554	-0.684055	0.323243
CFL1	1	2	63	5.54307e-08	3.41357e-06	0.48661	0.32472	-0.0708985	0.372858	0.264083
DNAJB4	1	2	63	7.45962e-07	3.26621e-05	0.0540752	0.232541	0.192726	0.0297626	0.266839
ANKRD36	1	2	63	4.19664e-05	0.00108366	0.037762	-0.173904	-0.0222619	-0.73175	-0.342057
NPIPB12	1	2	64	3.96985e-15	8.49548e-13	-0.0369747	-0.885046	-0.266255	-0.302423	-0.583845
CEBPB	1	2	64	1.25134e-10	1.37327e-08	0.126396	0.437984	0.425446	-0.228929	0.291214
SLC3A2	1	2	64	6.05145e-08	3.68686e-06	-0.493625	-0.259313	-0.414215	-0.321623	-0.0752082
CPLX2	1	2	64	9.10788e-07	3.91776e-05	0.164413	0.155741	0.0264671	0.184971	0.227628
PGRMC1	1	2	64	4.27736e-05	0.00109827	0.125184	0.0823363	0.0502276	0.199671	-0.0411962
AC008957.3	1	2	65	4.86027e-10	4.70101e-08	-0.0151757	-0.29583	-0.418825	-0.159363	-0.277908
RTN1	1	2	65	6.3275e-08	3.84137e-06	0.438214	0.0211322	-0.149154	0.329233	0.0999038
C1orf115	1	2	65	9.69612e-07	4.12524e-05	0.11727	0.107629	0.0536582	-0.0209537	0.144305
COX7A1	1	2	65	4.39701e-05	0.0011269	0.0189664	0.034034	-0.0239603	0.126417	0.0774975
PAPLN	1	2	66	8.38612e-15	1.72976e-12	-0.104384	-0.658622	-0.168535	-0.32748	-0.245338
KIF5A	1	2	66	6.76223e-08	4.06208e-06	0.447509	0.362654	0.167919	0.182627	0.476349
ACYP2	1	2	66	4.97876e-05	0.00124797	0.0644835	0.0463064	-0.0362494	0.191822	0.00931845
SLCO1C1	1	2	67	6.0838e-10	5.78637e-08	-0.0576949	-0.461711	-0.428381	0.0377114	-0.296833
TUBAP2	1	2	67	6.94873e-08	4.15952e-06	0.269684	0.207351	0.0986113	-0.057649	0.221014
COX7B	1	2	67	5.02701e-05	0.00125273	0.137773	0.121447	0.0414773	0.415808	-0.134498
B2M	1	2	68	1.51443e-14	3.01478e-12	0.434649	0.670136	0.410554	0.191914	0.232721
NECAB1	1	2	68	7.06642e-08	4.21523e-06	0.292745	0.230634	0.22608	0.18944	0.263686
IRF2BPL	1	2	68	1.20611e-06	5.03624e-05	0.0390018	0.14831	0.117873	0.200798	0.26229
COX6B1	1	2	68	5.12803e-05	0.00127604	0.0752328	0.154915	0.125338	0.458342	-0.0661137
DNAJB1	1	2	69	8.84674e-10	8.24982e-08	0.182825	0.411298	0.41654	0.22399	0.30376
PRKACB	1	2	69	1.41799e-06	5.89223e-05	0.171475	0.214342	0.0373786	0.118341	0.254707
CARS2	1	2	69	5.33758e-05	0.00132051	0.0474387	0.0189941	0.0821191	0.134315	0.0383447
LGI4	1	2	70	4.81467e-14	9.05793e-12	-0.203081	-0.777037	-0.536659	-0.601098	-0.248873
METRN	1	2	70	8.86663e-10	8.24982e-08	-0.0721243	-0.402655	-0.624905	-0.195962	-0.408488
NEUROD2	1	2	70	1.59898e-06	6.53329e-05	0.102781	0.0676665	0.0796853	0.0856472	0.148583
AHCYL1	1	2	70	5.45638e-05	0.00134408	-0.150117	-0.281858	-0.215599	-0.878341	-0.154946
RPLP1	1	2	71	1.00004e-13	1.82134e-11	0.0809059	0.850594	0.345489	0.393145	0.405453
FRMD4A	1	2	71	9.16767e-10	8.48381e-08	-0.0210954	-0.335517	-0.422531	0.0180412	-0.115185
SMTN	1	2	71	9.72565e-08	5.55011e-06	-0.38598	0.022717	0.190153	-0.0235266	0.212489
PTPA	1	2	71	1.73375e-06	7.01698e-05	0.0130895	-0.0415404	-0.0464531	-0.0905354	0.135993
P4HA1	1	2	71	5.61425e-05	0.00137221	-0.0537356	0.102966	0.0933855	0.152701	0.0356785
PDGFRB	1	2	72	1.74946e-13	3.0877e-11	-0.103267	-0.802976	-0.387562	0.0639097	-0.162757
IGFBP7	1	2	72	3.79103e-12	5.36384e-10	0.0379611	0.646467	-0.0551938	0.0890606	0.597538
HSPE1	1	2	72	8.02613e-10	7.59157e-08	-0.0471498	0.587023	0.559439	0.536163	0.140373
RPL3	1	2	72	1.14101e-07	6.4469e-06	0.505607	0.584665	0.0955133	0.476633	0.416247
METTL9	1	2	72	6.11616e-05	0.00146241	0.112685	0.136604	0.197487	0.31124	0.0829761
SYNE1	1	2	73	1.89619e-13	3.31252e-11	-0.23945	-0.797762	-0.426544	-0.0837814	-0.0913251
HSPH1	1	2	73	1.54731e-09	1.38691e-07	0.204562	0.35572	0.416936	0.228379	0.345565
HNRNPH2	1	2	73	1.89144e-06	7.60127e-05	0.0513495	0.0288597	0.00699815	0.0528018	0.169238
MRPL24	1	2	73	6.22281e-05	0.00148584	-0.0282259	0.0198469	-0.0400874	0.115177	0.00719041
CAPN2	1	2	74	1.99824e-13	3.45555e-11	-0.0621817	-0.737546	-0.122925	0.0981733	-0.344263
NUPR1	1	2	74	1.09331e-09	1.00631e-07	-0.316268	0.483249	0.474786	0.0373909	-0.101146
SYN1	1	2	74	5.42694e-08	3.36628e-06	0.275236	0.29523	0.039217	0.139056	0.253102
YPEL5	1	2	74	1.91809e-06	7.69035e-05	0.146661	0.151696	0.133095	0.143879	0.231389
ZNF204P	1	2	74	3.26267e-05	0.000876343	0.115133	0.105542	0.103917	0.123185	0.123185
SLC13A5	1	2	75	2.4345e-09	2.0944e-07	-0.0126829	-0.325211	-0.372706	-0.0166804	-0.150241
CAMK2A	1	2	75	5.84491e-09	4.61129e-07	0.350949	0.413003	0.103941	0.327119	0.389859
TMEM242	1	2	75	2.26048e-06	8.89644e-05	-0.00181498	0.0638964	0.033956	0.0577114	0.125816
ACADVL	1	2	76	2.22445e-13	3.80826e-11	-0.432492	-0.88131	-0.346792	-0.439787	-0.792317
AIFM3	1	2	76	2.73201e-12	3.96373e-10	-0.071076	-0.647062	-0.456823	-0.113312	-0.511777
JUN	1	2	76	3.98148e-09	3.24585e-07	0.395274	0.448849	0.335832	-0.112405	-0.404635
DHX9	1	2	76	2.50108e-06	9.7759e-05	0.0332288	-0.0856227	0.031046	0.110878	0.158275
NAPB	1	2	76	6.99231e-05	0.00161332	0.164459	0.0783825	-0.0485857	0.243249	0.160166
ITGB8	1	2	77	2.42453e-13	4.10969e-11	-0.149198	0.639877	0.316813	-0.438932	0.517785
2019-03-06	1	2	77	2.10495e-07	1.09534e-05	-0.523897	-0.00588848	-0.576814	-0.563307	0.250127
NUAK1	1	2	77	2.54722e-06	9.88854e-05	0.127055	0.0945957	0.0722595	0.0214074	0.17341
GID8	1	2	77	7.03139e-05	0.0016158	0.093322	0.0518583	0.0701844	0.138848	0.0291524
MYO6	1	2	78	3.58298e-13	5.89814e-11	0.000227389	-0.667852	-0.320851	-0.43239	-0.254767
CUTALP	1	2	78	3.96719e-09	3.24585e-07	0.00506439	-0.314278	-0.422794	-0.0136133	-0.184034
TKT	1	2	78	2.15755e-07	1.11593e-05	-0.451107	0.0694867	0.0180217	0.0952985	0.418705
OLFM1	1	2	78	7.51105e-07	3.28034e-05	0.326036	0.226431	0.0610043	0.404437	0.359945
GPM6B	1	2	79	5.02249e-13	8.18905e-11	0.508962	0.913035	0.589309	0.358795	0.271443
AL450405.1	1	2	79	3.53541e-09	2.9525e-07	0.00928607	-0.400965	-0.317266	-0.0150598	-0.765307
STIP1	1	2	79	6.90236e-07	3.06931e-05	0.0717345	0.279708	0.311812	0.0743607	0.353128
POLR2I	1	2	79	8.70639e-05	0.00191339	0.0793416	0.13282	-0.0315176	0.298566	-0.18396
COL16A1	1	2	80	5.2278e-13	8.44339e-11	-0.0148077	-0.770203	-0.392927	0.167949	-0.610933
TUBB2B	1	2	80	7.30795e-09	5.61041e-07	-0.106687	-0.232268	-0.691202	-0.396334	0.189954
CCDC85B	1	2	80	1.00479e-07	5.71494e-06	0.307363	0.434995	0.106341	0.459484	0.389336
THY1	1	2	80	2.45391e-07	1.25033e-05	0.358339	0.342897	0.131298	0.308048	0.246757
CREG2	1	2	80	2.66703e-06	0.000102837	0.0797891	0.0508224	-0.0494862	-0.0458972	0.115619
C2orf72	1	2	81	6.73823e-13	1.06813e-10	-0.0504392	-0.572037	-0.347715	-0.0320315	-0.0190893
BAG3	1	2	81	1.11607e-09	1.02177e-07	-0.0116491	0.388908	0.31411	-0.0054656	0.382867
PAQR6	1	2	81	7.61156e-09	5.79155e-07	0.00254869	-0.455913	-0.398245	-0.112347	-0.175447
CAMK2N1	1	2	81	2.4764e-07	1.25804e-05	0.424073	0.448188	0.32604	0.283115	0.558497
EIF1	1	2	82	8.83898e-13	1.37567e-10	0.219062	0.80846	0.51288	0.186749	0.25515
DIO2	1	2	82	1.14816e-08	8.47263e-07	-0.0906521	-0.300175	-0.425148	0.100775	-0.193682
SLC25A6	1	2	82	1.40744e-07	7.75869e-06	0.353572	0.404065	0.0602224	0.0706505	0.19927
ENAH	1	2	82	3.26581e-06	0.00012181	0.0454077	0.258482	0.0374534	0.00300669	0.421247
APOD	1	2	83	1.50937e-08	1.10903e-06	0.306781	0.41261	0.451144	0.0900074	0.450736
KIAA0930	1	2	83	3.08353e-07	1.5059e-05	-0.502659	-0.440696	-0.195074	-0.0995327	0.0675225
KLF6	1	2	83	3.544e-06	0.000130761	0.0210928	0.109682	0.0461242	-0.234368	0.15585
POLE4	1	2	83	0.000105863	0.00224861	0.0773921	0.0695309	0.0170419	0.119351	0.0812
ITGA7	1	2	84	1.04985e-12	1.59057e-10	-0.213648	-0.687033	-0.335094	-0.371828	-0.291457
S100A6	1	2	84	1.63323e-08	1.18478e-06	0.166284	0.429256	0.462899	0.112159	0.221554
PHYHIP	1	2	84	3.19036e-07	1.54728e-05	0.272219	0.201628	0.14605	0.109425	0.24487
C1QB	1	2	84	4.52512e-06	0.000163785	0.179083	0.205678	0.190652	0.104369	0.222604
CHI3L1	1	2	84	1.82449e-05	0.000547029	-0.25555	-0.0377889	-0.100683	-1.0135	0.0219169
MAP2	1	2	85	3.44222e-07	1.64153e-05	0.365229	0.332903	0.110004	0.249273	0.116363
OLIG1	1	2	85	4.62915e-06	0.000167196	0.0629291	-0.114812	-0.0545228	-0.0494699	0.158571
GABBR1	1	2	86	1.65737e-12	2.46732e-10	0.0624239	-0.723037	-0.351138	-0.118292	-0.352637
HHATL	1	2	86	2.2262e-08	1.55562e-06	-0.0869372	-0.295473	-0.3464	-0.0897129	-0.208523
PKIA	1	2	86	6.48966e-06	0.000228607	0.0252386	0.0497449	0.0491737	0.0787295	0.128849
FADS3	1	2	86	0.000112579	0.00235906	-0.108807	-0.14953	-0.23592	-0.693303	-0.20784
LSAMP	1	2	87	1.69677e-12	2.50421e-10	-0.0870687	-0.72941	-0.455651	-0.322146	-0.152632
MYO10	1	2	87	2.56024e-08	1.75325e-06	-0.359227	-0.53775	-0.53802	-0.150549	-0.0455158
CBX1	1	2	87	6.60363e-06	0.000231283	0.0861475	0.0617322	0.0605452	0.108981	0.133239
FAM171A1	1	2	87	0.000114188	0.00238986	-0.0857828	-0.127104	0.0094094	0.19504	-0.0553845
PSMA3-AS1	1	2	88	2.90094e-08	1.95528e-06	-0.0376276	-0.322782	-0.417991	-0.340514	-0.310057
SRGAP2B	1	2	88	6.76936e-06	0.000236513	0.089941	0.131696	0.082923	-0.0207421	0.148163
ATP5J	1	2	88	0.000120924	0.00250995	-0.216431	0.0960283	0.0370093	0.406423	-0.103485
NRBP2	1	2	89	2.99143e-12	4.30364e-10	-0.0284899	-0.647972	-0.265229	-0.181297	-0.489373
HNRNPL	1	2	89	2.93734e-08	1.97205e-06	0.143123	-0.245896	-0.643743	-0.101504	-0.0899622
BRD8	1	2	89	0.00010134	0.00218231	-0.160159	-0.304571	-0.157582	-0.649419	-0.0190891
GOLGA8A	1	2	90	3.09763e-12	4.41928e-10	-0.0867022	-0.588139	-0.331314	-0.21354	-0.319611
FAM107A	1	2	90	3.1995e-08	2.11241e-06	0.0838863	0.225951	0.597088	0.315753	0.646422
CREBL2	1	2	90	7.26994e-06	0.000250425	0.0394001	0.046763	0.0634443	0.0636492	0.146935
UXT	1	2	90	0.000128306	0.00263381	0.0631879	0.0590901	0.0197221	0.168083	0.00703178
RPL13A	1	2	91	1.82162e-09	1.59929e-07	0.474312	0.670485	0.421819	0.428921	0.194396
RPL35A	1	2	91	0.000128834	0.00264149	0.0243908	0.170915	-0.117548	0.448195	-0.127781
IDH2	1	2	92	3.94446e-08	2.53869e-06	0.0112164	-0.293171	-0.435052	-0.312013	-0.197946
TJP2	1	2	92	6.34919e-07	2.8455e-05	0.335758	0.335407	0.27301	0.0834904	-0.301076
BLOC1S1	1	2	92	0.000133664	0.00270795	-0.0331995	0.0550216	0.0290057	0.258405	-0.506035
ADGRB1	1	2	93	4.66319e-12	6.43821e-10	0.0699054	-0.66494	-0.139686	0.085286	-0.503321
FOS	1	2	93	1.41913e-09	1.28548e-07	0.387459	0.459065	0.384752	-0.0686813	-0.847753
ARF4	1	2	93	7.9502e-06	0.000268987	0.00371508	0.0544431	0.0186815	0.0373364	0.125885
GSTM1	1	2	93	0.00013956	0.00280102	0.0248568	-0.053146	-0.041045	0.10022	-0.231292
TOM1L2	1	2	94	6.34467e-12	8.68966e-10	-0.21963	-0.677815	-0.358006	-0.245037	-0.308223
H2AFZ	1	2	94	5.59232e-06	0.000199876	0.0482007	0.313035	0.117196	0.137903	0.358244
FDX1	1	2	95	7.01873e-05	0.00161506	-0.00605475	0.0886066	0.065419	0.113605	0.113605
NBPF12	1	2	96	6.898e-12	9.29872e-10	-0.0342757	-0.668474	-0.0773558	-0.133999	-0.271665
BIN1	1	2	96	8.23902e-06	0.000277116	0.0862276	0.0609052	0.145031	0.120565	0.232462
C19orf24	1	2	96	0.000144948	0.00288884	-0.0108147	-0.103825	0.0646617	0.122187	0.0573849
NBPF14	1	2	97	7.15527e-12	9.57018e-10	-0.102231	-0.64245	-0.258611	-0.321883	-0.528127
GPR37L1	1	2	97	1.19599e-07	6.73531e-06	-0.396605	-0.587415	-0.626742	0.14609	-0.0645262
C1orf35	1	2	97	8.57515e-06	0.000286173	0.00408802	-0.0395226	-0.0184289	-0.0139993	0.138268
IL11RA	1	2	97	0.000158465	0.00310324	0.103262	0.028595	0.0559916	0.157244	-0.165144
NFATC4	1	2	98	9.68836e-12	1.27588e-09	-0.022758	-0.534152	-0.1924	-0.0729942	-0.207068
TTC9B	1	2	98	0.000169275	0.0032857	0.215133	0.229314	0.0792799	0.311999	0.285614
RASD1	1	2	99	1.66598e-08	1.19839e-06	0.17169	0.320458	0.283755	-0.780802	0.126435
ADHFE1	1	2	99	1.66382e-07	8.95741e-06	-0.0153132	-0.297975	-0.235374	-0.158871	-0.176577
GPC5	1	2	99	1.38074e-06	5.75141e-05	-0.174226	-0.0855878	-0.132845	0.00437024	-0.0240341
UBALD1	1	2	99	9.62135e-06	0.000313151	0.0942971	0.097029	0.080242	0.0812643	0.157767
RAPGEF3	1	2	100	1.06599e-11	1.3931e-09	-0.0325111	-0.67599	-0.10336	0.0614226	-0.392993
PNISR	1	2	100	1.0031e-05	0.000324631	-0.462269	-0.259421	-0.0831387	-0.739365	-0.200725
MMD	1	2	100	1.11542e-05	0.000356934	0.0762405	0.10406	0.035518	0.1097	0.129939
SREBF1	1	2	101	1.2226e-11	1.58567e-09	-0.0757099	-0.526294	-0.293467	-0.101332	-0.131826
C2orf68	1	2	101	1.7334e-07	9.22515e-06	-0.302441	-0.424046	-0.581581	-0.776527	-0.271926
AKAP9	1	2	101	2.59462e-07	1.31032e-05	-0.066333	-0.528054	-0.0428472	-0.674289	-0.178955
IL17RB	1	2	101	1.52399e-06	6.25678e-05	-0.397363	0.162776	0.0228366	0.120265	0.0789598
PTPRK	1	2	101	1.14078e-05	0.000364368	0.06088	0.100931	0.0697949	-0.0206067	0.171769
AC009041.2	1	2	102	1.30373e-11	1.67819e-09	-0.0784327	-0.583892	-0.214097	-0.0144768	0.0536871
FKBP9	1	2	102	1.91212e-07	1.00725e-05	-0.0174919	-0.254127	-0.351674	-0.355529	-0.029576
PPM1B	1	2	102	1.15973e-05	0.000367676	0.0279655	0.0412541	0.0161924	-0.0814383	0.196993
BEX5	1	2	102	0.000201991	0.00375063	0.0945591	-0.0827815	-0.191504	0.171941	0.0440257
ACSS1	1	2	103	1.60522e-11	2.03566e-09	-0.0833963	-0.734735	-0.274752	0.126852	-0.533695
RSRP1	1	2	103	2.00304e-07	1.0519e-05	0.035644	-0.326975	-0.406771	-0.462416	-0.0148199
MORF4L1	1	2	103	2.09555e-06	8.36265e-05	0.351309	0.23962	0.0619661	0.236008	0.279225
HSP90AA2P	1	2	103	1.19378e-05	0.00037638	0.0288508	0.060361	0.0780017	0.0914217	0.106624
RPS13	1	2	103	3.86318e-05	0.00100974	0.0973905	0.414039	0.114005	0.544606	0.0597564
RPL41	1	2	104	2.02262e-11	2.49117e-09	0.149425	0.84046	0.11325	0.570624	-0.294958
TUBB2A	1	2	104	2.40989e-07	1.23525e-05	0.196577	-0.207043	-0.604921	-0.145263	0.07266
NLRP1	1	2	104	2.15595e-06	8.58369e-05	0.315399	0.21908	-0.007071	0.230986	-0.0128401
SRGAP2C	1	2	104	1.23412e-05	0.000386447	0.0988402	0.115934	0.114439	0.047906	0.14369
SLC7A10	1	2	105	2.65919e-07	1.33898e-05	-0.161757	-0.273527	-0.300217	-0.0715774	0.0431319
APP	1	2	105	2.49091e-06	9.75845e-05	0.359414	0.208321	0.116945	0.210087	0.103869
EI24	1	2	105	7.61426e-06	0.000259157	0.199288	0.154963	0.131936	0.153512	0.237855
POLR2J3	1	2	106	2.4166e-11	2.9342e-09	-0.0343709	-0.70919	-0.435096	-0.402184	-0.801989
SYN2	1	2	106	6.16853e-09	4.82216e-07	0.245884	0.305548	0.0986835	0.253201	0.291173
CKB	1	2	106	2.8014e-07	1.40234e-05	-0.0925548	-0.495673	-0.539901	0.431326	0.387187
AES	1	2	106	1.30367e-05	0.000405796	0.0527497	0.0652962	-0.00938953	0.00813727	0.1111
SH3BGRL	1	2	106	0.000118833	0.00247798	0.0730986	0.179526	0.0824713	0.190296	0.112648
RYR3	1	2	107	2.81899e-11	3.39867e-09	-0.0273646	-0.676847	-0.151168	-0.346238	-0.231897
GRM3	1	2	107	2.9215e-07	1.43813e-05	0.000304259	-0.362475	-0.340111	0.0881907	-0.0422981
SPTBN1	1	2	107	2.59665e-06	0.000100576	0.31913	0.00483029	-0.0264544	-0.0118168	0.106084
TUSC2	1	2	107	0.000234385	0.00425973	0.0963442	0.123787	0.111321	0.199446	0.173413
ALDOC	1	2	108	3.0736e-07	1.5059e-05	-0.117877	-0.0412541	-0.486084	-0.128906	-0.175506
SEZ6L2	1	2	108	3.15054e-06	0.000118805	0.276025	0.125781	0.0921738	0.27081	0.255436
C10orf10	1	2	108	1.36834e-05	0.000422929	0.0550014	0.137441	0.130105	-0.411704	0.148212
GLRX2	1	2	108	0.000238836	0.00431018	-0.0108793	0.046074	0.0248145	0.08701	-0.0832782
B4GALNT4	1	2	109	4.32986e-11	5.0772e-09	-0.0915402	-0.651924	-0.30563	0.0671615	-0.189443
QTRT1	1	2	109	4.48363e-07	2.09726e-05	-0.139123	-0.356356	-0.412188	-0.325587	-0.464183
ACOT7	1	2	109	3.28603e-06	0.000122032	0.211498	0.0688369	0.0247111	0.187697	0.198566
HLA-DRB1	1	2	109	7.21812e-06	0.000249645	0.0766801	0.168171	0.115283	0.118554	0.168171
TPT1	1	2	109	5.54549e-05	0.00136062	0.146044	0.425113	0.389707	0.549986	0.10275
GPC1	1	2	110	5.13441e-10	4.93826e-08	0.0829418	-0.541536	-0.372448	0.0226176	-0.194472
ELAVL3	1	2	110	1.45888e-05	0.000448403	0.103685	-0.0194768	0.0418547	0.0748989	0.248199
CEBPD	1	2	111	1.21521e-10	1.35093e-08	0.258721	0.550487	0.418065	-0.800534	0.516615
CHN1	1	2	111	3.6629e-06	0.000134858	0.489297	0.450635	0.301045	0.550097	0.676976
LRMDA	1	2	111	1.50699e-05	0.000460708	-0.230584	0.147153	0.162124	0.0102753	0.177489
VSTM2B	1	2	111	0.000244853	0.00437109	0.0544281	0.0674164	0.0472509	0.0740394	0.0302077
GRIN2C	1	2	112	1.25095e-10	1.37327e-08	-0.0578533	-0.671786	-0.212965	0.0274446	0.00771723
RIC3	1	2	112	5.45642e-07	2.4977e-05	-0.217769	-0.166769	-0.435025	-0.1809	-0.0328054
ATP1A1	1	2	112	3.88358e-06	0.00014237	0.308335	0.22972	0.179637	0.233987	0.221102
FAM89B	1	2	112	1.56048e-05	0.000476211	0.0670876	0.154179	0.129843	0.113998	0.19714
IZUMO4	1	2	113	6.03156e-07	2.72454e-05	-0.0804947	-0.322226	-0.330917	-0.39863	-0.288623
SYT4	1	2	113	0.000289151	0.00504565	0.0474851	0.00617802	0.000225398	0.0934958	0.00512394
RAB34	1	2	114	1.45027e-10	1.57143e-08	-0.141317	-0.526914	-0.290132	-0.149088	-0.132982
GSK3A	1	2	114	1.68973e-05	0.000512003	0.105692	0.119683	0.108824	0.0623791	0.165383
EIF3H	1	2	114	0.000293927	0.00510865	0.0728364	0.0539734	0.0877693	0.207195	-0.0471372
EDNRB	1	2	115	1.78861e-07	9.48018e-06	-0.154328	-0.380011	-0.307191	0.0161621	-0.139176
JPH3	1	2	115	1.70016e-05	0.000514254	0.0793867	0.0762013	0.0620448	0.065472	0.107812
RPRML	1	2	115	0.00029772	0.00516933	0.0702708	0.0291817	0.0333324	0.0870085	0.0402115
BAZ2B	1	2	116	1.73227e-10	1.83065e-08	-0.0662916	-0.621001	-0.109227	-0.23632	-0.368839
AP2B1	1	2	116	4.66657e-06	0.00016784	0.256244	0.197702	0.117191	0.125749	0.165973
KSR2	1	2	116	1.83584e-05	0.000549467	0.119748	0.102236	0.131413	0.0494674	0.146446
TPPP3	1	2	117	5.70715e-06	0.000203132	0.223	0.148179	0.0584318	0.137803	-0.350136
STAU2	1	2	117	1.88439e-05	0.000562035	0.0326937	0.0221002	0.0500967	0.0455685	0.11709
FP671120.4	1	2	117	0.000318385	0.0054552	0.0458834	0.00308027	0.0206715	-0.54467	0.0354612
PNPLA7	1	2	118	2.43516e-10	2.4964e-08	-0.0265855	-0.461482	-0.153603	-0.0973085	-0.186366
TPRKB	1	2	118	0.000322697	0.00551355	0.0458877	-0.00886523	0.059145	0.0903069	-0.104884
MBP	1	2	119	8.73769e-06	0.000290465	0.1934	0.165807	0.141562	-0.524355	0.167664
RAC1P2	1	2	119	1.95312e-05	0.000578501	0.0575539	0.0644112	-0.00358974	-0.0126781	0.0928014
FKBP1A	1	2	119	0.000327144	0.00556177	0.225777	0.221896	0.214969	0.359294	0.279992
RPS16	1	2	120	2.74724e-10	2.783e-08	0.304289	0.582353	0.354185	0.160519	0.347188
ARHGEF26	1	2	120	9.47056e-07	4.06356e-05	-0.116635	-0.243085	-0.436452	-0.367362	-0.0676168
RBFOX3	1	2	120	8.92034e-06	0.000294735	0.184668	0.126303	0.121731	0.0969114	0.100973
CCT8	1	2	120	2.03594e-05	0.000598887	0.0762248	0.176764	0.0951441	0.0934679	0.23937
FYN	1	2	120	0.000328383	0.00557178	-0.115986	-0.124608	-0.163149	-0.684602	-0.0175503
SYMPK	1	2	121	2.90396e-10	2.92445e-08	-0.120596	-0.569833	-0.307363	-0.12645	-0.457744
SYP	1	2	121	9.39952e-06	0.000307099	0.283149	0.0827478	-0.0668614	0.126038	0.193812
SLC24A2	1	2	121	2.14646e-05	0.000624957	0.16046	0.157552	0.0517872	0.159134	0.198225
GRIN2B	1	2	121	0.000338832	0.00568706	0.13079	0.049927	0.117606	0.143338	0.130948
SLC9A3-AS1	1	2	122	3.94505e-10	3.9267e-08	-0.00313951	-0.446071	-0.254212	-0.0453289	-0.284175
GUK1	1	2	122	3.10379e-06	0.000118007	0.122003	0.46653	0.138746	0.510295	0.332934
RPL3P4	1	2	122	4.03533e-06	0.000147303	0.250359	0.282464	0.0724086	0.0436647	0.117153
SESN1	1	2	122	2.18137e-05	0.000631478	0.044172	0.0342211	0.0531955	0.00787302	0.121086
AL589740.1	1	2	123	9.69406e-06	0.000314323	-0.229627	-0.0431231	-0.105636	-0.186728	-0.0547561
NQO1	1	2	123	2.19272e-05	0.000633041	-0.135102	0.144829	0.0797142	-0.0404537	0.210234
NSA2	1	2	123	0.000342611	0.00573924	0.0399343	0.0700724	0.0301907	0.118695	-0.0119286
NPIPB11	1	2	124	4.63687e-10	4.51041e-08	-0.0197474	-0.535542	-0.0919635	-0.347565	-0.295466
NOVA2	1	2	124	2.21115e-05	0.000635926	0.054845	0.0634941	0.0258414	0.0155393	0.116107
APOO	1	2	124	0.000374779	0.00614579	0.0118456	-0.00997564	-0.0659593	0.0943999	0.0177149
MTURN	1	2	125	1.10445e-05	0.000354316	0.212538	0.206931	0.120295	0.126827	0.159481
ERP44	1	2	125	2.21385e-05	0.000635926	-0.00470388	0.0252578	-0.0405122	-0.132271	0.125636
NOG	1	2	125	0.000405025	0.00657253	0.103246	0.159387	0.0839091	0.16981	0.134096
SULT4A1	1	2	126	1.10517e-05	0.000354316	0.2161	0.147247	0.0801804	0.17237	0.197371
DBI	1	2	126	2.22092e-05	0.000636886	-0.194178	0.191829	0.1707	0.121467	-0.998432
CUEDC2	1	2	126	0.00044957	0.007153	0.0405575	0.0817362	0.0114461	0.195912	0.160335
RNF187	1	2	127	1.15758e-05	0.000367676	0.261707	0.172903	0.0999255	0.135472	0.105653
PRSS3	1	2	127	2.30491e-05	0.000654312	0.0982236	0.116562	0.0123549	0.0441939	0.1253
PRKCA	1	2	127	0.000451666	0.00716638	-0.00451326	0.246281	-0.105628	-0.732943	0.303435
PREPL	1	2	128	1.15876e-05	0.000367676	0.27309	0.103514	-0.00828461	0.167936	0.183539
EIF4A2	1	2	128	2.36385e-05	0.000667808	0.337262	0.303288	0.161668	0.272372	0.579673
MRPL54	1	2	128	0.00045729	0.00724219	0.0679543	0.0806248	0.0141157	0.136698	0.0609507
TPCN1	1	2	129	1.4846e-09	1.3377e-07	0.0237401	-0.511595	-0.1206	-0.0578642	-0.211872
SLC6A11	1	2	129	1.4869e-06	6.13391e-05	-0.0627272	-0.219086	-0.251784	-0.0984667	0.0225868
SLC17A7	1	2	129	1.17206e-05	0.000370901	0.264864	0.187909	0.095625	0.188413	0.245215
PDE2A	1	2	129	2.38946e-05	0.000673929	0.0935661	0.070873	0.0385919	-0.00289006	0.10634
FASN	1	2	130	1.60152e-09	1.42802e-07	-0.0395896	-0.471092	-0.198346	-0.127313	-0.222219
RIMS3	1	2	130	6.1102e-06	0.000215684	0.171425	0.181569	0.157188	0.100852	0.176357
PSMD2	1	2	130	2.40237e-05	0.00067489	0.0609468	0.0599643	-0.0299609	0.00717486	0.209148
TESC	1	2	130	9.87927e-05	0.00214636	0.106915	0.0973131	0.091655	0.122147	0.129927
HSPA8	1	2	131	9.00323e-07	3.8825e-05	0.0468686	0.538215	0.484413	-0.203061	0.39195
LYRM4	1	2	131	2.43677e-05	0.000682774	0.0651926	0.075469	-0.00529584	-0.0103866	0.119677
G0S2	1	2	131	0.000240875	0.00433171	-0.0822522	0.069567	0.085724	0.10614	0.10614
MYO15B	1	2	132	1.71358e-09	1.52003e-07	0.00214964	-0.374166	-0.107118	-0.064778	-0.282964
RPL13AP25	1	2	132	1.36817e-05	0.000422929	0.335759	0.355869	0.257295	0.171451	0.0371302
NCL	1	2	132	2.62631e-05	0.000727548	-0.00840762	0.0162421	-0.0698334	0.00410373	0.101336
SLITRK4	1	2	132	0.000484239	0.00759869	0.0576433	0.0149754	0.0207426	0.0825835	0.0563805
FBXO2	1	2	133	1.76238e-09	1.55525e-07	0.337493	0.597364	0.342508	0.320598	0.529431
YWHAG	1	2	133	1.48883e-05	0.000456788	0.261722	0.198079	0.0134851	0.0642841	0.229931
HNRNPUL2	1	2	133	2.82141e-05	0.000775321	0.0672059	0.00468903	0.00562707	0.00238643	0.120593
TOMM7	1	2	133	0.000491664	0.00768	0.0129307	0.0732859	0.253274	0.501086	-0.126245
PAMR1	1	2	134	3.06214e-08	2.04781e-06	-0.0337826	-0.369714	-0.251772	-0.138175	-0.289315
RPL14	1	2	134	1.50107e-05	0.00045972	0.372932	0.342678	0.226473	0.268458	0.165792
ZBTB18	1	2	134	0.000495914	0.00773228	0.0678539	0.0800949	0.0567596	0.15763	0.097864
NBPF15	1	2	135	1.84502e-09	1.61157e-07	-0.0579872	-0.572998	-0.152561	-0.254917	-0.39542
MRVI1	1	2	135	3.48922e-07	1.65932e-05	-0.116778	-0.405658	-0.200356	-0.506997	-0.0260027
MSMO1	1	2	136	3.11562e-06	0.000118007	0.00716102	-0.0501975	-0.325706	0.104148	-0.306553
SNCA	1	2	136	1.59621e-05	0.000485385	0.303014	0.194934	-0.164328	0.180135	0.283852
SCAMP1	1	2	136	3.06364e-05	0.000837852	0.0129476	-0.0012745	0.0426816	-0.0192436	0.125991
ST8SIA3	1	2	136	0.000514296	0.00795371	0.0733675	0.0702719	0.0657966	0.0948105	0.0825416
YPEL3	1	2	137	2.63749e-09	2.25769e-07	0.273958	0.56818	0.371073	0.466548	0.362975
ZNF518A	1	2	137	3.12937e-06	0.000118267	-0.148668	-0.0880274	-0.385966	-0.51466	-0.0585298
CBX6	1	2	137	1.7653e-05	0.000533015	0.36945	0.278831	-0.054841	0.0157572	0.222173
SERPINF1	1	2	137	3.09047e-05	0.000842499	0.0868755	0.0299717	0.0724646	-0.0639207	0.122556
FAM84A	1	2	137	0.000523649	0.00808118	0.067282	0.0414366	0.0443868	0.0887977	0.0223749
PABPN1	1	2	138	2.81185e-09	2.39497e-07	0.0129355	-0.602606	-0.272006	-0.255315	-0.192841
SRP14	1	2	138	5.9295e-09	4.65656e-07	0.038919	0.655301	0.503604	0.384847	0.331
TROVE2	1	2	138	3.11668e-05	0.000848291	-0.0028364	0.0578547	-0.0275105	0.0185962	0.213722
SSX2IP	1	2	138	0.000283594	0.00496943	-0.00423172	-0.0633572	-0.0175247	0.0911979	0.0911979
RPS3	1	2	139	2.88736e-09	2.44711e-07	0.308993	0.545445	0.331374	0.332348	0.29006
DIRAS2	1	2	139	3.18298e-05	0.000860862	0.0859957	0.0487432	0.0069083	-0.01603	0.109682
SMIM15	1	2	139	0.000573755	0.00867728	0.0580778	0.076578	0.0555005	0.0919885	0.0726324
PPP3CA	1	2	140	1.67694e-05	0.000509029	0.443152	0.491603	-0.00338408	-0.1074	0.330853
C5orf15	1	2	140	3.26489e-05	0.000876343	0.0425526	0.0412468	0.0128478	-0.0399761	0.117478
YWHAE	1	2	140	0.0005843	0.0087979	0.293255	0.276363	-0.0292421	0.466729	0.279513
GABRG2	1	2	141	1.08137e-05	0.000347991	0.178486	0.186519	0.139491	0.13477	0.174986
DANCR	1	2	141	3.26581e-05	0.000876343	0.00938129	0.300662	0.294321	0.265414	0.388964
KIFAP3	1	2	141	0.000599067	0.00895656	0.0445007	0.0189397	-0.0052232	0.14613	0.0776059
SLC6A1	1	2	142	3.89679e-09	3.20988e-07	-0.000970181	-0.506581	-0.335137	-0.0119511	-0.224365
SLC14A1	1	2	142	3.57117e-08	2.34247e-06	-0.174743	0.498703	0.220281	-0.726041	0.398483
RBM28	1	2	142	7.99273e-07	3.45544e-05	-0.106554	-0.444179	-0.386113	-0.224549	-0.170497
PCSK5	1	2	142	2.19891e-05	0.00063376	-0.133775	-0.0902909	-0.126857	-0.137109	-0.0465832
ZC3H8	1	2	142	3.72338e-05	0.000982191	0.0638542	0.053635	0.0435769	-0.0546784	0.135785
NDRG2	1	2	143	5.96943e-07	2.71079e-05	0.087861	-0.66288	-0.00881231	0.677639	0.2897
STK17B	1	2	143	2.40444e-05	0.00067489	-0.302556	-0.00245521	-0.161811	-0.269145	0.160114
TMEM106C	1	2	143	3.75128e-05	0.000988029	0.053513	0.0735287	0.0896942	0.0929657	0.149034
HINFP	1	2	144	4.28491e-09	3.47667e-07	-0.00115344	-0.466679	-0.288572	-0.133896	-0.304869
CYBA	1	2	144	3.75746e-05	0.000988138	0.133624	0.133818	0.097453	0.134581	0.154056
HNRNPD	1	2	144	0.000633543	0.00934217	0.0583336	-0.0387129	0.00104977	0.130322	0.106285
SERF2	1	2	145	5.30125e-08	3.30027e-06	0.131845	0.576234	0.475811	0.370255	-0.169296
APLP2	1	2	145	2.46768e-05	0.000690305	0.269658	0.0759639	0.0392735	0.193155	0.152121
MCFD2	1	2	145	3.8117e-05	0.000999331	-0.0162013	-0.0458411	-0.0686004	0.0663938	0.128992
WDR82	1	2	145	0.000660593	0.00963317	0.0854023	-0.00840859	-0.000516114	0.117052	0.0817812
CLDN11	1	2	146	2.60116e-05	0.000722919	0.156716	0.146147	0.14442	-0.258418	0.100197
ZNF528-AS1	1	2	146	4.15236e-05	0.0010771	0.0441965	0.0316497	0.0283245	-0.117021	0.158555
WTAP	1	2	146	0.000664593	0.0096586	-0.0785038	0.0256334	-0.000604774	-0.631605	-0.0220492
NCAM1	1	2	147	5.56924e-09	4.45539e-07	0.00304651	-0.589576	-0.285622	-0.0812661	-0.258929
KIF1B	1	2	147	5.30332e-06	0.000189943	-0.0249112	-0.361102	-0.377074	-0.262485	-0.338632
TNKS2	1	2	147	4.24074e-05	0.00109339	0.0309221	0.0304515	-0.0468472	-0.0335444	0.130221
LAMP5	1	2	147	0.000671799	0.00973853	0.0867929	-0.00562239	-0.0240254	0.09786	-0.0256881
SELENBP1	1	2	148	5.72886e-09	4.56177e-07	-0.153678	-0.539535	-0.367518	-0.0105667	-0.21866
IGFBP5	1	2	148	7.2574e-08	4.31412e-06	0.263003	0.323113	0.283271	-0.024735	0.261434
NSRP1	1	2	148	4.2732e-05	0.00109827	-0.0342121	-0.0661871	0.0157828	-0.117568	0.135584
LRRC4C	1	2	149	5.60913e-06	0.000200059	-0.0635117	-0.2617	-0.35467	-0.107293	-0.22975
KAT2A	1	2	150	1.1007e-06	4.6342e-05	-0.316957	-0.503826	-0.16669	-0.0609137	-0.628141
ITPKA	1	2	150	4.43709e-05	0.00113547	0.0515671	0.0575958	0.0161865	0.0568081	0.10709
BRK1	1	2	150	0.000685092	0.0098727	0.117897	0.189454	0.128653	0.317238	0.109738
LINC00844	1	2	151	5.9056e-06	0.000209216	-0.0232156	0.235713	0.268454	0.0129211	-0.118347
SNRPN	1	2	151	1.84344e-05	0.000550781	0.336163	0.395095	0.036022	0.376056	0.287861
NWD1	1	2	151	4.46185e-05	0.00113881	-0.031712	0.0412519	0.0794842	0.0605749	0.135532
TBC1D5	1	2	151	0.000701176	0.0100706	0.0476149	0.0434068	0.0218645	0.102777	0.0769641
ELAVL4	1	2	152	1.92263e-06	7.69051e-05	0.205809	0.236733	0.12806	0.21723	0.2231
KCNE4	1	2	152	5.91474e-06	0.000209216	0.244283	0.284782	0.295011	0.00631004	0.171688
TMEM54	1	2	152	4.58009e-05	0.00116337	0.0555944	0.031546	0.0284345	0.0982929	0.128093
C4A	1	2	152	0.000706451	0.0101138	-0.0211729	0.0304055	0.0136945	-0.591605	-0.0918779
SNX3	1	2	153	6.5047e-09	5.06184e-07	0.179404	0.485329	0.263983	0.285869	0.352661
C20orf194	1	2	153	3.73065e-06	0.000137057	0.0084524	-0.389222	-0.358791	-0.0936637	-0.131562
NEFM	1	2	153	3.78468e-05	0.00099377	0.214274	0.132514	-0.0364338	0.173624	0.220192
PGM2L1	1	2	153	4.73043e-05	0.00119858	0.161528	0.0883859	0.0988512	0.0698585	0.18839
CETN3	1	2	153	0.00070668	0.0101138	0.0348878	0.0581731	0.0895303	0.146682	-0.0796977
ZMAT1	1	2	154	6.5731e-09	5.09192e-07	-0.0718964	-0.428376	-0.222833	-0.215818	-0.275226
EPHX1	1	2	154	1.90902e-05	0.00056839	-0.395923	0.422064	0.122349	0.0985432	0.557804
FSCN1	1	2	154	4.8597e-05	0.00122711	0.0635198	0.0537924	0.0366457	0.00538478	0.101385
MEIS2	1	2	154	8.2064e-05	0.00183173	-0.251343	-0.200835	-0.235726	-0.508101	-0.189613
CCNI	1	2	155	6.67782e-09	5.14974e-07	0.309025	0.456238	0.114135	0.329525	0.317799
SLC2A1	1	2	155	4.91461e-05	0.00123551	-0.0729029	0.00763944	0.0443836	0.0779064	0.110159
MZT1	1	2	155	0.000746662	0.0105209	0.0655222	0.0483112	0.0151888	0.100164	0.0722752
FSTL3	1	2	156	2.43248e-07	1.24311e-05	-0.0707337	-0.390669	-0.291673	-0.22617	-0.345645
RPS9	1	2	156	4.05061e-05	0.0010539	0.354078	0.316371	0.137147	0.377206	-0.0326405
HOMER1	1	2	156	4.9584e-05	0.00124469	0.0679898	0.0618108	-0.00444073	0.0149663	0.0995201
NSMF	1	2	157	8.13009e-09	6.1047e-07	0.0858056	-0.564028	-0.223207	-0.181129	-0.580701
PREX2	1	2	157	6.60615e-06	0.000231283	-0.0382027	-0.346867	-0.352392	-0.293883	-0.091617
MINDY2	1	2	157	5.15638e-05	0.00128124	0.053163	0.0149728	0.0360823	-0.177673	0.173286
TOB1	1	2	158	9.05896e-09	6.77246e-07	-0.178762	0.539055	-0.129769	-0.582308	-0.456139
GARNL3	1	2	158	3.42971e-06	0.000127092	-0.0117108	-0.245434	-0.221584	-0.0263974	-0.256751
HSF1	1	2	158	5.18122e-05	0.00128554	0.10106	0.167323	0.155406	0.0747028	0.186062
PTS	1	2	158	0.00080313	0.011215	0.0475137	-0.0390639	-0.0694279	0.0931412	-0.0538632
RPL13P12	1	2	159	2.50706e-06	9.77697e-05	0.2159	0.257973	0.0857287	0.058319	0.1117
ARGLU1	1	2	159	7.13584e-06	0.000247801	-0.298298	-0.451816	-0.502097	-0.612586	-0.384462
PIK3C2A	1	2	160	7.16793e-06	0.000248411	-0.0430962	-0.294469	-0.258552	-0.188071	0.0137145
SLC38A1	1	2	160	8.28307e-06	0.000277507	0.198417	0.219421	0.130326	0.129162	-0.412943
ALDOA	1	2	160	0.00048358	0.00759836	0.348543	0.36574	0.000645913	0.65643	0.454187
FAM215B	1	2	161	5.205e-07	2.40837e-05	-0.0672013	0.239062	0.221188	0.0267888	0.192986
RPL17P50	1	2	161	2.70261e-05	0.00074387	-0.0695593	0.192073	0.106809	0.0124454	0.192073
SST	1	2	161	0.000448527	0.0071497	0.0671055	-0.227162	-0.0613216	0.0957495	0.0305649
GRIA2	1	2	162	7.86804e-06	0.000266734	0.068224	-0.377828	-0.409063	-0.104993	-0.183435
PEA15	1	2	162	4.87274e-05	0.00122859	0.316192	0.0787445	0.224977	0.289361	-0.0759592
PEX5L	1	2	162	5.61869e-05	0.00137221	0.117981	0.0853601	0.0745539	-0.00249301	0.135154
ACOT11	1	2	163	1.08928e-08	8.07297e-07	-0.0221438	-0.462431	-0.208067	-0.175629	-0.297314
LMNA	1	2	163	5.69389e-05	0.00138662	0.0364351	0.02428	0.0599953	0.0210072	0.169108
TMED7	1	2	163	0.000908881	0.0122617	0.0657182	0.0757209	0.04954	0.133024	0.0368718
RASA4	1	2	164	1.53682e-08	1.12437e-06	0.0106519	-0.564639	-0.103793	0.0432064	-0.449658
HSF4	1	2	164	7.54403e-07	3.28636e-05	-0.150657	-0.384804	-0.327159	-0.0594302	-0.248879
ATP6V1B2	1	2	164	5.35712e-05	0.00132343	0.231015	0.202281	0.11597	0.18121	0.228883
THAP11	1	2	164	5.71483e-05	0.00138777	0.0691299	0.0932026	0.0830668	0.104309	0.131914
NSMCE1	1	2	164	0.000920484	0.0123695	0.0141085	0.0318496	-0.076161	0.0893356	-0.0078572
VEGFA	1	2	165	5.54737e-05	0.00136062	-0.362412	0.00738225	0.118451	0.163485	0.209521
CMBL	1	2	165	5.74561e-05	0.0013913	0.0747321	0.105153	0.0750988	0.110366	0.126894
NPIPB13	1	2	166	1.66204e-08	1.19839e-06	-0.00409506	-0.573405	-0.220583	-0.127589	-0.424797
TM7SF2	1	2	166	9.54057e-06	0.000311113	0.00501759	-0.114368	-0.289962	-0.031846	-0.255264
MAD2L2	1	2	166	5.83491e-05	0.00140894	0.0154322	-0.0140553	0.027999	0.0251418	0.10113
C19orf53	1	2	166	0.000999989	0.0131542	0.0426264	0.20033	0.0180242	0.287733	-0.189421
ATP2B1	1	2	167	6.06766e-05	0.00145692	0.239817	0.217343	0.0159428	0.154708	0.342628
FXYD6	1	2	167	6.25369e-05	0.00148906	0.239952	0.139258	0.0352635	0.140724	0.0958909
SUPT4H1	1	2	167	0.00100039	0.0131542	0.0396104	0.0632899	-0.0162374	0.140716	0.11267
SLC25A18	1	2	168	1.68236e-08	1.2051e-06	-0.077333	-0.623939	-0.280034	-0.0862016	-0.444598
HLA-DRA	1	2	168	3.14312e-08	2.08567e-06	0.042893	0.252242	0.217116	0.134621	0.20407
SLC2A8	1	2	168	6.23822e-05	0.00148744	0.0292176	0.0218355	0.0360056	0.0207512	0.10176
PPP1R9B	1	2	168	6.41004e-05	0.00151905	0.158442	0.0597766	0.103956	0.0349577	0.154721
DDX24	1	2	168	0.000180191	0.00343144	0.265344	0.0779986	-0.00771894	0.347726	0.290007
RPL18A	1	2	169	1.70984e-08	1.21969e-06	0.291289	0.549552	0.297686	0.180557	0.435093
RNF6	1	2	169	6.28704e-05	0.00149492	0.0519856	0.0520327	0.0237386	0.0154648	0.0900317
TF	1	2	169	6.42834e-05	0.00151905	0.137781	0.0939466	0.122851	0.000572226	-0.0496497
AC239868.2	1	2	169	0.0010876	0.0141165	-0.0273024	0.105384	0.065927	0.125088	0.102377
LINC00685	1	2	170	2.08474e-08	1.46876e-06	0.0367458	-0.477684	-0.187866	-0.215496	-0.242022
C2orf82	1	2	170	6.43287e-05	0.00151905	0.0459034	-0.214248	-0.245048	-0.0216617	-0.77777
RPL6	1	2	171	2.10985e-08	1.48035e-06	0.268449	0.544515	0.26886	0.219944	0.147145
CD9	1	2	171	1.17933e-05	0.000372511	0.0937553	0.23665	0.234341	0.132561	0.138803
FNDC4	1	2	171	6.46593e-05	0.00152475	0.0085832	0.0375491	-0.022988	0.0369096	0.146825
PACSIN1	1	2	171	6.68489e-05	0.00156628	0.149859	0.0797707	0.0515621	0.102095	0.137806
LHFPL4	1	2	171	0.00111904	0.0143937	0.0708909	0.0666559	0.0839263	0.0933371	0.0622211
RPL10	1	2	172	2.47316e-08	1.72116e-06	0.226306	0.63902	0.252213	0.266824	0.11982
AASS	1	2	172	1.23329e-05	0.000386447	-0.117774	-0.203401	-0.32245	-0.290387	-0.121073
GRAMD1C	1	2	172	6.73946e-05	0.00157622	-0.268566	0.0891942	-0.0461014	-0.200971	-0.0397413
PPP2R1B	1	2	173	2.48834e-08	1.72471e-06	-0.0545395	-0.348154	-0.118668	-0.109926	-0.0966467
PDCD6IP	1	2	173	1.37106e-05	0.000422929	-0.0265324	-0.203752	-0.24901	-0.127091	-0.162784
QDPR	1	2	173	6.52876e-05	0.00153745	0.197216	0.265291	0.233316	-0.252817	0.336327
ENHO	1	2	173	6.92644e-05	0.00160896	-0.369973	0.237567	-0.234415	0.0679318	0.291243
DYNLRB1	1	2	173	0.000718146	0.0101946	0.173804	0.287455	0.160943	0.371486	-0.0344369
PFKL	1	2	174	2.52753e-08	1.7378e-06	-0.0929989	-0.45889	-0.0605671	-0.0831348	-0.0246746
SLBP	1	2	174	6.56928e-05	0.00154486	0.0165729	0.0685992	0.0780603	0.00128126	0.122961
SCG2	1	2	174	6.94544e-05	0.00160901	0.157429	0.0501143	-0.0186065	0.0605412	0.0694673
AC141586.1	1	2	175	2.30787e-05	0.000654312	0.00113248	0.175947	0.252419	0.165868	0.252411
EEF2	1	2	175	6.76451e-05	0.00157992	0.274021	0.245031	0.127532	0.244681	0.465939
CHCHD2	1	2	175	6.97709e-05	0.00161198	0.332057	0.238804	0.120891	0.27581	0.194388
TMEM11	1	2	175	0.00113872	0.014592	0.024114	0.0318586	-0.00147606	0.115375	0.102049
FOSL2	1	2	176	7.01536e-05	0.00161506	0.0770472	0.132316	0.110368	0.0450966	0.151279
CRB1	1	2	176	7.78236e-05	0.00175078	-0.240125	-0.189646	-0.227801	-0.250402	-0.171279
MRPL12	1	2	177	7.07024e-05	0.00162255	0.0641205	0.0707607	0.0546588	0.128829	0.146228
SCG5	1	2	177	7.87776e-05	0.00176991	0.218552	0.00905972	-0.0549268	0.242983	0.196937
MDM4	1	2	177	0.000943881	0.0126343	-0.230166	-0.364719	-0.39286	-0.719374	-0.353046
KCNJ6	1	2	178	3.2081e-08	2.11241e-06	0.140517	0.202115	0.107204	0.107662	0.175792
OCIAD1	1	2	178	2.59614e-05	0.000722697	-0.0360403	-0.181722	-0.324713	-0.169966	-0.0848194
BCL7B	1	2	178	7.20749e-05	0.00164912	0.0351813	0.0470128	0.0268617	0.0415949	0.119625
PTRHD1	1	2	178	0.00117581	0.0149232	0.0511286	0.0870814	0.013592	0.149503	-0.0500055
PYGB	1	2	179	3.0205e-05	0.000827375	-0.0340911	-0.220405	-0.243554	-0.19637	-0.288365
LARP6	1	2	179	7.32224e-05	0.00166698	0.0141475	0.0315555	0.00506009	0.024121	0.0953614
DLG4	1	2	179	7.93204e-05	0.00177977	0.179259	0.0994509	0.134458	-0.0276856	0.139559
RPL23	1	2	179	0.00121471	0.0152911	0.0986105	0.118877	0.0874679	0.314796	-0.0676063
EMC2	1	2	180	3.08489e-05	0.000842318	-0.124293	-0.0963431	-0.287409	0.00454592	-0.0728159
HBA2	1	2	180	7.47649e-05	0.00169309	0.0290897	0.0693084	0.0381715	0.0989592	0.13316
ARF3	1	2	180	8.17212e-05	0.00182646	0.253519	0.230702	-0.00751407	0.210519	0.157346
SF1	1	2	180	0.00115587	0.0147456	-0.181043	-0.142954	-0.298685	-0.573908	-0.244404
PSD2	1	2	181	3.81498e-08	2.48336e-06	-0.150231	-0.531191	-0.0580888	0.175602	-0.223358
POLR3H	1	2	181	8.62161e-05	0.00190209	0.00815473	0.0757884	-0.00302409	0.120196	0.18498
TSFM	1	2	181	0.00125484	0.0157153	0.037173	0.0355328	-0.0173156	0.104329	0.0681343
BNIP3	1	2	182	3.93954e-08	2.53869e-06	0.0336423	0.407669	0.23695	0.219341	0.375994
SOX2	1	2	182	8.35655e-05	0.00186039	-0.378762	0.0960965	-0.337443	-0.568053	-0.689173
NMNAT2	1	2	182	8.67345e-05	0.00191106	0.0825381	0.0421622	0.0140723	0.0322602	0.100807
DYNLL1	1	2	183	3.29913e-05	0.000883897	0.188483	0.490128	0.470338	0.410279	0.295916
EMX2	1	2	183	8.37663e-05	0.00186244	-0.435421	0.00710027	-0.349586	-0.16007	-0.553657
FOXO3	1	2	183	8.69323e-05	0.00191296	0.0307384	0.050819	0.0727694	-0.0406115	0.178078
TAGLN2	1	2	183	0.000651744	0.00954143	0.0550196	0.0588022	0.0491926	0.0692515	0.0692515
RHOT2	1	2	184	5.26879e-08	3.29203e-06	-0.0943837	-0.442898	-0.140808	-0.142418	-0.273288
RPS5	1	2	184	8.09928e-08	4.78137e-06	0.314888	0.46003	0.200358	0.308155	0.400287
ADM	1	2	184	1.02509e-05	0.000331124	-0.0278847	0.193245	0.185753	-0.0180764	0.149413
MLST8	1	2	184	0.00131036	0.0162226	0.0422909	-0.0304109	-0.0177721	0.0772528	-0.0323723
SPAG9	1	2	185	4.46431e-07	2.09395e-05	0.0326124	-0.460571	-0.334471	-0.223762	-0.301352
PRKCB	1	2	185	8.53415e-05	0.0018901	0.216589	0.218059	0.124258	0.117236	0.227393
PTMA	1	2	186	5.45478e-08	3.37133e-06	0.176105	0.592548	0.442682	0.30984	0.334333
IPCEF1	1	2	186	0.000100281	0.00217318	0.0988909	0.042632	0.0645461	0.08305	0.118186
ATP6V0B	1	2	186	0.00133265	0.0164373	0.127529	0.214915	0.0400773	0.334712	0.2322
DUSP1	1	2	187	2.8585e-07	1.41438e-05	0.197674	0.290711	0.247867	0.167639	0.135371
DDX5	1	2	187	8.59645e-05	0.00189926	-0.366528	-0.297726	-0.349739	-0.382428	-0.142242
YBX3	1	2	187	0.000101045	0.00218211	0.0816037	0.0885574	0.0952589	-0.129142	0.123995
NUDC	1	2	187	0.000676405	0.00978872	0.1134	0.240196	0.0746959	0.281413	0.174149
TMEM184B	1	2	188	1.36862e-05	0.000422929	-0.0525035	-0.363989	-0.230885	0.160624	-0.0767247
RPS8	1	2	188	4.0974e-05	0.00106445	0.329361	0.372792	0.36759	0.33492	0.154376
DYNC1I1	1	2	188	0.000101203	0.00218211	0.0885383	0.00522631	0.0141231	0.0954676	0.109764
CHST1	1	2	189	5.98593e-08	3.65997e-06	-0.000378899	-0.455631	-0.22365	-0.0411263	-0.0459866
ITPR1	1	2	189	8.77399e-05	0.00192578	0.130265	0.0531745	0.0222471	0.0465689	0.0309736
IRF3	1	2	189	0.000101594	0.00218496	0.00973101	-0.0547824	0.0303379	0.0133737	0.103108
SIAH1	1	2	189	0.00138268	0.0169272	0.0128335	0.060814	0.0288432	0.0801017	0.0290115
SERPINI1	1	2	190	8.83288e-05	0.00193622	0.276773	0.171287	-0.138624	0.185114	0.229364
SMARCA2	1	2	190	0.00010254	0.0021971	0.0276509	-0.104109	-0.0536508	-0.025772	0.232922
MED28	1	2	190	0.00140274	0.017129	0.0113023	-0.0150826	0.0228286	0.115658	-0.0752915
JMJD6	1	2	191	0.000103413	0.00220751	0.0225271	0.107164	0.0415505	0.0522053	0.133576
CTTN	1	2	191	0.00141558	0.0172489	0.00880326	-0.230711	-0.109349	-0.723732	-0.148392
MAST4	1	2	192	1.6397e-07	8.85543e-06	-0.0581158	-0.427733	-0.295126	-0.175216	-0.210629
SLC8A1	1	2	192	9.44704e-05	0.0020603	0.148306	0.123075	0.117261	0.0603128	0.155098
DTNBP1	1	2	192	0.000106484	0.00225899	-0.0186366	0.0640651	-0.0105923	0.0159836	0.116532
CD44	1	2	192	0.00146478	0.0176848	0.0436618	0.0801955	0.0768053	-0.483685	-0.0852784
MTRNR2L8	1	2	193	2.18362e-05	0.000631478	0.2011	0.229486	0.186161	0.113854	0.226257
STARD4-AS1	1	2	193	4.50337e-05	0.00114558	-0.0329254	-0.0455753	-0.158183	-0.0961657	-0.116726
TUFM	1	2	193	0.0001071	0.00226799	0.1619	0.149078	0.0512945	-0.0278945	0.396165
CIAPIN1	1	2	193	0.00151237	0.0180305	0.0122424	-0.0123192	-0.0297429	0.0605521	0.00889642
ROBO3	1	2	194	8.76276e-08	5.15527e-06	-0.186264	-0.47915	-0.138608	-0.119299	-0.376849
CLTA	1	2	194	8.1144e-05	0.00181593	0.249666	0.159616	0.254387	0.19712	0.122813
CNPPD1	1	2	194	0.000110732	0.0023289	-0.00795519	0.0617597	0.0118547	0.053482	0.111457
NIPSNAP3A	1	2	194	0.00153636	0.0182739	0.0422819	-0.0175063	-0.00688469	0.0778126	-0.0109315
MARK3	1	2	195	8.80777e-08	5.16401e-06	-0.0889861	-0.486993	-0.259948	0.0035281	-0.484253
ARRDC3	1	2	195	5.47266e-05	0.00134615	0.0867884	0.128928	0.153279	-0.257998	0.13381
SALL1	1	2	195	0.00153652	0.0182739	-0.0265892	-0.00871222	0.0453871	0.0917443	0.0606283
AC093535.2	1	2	196	9.18666e-08	5.34951e-06	-0.127141	-0.523629	-0.190457	-0.397736	-0.26838
CSRP1	1	2	196	5.70439e-05	0.0013872	-0.221878	0.162313	0.40074	0.360428	0.286271
JPH4	1	2	196	9.96746e-05	0.00216277	0.147312	0.113537	0.1014	0.146351	0.109928
VGF	1	2	196	0.0015604	0.0184235	0.0371649	-0.00846244	0.0104689	0.106892	0.0576415
ECHDC2	1	2	197	9.49435e-08	5.47284e-06	-0.155828	-0.522684	-0.155163	-0.376137	-0.533771
YWHAB	1	2	197	0.000102394	0.00219671	0.295028	0.263244	-0.0681647	0.25295	0.184038
ACTR3	1	2	197	0.000120117	0.00250171	0.0675496	0.0574118	0.00568976	-0.0360838	0.124082
HMGA1	1	2	197	0.000122281	0.00251919	0.0467451	0.0565804	0.0491929	0.099783	0.109793
LRP1	1	2	198	9.53222e-08	5.47623e-06	-0.126018	-0.536379	-0.176679	-0.210324	-0.222622
LDHD	1	2	198	5.73686e-05	0.00139115	-0.00907728	-0.146794	-0.186623	-0.023419	-0.1554
CST3	1	2	198	0.000103556	0.00220781	-0.400029	-0.0550077	-0.403326	0.253834	-0.596007
HBA1	1	2	198	0.000121305	0.00250995	0.0107127	0.0560824	0.0246084	0.061815	0.119027
SH3BGRL3	1	2	198	0.000574605	0.00868247	0.172404	0.241729	0.210213	0.260182	0.209184
NTNG2	1	2	199	9.69192e-08	5.54935e-06	0.00863596	-0.370514	-0.226409	-0.148615	-0.444193
OLFM2	1	2	199	6.0376e-05	0.00145378	-0.0484491	-0.295684	-0.303802	0.121976	0.0358468
NOMO2	1	2	199	0.00011	0.00231636	0.155323	0.0728747	0.0421029	0.147351	0.0700415
UBLCP1	1	2	199	0.00159387	0.0187026	0.0369264	0.0424978	-0.0566481	0.0659085	-0.0449962
DCAF8	1	2	200	6.8104e-05	0.00158631	-0.0471575	-0.165348	-0.240813	-0.00516895	-0.0349947
HLA-B	1	2	200	0.000110979	0.00233124	0.254261	0.210152	0.0882025	-0.24575	0.0403719
NASP	1	2	201	1.01684e-07	5.76436e-06	-0.136774	-0.487852	-0.300309	0.0438418	-0.17122
BRINP2	1	2	201	6.90836e-05	0.00160694	-0.0196953	-0.166615	-0.168487	-0.0814874	-0.0763015
AC006480.2	1	2	201	0.000187656	0.00354991	0.0298386	-0.267238	-0.0828343	-0.4489	-0.0192043
ENTPD1	1	2	202	7.2149e-05	0.00164912	-0.0175415	-0.180983	-0.226413	-0.164227	-0.0517464
ETFRF1	1	2	202	0.00169092	0.0195731	0.0155225	0.047265	0.0646452	0.0917621	0.0258231
WASHC1	1	2	203	1.26459e-07	7.05895e-06	-0.0517042	-0.444599	-0.284368	-0.170459	-0.204183
TMED4	1	2	203	7.34062e-05	0.00166894	-0.180627	0.00852934	-0.396491	0.112693	0.266283
CALY	1	2	203	0.000121491	0.00250995	0.186075	0.00830507	-0.0599948	0.133798	-0.071577
ARHGAP44	1	2	203	0.000127998	0.00263064	0.0952896	0.0499484	0.0765082	0.082751	0.121521
CCDC28A	1	2	203	0.00169734	0.0196341	-0.00567841	-0.00116389	0.0365092	0.0908153	0.0616799
SLC27A1	1	2	204	1.26583e-07	7.05895e-06	-0.0830584	-0.447875	-0.153846	-0.0601588	-0.0559534
ITM2C	1	2	204	7.62734e-05	0.00172269	-0.219635	-0.0221992	-0.469559	-0.339515	0.540425
RBFOX1	1	2	204	0.000121539	0.00250995	0.148541	0.0748141	0.0690287	0.128979	0.141282
ANKRD49	1	2	204	0.000129256	0.00264381	0.0283311	0.0717556	0.0850398	0.0388318	0.154858
MEG8	1	2	204	0.00173865	0.0199977	0.0377162	0.0710313	0.0313822	0.0899679	0.058744
RPL28	1	2	205	1.28627e-07	7.14967e-06	0.34882	0.522838	0.106666	-0.231804	0.144575
CCS	1	2	205	3.17184e-06	0.000119345	-0.107825	-0.3705	-0.261949	-0.155362	-0.419463
CDC5L	1	2	205	0.000131245	0.00267172	0.00467073	0.00787853	-0.0176783	-0.0344366	0.0875942
AGGF1	1	2	205	0.00179282	0.0204242	-0.0298508	-0.0481138	-0.0673675	0.0840775	0.016075
FO538757.1	1	2	206	1.3576e-07	7.52172e-06	-0.0692338	-0.3646	-0.242013	-0.153991	-0.246285
INTU	1	2	206	1.76083e-06	7.10977e-05	-0.055713	-0.433318	-0.326449	-0.249031	-0.222775
FRYL	1	2	206	0.000133816	0.00270795	0.0103404	0.00564692	-0.00276209	-0.0555819	0.119515
NDUFB10	1	2	206	0.00180144	0.0205058	0.165822	0.147845	0.049635	0.324543	0.0032127
GTF2IP20	1	2	207	7.97677e-05	0.00178746	-0.0623124	-0.193146	-0.193441	-0.0555821	-0.0575602
FMR1	1	2	207	0.000137739	0.00277423	0.070273	0.0743	0.0450127	0.041108	0.123342
TPI1	1	2	208	1.40943e-07	7.75869e-06	0.282974	0.578623	0.338909	0.499767	0.532662
AL139246.5	1	2	208	3.1142e-06	0.000118007	0.00283236	-0.270077	-0.175492	0.00550085	-0.0889082
EMID1	1	2	209	1.48208e-07	8.10648e-06	-0.0106749	-0.380013	-0.174436	0.00523174	-0.210202
RPL18	1	2	209	5.51429e-07	2.51746e-05	0.349881	0.519939	0.314672	-0.0597188	0.585541
NOVA1	1	2	209	8.23312e-05	0.0018353	-0.178074	-0.413237	-0.442402	-0.218817	-0.230029
DCK	1	2	209	0.00188073	0.021281	0.0315063	0.0521181	0.0393005	0.0865896	0.0246809
SFPQ	1	2	210	1.56448e-07	8.52988e-06	0.000324905	-0.50299	-0.156862	-0.249703	-0.312116
FJX1	1	2	210	8.51825e-05	0.00188902	-0.00569591	-0.117929	-0.176086	0.00411996	-0.0132292
TSPO	1	2	210	0.000141459	0.00283249	0.0832204	0.161065	0.0883346	0.089058	0.179126
JUND	1	2	210	0.00015276	0.00302342	0.207076	0.100801	0.137849	-0.0197442	-0.162965
RGS5	1	2	210	0.000946194	0.0126553	0.0615134	0.0278957	0.0183409	0.0916591	0.0916591
SELENOW	1	2	211	1.62457e-07	8.80148e-06	0.190723	0.6508	0.270032	0.543164	0.646731
AL136380.1	1	2	211	0.000142487	0.00284974	0.0607332	0.0712532	0.0625196	0.0385958	0.111813
ARHGDIG	1	2	211	0.000156752	0.00308493	0.198767	-0.0107487	0.0136149	0.178872	0.0783474
MRPL28	1	2	211	0.0019081	0.0214771	0.0472938	0.0509443	0.00300607	0.137474	0.107005
RAB3GAP1	1	2	212	0.000143209	0.0028575	0.0279656	-0.0203449	0.0286975	-0.0538244	0.114813
RYR2	1	2	212	0.000162756	0.00316712	0.0919499	0.0705748	0.0401737	0.0705557	0.085474
ARHGEF1	1	2	213	1.67648e-07	8.99578e-06	-0.00853769	-0.345627	-0.128614	0.0225319	-0.134074
HSPA4	1	2	213	3.84738e-07	1.82457e-05	0.213489	0.303869	0.187159	0.104878	0.296365
GABRB2	1	2	213	2.67457e-05	0.000737338	0.153071	0.171333	0.0947207	0.0106122	0.174068
EGLN3	1	2	214	1.7351e-07	9.22515e-06	-0.36937	0.520621	0.213654	0.393061	0.495977
SLC38A2	1	2	214	3.31413e-05	0.000885687	0.0433723	0.251848	0.241004	0.116733	0.0562265
IFNAR1	1	2	214	0.000150271	0.00298834	0.0603022	-0.0109094	0.0400514	-0.000570091	0.11694
ACTG1	1	2	214	0.000165801	0.00322191	0.35635	0.115883	-0.317192	0.0291153	-0.029738
CSTB	1	2	214	0.00196797	0.0220207	0.0233527	0.155512	0.0649765	0.363602	-0.494184
RPL7A	1	2	215	6.96796e-05	0.00161198	0.315586	0.38895	0.127146	0.363958	0.105147
CDC37	1	2	215	0.00010088	0.00218211	0.0896381	-0.338513	-0.314743	0.0235906	-0.289487
DBNDD1	1	2	215	0.000152582	0.00302338	0.0756748	0.0594011	0.0150373	0.0828324	0.108131
CMC2	1	2	215	0.00199898	0.0222949	-0.0678214	-0.118616	-0.015983	-0.47329	0.0119842
CAMK2G	1	2	216	1.8152e-07	9.59144e-06	0.0144735	-0.611535	-0.210994	-0.0114072	-0.385134
FAM131B	1	2	216	0.00015712	0.00308493	0.0936166	0.0990986	0.0812514	0.0543213	0.110581
ATP5J2	1	2	216	0.0020028	0.0223228	0.0773669	0.199938	0.169398	0.362723	-0.499717
AC007969.1	1	2	217	2.02132e-07	1.05826e-05	0.227212	0.434714	0.307838	0.324096	0.0906038
TTLL4	1	2	217	0.00010753	0.00227273	-0.0445031	-0.124387	-0.201678	-0.00730551	-0.164548
SH3GL2	1	2	217	0.000187076	0.00354677	0.153405	0.124383	0.062603	0.141894	0.0600642
IL33	1	2	218	0.000108458	0.00228671	-0.0178131	-0.0435359	-0.153731	-0.0250085	-0.0662126
IPO7	1	2	218	0.000162796	0.00316712	0.0281052	0.00210034	0.0244269	0.0086736	0.102044
MIR99AHG	1	2	218	0.000188508	0.00355817	-0.372035	0.212268	-0.237481	-0.381593	0.0442426
PRR34-AS1	1	2	218	0.00203256	0.0225811	0.0193297	0.050283	0.0580202	0.0765053	0.050182
HSPD1	1	2	219	2.21617e-07	1.13936e-05	0.166116	0.363963	0.249956	0.0757064	0.274185
DOHH	1	2	219	0.000170692	0.00330571	0.0390406	0.0413178	0.0634953	0.0919075	0.106204
GALNT17	1	2	220	0.000171232	0.00331241	0.068338	0.0961631	0.081514	0.0788359	0.113037
MUM1	1	2	220	0.00205694	0.0228075	-0.217124	-0.299067	-0.119495	-0.692446	-0.283292
PGBD5	1	2	221	0.000172914	0.00333741	0.0688892	0.0402913	0.0163976	-0.0305814	0.0946456
NDUFS6	1	2	221	0.00207242	0.0229494	-0.0573494	-0.0140564	3.21224e-05	0.186685	-0.331623
MSI2	1	2	222	2.75849e-07	1.38491e-05	0.00117852	-0.596734	-0.222603	-0.0924301	-0.0282233
AC002429.2	1	2	222	8.36205e-06	0.000279606	-0.0795071	-0.314437	-0.210201	0.045714	-0.12066
AC073861.1	1	2	222	0.000176687	0.0033838	0.147197	0.106418	0.0392787	-0.140346	0.229472
DPP10	1	2	222	0.000214431	0.00394313	0.16787	0.0408725	0.088532	-0.286601	-0.602835
PRKAR2B	1	2	222	0.00207829	0.0229609	0.041636	0.0491	0.0407775	0.0802261	0.0162831
TNK2	1	2	223	2.82189e-07	1.40835e-05	0.0592229	-0.44386	-0.194662	-0.072747	-0.332813
MATR3	1	2	223	0.000177748	0.00339626	0.118436	0.122985	-0.00237483	-0.220071	0.366139
ARPP21	1	2	223	0.000217155	0.00398466	0.138171	0.125693	0.0312128	0.106792	0.118774
CNTNAP3B	1	2	223	0.00209179	0.0230298	-0.0440168	0.0138829	0.00625098	-0.432692	0.037537
ADRB1	1	2	224	0.000120299	0.00250245	-0.0865417	0.00788608	-0.326342	-0.180541	0.109204
EIPR1	1	2	224	0.000178986	0.00341228	0.0363212	0.0233207	-0.026052	0.0692228	0.118931
CPLX1	1	2	224	0.00022361	0.00408997	0.154038	0.146353	-0.0261453	0.0999585	0.108683
KIF21B	1	2	224	0.00224005	0.0243335	0.0411854	-0.141581	0.0020929	0.0735961	0.0124872
UQCR11	1	2	225	3.57493e-05	0.00094888	0.106238	0.420612	0.360218	0.431554	0.201396
COPB1	1	2	225	0.000183645	0.00349334	-0.0379218	0.0194568	-0.0286009	-0.0422816	0.103729
RUNDC3A	1	2	225	0.000225228	0.00411362	0.225436	0.0610796	-0.108327	0.111888	0.104774
BCAN	1	2	226	3.08745e-07	1.5059e-05	-0.0734677	-0.57332	-0.188958	0.0686234	-0.540211
U2SURP	1	2	226	0.000102856	0.00219837	-0.00915809	-0.390609	-0.184579	-0.574554	-0.180538
SNRPD2	1	2	226	0.000121404	0.00250995	0.134194	0.2169	0.270703	0.311677	-0.0623578
NORAD	1	2	226	0.000187361	0.00354825	0.209073	0.218391	0.139711	0.19292	0.344114
FMNL2	1	2	227	3.16254e-07	1.53814e-05	-0.213146	-0.480966	-0.310567	-0.334575	-0.237786
GLRB	1	2	227	0.00019065	0.00359068	0.0315142	-0.00907061	0.0308727	0.0273198	0.102506
DCLK1	1	2	227	0.000231226	0.0042105	0.156711	0.142718	0.123803	0.103745	0.0849404
DYNLL2	1	2	227	0.00228021	0.0245981	0.112602	0.0948166	0.0801555	0.173756	0.0858626
SPPL2B	1	2	228	3.25857e-07	1.57357e-05	0.0109272	-0.390229	-0.142959	-0.0862782	-0.467846
CABP1	1	2	228	2.24073e-06	8.83899e-05	0.212366	0.273649	0.179944	0.223149	0.262275
ATP13A4	1	2	228	2.12623e-05	0.000622239	-0.0613433	-0.239597	-0.152278	-0.244114	-0.203164
PNMA8B	1	2	228	0.0001933	0.00362463	0.0698909	0.0618155	0.0120481	0.00683865	0.0954685
CDK9	1	2	229	3.26296e-07	1.57357e-05	-0.0191169	-0.323423	-0.13115	-0.149446	-0.081481
LYRM9	1	2	229	0.000130474	0.00265985	0.0218055	-0.0175637	-0.164662	-0.127076	-0.16434
LY6H	1	2	229	0.000239554	0.00431701	0.231744	0.122429	0.0935861	0.163992	0.169926
D2HGDH	1	2	230	3.38112e-07	1.61689e-05	-0.0347312	-0.356719	-0.116863	-0.189682	-0.249631
CCDC88A	1	2	230	8.22852e-06	0.000277116	0.0299649	-0.353982	-0.262157	-0.139905	-0.103978
XRN2	1	2	230	0.000200283	0.00373337	0.0360328	0.0143499	0.0138682	0.063834	0.0945662
ANK3	1	2	230	0.000242888	0.00435417	0.137744	0.135874	0.0198852	-0.00294303	0.142421
AL024508.2	1	2	230	0.00214421	0.0235615	-0.143141	0.0413722	0.0834267	0.0977001	0.0465228
SLC25A26	1	2	231	0.000132412	0.00268589	-0.0505469	-0.131102	-0.248919	-0.0454496	-0.293635
MAL2	1	2	231	0.000200407	0.00373337	0.0430425	0.022811	0.0233072	0.0561198	0.0860607
DEAF1	1	2	231	0.000243452	0.00435973	0.160205	0.0447112	0.0545685	0.112223	0.144439
RAPGEF5	1	2	232	3.57229e-05	0.00094888	0.106367	0.138292	0.131566	0.0952306	0.0941505
RN7SKP80	1	2	232	0.00026953	0.00477183	-0.203083	0.0904731	0.084724	-0.102573	0.125676
COX4I1	1	2	232	0.00252647	0.0265773	-0.0822286	0.162672	0.0730405	0.5126	-0.0572078
GPT	1	2	233	6.68781e-05	0.00156628	-0.0398498	-0.254723	-0.214491	0.0245603	-0.071951
ABHD6	1	2	233	0.000202705	0.00375696	0.00569552	-0.00461043	0.0516323	-0.0574771	0.0835865
LY6E	1	2	233	0.00253015	0.0265906	0.106999	0.0896367	-0.0401175	0.22039	0.0776184
IFITM3	1	2	234	3.98356e-07	1.88394e-05	0.143899	0.455084	0.163139	-0.14183	-0.492513
AL365181.3	1	2	234	0.000134537	0.00271934	-0.000670219	-0.118583	-0.180666	0.0145207	-0.0969045
CDH13	1	2	234	0.00020277	0.00375696	0.0966779	0.0740597	0.0596304	0.0363329	0.100336
SLC44A2	1	2	234	0.000270371	0.00477683	-0.264717	-0.243258	-0.200642	-0.332935	-0.251434
CSDC2	1	2	234	0.00254817	0.0266981	0.0214562	-0.0936434	-0.0651467	0.0871075	-0.00728635
FAM184A	1	2	235	4.02387e-07	1.89776e-05	-0.0713017	-0.344413	-0.221753	-0.0720474	-0.18738
B3GALT1	1	2	235	0.000135322	0.00273197	-0.160192	-0.070552	-0.287016	-0.0777732	0.0384236
RAP2A	1	2	235	0.000203648	0.00376577	0.0699321	0.0277042	-0.000952631	0.0649838	0.10272
SYNPO	1	2	236	2.30844e-05	0.000654312	0.0676649	0.138079	0.0935597	0.12016	0.104107
CTSH	1	2	236	0.000138985	0.00279603	-0.124715	-0.263395	-0.280522	-0.018637	-0.503286
CARS	1	2	236	0.000203686	0.00376577	0.032096	0.0107363	-0.0168121	0.00275333	0.0936288
ALKBH5	1	2	237	7.26951e-05	0.00165718	0.101648	0.178871	0.102912	0.0824453	0.187367
WASF1	1	2	237	9.52024e-05	0.00207362	0.156382	0.169111	0.0596659	0.0251696	0.173506
EZR	1	2	237	0.000142843	0.00285352	-0.0964228	-0.0656508	-0.326904	-0.0417908	-0.448149
HDGFL3	1	2	237	0.00263309	0.0274196	0.0495096	0.05613	0.0187969	0.152359	0.120754
EGFR	1	2	238	0.00020966	0.00386421	-0.0348744	-0.0876818	-0.0540555	-0.00764855	0.133249
GABRA1	1	2	238	0.000290491	0.00505407	0.177429	0.113681	0.0844801	0.0289853	0.149498
PLPPR2	1	2	238	0.00263587	0.0274196	0.106349	-0.0463352	0.0817301	0.150803	0.155009
PIP4K2A	1	2	239	5.37421e-07	2.47139e-05	0.174943	0.289185	0.134803	0.0282263	0.0836785
HIST1H4C	1	2	239	5.9122e-05	0.00142559	0.0565654	0.223264	0.207639	0.0417492	0.11063
MTND2P28	1	2	239	0.00010518	0.00223687	0.159701	0.188491	0.152977	0.113445	0.204437
SET	1	2	239	0.000151111	0.00300119	0.299895	0.344463	0.0727387	0.121213	0.00886144
NDUFAF2	1	2	239	0.0026462	0.027473	-0.0419629	-0.0112493	-0.0521062	0.076899	0.0337359
GALNT15	1	2	240	0.000218775	0.00401009	0.100026	0.0944621	0.0863529	0.0438597	0.104309
BNIP3L	1	2	240	0.00265284	0.0275085	0.0878471	0.149712	0.150207	0.213828	0.0929045
TRPM3	1	2	241	0.000155467	0.0030699	-0.0519979	-0.157534	-0.241474	-0.0829518	-0.0757061
ARHGEF3	1	2	241	0.000219248	0.00401447	0.0448826	0.0431147	0.0656924	0.0355518	0.081646
RTN3	1	2	241	0.00208038	0.0229609	0.261666	0.231135	0.040593	0.390946	0.295637
CLU	1	2	242	0.00031667	0.00543226	-0.334665	0.400111	0.0914776	0.3832	0.238566
AC004951.1	1	2	243	6.18568e-07	2.7795e-05	0.00673545	-0.335726	-0.116475	-0.0313523	-0.387723
TXNIP	1	2	243	2.19428e-06	8.71604e-05	0.145471	0.232687	0.194688	-0.437875	-0.0454875
PPP2R1A	1	2	243	0.000231321	0.0042105	0.186717	0.048577	-0.0377583	0.176072	0.275547
FLNA	1	2	243	0.00271562	0.0280567	0.118073	0.0270317	0.0295221	-0.473217	-0.00734929
GAN	1	2	244	6.61069e-07	2.95496e-05	-0.0212765	0.442984	0.177381	-0.49776	0.0788688
RGR	1	2	244	0.000170569	0.00330571	-0.0246936	-0.187293	-0.195589	-0.147955	-0.150775
PPP1CB	1	2	244	0.000140877	0.00282413	0.198345	0.391856	0.0220998	-0.10316	0.500009
STX1A	1	2	244	0.000325395	0.00553917	0.138314	0.0560439	-0.017491	-0.0791384	-0.00375997
Y_RNA	1	2	244	0.00276485	0.0283099	-0.0281681	-0.081758	-0.0549274	-0.377754	-0.0574503
SSPO	1	2	245	6.94774e-07	3.07886e-05	-0.0229767	-0.312688	-0.106193	-0.00184729	-0.0862508
TMEM181	1	2	245	0.000235318	0.00427216	0.0486012	0.0494877	0.0422052	0.0258495	0.0995836
ATP2A2	1	2	245	0.000333416	0.00563345	0.207947	-0.0231898	0.116037	0.193031	0.252717
TTC9	1	2	245	0.00139054	0.0169922	0.058853	0.0480147	0.0582591	0.0751953	0.0751953
SDC3	1	2	246	0.000172751	0.00333741	0.0369305	-0.220087	-0.211756	-0.0536817	-0.195805
HLA-E	1	2	246	0.000237334	0.00429965	0.153182	0.147347	0.165926	-0.160033	0.214835
CBS	1	2	247	7.27974e-07	3.20383e-05	0.00655912	-0.545935	-0.172851	0.011395	-0.283155
AL137145.2	1	2	247	0.000174526	0.00336094	0.0103334	-0.141139	-0.194478	-0.215134	-0.172491
GABRD	1	2	247	0.000237736	0.00430197	0.0263063	0.00789165	-0.0276851	0.0102431	0.0929353
TMEM161B-AS1	1	2	247	0.000354081	0.00589102	-0.210809	-0.0558689	-0.0933306	-0.0680061	-0.0645487
TFPT	1	2	247	0.00279869	0.028571	0.00696486	0.000333398	-0.015058	0.0795352	0.0570541
TSC22D3	1	2	248	7.41174e-07	3.25356e-05	0.10127	0.255654	0.115849	-0.040458	0.215095
HIPK1	1	2	248	0.000241268	0.00433344	0.0556834	0.00309217	0.0159833	-0.0819358	0.0920256
UBB	1	2	248	0.00281357	0.0286716	0.0874179	0.107879	0.0616845	0.158149	0.0411243
TMEM259	1	2	249	4.12273e-06	0.000150173	-0.00127687	-0.380032	-0.278239	-0.126217	-0.355698
ETS2	1	2	249	0.000241478	0.00433344	0.0585517	0.0302862	0.0327216	-0.00499921	0.0967767
MATK	1	2	249	0.00282636	0.0287849	0.0435406	0.0300863	0.0542321	0.0758468	0.0500335
NBPF10	1	2	250	7.6293e-07	3.31507e-05	-0.0371268	-0.367693	-0.193889	-0.145737	-0.158038
GADD45B	1	2	250	3.31615e-05	0.000885687	0.11216	0.238322	0.219168	0.0931144	0.112089
DNAJC3	1	2	250	0.000243771	0.00436087	-0.103168	0.0934324	-0.07762	-0.156806	0.316455
FGF12	1	2	250	0.000372174	0.00610894	0.1685	0.153477	-0.090646	0.142507	-0.00948805
MAPKAPK5	1	2	250	0.00284853	0.0289246	0.0557472	0.0597059	0.0193334	0.116013	0.0755239
HIP1R	1	2	251	7.91377e-07	3.42997e-05	-0.0660266	-0.527343	-0.113642	0.086412	-0.278558
RALGDS	1	2	251	8.26006e-06	0.000277279	-0.105358	-0.360249	-0.143579	-0.439904	-0.091853
DNAJB6	1	2	252	7.53685e-05	0.0017045	0.276786	0.344522	0.264794	0.312199	0.173175
HIVEP3	1	2	252	0.00024832	0.00442507	-0.00840776	0.0473343	0.0524301	-0.0722944	0.0944138
EFHC1	1	2	252	0.00291187	0.0293242	-0.0775991	-0.104168	-0.0842716	0.0789905	-0.0205725
SH3BP2	1	2	253	0.000192651	0.00361642	0.0313438	-0.196879	-0.262062	-0.00404558	-0.149989
PPP1CA	1	2	253	0.00025034	0.00445512	-0.0159743	0.000146097	0.023774	-0.0544295	0.0834682
PLCG1	1	2	254	9.51524e-07	4.07252e-05	-0.199876	-0.459245	-0.15401	-0.155865	-0.0869135
PCID2	1	2	254	0.000262516	0.00466695	0.0590954	0.0328624	0.0587922	-0.125801	0.130707
ATP1A3	1	2	254	0.000451335	0.00716638	0.198454	0.0161524	0.00503303	0.00849194	0.0515744
PYGO2	1	2	254	0.00146084	0.0176746	0.0339978	0.00328847	-0.00715222	0.0734837	0.0734837
RGS11	1	2	255	9.7107e-07	4.12524e-05	-0.0983014	-0.365245	-0.0831261	-0.0802564	-0.111801
NCALD	1	2	255	0.00293346	0.0294986	0.00842732	0.0403568	-0.0801397	0.0610497	-0.00256713
HTRA1	1	2	256	0.000136938	0.00276133	-0.0995991	-0.390958	-0.368887	0.147975	0.206274
KIAA2026	1	2	256	0.0030275	0.0301868	-0.0913433	-0.0897607	-0.0726861	-0.417662	0.0665306
FNIP1	1	2	257	1.07284e-06	4.5463e-05	0.00677776	0.392039	0.130412	-0.0575963	0.106356
DYM	1	2	257	0.000270365	0.00477683	0.00722327	0.0809014	0.0447024	0.0255552	0.0900415
ATP2B2	1	2	257	0.000436587	0.00701501	0.189865	0.19404	0.088895	0.0618497	0.224837
FBXL17	1	2	257	0.00303147	0.0302089	-0.0258516	-0.0510016	-0.0106809	0.0766823	0.0318159
RBM3	1	2	258	0.000216875	0.00398379	0.0155728	-0.171968	-0.183767	-0.0392567	-0.242953
AGAP3	1	2	258	0.000472886	0.00746845	0.151786	0.127509	0.0689812	0.0949552	0.151032
RGS4	1	2	258	0.000505169	0.007848	0.171791	0.0837093	-0.0303511	0.173435	0.141353
VSIR	1	2	259	0.000273079	0.0048197	-0.0765892	0.203389	0.22616	-0.0739324	0.320296
THG1L	1	2	259	0.00305942	0.0304519	0.0636352	0.0868852	0.0532934	0.104442	0.041073
PCYT2	1	2	260	0.00023143	0.0042105	-0.0683612	-0.134641	-0.191398	-0.0475123	-0.121763
EFEMP1	1	2	260	0.000490708	0.00767207	-0.191848	-0.148096	-0.180934	-0.325694	0.0203555
LRP11	1	2	260	0.00308054	0.0306088	0.038323	0.0174679	0.0204078	0.0697708	0.0471166
JUNB	1	2	261	1.10441e-06	4.6342e-05	0.26077	0.382347	0.214113	-0.358511	-0.830681
HMGN2	1	2	261	0.000276202	0.00485979	-0.0451163	-0.120515	-0.0680559	-0.23106	-0.553641
ELOA	1	2	261	0.000476097	0.00751224	0.0714032	0.0333733	0.0726297	0.0962775	0.104963
DNAH7	1	2	262	2.64408e-05	0.000731286	-0.0180721	-0.263562	-0.190013	-0.0147724	-0.0787803
NAGPA	1	2	262	0.000282949	0.0049683	0.00221187	-0.00265206	-0.0229101	0.0495938	0.0774214
FXYD7	1	2	262	0.000523427	0.00808118	0.159778	0.0308691	0.0292356	0.175315	0.123846
ATP6AP2	1	2	262	0.0022192	0.024153	0.20225	0.168469	0.0596143	0.303474	0.224711
GPX1	1	2	263	1.14146e-06	4.77794e-05	0.194901	0.290556	0.172746	-0.0773165	0.292026
WASH2P	1	2	263	2.90445e-05	0.000796861	-0.0595726	-0.321114	-0.27417	-0.0997308	-0.23473
DDAH1	1	2	263	0.000283242	0.00496834	0.184183	0.0615297	-0.0897759	0.197734	0.309351
ADD3	1	2	264	0.000248393	0.00442507	0.0837697	-0.372371	-0.387126	-0.21511	-0.310785
TAF3	1	2	264	0.000285392	0.00499072	0.0143544	0.0504992	0.0641934	-0.00469349	0.0894254
AC008038.1	1	2	264	0.000544852	0.00835082	0.181577	0.152359	0.139025	0.0993833	0.179729
NEO1	1	2	264	0.00314309	0.031067	-0.186248	-0.085908	-0.130646	-0.515948	0.0480516
AKT2	1	2	265	1.45776e-06	6.04283e-05	-0.035826	-0.35597	-0.129437	-0.109515	-0.160372
LUC7L2	1	2	265	0.0001986	0.00370779	0.0131761	-0.236309	-0.20701	-0.00299841	-0.371536
CORO1A	1	2	265	0.000288331	0.00503697	0.106368	0.0557621	0.0158266	0.0845914	0.126165
BMPR1B	1	2	265	0.000545705	0.00835642	-0.319552	-0.0913521	-0.217616	-0.403262	-0.206875
PSMB3	1	2	265	0.00316056	0.0311867	0.10564	0.134229	-0.0652898	0.193332	0.118991
PHGDH	1	2	266	1.46478e-06	6.05727e-05	0.0598901	0.372511	0.126976	0.0403013	0.300351
RPS19BP1	1	2	266	0.000235849	0.00427727	0.0830484	0.266666	0.26051	0.160594	0.227443
EPN1	1	2	266	0.000289439	0.00504565	0.0826918	0.0830628	-0.0126788	0.136688	0.163648
TCEAL5	1	2	266	0.00318243	0.0313302	0.0817163	-0.0257449	-0.0290612	0.0990021	-0.0731266
POU2F1	1	2	267	1.51483e-06	6.23413e-05	-0.0838923	-0.370235	-0.180915	0.0479356	-0.0423154
SCN1A	1	2	267	0.000289713	0.00504565	0.0417139	0.0110506	0.0258318	0.042201	0.0821199
PNMA6A	1	2	267	0.00325453	0.0318641	0.0450636	-0.0121756	-0.0182847	0.0821064	0.0351178
GABRA2	1	2	268	2.40469e-05	0.00067489	-0.191606	-0.358505	-0.276679	-0.140148	-0.164009
COA6	1	2	268	0.00329889	0.032199	-0.0968721	0.0286763	-0.00164063	0.0979609	0.0174873
NEK1	1	2	269	1.55201e-06	6.35654e-05	-0.0766307	-0.301876	-0.109095	-0.0709426	-0.0987027
SLC2A13	1	2	269	0.00015029	0.00298834	0.0761808	0.111707	0.0384067	0.0323839	0.111707
DSTN	1	2	269	0.000559937	0.00851343	0.248715	0.198346	0.120822	0.298637	0.081119
MCRS1	1	2	269	0.00334301	0.0325184	0.0205713	-0.0378713	0.0292983	0.077088	-0.0239341
MYBPC1	1	2	270	1.66014e-06	6.76195e-05	-0.0652447	0.356584	0.278506	0.133908	0.0353125
TIMP3	1	2	270	0.000267597	0.00474251	-0.0799538	-0.240101	-0.267984	-0.031848	0.0716024
RPS6KB1	1	2	270	0.000301391	0.0052172	0.0308005	0.0275104	0.0658482	-0.0278589	0.0952198
SGSM2	1	2	271	1.66284e-06	6.76195e-05	-0.024147	-0.372576	-0.221689	-0.313172	-0.187998
SNX1	1	2	271	0.000302364	0.00522348	0.0468152	-0.00898586	0.032343	0.0692683	0.0913668
SEC62	1	2	271	0.000570431	0.00864228	0.338421	0.318507	-0.138791	0.129672	0.446591
ZMPSTE24	1	2	271	0.00339461	0.0328836	0.0367088	0.0514669	7.88677e-05	0.0855273	0.0396032
CTXN1	1	2	272	0.000607402	0.00904236	0.187426	0.123228	-0.0661413	-0.0219354	0.216055
DAGLB	1	2	272	0.00342495	0.0330073	0.0656049	0.0253825	0.0665218	0.0821758	-0.0213599
KLKB1	1	2	273	1.73171e-06	7.01698e-05	-0.00169473	-0.274494	-0.0780035	-0.0174482	-0.173657
RGL2	1	2	273	3.19557e-06	0.000119974	-0.20364	-0.376304	-0.154953	-0.177121	-0.152722
FGFR2	1	2	273	5.78689e-05	0.00139932	-0.0798511	-0.310038	-0.250894	-0.170371	-0.101398
LARP7	1	2	273	0.000309243	0.00532085	0.0308764	0.0843768	0.0568774	0.005725	0.229088
2019-09-03	1	2	273	0.00129352	0.0160821	0.160554	0.119566	0.0196732	0.174916	0.168988
CLDND2	1	2	274	0.000305129	0.00525533	-0.0646822	-0.0994221	-0.178508	0.0141185	-0.130976
SIRT2	1	2	274	0.000312157	0.00536022	0.0824736	0.0694477	0.0529097	0.128199	0.241161
SLIT2	1	2	274	0.000628302	0.00928889	0.111102	0.0785276	0.0322663	0.0854929	0.073485
PAQR3	1	2	274	0.00172614	0.0199	0.00678686	0.0544252	-0.0121437	0.0544252	-0.0297447
AC126755.2	1	2	275	1.77461e-06	7.14854e-05	-0.0841301	-0.35423	-0.0589941	-0.135205	-0.261409
EEF1A2	1	2	275	0.000639981	0.0094047	0.177192	0.145219	0.16092	0.0909771	0.219852
INA	1	2	275	0.00348995	0.0334187	0.0620705	0.0398068	0.0424157	0.0869876	0.0150472
RAP1GAP	1	2	276	0.000318645	0.0054552	0.0150564	-0.00951859	0.0115776	-0.0373557	0.0950217
TMEM59L	1	2	276	0.000322354	0.00551318	0.0974621	-0.0452765	-0.326633	-0.0789415	-0.0916632
ATP6V1F	1	2	276	0.000662943	0.00965101	0.23344	0.1188	-0.0299113	0.257884	-0.00611081
MRAS	1	2	276	0.00349532	0.0334301	-0.138695	0.103473	0.10608	0.31282	0.240989
TESPA1	1	2	277	0.000161735	0.00315364	0.138565	0.213679	0.202971	0.129971	0.225265
ZBTB43	1	2	277	0.000669929	0.00971965	-0.151201	-0.119186	-0.117342	-0.238468	0.036021
SLC25A3	1	2	278	0.000324112	0.00553221	0.0496197	0.0188489	-0.315331	0.13544	0.090303
ENPP4	1	2	278	0.000325491	0.00553917	0.0264264	0.0790862	0.0616394	-0.0473674	0.108502
MKL2	1	2	278	0.000685708	0.00987328	0.141872	0.100461	0.0809197	-0.0394914	0.143581
ELOB	1	2	278	0.000833823	0.0115307	0.295966	0.206781	0.0308957	0.416105	-0.136437
BGN	1	2	279	0.00032792	0.00556944	0.103243	0.0901832	0.0970698	0.078253	0.128348
SELENOS	1	2	279	0.000329216	0.00558037	-0.036637	-0.0199628	-0.249279	-0.0546775	0.0986466
HAGHL	1	2	279	0.000697585	0.0100274	-0.211472	-0.132516	-0.240796	-0.0657438	-0.129858
SF3B3	1	2	279	0.00351089	0.0335229	0.069117	-0.00973968	0.0715869	0.112414	0.0311918
FKBP5	1	2	280	0.000333663	0.00563345	-0.0517185	0.0596823	0.121025	-0.31093	0.103566
MRPL36	1	2	280	0.00351819	0.0335551	0.0464792	0.109767	0.0194517	0.155488	-0.0319086
SLC15A2	1	2	281	2.22858e-06	8.81139e-05	-0.0142243	-0.363068	-0.172928	0.0448421	-0.143202
CARMIL2	1	2	281	0.000334814	0.00564711	0.0829223	0.0371955	0.0104979	0.0259575	0.0883441
RACK1	1	2	281	0.000704571	0.0101024	0.252659	0.270385	0.0794156	0.203756	0.153823
GPATCH11	1	2	281	0.00357707	0.0339277	0.0717033	0.0786226	0.0532359	0.0868594	0.0764897
THSD1	1	2	282	0.000336645	0.00566259	-0.0523918	-0.106878	-0.157994	0.0167836	-0.257888
2019-09-07	1	2	282	0.000339524	0.0056931	0.089038	0.12133	-0.111344	0.0424458	0.528182
NPTX1	1	2	282	0.000352937	0.00588342	0.141052	0.145245	0.0801092	0.0326722	0.130892
CBR4	1	2	282	0.00359933	0.0340915	-0.154837	0.0443078	-0.155323	-0.448357	0.079097
STMN3	1	2	283	0.000707137	0.0101138	0.190786	0.143515	-0.0382447	0.174558	0.232133
SP3	1	2	283	0.00364016	0.0343737	0.0384223	0.014477	0.00853185	0.0660806	0.0343214
C12orf29	1	2	284	0.000347968	0.00580624	0.0250551	0.0497685	0.0491569	-0.0461401	0.101335
HPCA	1	2	284	0.000713761	0.0101743	0.189528	0.197264	0.0366322	0.108172	0.126719
TTTY15	1	2	285	0.000359151	0.00595801	0.0129191	0.0129191	-0.154087	-0.205576	0.0129191
C16orf52	1	2	285	0.000714444	0.0101743	0.122049	0.0607232	0.0546311	0.0725579	-0.0237325
GAPDHP65	1	2	285	0.00365238	0.0344406	0.0276866	0.0455158	0.00378759	0.0616719	0.0186311
SLC25A5	1	2	286	0.000362695	0.00600516	-0.105617	-0.137156	-0.29586	-0.0012497	-0.128486
FAM189A2	1	2	286	0.00366945	0.0344791	-0.113892	-0.149072	-0.108466	-0.491026	-0.429946
FAM219A	1	2	287	0.000358753	0.00595719	0.0661043	0.00326913	0.00211128	0.0288317	0.106482
CYP4V2	1	2	287	0.000367434	0.00606019	-0.00832967	-0.167102	-0.192577	-0.0233051	-0.0892904
RHOA	1	2	287	0.000717092	0.0101946	0.207649	0.218417	0.164836	0.0745084	0.125086
ATP9A	1	2	287	0.00367661	0.0345085	0.115267	0.0477826	-0.00300309	0.156299	0.10962
DNAJA1	1	2	288	9.32129e-05	0.00203546	0.0889535	0.306585	0.268607	0.240973	0.325667
AP000769.1	1	2	288	0.000361449	0.00599033	-0.0852972	0.138539	0.130398	0.223148	0.26281
NSF	1	2	288	0.000722639	0.0102414	0.171269	0.100368	-0.0459793	0.135128	0.188747
ANO8	1	2	289	2.83707e-06	0.000108903	-0.0191384	-0.308276	-0.0651427	-0.0377856	-0.229064
MIR100HG	1	2	289	0.00192769	0.0216549	-0.0428247	-0.135376	-0.300652	-0.599601	0.0213795
TMEM33	1	2	290	2.88618e-06	0.00011054	0.0488417	0.298082	0.0672918	0.149942	0.285434
INTS6	1	2	290	0.000363661	0.00601519	-0.0484767	0.221141	0.0951067	-0.149605	0.311285
PPP1R14A	1	2	290	0.000726005	0.0102806	0.120089	0.0995952	0.0938167	-0.154894	0.115782
CD99	1	2	291	3.03009e-06	0.000115793	0.117144	0.2451	0.0438496	-0.0994393	0.0107592
SDHB	1	2	291	0.000369993	0.00609065	0.153769	0.158532	0.0879126	0.105311	0.202545
MXD4	1	2	292	3.09677e-06	0.000118007	0.0503541	-0.397689	-0.0603451	-0.164624	-0.182391
NRXN1	1	2	292	0.000188974	0.00356303	0.0327021	-0.42179	-0.351855	-0.00561224	0.0216184
PTER	1	2	293	0.000370648	0.00609557	0.0637162	0.0759942	0.00216126	0.0456227	0.0846322
TMEM175	1	2	293	0.000383561	0.00626581	-0.0596286	-0.194822	-0.247933	-0.233106	-0.19831
AC069208.1	1	2	293	0.0007598	0.0106972	-0.150418	-0.0859592	-0.163535	-0.183119	-0.0195936
AC093323.1	1	2	293	0.00388383	0.0359606	0.0423014	-0.00767113	0.0035792	0.0608197	0.00840893
INPP5B	1	2	294	7.20369e-05	0.00164912	-0.145798	-0.26248	-0.171356	-0.246603	-0.0343372
SPRYD7	1	2	294	0.000377719	0.00618216	0.0150315	0.0622715	0.0168594	0.0435434	0.107661
SRGAP2	1	2	294	0.000209344	0.00386421	0.0998426	0.136219	0.134118	0.0250012	0.130211
DKK3	1	2	294	0.00388814	0.0359811	0.184852	0.0672014	-0.00124546	0.37481	0.267463
NADK2	1	2	295	0.00039569	0.00645163	-0.100735	-0.13793	-0.335211	-0.208765	-0.130421
KMT2E	1	2	295	0.00389392	0.0359993	0.00593022	0.206508	0.145249	-0.567867	0.09841
ZNF98	1	2	296	0.000402702	0.00655348	-0.0147831	-0.130479	-0.14309	0.0198671	-0.0286269
CNOT8	1	2	296	0.000403546	0.00655508	0.0505287	0.0465252	0.052374	0.0815524	0.095274
ZFP36	1	2	296	0.00349786	0.0334357	0.0325424	0.101606	0.121906	-0.459774	0.1256
RN7SKP71	1	2	297	0.000403566	0.00655508	-0.154351	0.11046	0.0874477	-0.135052	0.15642
DMD	1	2	297	0.000421063	0.00680056	-0.0232822	-0.0728844	-0.209345	-0.27947	-0.140503
DGKB	1	2	297	0.00395949	0.0364247	0.0138905	0.0352912	0.000575857	0.0626541	-0.0070702
PAFAH1B2	1	2	298	3.27744e-06	0.000121978	0.174009	0.3125	0.183313	-0.137392	0.265032
C16orf72	1	2	298	0.000430081	0.00692661	0.119163	0.15187	0.129937	-0.0198381	0.180759
TMEM9	1	2	298	0.00397301	0.0364407	0.0921389	0.0288533	-0.0408406	0.21241	0.0442166
RPLP0	1	2	299	2.57614e-05	0.000718297	0.15668	0.3288	0.168705	0.0617686	0.36812
CLDN10	1	2	299	0.000839102	0.0115478	-0.2593	-0.00241483	-0.276214	0.0526864	-0.169221
EPHX4	1	2	299	0.0040039	0.0366561	0.0376508	0.0488928	0.0240995	0.0701977	0.0384385
AHSA2	1	2	300	3.99905e-06	0.00014629	-0.1896	-0.390978	-0.0164759	-0.0842601	-0.333455
GABBR2	1	2	300	0.000434576	0.00699243	0.109894	0.0568805	0.0243661	0.128039	0.145303
AP001160.2	1	2	300	0.00200875	0.0223601	0.00936547	0.0290303	0.0375896	0.0631092	0.0631092
MFSD10	1	2	301	0.00086106	0.0117742	-0.172027	-0.105718	-0.0906933	-0.0222569	-0.0249036
KPTN	1	2	301	0.00407988	0.0372322	-0.053839	-0.00573476	0.00515457	0.0673014	0.0414881
TSC2	1	2	302	7.0419e-06	0.000245035	-0.0267674	-0.314565	-0.200485	-0.0311066	-0.219882
HAT1	1	2	302	0.000440592	0.00705929	-0.0342418	0.038983	-0.00226134	-0.0861345	0.0835588
SCYL1	1	2	302	0.00408928	0.037298	0.0668903	-0.0953061	-0.0839352	0.136452	0.0239455
SH2B1	1	2	303	4.1389e-06	0.000150442	-0.0560254	-0.346853	-0.197795	0.069125	-0.284732
BAMBI	1	2	303	0.000186792	0.00354677	0.0875759	0.124511	0.103039	0.10763	0.0547163
TWISTNB	1	2	303	0.000441206	0.00705929	0.0206825	-0.0231591	-0.00858569	0.0161774	0.066343
FBXL16	1	2	303	0.000867632	0.0118452	0.145429	0.114098	0.0422715	0.0953204	0.130745
RPS26	1	2	304	0.000176682	0.0033838	0.289651	0.362744	0.186123	0.122286	0.0390606
TMEM94	1	2	305	4.37537e-06	0.0001587	-0.0933421	-0.333626	-0.167776	0.00296729	-0.276303
TRMT13	1	2	305	0.000449409	0.007153	0.00938144	0.0851325	-0.00409867	0.139682	0.175846
PRPSAP1	1	2	305	0.000534484	0.00821398	0.0501607	0.0406489	0.153009	0.0396802	0.101308
C1QBP	1	2	305	0.000561079	0.00852322	0.194262	0.208572	0.104548	0.102226	0.0303521
PSMB6	1	2	305	0.00412018	0.03748	0.0104655	0.155345	-0.065949	0.229104	-0.0357715
EXOSC10	1	2	306	0.000451547	0.00716638	-0.0267835	-0.108394	-0.0636647	-0.100749	0.102066
FUS	1	2	306	0.000551817	0.00843492	-0.0205991	-0.0289469	-0.248711	-0.414086	-0.0525731
METTL7A	1	2	306	0.000869379	0.0118596	-0.285869	-0.0712151	-0.107335	-0.170207	0.172756
TRNT1	1	2	306	0.00415006	0.0376519	0.0141999	0.0232953	0.0231794	0.0653942	0.0388856
ALDH2	1	2	307	4.66479e-06	0.00016784	0.0274189	0.430109	0.255505	0.155648	0.268274
CPSF7	1	2	307	0.000191314	0.00359923	0.0106719	-0.271017	-0.214333	-0.133348	-0.254298
BTBD6	1	2	307	0.000464265	0.00734586	0.0591158	0.0792358	0.0403668	0.0622424	0.088639
APLNR	1	2	307	0.00044736	0.00713774	0.106053	0.109571	0.0979813	-0.116391	-0.15456
FABP3	1	2	307	0.00140992	0.0171921	0.12503	0.118399	-0.00757498	0.139738	-0.0763707
EIF4G2	1	2	308	0.000900797	0.0122007	0.215716	0.159977	0.120782	0.203311	0.197405
TGM2	1	2	308	0.00214161	0.023548	0.0675691	0.0706741	0.0743839	0.077061	0.077061
RAB40B	1	2	309	0.000477436	0.00752565	0.0897659	0.141332	0.0685033	0.134975	0.212715
GLUD1	1	2	309	0.000544519	0.00835082	-0.117011	-0.360702	-0.353357	0.165803	-0.105498
HDDC2	1	2	309	0.000904133	0.0122234	-0.239419	-0.0514988	-0.038506	0.164197	0.0214753
COMT	1	2	310	5.76645e-06	0.000204817	0.00435747	0.297938	0.148476	0.0950743	0.134459
ATP5A1	1	2	310	0.000477951	0.00752565	0.0473855	0.0119826	-0.122229	-0.0679333	0.331747
SCAMP5	1	2	310	0.000910631	0.0122707	0.130374	0.0454703	0.0361549	0.0481487	0.126417
ATOH8	1	2	310	0.00448045	0.0399298	0.0146508	0.0842054	0.0682315	0.0891842	0.00955577
TCP1	1	2	311	0.000478265	0.00752565	0.0791694	0.12907	0.137211	0.0574353	0.206375
PPA1	1	2	311	0.000626936	0.00927671	0.222872	0.241764	0.135777	0.0334274	0.0670687
GSTM2	1	2	311	0.00452953	0.0402837	0.0209248	-0.236798	-0.115779	0.300206	-0.338827
HNRNPH1	1	2	312	0.000274173	0.00482905	-0.438234	0.498547	0.191282	-0.763693	0.367118
MT1XP1	1	2	312	0.000614864	0.00912173	0.021132	0.0811389	0.101516	0.0425311	0.0893088
FBXO25	1	2	312	0.00453645	0.0402878	-0.01789	-0.0593335	-0.0472446	0.0499195	-0.0271212
DLGAP1	1	2	313	0.000483774	0.00759836	0.0133899	0.0647519	0.0292734	-0.0263904	0.101464
CNRIP1	1	2	313	0.00453708	0.0402878	0.100263	0.063728	-0.0106454	0.130837	-0.0340019
AC016831.1	1	2	314	1.9859e-05	0.000587195	0.0135286	0.253972	0.218434	0.0334978	0.195099
LGI3	1	2	314	0.000485118	0.00760552	0.0345924	0.0614571	0.00420897	-0.0326024	0.0711819
ANKRD10	1	2	314	0.00455322	0.0403683	0.00946877	0.137921	-0.000562959	-0.52346	0.0652522
MAGED4B	1	2	315	6.50381e-06	0.000228635	0.0692683	0.235525	0.107739	0.109117	0.191743
GPR22	1	2	315	0.000486367	0.00761344	0.0427491	0.0680505	0.0422654	-0.0995244	0.0870139
MAPK10	1	2	315	0.000644975	0.00946522	-0.149403	0.0299626	-0.377695	-0.351035	0.151576
LDB2	1	2	315	0.000947185	0.0126587	0.1023	0.0368295	0.0411044	0.0117102	0.0206369
ARHGEF10	1	2	315	0.00465245	0.0410144	-0.0139634	0.0613025	0.180436	-0.567193	0.069059
PIANP	1	2	316	0.000486513	0.00761344	0.0391784	0.0197007	-0.034983	-0.0270439	0.0626974
SRSF6	1	2	316	0.000649034	0.00951323	-0.201314	-0.190176	-0.330394	-0.235657	-0.0438691
CELF4	1	2	316	0.000951273	0.0126935	0.180936	0.155337	0.128549	0.0967679	0.20534
TPD52	1	2	316	0.00470875	0.041468	0.0784867	0.102157	0.0200809	0.115735	0.0944697
LSM10	1	2	317	0.000160995	0.0031428	0.048667	0.164643	0.0607964	0.120013	0.17238
BEX2	1	2	317	0.000652629	0.00954143	0.101165	0.00727503	-0.267815	0.0977192	-0.165128
MAP2K1	1	2	317	0.0048059	0.0421501	0.0512625	0.0843129	-0.00470705	0.125145	0.0205296
SELENOM	1	2	318	7.26304e-06	0.000250425	0.144034	0.335371	0.173924	0.153734	0.328886
CHM	1	2	318	0.000502388	0.00781899	0.077146	0.0544825	0.0543777	-0.039822	0.101433
HGSNAT	1	2	318	0.000656337	0.00958745	-0.0258667	-0.137183	-0.152858	-0.0601211	-0.131748
CAMKK2	1	2	318	0.00095962	0.0127651	0.111774	0.0615617	0.0824392	0.027328	0.117805
IFITM2	1	2	319	7.29605e-06	0.00025082	0.0592904	0.201241	0.0974661	-0.0816576	0.120967
RPL5P34	1	2	319	0.000509355	0.00789869	0.0694767	0.0581317	0.0422063	0.0449251	0.095337
DLL1	1	2	319	0.000663719	0.0096541	0.0329207	0.124807	0.154951	0.0983336	0.0623659
NRN1	1	2	319	0.000966164	0.0128223	0.139081	0.0403077	-0.0910869	0.150558	0.0234112
SWI5	1	2	319	0.00489645	0.0426819	-0.00480076	-0.000514746	0.0065254	0.0558397	0.00283858
CRY2	1	2	320	7.37123e-06	0.000252897	-0.0103227	-0.295647	-0.0963777	-0.0263947	-0.0394674
TMEM191A	1	2	320	0.000530105	0.00816133	0.0632237	0.0555219	0.0669825	0.0808899	0.105752
BTG1	1	2	320	0.000336712	0.00566259	0.0184514	0.178847	0.208562	0.0841129	0.253098
MCRIP2	1	2	320	0.000652553	0.00954143	-0.0345363	0.102701	0.185989	0.230801	0.260505
NBPF25P	1	2	321	7.41455e-06	0.000253874	-0.0541959	-0.280096	-0.0396847	-0.289604	-0.25676
ARHGEF4	1	2	321	0.000544069	0.00835082	0.0880868	-0.203962	-0.0252231	-0.123307	-0.683155
RNF19A	1	2	321	0.00499174	0.0433141	0.0434915	0.136381	0.129063	-0.481691	-0.0592326
LINC01896	1	2	322	7.44094e-06	0.000254083	-0.0773807	-0.433381	-0.2403	-0.0402391	-0.172443
PTBP1	1	2	322	0.000549259	0.00840332	0.0270161	0.0622256	0.0154943	0.00888176	0.104141
EGFL7	1	2	322	0.00102369	0.0134131	0.108526	0.0694252	0.0299321	0.0635709	0.0563963
RPL38	1	2	322	0.00505344	0.043805	-0.0718757	0.078934	-0.0904374	0.415398	-0.1165
AC215219.1	1	2	323	7.45033e-06	0.000254083	-0.0233269	-0.401183	-0.192236	-0.00561006	-0.344729
USP2	1	2	323	0.00055494	0.00846753	0.0211568	0.136341	0.00274303	0.0402032	0.15904
HSD17B6	1	2	323	0.000708977	0.0101316	-0.00590355	-0.0371353	-0.157594	0.00867363	-0.0304283
HERC2P2	1	2	323	0.00103486	0.0135242	-0.265932	-0.0140182	0.0793415	0.0112145	0.174476
BAD	1	2	323	0.00505947	0.0438161	0.102636	0.164429	0.0844311	0.234094	0.171522
L3MBTL2	1	2	324	0.00055791	0.00850003	0.0453173	0.00691058	0.00210546	0.0494886	0.0962316
S100A1	1	2	324	0.00110753	0.0142778	-0.300896	-0.0292302	0.0202026	0.108112	-0.17611
PHACTR4	1	2	324	0.00508871	0.0439947	-0.0164882	0.0514604	0.0440232	0.124285	0.000283472
TNRC6A	1	2	325	7.65502e-06	0.000260028	-0.042959	-0.453968	-0.144877	-0.286171	-0.238342
MSI1	1	2	325	0.000745255	0.0105097	-0.0187775	-0.193137	-0.254103	-0.094175	-0.186336
AC037459.2	1	2	325	0.00512256	0.0441403	-0.0571367	-0.0513938	-0.0624513	-0.429959	-0.0322882
CA2	1	2	326	8.05123e-06	0.000271868	0.0664995	0.247809	0.120803	0.157994	0.15336
SGPL1	1	2	326	0.000572135	0.00866043	-0.00899437	-0.118872	-0.0481337	-0.0216414	0.111928
UQCC2	1	2	326	0.00512682	0.0441505	0.0496145	0.0634052	0.0175186	0.148573	-0.0405131
EPS15	1	2	327	0.000776749	0.0108821	-0.0382115	-0.17365	-0.216575	-0.276833	-0.0424772
FLRT2	1	2	327	0.00115586	0.0147456	-0.277574	0.0792269	-0.0740495	-0.493806	0.217568
RNF167	1	2	327	0.00514421	0.0442112	0.0010502	-0.0136186	-0.0887051	0.141579	0.0259521
ZNF652	1	2	328	0.000583195	0.00878899	0.00236885	0.0138348	0.0310604	-0.172428	0.116307
OSGEP	1	2	328	0.000390301	0.00636983	-0.0211028	-0.204139	-0.165568	-0.116001	-0.125238
RASL10A	1	2	328	0.00125796	0.0157416	0.118393	-0.104409	-0.158154	0.00349685	-0.184575
ADAM23	1	2	328	0.0051631	0.0443514	0.011978	0.0417276	0.0292997	0.0730742	-0.000322511
RAB11FIP4	1	2	329	0.000584951	0.00879997	0.0946306	0.114431	0.0484786	0.0257502	0.149526
PFDN5	1	2	329	0.000815645	0.0113619	-0.137599	-0.0938714	-0.317102	0.0299174	-0.268384
MRPS6	1	2	329	0.00126369	0.0157867	-0.205274	0.0812506	0.0309843	0.0315137	0.0431744
RPF1	1	2	329	0.00516949	0.0443628	0.00155886	0.0316152	0.0179044	0.0826448	0.0113828
PRKX	1	2	330	0.000410855	0.00666083	0.11854	0.161337	0.158952	0.0018092	0.144423
AKAP11	1	2	330	0.000592024	0.00887518	0.103375	-0.0114776	0.0256882	0.0310569	0.158101
AC092691.1	1	2	330	0.00126423	0.0157867	-0.134986	-0.00570868	-0.0732455	-0.148687	-0.0590106
TUSC3	1	2	330	0.00520201	0.0445737	0.058751	-0.0155624	-0.0464757	0.0712658	0.00142389
LSS	1	2	331	8.69746e-06	0.00028969	0.0271867	-0.33432	-0.0461307	0.0464519	-0.155913
PWAR6	1	2	331	7.42993e-05	0.00168477	0.216317	0.27193	0.0796966	0.0653266	0.212078
CD59	1	2	331	0.000201698	0.00374926	0.08009	0.30296	0.259266	0.21056	0.330032
KCNAB2	1	2	331	0.000608611	0.0090525	0.107657	0.0911584	0.0588285	-0.0600188	0.160572
MAP7	1	2	331	0.00521114	0.0446074	0.0510338	0.155584	0.11937	-0.452153	0.130333
TUBGCP6	1	2	332	8.85546e-06	0.000293809	-0.059247	-0.28591	-0.107167	-0.279245	-0.394126
RNASE1	1	2	332	0.000616024	0.00913102	0.107521	0.0740968	0.0884788	-0.111851	0.115738
PTGES3	1	2	332	0.000825606	0.0114707	0.00601571	0.217999	0.236753	0.0439586	0.27952
CPSF4	1	2	332	0.0052174	0.0446163	-0.0341737	-0.0187038	0.0178828	0.0687675	0.0461133
INPPL1	1	2	333	8.93501e-06	0.000294735	-0.0303937	-0.330309	-0.0417295	0.0537982	-0.151107
EPAS1	1	2	333	0.000619472	0.00917419	0.0761078	0.0359939	0.0481625	0.0669064	0.122327
SEMA4A	1	2	333	0.000828057	0.0114788	-0.0305414	-0.156191	-0.139945	-0.0257347	-0.131658
RTN4	1	2	333	0.00129921	0.0161295	0.309638	0.101684	-0.167603	-0.0356078	0.363189
LSM7	1	2	333	0.00525369	0.0448371	0.0988978	0.103469	0.100967	0.203453	-0.0788703
LIX1	1	2	334	9.0716e-06	0.000298665	0.144105	0.204172	0.102385	0.126546	-0.00302528
C6orf106	1	2	334	0.000631376	0.00931916	0.0381876	0.0444903	0.0622465	0.0573979	0.098927
RBMS3	1	2	334	0.000830124	0.0114982	-0.177096	-0.222444	-0.270591	-0.151719	0.053633
TMEM144	1	2	334	0.00527396	0.0449659	0.0331928	0.0393789	-0.0165262	-0.496375	0.0129149
CLK1	1	2	335	9.21261e-06	0.000302725	-0.0273305	-0.441105	-0.225952	-0.102162	-0.154405
HSP90AB3P	1	2	335	0.000631439	0.00931916	0.00416705	0.0618245	0.0255736	0.014853	0.0774546
NGB	1	2	335	0.00175946	0.020189	0.0458911	0.0545127	0.0320938	0.0545127	0.0545127
BTBD9	1	2	336	0.000635567	0.00936395	0.041317	0.0309957	-0.00369887	0.0530457	0.0757812
AQP1	1	2	336	0.000843385	0.0115974	0.0749789	0.0867354	0.148445	-0.126795	-0.00638925
CKAP2	1	2	336	0.00532468	0.0452949	0.0502691	0.0174516	0.0512101	0.0683772	0.0429203
CD74	1	2	337	0.000304585	0.00525125	0.152645	0.169639	0.0779898	-0.283543	0.109553
MAML2	1	2	337	0.000638565	0.00940003	0.0188558	0.00604996	0.0569326	-0.0242179	0.0909712
RPL21P16	1	2	337	0.000850114	0.0116805	0.0905939	0.104049	0.159793	-0.028668	0.0188075
GALNT9	1	2	337	0.00269302	0.0278408	0.044847	-0.0133635	0.00371394	0.0564978	0.0564978
VKORC1	1	2	338	5.42188e-05	0.0013375	0.0976245	0.16021	0.0844182	0.107476	0.154982
ATPIF1	1	2	338	0.00102194	0.0134067	0.0837672	-0.250723	-0.267955	0.250486	-0.337047
RDH14	1	2	339	0.000672439	0.00973956	0.0561861	0.143815	0.140699	0.113896	0.0768067
PLEKHB1	1	2	339	0.000712445	0.0101642	0.239396	0.20269	0.26238	0.0207476	0.215241
ST8SIA5	1	2	339	0.00545036	0.0459882	0.0299139	0.00891812	0.031578	0.0423148	0.0201943
MAGED4	1	2	340	1.07066e-05	0.000345192	0.0873287	0.289653	0.201758	0.136649	0.201586
UBALD2	1	2	340	0.000668049	0.00970059	0.0226375	0.0170643	0.0234841	-0.00305928	0.0733151
NSUN5	1	2	340	0.000877022	0.0119448	-0.0449216	-0.188796	-0.209812	-0.0606854	-0.107153
AL080243.2	1	2	340	0.00142933	0.017367	0.0956539	0.0587586	0.0366938	0.0143346	-0.0166143
CDK5R1	1	2	340	0.00274117	0.0281779	0.120091	0.108969	0.0457618	0.130825	0.103136
NME1	1	2	341	0.000882265	0.0120067	-0.0116835	-0.0211687	-0.20402	0.0779708	-0.0766651
CLIP2	1	2	341	0.0014901	0.017877	0.103896	0.051314	0.0604994	-0.209526	0.0740188
RNPC3	1	2	342	1.15815e-05	0.000367676	-0.10312	-0.413489	-0.205105	-0.134923	-0.410391
ADAM22	1	2	342	0.000684037	0.00986852	0.0664283	-0.0175035	0.0622019	0.054955	0.0980096
PSMD8	1	2	342	0.00250505	0.0263916	0.161069	0.162967	0.0194256	0.24333	0.25034
RHOB	1	2	343	1.23474e-05	0.000386447	0.0814384	0.330155	0.0939633	-0.254899	-0.108431
SPTAN1	1	2	343	3.94686e-05	0.00102958	-0.0312655	-0.399166	-0.256769	-0.49873	-0.378552
KCTD16	1	2	343	0.000688607	0.00990669	0.0329642	0.0529833	0.0260065	0.0736774	0.0930838
MINOS1	1	2	344	1.23833e-05	0.000386668	-0.144064	0.301036	0.0778616	0.192816	-0.0167241
CPE	1	2	344	1.38817e-05	0.000427436	-0.286331	0.582334	0.237518	0.674878	0.52602
ARL4A	1	2	344	0.000710615	0.0101466	0.0469848	0.0429238	0.0341489	0.0546841	0.0795463
KNOP1	1	2	344	0.000896741	0.0121746	0.0234451	0.148849	0.20537	-0.116986	0.0862442
C20orf27	1	2	344	0.00149466	0.0178942	0.117461	0.0373258	0.0338903	0.0638091	0.116217
TIMM22	1	2	345	0.000714938	0.0101743	0.0266193	0.0268607	-0.0276429	-0.0795169	0.0869136
NPAS3	1	2	345	0.000988414	0.0130166	-0.0742625	-0.13541	-0.2526	-0.18967	-0.231816
KIF5C	1	2	345	0.00149805	0.0179221	0.155148	0.105537	0.108972	-0.00218542	0.0811957
TAF15	1	2	345	0.00585664	0.0485078	0.0466595	-0.0123558	-0.0128544	0.0907075	0.0268473
AJAP1	1	2	346	0.00603706	0.0496896	0.0511719	0.049928	0.0364843	0.0630809	0.0411598
GCLM	1	2	347	0.000741969	0.010472	0.0301031	0.0449288	-0.0158236	-0.237678	0.103472
LIMK1	1	2	347	0.00150271	0.0179403	0.0674163	0.0463642	0.0340408	-0.059598	-0.0350537
USP5	1	2	347	0.00617343	0.0505234	0.0579439	-0.00601369	-0.0740405	0.102127	0.00258403
GABARAPL2	1	2	348	0.000201677	0.00374926	0.258201	0.339441	0.171829	0.181765	0.0653282
ZNRF3-AS1	1	2	348	0.00102401	0.0134131	-0.105737	-0.128362	-0.203971	-0.247331	-0.0940695
SLC39A3	1	2	348	0.00626473	0.0509996	-0.0349533	0.0347602	-0.0489759	0.0659139	0.0434328
KHDRBS3	1	2	349	0.000505912	0.00785241	0.131599	0.149921	0.121108	0.106142	0.13955
FAM3A	1	2	349	0.000761834	0.0107082	-0.0734459	-0.0528285	0.0214815	0.0147475	0.155093
LIFR	1	2	349	0.00414441	0.0376205	-0.0467964	-0.045644	-0.149893	-0.472143	0.236222
PLEKHM3	1	2	350	0.000772409	0.0108369	0.0549157	0.0539456	0.0468392	-0.0177192	0.0777823
NACA2	1	2	350	0.00627764	0.0510804	0.0383507	0.0155257	0.0244162	0.0612358	0.0418796
NFE2L2	1	2	351	1.56553e-05	0.0004769	-0.121472	0.293534	0.0579344	-0.119886	0.0700347
RNMT	1	2	351	0.000772885	0.0108369	0.081696	0.0783687	0.0436095	-0.169333	0.197261
NCDN	1	2	351	0.00155908	0.0184206	0.188245	0.176494	0.0986813	0.136075	0.238298
YRDC	1	2	351	0.00314383	0.031067	0.0306243	0.0133466	0.0124177	0.0645898	0.0645898
UBR5	1	2	352	4.18432e-05	0.00108211	-0.0575453	-0.263791	-0.179655	-0.0997659	-0.123528
TNIP1	1	2	353	0.000787017	0.0110079	0.0394196	0.0174002	0.0634371	-0.00636908	0.0867652
NFIB	1	2	353	0.00107501	0.0139955	-0.0729074	-0.0625893	-0.380425	0.103582	-0.0908828
MICAL2	1	2	353	0.00159951	0.0187559	0.0877246	0.0597844	0.00749327	0.0206319	0.0411226
NR1H3	1	2	353	0.00324418	0.0318101	0.0116235	-0.0419488	0.0241229	0.0507087	0.0507087
CSPG5	1	2	354	1.81439e-05	0.000544952	0.0153806	-0.359043	-0.147372	0.105802	-0.44458
AC093752.1	1	2	354	0.00108063	0.0140367	-0.0855521	-0.0414756	-0.255514	-0.0834395	-0.0472385
NOMO3	1	2	354	0.00160763	0.0188253	0.150122	0.0432327	0.0799122	0.13625	0.0444887
CCDC144A	1	2	354	0.00650006	0.0522446	0.00659632	-0.0256502	0.0107926	-0.337371	0.00209102
NKAIN4	1	2	355	0.000151921	0.00301378	-0.0512382	-0.267842	-0.186266	-0.0332392	-0.218967
AC005162.3	1	2	355	0.000684225	0.00986852	-0.0933325	-0.161583	-0.0811207	-0.135932	-0.172583
MGLL	1	2	355	0.000811732	0.0113259	-0.203994	-0.033319	-0.0112296	0.125383	0.370304
GALNT8	1	2	356	0.000820346	0.0114182	0.0313824	0.0393711	0.00948904	-0.00800893	0.0909924
OPHN1	1	2	356	0.00109013	0.0141328	-0.150994	-0.218911	-0.236067	-0.312436	-0.16863
PBX2	1	2	356	0.00654692	0.0525719	0.0351644	-0.0823633	0.00679001	0.0678467	-0.0841263
NREP	1	2	357	0.00112826	0.0144905	-0.00741102	-0.129645	-0.180161	-0.0280763	-0.186311
BEX3	1	2	357	0.00165216	0.0192546	0.307483	0.0586423	-0.238168	0.207143	-0.519559
NUDCD3	1	2	357	0.00656256	0.0526728	0.0593985	0.0220592	0.0852385	0.183157	0.103757
CABLES1	1	2	358	1.99592e-05	0.000589141	-0.059022	-0.314189	-0.0892651	-0.0685975	0.0750094
CRYM	1	2	358	0.00114471	0.0146388	0.0698491	-0.088132	-0.178374	0.0682112	-0.0874615
RGL3	1	2	358	0.00166925	0.0193615	-0.153538	-0.100715	-0.0856522	-0.0944097	-0.0612584
LINC01106	1	2	358	0.0065673	0.0526861	0.0423787	0.0186575	0.0237862	0.0522059	0.0261494
SRSF7	1	2	359	2.02049e-05	0.000595365	-0.0385733	0.314451	0.169987	-0.0185537	0.242045
PGK1	1	2	359	0.000273565	0.0048233	0.0263351	0.269405	0.00119625	0.293797	0.229543
HIVEP2	1	2	359	0.000838877	0.0115478	0.0357393	0.0425268	0.00642783	0.0682912	0.0933604
MAP4	1	2	359	0.00115697	0.0147486	0.00139738	-0.1033	-0.236771	-0.212773	0.0964449
MAST1	1	2	360	0.000851921	0.0116866	0.0625674	0.0574367	0.0257521	0.028304	0.0961918
BOK	1	2	360	0.00116472	0.0148363	0.0864998	0.0900113	0.0941727	0.0608298	0.072335
PPDPF	1	2	360	0.00172297	0.0198768	0.236801	0.180342	0.139527	-0.106986	-0.382366
TNRC6B	1	2	360	0.00375662	0.0350864	-0.2992	-0.241258	-0.269287	-0.6116	0.263579
STX16	1	2	361	2.0589e-05	0.000604604	-0.0809766	-0.362793	-0.214704	-0.150806	-0.114197
PTPN11	1	2	361	0.000852853	0.01169	0.0313614	0.0251437	-0.0576775	-0.0352998	0.0855642
UBA52	1	2	361	0.00174728	0.0200761	0.276248	0.280851	0.117709	0.0298432	-0.085691
RASSF8	1	2	361	0.00673558	0.0536388	0.0303157	0.0481504	0.0527579	0.0789917	0.0602055
ARMCX1	1	2	362	0.000856531	0.011731	0.0202076	0.0464236	-0.0224953	-0.0485713	0.0854668
KBTBD7	1	2	362	0.00673618	0.0536388	0.0508278	0.0767216	0.0702531	0.101191	0.0908762
RPS3A	1	2	363	2.10913e-05	0.000618293	0.163357	0.420517	0.160155	0.278992	0.17255
UBE2QL1	1	2	363	0.000864243	0.0118083	0.0489677	-0.0264528	0.0219102	0.0201067	0.0795208
MEIS1	1	2	363	0.00118742	0.0150138	-0.0317405	-0.0300251	-0.179804	0.00895855	-0.0521819
PCGF1	1	2	363	0.00676962	0.0538332	-0.00812341	-0.037476	-0.0509114	0.0508342	0.0133361
SHTN1	1	2	364	0.000876352	0.0119448	0.0623966	0.0674923	0.0134864	0.0354475	0.078762
GSTA4	1	2	364	0.00120348	0.0151832	0.00232402	-0.0591257	-0.147563	-0.0215495	-0.181097
NPM2	1	2	364	0.00340171	0.0329024	0.0322466	0.025876	0.00663286	0.0418489	0.0418489
RLBP1	1	2	365	2.13533e-05	0.000623217	-0.0276675	-0.244895	-0.0896863	0.013383	-0.159933
SPRY1	1	2	365	0.00121341	0.015286	-0.0754465	-0.111373	-0.157054	0.0486719	-0.0813266
SMG1	1	2	365	0.00681161	0.0541135	-0.00951223	-0.0691264	-0.160809	-0.452734	-0.274533
B3GAT2	1	2	366	2.18073e-05	0.000631478	0.0803474	0.224999	0.0158402	0.0748104	0.0629044
NDRG3	1	2	366	0.000886831	0.0120592	0.104825	0.0720672	0.0608197	0.116698	0.162243
LMF1	1	2	366	0.00123522	0.0154922	-0.0079734	-0.0521866	-0.104894	-0.0746785	-0.0887711
SLCO2B1	1	2	366	0.000988021	0.0130166	0.117411	0.119626	0.0864365	-0.0275001	0.0975057
TNNT1	1	2	367	2.18353e-05	0.000631478	-0.0870021	-0.241707	-0.0884485	-0.00308757	0.0359219
KCTD2	1	2	367	0.000888669	0.0120746	0.0707927	-0.0142172	0.058741	0.0297382	0.0973387
SUMO3	1	2	367	0.0019896	0.0222192	0.150532	0.108312	0.123029	0.173915	0.0227914
RPRD1A	1	2	367	0.006831	0.0542173	0.0616269	0.0834546	0.00842317	0.127469	0.0557618
ID1	1	2	368	0.000760656	0.0107004	0.147863	0.166829	0.0930917	0.068721	-0.63944
USP24	1	2	368	0.00127156	0.0158436	0.00127082	-0.180055	-0.185617	-0.254082	-0.0522542
AL031056.1	1	2	368	0.00181003	0.0205899	0.125868	0.123756	0.119662	-0.0294842	-0.348635
SLC39A6	1	2	368	0.00685802	0.0543436	0.022342	0.0213318	0.0109967	0.0554846	-0.0257528
BIRC6	1	2	369	2.2383e-05	0.000640797	-0.0140476	-0.313828	-0.189517	-0.184041	-0.130628
FOXRED2	1	2	369	0.000899889	0.0121982	0.0155926	0.0167157	-0.016012	0.0195323	0.0941889
AC004982.2	1	2	369	0.00129793	0.0161252	-0.0193094	-0.101375	-0.117675	0.00801963	-0.00488966
SUB1	1	2	369	0.00204586	0.022713	0.208117	0.167186	0.0454041	0.150441	-0.105971
BCL2L2	1	2	369	0.00611886	0.050218	0.0805092	0.02246	0.0211423	0.0868097	0.0741174
ANKRD20A1	1	2	370	2.25319e-05	0.000643329	-0.0449686	-0.246666	-0.0464247	-0.191532	0.000466491
ITSN1	1	2	370	0.000902839	0.0122187	-0.0242035	-0.238555	-0.0209747	-0.264873	0.147286
PSIP1	1	2	370	0.00205919	0.0228177	0.214145	0.151642	0.0237868	-0.28429	-0.144652
UBL5	1	2	370	0.00705112	0.0552978	0.0924887	0.228449	0.0218027	0.378615	-0.381154
CHD9	1	2	371	2.2572e-05	0.000643329	-0.176305	-0.441257	-0.00513034	-0.306444	0.0187983
PSMD7	1	2	371	0.000905329	0.0122234	0.0129087	0.00370305	0.0312595	-0.0271875	0.0675704
P4HTM	1	2	371	0.00131347	0.0162475	-0.0336091	-0.216522	-0.229042	-0.10667	-0.143893
STX1B	1	2	371	0.00207702	0.0229609	0.123068	0.0831198	0.0864642	0.100228	0.114642
N4BP2L2	1	2	372	2.25842e-05	0.000643329	-0.204484	0.498295	0.204796	-0.319691	0.327022
SNAP23	1	2	372	0.000913063	0.0122794	0.0116771	0.0484661	-0.00795204	0.0191464	0.0971112
PRKAR1A	1	2	372	0.00207911	0.0229609	0.177664	0.156939	0.0695683	0.0666914	0.114597
ERICH3	1	2	372	0.00354913	0.0337749	0.0627273	0.0629868	0.0305412	0.0716437	0.0716437
OAZ1	1	2	373	0.000346737	0.00579701	0.206525	0.433748	0.21589	0.272629	0.580255
PFKFB2	1	2	373	0.00116902	0.0148666	0.167674	0.0297709	0.0973905	-0.0531458	-0.585166
TGFBRAP1	1	2	373	0.00722416	0.0562171	0.0297586	0.0557549	0.0196661	0.067744	0.0383411
COX6A1	1	2	374	2.33162e-05	0.00065979	0.289528	0.491745	0.160642	0.437853	0.209337
DDX27	1	2	374	0.000925966	0.0124236	-0.000353819	0.0220892	0.0102236	-0.0217992	0.0869075
ME1	1	2	374	0.00134835	0.0165951	-0.0639799	-0.066359	-0.156145	-0.0860505	-0.0416834
MGRN1	1	2	374	0.00208936	0.0230298	0.165862	-0.0163916	0.0792196	0.0402364	0.185278
CDH6	1	2	374	0.00366003	0.0344559	0.0698213	0.0271086	0.0400224	0.0739448	0.0739448
AC009779.2	1	2	375	0.000941321	0.0126099	0.0488419	0.028519	0.0564723	0.0749978	0.0998601
U2AF1L4	1	2	375	0.00135001	0.0166036	-0.0522071	-0.158861	-0.18718	-0.103198	-0.0927816
MDH1	1	2	375	0.00481691	0.042225	0.218084	0.205583	-0.26934	0.368592	0.0631005
RAC1	1	2	376	0.000503006	0.0078215	0.261903	0.329857	0.106967	0.228304	0.0991512
VTI1B	1	2	376	0.000953473	0.0127031	0.0305321	0.0321652	0.0151172	-0.0244923	0.051911
AAAS	1	2	376	0.00135587	0.0166401	-0.0525359	-0.0987043	-0.203475	-0.231276	-0.234713
SLC25A37	1	2	376	0.00742322	0.0572865	0.0134584	0.0277403	-0.00566799	-0.672915	0.0277406
CARD8	1	2	377	0.000969161	0.0128421	0.0797473	0.0712229	0.0711434	-0.0336202	0.101739
HERPUD2	1	2	377	0.00136298	0.016715	-0.0990481	-0.0799497	-0.210938	-0.0460039	-0.167352
CASP9	1	2	377	0.00374526	0.0350105	0.0482975	-0.0532374	0.036274	0.0730283	0.0730283
SENP6	1	2	378	0.000454814	0.00720964	-0.0415431	-0.202544	-0.153065	-0.0629715	-0.229968
DPP6	1	2	378	0.00219896	0.0239937	0.13358	0.119055	-0.00279275	0.0504205	0.040954
NEIL2	1	2	378	0.00749269	0.0576776	0.0189929	0.0375703	0.0144346	0.0688176	-0.0799976
CDHR3	1	2	379	2.62306e-05	0.000727548	-0.0228003	-0.21781	-0.0453623	0.00204908	-0.0743153
CLVS2	1	2	379	0.000980531	0.0129427	0.0409209	0.050355	0.0683131	0.0770873	0.0870974
SLC1A4	1	2	379	0.00140375	0.0171292	-0.034011	-0.209715	-0.23069	0.108146	-0.070901
OGDHL	1	2	379	0.00751835	0.0578426	0.00959542	-0.00219141	-0.00358547	0.0749907	-0.124667
RBMX	1	2	380	8.49159e-05	0.00188555	-0.0665307	-0.399848	-0.303599	-0.453663	-0.393687
ARRB2	1	2	380	0.000986168	0.0130071	0.00244072	0.0625509	-0.00350913	-0.026536	0.108183
SLC25A39	1	2	380	0.00221619	0.0241356	-0.223307	0.104681	0.075274	0.150348	0.0543391
SEC22C	1	2	380	0.00753218	0.0578774	0.0813965	0.034111	0.0972126	0.138639	0.0364253
PTP4A2	1	2	381	2.64857e-05	0.000731348	0.163483	0.249925	0.0668843	-0.0359717	0.245239
SPTBN2	1	2	381	0.0022639	0.0245149	0.08458	0.047227	0.00429687	0.0774788	-0.00729142
NDUFA3	1	2	381	0.00377152	0.0351872	0.250729	0.173551	0.0355776	0.378637	-0.465227
ZNF511	1	2	382	0.000948613	0.0126679	0.0288564	0.103622	0.14513	0.0947948	0.167169
ZFP36L1	1	2	382	0.00226935	0.0245428	0.287355	0.314718	-0.0368215	-0.432133	-0.303103
RBP4	1	2	382	0.00755902	0.0580033	0.0388868	0.00631222	-0.00503363	0.0704809	0.0253498
C21orf33	1	2	383	0.00102888	0.0134564	0.0761099	0.0370917	-0.030665	0.0270396	0.172529
UQCR10	1	2	383	0.00757027	0.0580399	0.18473	0.135284	0.10561	0.429441	-0.160707
KCNMA1	1	2	384	0.00154509	0.0183439	0.116873	0.0858067	0.17143	0.144285	0.0923217
ZNF800	1	2	384	0.00764101	0.0584729	0.00768572	0.00722288	0.0211043	0.0486116	0.0265407
PEX19	1	2	385	0.00107035	0.0139455	0.0447186	0.0192128	0.0291228	0.0471376	0.0938806
INTS5	1	2	385	0.00384401	0.0356691	0.0122976	0.0285053	0.0225247	0.0554918	0.0554918
MPPED1	1	2	386	0.00107865	0.0140239	0.0585328	0.0371995	0.00425346	0.0226092	0.0873499
ZNF106	1	2	387	0.0010908	0.0141328	0.111252	0.0979849	0.130278	0.121785	0.20792
PDPK1	1	2	387	0.0015519	0.018412	0.0569569	0.136959	0.22232	0.174146	0.194733
RPH3A	1	2	387	0.00233383	0.0250473	0.0832755	0.076727	0.0167588	0.0640612	0.0722487
TRIB1	1	2	388	3.13978e-05	0.000853222	-0.0062046	-0.204427	-0.109811	-0.0566094	0.0159919
NAPRT	1	2	388	0.0010995	0.0142063	-0.0223791	0.00761122	-0.0403478	-0.111041	0.0947436
CDC42SE2	1	2	388	0.00155785	0.0184206	0.0594422	0.0607219	-0.214751	0.0336453	0.0403494
ANKS1B	1	2	388	0.00235468	0.0251971	0.124929	0.0742617	0.0432065	-0.0244573	0.138783
TIMM13	1	2	388	0.0079008	0.0596978	0.00811838	0.0507723	-0.024531	0.160521	-0.139043
CADM1	1	2	389	3.15091e-05	0.00085489	-0.140586	-0.428177	-0.20161	-0.150247	-0.0225692
TM9SF4	1	2	389	0.00111376	0.0143365	-0.0156879	0.000615991	0.036062	-0.0527453	0.107782
VAV3	1	2	389	0.00235784	0.0252062	-0.109245	-0.0620811	-0.0626845	-0.0485156	-0.0259548
AC058791.1	1	2	389	0.00395588	0.0364111	-0.107571	0.215143	0.0423453	-0.528967	0.133386
LENG8	1	2	390	3.16088e-05	0.000856238	0.000207001	-0.248605	-0.11892	-0.0571938	-0.134608
WASF2	1	2	390	0.00112363	0.0144418	0.0250448	0.0791344	-0.113154	-0.216004	0.206969
AL050341.2	1	2	390	0.00158291	0.0186123	-0.0580372	-0.0734179	-0.130204	-0.0973695	-0.0492672
MYDGF	1	2	390	0.00791556	0.0597506	0.00762513	0.0275014	0.058432	0.148177	0.0754243
EIF3I	1	2	391	3.21583e-05	0.000868375	0.087505	0.198226	0.0316965	0.0882096	-0.00491597
PLPPR4	1	2	391	0.00112934	0.0144934	0.0617815	0.0284284	0.04309	0.0574203	0.0717171
AL136164.3	1	2	391	0.00236224	0.0252287	-0.305024	0.0211356	-0.0914216	-0.510741	0.208569
PMEPA1	1	2	391	0.00796847	0.0599913	0.0413106	0.0404414	0.0267371	0.0668202	0.0362667
NBPF20	1	2	392	3.24666e-05	0.000875321	-0.0557388	-0.269397	-0.0905297	-0.227171	-0.241259
SPR	1	2	392	0.00114494	0.0146388	0.0239728	0.0298089	0.0436008	0.0223136	0.066635
LINC00116	1	2	392	0.00161502	0.0188989	-0.0234612	0.153016	0.168227	0.0334798	0.133547
RHOBTB3	1	2	392	0.00119528	0.015102	-0.282481	0.0546255	0.273155	-0.0371763	0.286737
APIP	1	2	392	0.00803797	0.0603553	0.0039014	0.0537295	0.0627175	0.0846569	-0.0269308
SRRM4	1	2	393	0.00114899	0.0146796	0.0409301	0.0311977	0.0292747	0.0651433	0.0816079
TLCD1	1	2	393	0.00163498	0.0190934	-0.0334865	-0.0484379	-0.12762	0.00849476	-0.00356608
CANX	1	2	393	0.00246125	0.0260633	0.17238	0.084723	0.0927253	-0.00297151	-0.0882088
AP1S2	1	2	393	0.0081529	0.0608978	0.0821943	0.102524	0.0213974	0.145564	-0.0369481
CXorf40A	1	2	394	0.00116646	0.0148474	0.040922	0.0148616	-0.034482	0.00438511	0.0867385
SPCS1	1	2	394	0.00165934	0.0193023	0.0311658	-0.0597004	-0.231764	-0.0376463	-0.0775408
NFAT5	1	2	394	0.00246842	0.0260861	-0.167055	-0.0254464	-0.0256938	-0.0264434	0.0417387
UBQLN4	1	2	395	0.0011697	0.0148666	0.0517939	-0.00962781	0.0390357	-0.0310268	0.0717831
FIBP	1	2	395	0.00166906	0.0193615	0.0268761	-0.103325	-0.169255	-0.0903058	-0.0388111
ZNF205	1	2	395	0.00821958	0.0612089	0.0218619	-0.0481463	0.0183472	0.0506322	0.00597554
NPIPA7	1	2	396	3.38982e-05	0.000903953	-0.0668834	-0.331554	-0.00025638	-0.10604	-0.168948
MTCO1P12	1	2	396	0.00117633	0.0149232	0.0568904	0.0429173	0.0122322	-0.191897	0.0664605
ERBB4	1	2	396	0.00254433	0.0266905	-0.20479	-0.140708	-0.231283	-0.319666	0.0907784
ZNF672	1	2	396	0.00411162	0.0374221	0.0212127	0.0476955	0.0445982	0.0694601	0.0694601
ITPR2	1	2	397	3.54642e-05	0.000944241	0.0196024	-0.353329	-0.238362	-0.20752	-0.172357
NDUFA11	1	2	397	0.00113125	0.0145072	0.208274	0.248211	0.140573	0.131402	0.0802669
SFXN3	1	2	397	0.00117677	0.0149232	0.0333644	0.0241099	0.00928393	0.0308978	0.0945252
OAT	1	2	397	0.00172992	0.0199301	0.0650969	-0.0657247	-0.264905	-0.115482	-0.123826
YTHDF2	1	2	397	0.008336	0.0617996	0.035854	0.0395847	-0.000287835	0.126457	0.039222
GNA12	1	2	398	0.00118505	0.015006	0.0223144	-0.00644251	0.00413195	0.0155261	0.0936093
BDH2	1	2	398	0.00176482	0.0202234	-0.015392	-0.129792	-0.185439	0.0484881	-0.231749
TPM3	1	2	398	0.00263598	0.0274196	0.138794	0.0372782	-0.0326148	0.0377275	-0.190513
RBM48	1	2	399	0.00120328	0.0151832	0.00803035	0.078081	0.0306097	-0.029444	0.097258
SMC1A	1	2	399	0.00837727	0.0620056	0.00703441	0.0163339	0.00708872	0.0721107	0.0501896
SFMBT2	1	2	400	3.66009e-05	0.000968481	-0.0255834	-0.247393	-0.104959	-0.164941	-0.0458401
CADM2	1	2	400	0.00264554	0.027473	-0.242827	-0.00171994	-0.118104	-0.185552	0.0756089
RASA4B	1	2	401	3.71685e-05	0.000981982	-0.0505596	-0.310746	-0.182561	-0.0430626	-0.312517
SNU13	1	2	401	5.25654e-05	0.00130234	0.209597	0.290898	0.0272391	0.228464	0.211734
RNA5-8SN3	1	2	401	0.000423432	0.00682594	-0.0346324	-0.197237	-0.140053	-0.0873537	-0.30674
APOLD1	1	2	401	0.0012533	0.0157075	0.0449302	0.0942919	0.0941341	-0.136322	0.101454
FUNDC2	1	2	401	0.00309014	0.0306685	0.114956	0.139421	0.0762146	0.149423	0.0646469
INPP5K	1	2	402	0.00125878	0.0157416	0.0590872	0.063145	0.00283944	0.0254473	0.108701
SLITRK1	1	2	402	0.00273348	0.0281337	0.0674005	0.0487821	0.0286944	0.00786917	0.00977637
FAM210B	1	2	403	0.00126529	0.0157885	0.0481703	0.0361502	0.0183174	0.0335881	0.0864361
PAIP2B	1	2	403	0.00187662	0.0212484	0.0287159	0.0161666	0.0652019	0.0238218	0.0400289
ATP5G2	1	2	403	0.00171429	0.0198034	0.250904	0.283642	0.0681875	0.339797	-0.00866926
RPS7	1	2	404	3.95114e-05	0.00102958	0.15333	0.405669	0.0838402	0.2773	-0.113581
ZNF644	1	2	404	0.00127008	0.0158367	-0.00736706	-0.0763494	-0.0295284	-0.0590287	0.0647663
ST5	1	2	404	0.001886	0.0212994	-0.0436372	-0.0401809	-0.152248	-0.0496711	-0.0731597
GPR137	1	2	404	0.00854913	0.0628699	0.0137953	-0.0777984	-0.0226188	0.106975	0.0775599
CHORDC1	1	2	405	4.1603e-05	0.00107752	-0.019916	0.267053	0.204318	0.13469	0.274872
TMTC3	1	2	405	0.00097465	0.0128949	0.0838058	0.299023	-0.104089	0.144406	0.412088
SNHG25	1	2	405	0.00858707	0.0630947	-0.113398	-0.206417	-0.048052	-0.591673	-0.330493
RAB11FIP5	1	2	406	0.00127416	0.0158645	0.0429699	0.0257601	0.036788	0.0219688	0.0640607
AL139274.2	1	2	406	0.00189699	0.0213976	-0.0710317	-0.184523	-0.20813	-0.0646092	0.0719549
SCNM1	1	2	406	0.0028326	0.0288141	-0.123307	-0.0906836	-0.125621	-0.171382	-0.0864272
CBFB	1	2	406	0.00860872	0.0632191	0.0339216	-0.0124965	-0.00985767	-0.360024	-0.036896
NKTR	1	2	407	4.27889e-05	0.00109827	0.0134863	-0.424246	-0.0983009	-0.32102	-0.347187
RTFDC1	1	2	407	0.00284647	0.0289246	0.143284	0.146991	0.0586513	0.0108766	0.115711
PPP1R3G	1	2	407	0.00862985	0.0632191	-0.0259705	-0.0206749	0.0043103	0.0554206	0.0291564
ZFYVE21	1	2	408	4.46345e-05	0.00113881	-0.153303	-0.414116	-0.232384	-0.081129	0.0611243
WNT7B	1	2	408	0.00189729	0.0213976	-0.04415	-0.0849571	-0.0975432	-0.0483541	0
SPINT2	1	2	408	0.00288627	0.0291521	0.108279	0.0412259	-0.0203533	0.112238	0.0248839
ERVK3-1	1	2	408	0.008764	0.0639011	0.00820426	-0.0104428	0.0297598	0.0707644	-0.0358782
GPM6A	1	2	409	4.49754e-05	0.00114558	-0.171167	-0.52067	-0.309213	0.166956	0.125636
AL513365.1	1	2	409	0.00130729	0.0162153	0.0423195	0.0645266	0.0502632	0.0628479	0.0706274
RASSF8-AS1	1	2	409	0.00193626	0.0217226	-0.0207863	-0.161538	-0.20022	-0.135545	-0.167998
MEG3	1	2	409	0.0029381	0.0295189	0.238752	0.195904	0.176385	-0.196615	0.138086
COMMD6	1	2	409	0.00438202	0.0392571	-0.00834888	0.208932	0.132874	0.234512	0.0169747
CYCS	1	2	410	4.73269e-05	0.00119858	0.176059	0.355257	0.162932	0.299068	0.326835
ZSCAN18	1	2	410	0.00130802	0.0162153	0.0171508	0.0683637	0.00993409	-0.102446	0.261108
CAVIN1	1	2	410	0.00147345	0.0177645	0.0762152	0.0712994	0.0710679	0.0566494	0.0795531
TMEM129	1	2	410	0.0020815	0.0229609	0.00475346	-0.130465	-0.147882	0.0336874	-0.173081
BAZ1B	1	2	411	0.00131051	0.0162226	0.000307887	0.011299	-0.00483029	-0.0438937	0.0863451
IFI27L2	1	2	411	0.00300239	0.0300239	-0.209002	-0.110996	-0.12227	-0.233758	-0.434206
C5orf56	1	2	412	0.00134083	0.0165263	0.0530576	0.0152909	0.0447157	0.0153869	0.0864687
UBL3	1	2	412	0.00901335	0.0650542	0.0330638	0.0916764	0.0279237	0.142653	0.101642
AC122129.1	1	2	413	4.82833e-05	0.00122099	-0.0258648	-0.306227	-0.150894	-0.149634	-0.100231
TMEM41B	1	2	413	0.00216725	0.0237537	-0.0571356	-0.0230057	-0.186625	-0.127784	-0.0184258
MAPK8IP2	1	2	413	0.00305136	0.0303894	0.157516	0.0322507	0.0616843	0.13154	0.150225
SNCG	1	2	413	0.00339308	0.0328836	0.105764	-0.0850838	-0.245516	0.211339	0.0734984
CADPS2	1	2	414	4.90437e-05	0.00123475	0.0883718	0.111062	0.0736884	0.0327004	0.0892968
B4GAT1	1	2	414	0.000265556	0.00471236	0.230605	0.300876	0.123405	0.284809	0.21482
QRICH1	1	2	414	0.00135454	0.0166401	0.0386584	-0.00644612	-0.000400032	0.0542185	0.0794042
NEK9	1	2	414	0.0036023	0.0340915	-0.0917253	-0.225909	-0.0986656	-0.433257	-0.274168
FAHD1	1	2	415	0.00137812	0.0168886	0.00552847	0.0350785	0.0142418	0.0369744	0.0993788
SIPA1L1	1	2	415	0.00219475	0.023963	-0.0283412	-0.190684	-0.203768	-0.335375	0.0771342
STARD3	1	2	415	0.00310811	0.0307933	-0.214613	0.111843	0.144802	-0.107145	0.196493
TRIP11	1	2	416	0.00138325	0.0169272	-0.0292852	-0.0698032	-0.0642366	0.0189897	0.0780084
ARPP19	1	2	416	0.00319376	0.0314237	0.212059	-0.101033	-0.0914679	0.176336	0.0386963
AC113935.1	1	2	417	4.99433e-05	0.00125004	0.208883	0.399114	0.181116	0.289838	0.162722
MFSD6	1	2	417	0.00138679	0.0169584	0.0494698	0.0405304	-0.0012114	-0.0314081	0.0720464
CACNA1A	1	2	417	0.00320252	0.0314918	0.115219	0.0821579	0.0774247	0.0182476	0.0925392
MRFAP1	1	2	417	0.00926019	0.066277	0.157443	0.178522	-0.00414806	0.241313	0.0992823
SEMA3B	1	2	418	5.01234e-05	0.00125133	-0.00148416	-0.278415	-0.158614	-0.103291	-0.322288
SNHG7	1	2	418	0.000904688	0.0122234	0.145144	0.190472	0.154731	0.128766	0.239921
STIM2	1	2	418	0.00224515	0.0243654	-0.132519	-0.160286	-0.168732	-0.119158	-0.176859
SLC29A4	1	2	418	0.00324181	0.0318101	-0.176298	-0.0718848	-0.0902472	0.0391618	0.108044
APEX1	1	2	418	0.00939708	0.0669903	-0.018537	0.0028404	-0.1484	0.102987	-0.0178809
WASH6P	1	2	419	5.01408e-05	0.00125133	-0.00879997	-0.26732	-0.128539	-0.0193295	-0.302869
DPAGT1	1	2	419	0.00141868	0.0172621	0.0131397	0.0618096	0.0722565	0.0636659	0.104384
CKMT1B	1	2	419	0.00326005	0.0318779	0.0931616	0.0697959	0.0257858	0.00414283	0.0938938
NABP2	1	2	419	0.00942182	0.0670542	0.019223	0.0855443	0.00876158	0.110178	0.00912662
ARID5B	1	2	420	0.000129137	0.00264381	0.0597377	0.155324	0.0932779	-0.202282	0.147285
ACADS	1	2	420	0.00228253	0.0246077	-0.0395532	-0.123953	-0.122787	-0.112309	-0.0660524
HLA-C	1	2	420	0.00326041	0.0318779	0.167142	-0.0110272	-0.110007	-0.165687	-0.08482
HMGN1	1	2	421	0.00229865	0.0247502	-0.0221523	-0.207818	-0.188431	-0.252761	-0.286275
MAPK1	1	2	421	0.0032913	0.0321432	0.160942	0.054315	-0.0197956	0.0442876	0.0810347
VMA21	1	2	421	0.00948882	0.067331	0.0510143	0.0725534	0.0749995	0.0933928	0.0343871
RUSC2	1	2	422	0.00145759	0.0176478	0.0464685	0.0609822	-0.02046	-0.013681	0.0782817
CA11	1	2	422	0.00331545	0.0323422	0.16735	0.0557781	-0.00685138	0.0708087	0.0113484
SLC17A5	1	2	422	0.00949201	0.067331	-0.0282687	0.018338	0.00985456	0.0604294	0.0165435
MTMR1	1	2	423	0.00231568	0.0249179	-0.0403163	-0.185854	-0.204083	-0.201214	-0.0222749
NINL	1	2	423	0.00689585	0.0545046	-0.120273	-0.092997	-0.105719	-0.334057	0.0206093
AKR1C3	1	2	424	5.58929e-05	0.00136894	0.0202472	0.174431	0.0984043	0.0914578	0.116111
PDCL	1	2	424	0.0014764	0.0177692	0.0438604	0.0520112	0.0480614	-0.0206699	0.0840112
CDS2	1	2	424	0.00341743	0.0329614	0.14809	0.0694063	0.0366218	0.120042	0.115172
UNC45A	1	2	424	0.00955437	0.0676471	-0.00386829	-0.0887307	-0.0658416	0.0587621	-0.0573436
ADCYAP1R1	1	2	425	5.67114e-05	0.00138305	0.0288065	-0.307391	-0.178304	0.0131158	-0.24483
TOR1A	1	2	425	0.00148217	0.0178068	0.0428033	0.0833813	-0.00756894	0.0800845	0.0993414
UG0898H09	1	2	425	0.00231879	0.0249357	-0.000529883	-0.14184	-0.131686	0.00235096	0.00486048
IQCE	1	2	425	0.00968417	0.0682276	0.0318545	-0.0205005	-0.0283897	0.0744081	-0.0461845
AL928970.1	1	2	426	0.00148846	0.0178699	-0.052825	-0.0517911	-0.0595943	-0.148639	0.0899918
GSTK1	1	2	426	0.00232584	0.0249802	-0.0354318	-0.174191	-0.196944	-0.15395	-0.125309
DAAM1	1	2	426	0.00896328	0.0647748	-0.062726	-0.214701	-0.204436	-0.440593	-0.122511
SH3GL3	1	2	427	0.00149387	0.0178942	0.0242798	0.0343548	0.025517	-0.0270071	0.0622253
HCN2	1	2	427	0.00152153	0.018127	0.0599672	0.0622005	0.0218916	0.073063	0.0808425
DENND6B	1	2	427	0.00233501	0.0250473	0.00171347	-0.11295	-0.155796	-0.030847	-0.100884
DNER	1	2	427	0.00354251	0.0337495	0.148429	0.0943989	0.0617075	-0.0109358	-0.00178737
TRUB2	1	2	428	0.00150251	0.0179403	0.00447904	-0.00837078	0.00536567	0.0213056	0.068277
FAM118A	1	2	428	0.00235487	0.0251971	0.0189377	0.0600079	0.163131	-0.226341	-0.0583096
AK6	1	2	428	0.00979079	0.0686398	0.0470432	0.0865638	-0.00799811	0.121001	0.0123336
GRAMD1A	1	2	429	6.05396e-05	0.00145567	-0.031427	-0.273463	-0.101263	-0.0933081	-0.171444
ARHGAP24	1	2	429	0.00355391	0.0337829	-0.198698	-0.0777471	-0.17819	-0.00980192	0.0838604
FLJ16779	1	2	430	6.08545e-05	0.00145914	0.000920446	-0.171673	-0.0926176	0.000920446	-0.0872283
PIPOX	1	2	430	0.00240612	0.0256493	-0.0502175	-0.0944453	-0.0906893	0.00686307	-0.0143788
LINC01158	1	2	430	0.00360178	0.0340915	-0.21352	0.04121	0.120743	0.158175	-0.0671812
NBEA	1	2	430	0.00992275	0.0693377	0.0792171	0.00995887	-0.0112869	0.0922075	0.069467
WSB2	1	2	431	6.09874e-05	0.00146029	0.0893138	0.159405	0.0514209	-0.0058218	0.0834075
AXL	1	2	431	0.00360865	0.0341326	-0.240194	0.136809	-0.0461949	-0.205782	0.228534
GADD45GIP1	1	2	431	0.00995312	0.0694366	0.108106	0.173672	0.128873	0.248561	0.211785
GSTP1	1	2	432	6.40107e-05	0.00151905	0.10868	0.354876	0.169603	0.27082	0.202335
ANKRD36C	1	2	432	0.000826132	0.0114707	-0.0277949	-0.294415	-0.0519036	-0.501128	-0.112222
CNOT4	1	2	432	0.00153706	0.0182739	-0.0211382	-0.00279207	0.0135747	-0.214205	0.15457
TYW5	1	2	432	0.00241809	0.0257288	-0.0758438	-0.0648503	-0.116215	-0.0694839	-0.0386381
AEBP1	1	2	432	0.00362816	0.0342793	0.211829	0.0839019	0.0376845	-0.177049	-0.321467
AL590617.2	1	2	433	6.41596e-05	0.00151905	-0.0212917	-0.280213	-0.11407	0.0488843	-0.222465
SPOCK3	1	2	433	0.00154273	0.0183286	0.0434598	0.0155921	0.0253824	-0.0652604	0.0664551
CD47	1	2	433	0.00243572	0.0258843	-0.083478	-0.17692	-0.288126	-0.181584	0.0944176
RIDA	1	2	433	0.00366064	0.0344559	-0.177528	0.0306521	0.122046	0.155952	0.0281592
RGPD5	1	2	433	0.0100247	0.0697372	-0.121647	0.0484883	-0.0331989	-0.447038	0.0470244
NRP1	1	2	434	6.67157e-05	0.00156628	-0.106221	-0.256724	-0.141338	-0.0588772	-0.0984115
CTBP1	1	2	434	0.00366295	0.0344559	0.174381	0.101225	0.156481	-0.0521128	-0.0556575
IKBKG	1	2	434	0.0100836	0.0700613	0.0301336	-0.0180919	0.00265626	0.0645569	-0.00687891
AMY2B	1	2	435	6.80255e-05	0.00158631	-0.0746095	-0.205952	-0.0485414	-0.0369316	-0.133292
PLEKHM2	1	2	435	0.00155314	0.0184139	0.121191	0.064104	0.102748	0.116351	0.153161
NKAIN3	1	2	435	0.00244552	0.0259401	-0.0557646	-0.120899	-0.192468	-0.0693659	-0.017748
PRNP	1	2	435	0.00367254	0.0344892	0.264586	0.266573	-0.0810682	0.0119608	0.237316
HADHB	1	2	436	6.94074e-05	0.00160901	0.188909	0.275976	0.167645	0.118272	0.144986
NCKIPSD	1	2	436	0.00155634	0.0184206	0.0241949	0.0319023	0.022114	0.0546587	0.0624382
PACS2	1	2	436	0.00203226	0.0225811	-0.0857884	-0.185969	-0.181969	-0.153164	-0.144219
GLRX5	1	2	436	0.00294252	0.0295423	0.0577764	0.174646	0.0991219	0.194647	-0.0674557
NDUFA8	1	2	437	0.00114224	0.0146262	-0.0422253	0.207833	0.110142	0.241101	0.0528474
OSTF1	1	2	437	0.00155889	0.0184206	0.0408495	-0.000138947	0.0383385	0.0490614	0.0655406
PRKRIP1	1	2	437	0.00123315	0.0154776	-0.0300441	-0.14822	-0.107479	-0.11555	-0.11845
SKAP2	1	2	437	0.00370098	0.0346613	0.0816813	0.0785138	0.0542337	-0.0251138	0.0749055
ELK1	1	2	438	0.00156357	0.0184354	0.0480406	0.0321893	0.0284829	0.0218179	0.0710157
ZBTB22	1	2	438	0.00520594	0.0445851	0.0367857	0.0377286	0.0138323	0.0617991	0.0617991
SEC22B	1	2	439	0.00157401	0.0185331	-0.0917429	0.0741342	-0.0724525	-0.461886	0.208684
RORA	1	2	439	0.00374645	0.0350105	-0.240052	-0.163441	-0.107217	-0.0385023	0.113578
SPARCL1	1	2	439	0.0104167	0.0716436	0.181881	0.227884	-0.199843	0.591563	-0.23968
KIAA0895L	1	2	440	7.25368e-05	0.00165577	0.0122523	-0.246366	-0.0700999	-0.0653566	-0.183469
KCNC2	1	2	440	0.00158254	0.0186123	0.0295846	0.00525744	0.0220242	0.0372393	0.060623
SCRN2	1	2	440	0.00249649	0.0263176	-0.0693494	-0.0897438	-0.152596	-0.0447205	-0.0215521
FAIM2	1	2	440	0.00191161	0.0214883	0.253201	0.172865	0.150784	0.0106477	0.438306
POLR2E	1	2	440	0.00789062	0.0596939	0.102754	0.160953	0.0602388	0.210733	0.15527
BAIAP2	1	2	441	0.000156768	0.00308493	0.161268	0.231413	0.140738	-0.00961867	0.243393
CDC14B	1	2	441	0.00258134	0.0269961	-0.0279284	-0.107631	-0.146851	-0.0788028	-0.0201181
NLK	1	2	441	0.0105808	0.0724283	0.0639882	0.0566554	0.0254514	0.0748231	0.00596605
PFKFB3	1	2	442	7.39213e-05	0.00167843	-0.0316813	-0.371219	-0.088172	-0.146252	0.0533357
CBWD1	1	2	442	0.00217145	0.0237693	0.176769	0.149883	0.12266	0.035308	0.233032
NIF3L1	1	2	442	0.00531252	0.0452264	0.041569	0.0443223	0.0306319	0.069815	0.069815
HP	1	2	443	0.00030178	0.00521866	-0.0159085	-0.180481	-0.133255	0.0266602	-0.327364
STMN4	1	2	443	0.00164187	0.0191608	0.122089	0.0543634	-0.0268759	-0.00433697	0.208403
SPOCK1	1	2	443	0.00389849	0.0359993	0.122755	0.0579941	0.0172865	-0.137535	-0.152538
ACO2	1	2	444	0.00164619	0.019198	0.0147279	0.0360273	0.0340113	-0.0132559	0.0965569
HPRT1	1	2	444	0.00390122	0.0360048	0.108467	0.0371863	-0.00871589	0.0530527	0.0185325
TNNT2	1	2	444	0.0107337	0.0731821	0.0386406	0.0418254	0.028387	0.048387	0.0139805
MTPAP	1	2	445	0.00166831	0.0193615	0.0226938	0.140833	-0.0322506	-0.213641	0.170594
TTPAL	1	2	446	0.00168066	0.0194674	-0.0129473	0.00670674	-0.00357204	-0.0364276	0.0649443
CCND3	1	2	446	0.00225331	0.0244311	0.148531	0.180113	0.17211	0.186662	0.183464
CLMN	1	2	446	0.00397399	0.0364407	-0.066618	-0.0055109	-0.0351	-0.045172	-0.0189433
ANP32A	1	2	446	0.0108375	0.0735968	0.0533579	0.0490378	0.0362889	0.106818	-0.091725
RPS27L	1	2	447	7.70252e-05	0.00173738	0.0736313	0.263678	0.198884	0.122653	0.0953347
SGK3	1	2	447	0.00264322	0.027473	-0.0192265	-0.145127	-0.171885	-0.0293617	-0.0349327
PRKAG2-AS1	1	2	447	0.0109111	0.0738554	0.0422954	0.0242146	0.0238617	0.0909064	0.0778424
NBPF11	1	2	448	7.74795e-05	0.00174533	0.0379246	-0.276548	-0.141592	0.0112991	-0.330948
PARP14	1	2	448	0.00171877	0.0198417	0.0404378	0.0116452	-0.0150282	-0.207336	0.090849
PNN	1	2	448	0.00267612	0.027704	-0.0363355	-0.167617	-0.199279	-0.136397	-0.184741
LRWD1	1	2	449	0.00173928	0.0199977	-0.0131655	0.0301807	0.0174284	0.0698073	0.0775868
DMTN	1	2	449	0.00424501	0.03829	0.13016	0.0286646	-0.0215907	0.113587	0.0665932
POU6F2	1	2	449	0.0054909	0.0462392	0.0467278	0.0441365	0.00774385	0.0599762	0.0599762
MYLIP	1	2	450	0.00175014	0.0200955	0.0716389	0.0155371	0.0610515	0.0184467	0.0886027
VDAC1	1	2	450	0.0110507	0.074455	0.0154401	0.0406852	-0.0635403	0.198975	-0.00751256
MRPS9	1	2	451	0.0017673	0.0202382	0.00970718	0.00949054	-0.0434636	-0.0402496	0.0879491
FXYD1	1	2	451	0.00215158	0.0236123	-0.186008	-0.255963	-0.171306	-0.118037	-0.102002
PBDC1	1	2	451	0.0110618	0.0744619	0.0136856	0.0506028	-0.0144172	0.0579189	-0.025977
PHF12	1	2	452	0.00272777	0.0281152	-0.0200517	-0.0679759	-0.127478	-0.0189853	-0.020716
MRPS11	1	2	453	0.00178408	0.0203755	0.000890494	0.0580037	0.00925768	-0.104696	0.100018
MGST1	1	2	453	0.00557154	0.0466886	-0.258848	0.0515945	-0.242704	-0.494528	0.0632752
SLC7A11	1	2	454	8.59769e-05	0.00189926	-0.225495	-0.431108	-0.224826	-0.194226	-0.451952
RBBP5	1	2	454	0.00179309	0.0204242	0.0622239	0.118072	0.0391475	-0.130494	0.178286
GUCY1A2	1	2	454	0.00564736	0.0471854	0.0358231	0.0421858	0.00975265	0.0518271	0.0518271
TMUB2	1	2	455	0.00280272	0.0285951	-0.0120075	-0.0988409	-0.209803	0.0131618	0.0223236
MUC20	1	2	455	0.011296	0.0755421	0.0438844	-0.0815233	0.063011	0.0765168	0.0502526
RGMB	1	2	456	0.00181992	0.0206749	0.0517717	0.0287649	0.0469314	0.0251736	0.0818688
ZNF280D	1	2	457	0.00029837	0.00517537	-0.0535148	-0.247263	-0.183769	-0.0442907	-0.0442048
SURF4	1	2	457	0.0113739	0.0758853	0.0239093	-0.0158325	0.0289303	0.128042	0.0915212
DPYSL2	1	2	458	9.06662e-05	0.00198492	0.159229	0.443296	-0.111855	-0.318122	0.138844
USP47	1	2	458	0.00188514	0.0212994	0.0723602	0.0227732	0.0817547	-0.18214	0.194261
SLITRK5	1	2	458	0.00458981	0.0406085	0.0831271	0.0714113	0.0431851	-0.0539991	0.0410052
VMP1	1	2	458	0.0113891	0.0759571	0.0187419	0.0020604	-0.0034875	-0.393513	0.104574
SSB	1	2	459	9.15494e-05	0.00200169	0.0490951	0.238977	0.17609	0.0244966	0.181434
AC004057.1	1	2	459	0.000139446	0.00280102	0.121621	0.153663	0.0668228	0.115256	0.119765
LSM8	1	2	459	0.00287678	0.0291148	-0.0864464	-0.0558175	-0.126825	-0.0633254	-0.103773
RN7SL5P	1	2	459	0.00570088	0.0475166	-0.0438431	0.0594433	0.0523487	0.0678607	0.0678607
SWAP70	1	2	460	0.00190713	0.0214771	0.0397951	-0.023706	-0.00450573	-0.0695386	0.0614563
PRKD1	1	2	460	0.00290947	0.0293242	-0.0268632	-0.10525	-0.192868	-0.321977	-0.393423
HPCAL4	1	2	460	0.00462121	0.0408441	0.116908	0.110305	0.0814193	0.0694261	-0.00622065
KBTBD6	1	2	460	0.0115045	0.0766039	0.0689216	0.0039014	0.0511056	0.0877648	0.0793885
DCLK2	1	2	461	9.73354e-05	0.00211738	0.0677298	-0.342476	-0.0129189	-0.0159998	-0.432736
ANOS1	1	2	461	0.00294388	0.0295423	-0.00617893	-0.0547069	-0.121428	-0.0924146	-0.0567839
POT1-AS1	1	2	461	0.00464053	0.0409726	-0.111227	0.0257755	-0.0508083	-0.108871	0.0214744
ZEB1	1	2	461	0.0115079	0.0766039	0.0414234	-0.0103686	-0.0627371	0.0684913	0.00483231
PHLPP1	1	2	462	0.000101128	0.00218211	-0.0766309	-0.234853	-0.124212	-0.00876054	-0.127417
CHST10	1	2	462	0.00294564	0.0295426	-0.0390064	-0.0956607	-0.174456	0.0349539	0.0050086
SH3GLB2	1	2	463	0.000101718	0.00218496	0.0631636	-0.297781	-0.0763349	0.0575132	-0.0870087
MT1L	1	2	463	0.000639368	0.00940376	-0.0211512	0.110091	0.101173	0.0347453	0.0485263
PSRC1	1	2	463	0.00195547	0.0219095	-0.00286013	-0.0272076	-0.0278755	-0.14287	0.0690656
MTCH1	1	2	463	0.00472637	0.0415804	0.240784	0.135697	-0.0486233	0.29563	0.0789639
EIF3F	1	2	464	0.000102726	0.00219835	0.128965	0.200574	0.113476	-0.0154434	0.186552
ARID5A	1	2	465	0.00196176	0.0219655	0.00732709	0.00471307	0.0429025	0.0471388	0.0661756
PDE3B	1	2	465	0.00300842	0.0300574	-0.068578	-0.125917	-0.128986	-0.0366555	-0.01506
NRSN1	1	2	465	0.00484269	0.0423837	0.0886864	0.0537803	-0.00704767	0.0530755	0.0753343
AC107398.3	1	2	466	0.000103729	0.00220876	0.0151087	-0.326298	-0.167184	0.0791415	-0.193964
MT2P1	1	2	466	0.00079126	0.0110583	-0.181412	0.166723	0.118826	-0.0302369	0.108897
NRCAM	1	2	466	0.0015105	0.0180208	0.0673533	-0.248478	-0.217988	-0.0252883	-0.238666
DENND5A	1	2	466	0.0119172	0.0783796	0.00304751	-0.0262125	-0.0478329	-0.371012	-0.123078
RPS14	1	2	467	0.000107173	0.00226799	0.240183	0.435527	0.0645732	0.312614	0.0463354
OPA1	1	2	467	0.00198166	0.0221449	0.0119706	-0.0906859	-0.0656956	-0.0568092	0.0721823
USP53	1	2	467	0.00302566	0.0301868	-0.0188414	-0.0216492	-0.179026	-0.0681181	-0.239523
AK5	1	2	467	0.00486591	0.0424806	0.133072	0.0408278	0.0575001	0.0867861	0.154399
C16orf91	1	2	467	0.0119686	0.0786269	0.0179642	-0.0479861	0.0243449	0.0630286	0.0226801
P2RX7	1	2	468	0.00010772	0.00227395	0.152308	0.234575	0.193812	0.123563	0.165679
HIST2H2AA3	1	2	468	0.00083893	0.0115478	0.00596112	0.0886254	0.0819519	-0.282051	-0.0338662
SIPA1	1	2	468	0.00202328	0.0225072	0.0100105	0.0168766	-0.00425768	0.0155996	0.0644714
ZNF703	1	2	468	0.00487023	0.042484	-0.111558	-0.0791703	-0.0595636	-0.009312	0.0186065
COMMD5	1	2	468	0.0121879	0.0795487	0.036417	0.0405521	0.0326632	0.0831036	-0.0163064
LAMTOR1	1	2	469	0.00207869	0.0229609	0.0654646	0.104346	0.0718266	0.0260707	0.232597
PDE1B	1	2	469	0.0122127	0.0796498	0.0310147	0.0295351	0.0203939	0.0452955	-0.00522634
ETV5	1	2	470	0.000767979	0.0107857	-0.00746067	-0.1992	-0.14528	-0.0262171	0.0337153
DTD1	1	2	470	0.00209141	0.0230298	0.0300263	0.0257221	-0.0254904	0.0206206	0.0695715
EPHB6	1	2	470	0.00491099	0.0427655	0.123288	0.0657361	0.0321666	0.0193379	0.0747623
UCKL1	1	2	471	0.000111238	0.00233381	-0.03842	-0.270166	-0.0560773	-0.060218	-0.126984
SUGT1	1	2	471	0.000731182	0.0103453	-0.0270453	0.256695	0.136641	-0.118922	0.281479
CERK	1	2	471	0.0123032	0.0801817	0.0346749	0.0583646	0.0271642	0.078579	0.0694861
FADS2	1	2	472	0.000116618	0.00243774	0.0576913	-0.324283	-0.0878855	-0.105921	-0.312841
KCNJ2	1	2	472	0.0010654	0.0138915	0.0536362	0.0574045	0.0565751	0.00160292	0.0574045
RN7SKP203	1	2	472	0.00498267	0.0432845	-0.14547	0.0889807	0.0397557	-0.139951	0.0896738
AC073896.4	1	2	472	0.0123888	0.0806453	0.0573637	0.0756745	0.0699207	0.117424	0.078246
RPL5	1	2	473	0.000117838	0.00246023	0.123411	0.346784	0.194502	0.143917	-0.0924548
SYNPO2	1	2	473	0.00187625	0.0212484	0.0896733	0.0952743	0.0824337	-0.083954	0.0699254
PPP1R16B	1	2	473	0.00215373	0.0236207	0.057471	0.0672014	0.023207	0.0340973	0.0753384
FTH1P8	1	2	473	0.00321479	0.0315943	0.0364917	0.0636055	-0.194515	-0.00321484	-0.0177713
ITGB4	1	2	473	0.0123998	0.0806692	0.013238	-0.006603	0.0972812	-0.35905	-0.0928687
RPS6	1	2	474	0.00012096	0.00250995	0.138991	0.403404	0.0604257	0.346347	-0.144777
ARHGEF40	1	2	474	0.000911429	0.0122707	-0.0450592	-0.200303	-0.16891	-0.0146434	-0.150412
CDH10	1	2	474	0.00217569	0.0238006	-0.0140651	-0.142263	-0.046174	-0.0800604	0.0688046
RMST	1	2	474	0.00274812	0.0282061	-0.0889831	-0.0978349	-0.133341	-0.0209724	0.00169067
AC091729.3	1	2	474	0.0124258	0.0807322	-0.0488942	0.0275428	-0.00109413	0.0522133	0.0018052
WDR59	1	2	475	0.000121759	0.00251146	-0.00947245	-0.307552	-0.0618557	-0.0730198	-0.295184
SHROOM3	1	2	475	0.00324262	0.0318101	-0.0371688	-0.0560091	-0.150038	-0.0422816	-0.0364414
ATP6V0A1	1	2	475	0.0051126	0.0441168	0.174596	0.0499545	0.0518045	0.0745579	0.140538
ASPH	1	2	475	0.0124536	0.0808212	-0.12033	0.0428901	-0.0895993	-0.48382	0.144206
CHGA	1	2	476	0.000123211	0.0025353	0.151842	0.216576	0.164266	0.138522	0.192306
IPO9	1	2	476	0.00221599	0.0241356	-0.009634	-0.0494525	-0.0283503	-0.0878091	0.0853701
TRA2A	1	2	476	0.00624902	0.0509335	-0.221251	-0.185393	-0.287801	-0.524567	0.0618627
PTEN	1	2	477	0.000333161	0.00563345	0.0868709	0.166594	0.0189974	-0.16869	0.172046
FERMT2	1	2	477	0.00336654	0.0326916	-0.0275377	-0.0861755	-0.207253	-0.166327	-0.0890048
APLP1	1	2	477	0.00243823	0.0258949	0.224715	0.253142	0.155316	0.0734087	0.316667
LINC01088	1	2	477	0.00625065	0.0509335	0.0519088	0.0596868	0.0632311	0.0678239	0.0678239
AURKAIP1	1	2	478	0.000129948	0.00265478	0.153705	0.258546	0.196424	0.259241	-0.0543634
UPF3A	1	2	478	0.000838371	0.0115478	-0.0276781	-0.208095	-0.153431	-0.086233	-0.0739804
ARNT2	1	2	478	0.00224583	0.0243654	0.0599611	-0.0810784	0.0445058	0.0503644	0.21529
CXADR	1	2	478	0.00263625	0.0274196	0.0815275	0.0678677	0.0675752	0.0637861	0.0815275
KIF3B	1	2	478	0.0126114	0.081536	0.00465382	-0.023211	-0.0377034	0.0497603	-0.00265048
IL17RC	1	2	479	0.000130507	0.00265985	-0.0284082	-0.205645	-0.0579392	-0.0478404	-0.202705
RRP7A	1	2	479	0.00226912	0.0245428	0.0533088	-0.038969	0.0433103	0.0386929	0.0829071
AP2S1	1	2	479	0.00631791	0.0512694	0.109123	0.108885	0.0210628	0.211955	0.222692
VIM	1	2	480	0.000131918	0.00267935	-0.0639511	0.335208	-0.115426	-0.106799	0.147457
C6orf136	1	2	480	0.0033972	0.0328836	-0.0400011	-0.0604263	-0.141973	-0.00434082	0.0516999
SCO2	1	2	480	0.0126376	0.0816131	0.0214982	0.0333383	-0.0137575	0.0579175	0.0330138
NBPF8	1	2	481	0.000131933	0.00267935	-0.0363242	-0.324462	-0.066177	-0.144494	-0.313482
GGA3	1	2	481	0.00227731	0.0245823	0.0364272	0.0180912	0.0354916	0.0438862	0.0794933
GPR143	1	2	481	0.00339784	0.0328836	-0.0195656	-0.0293951	-0.140884	-0.0331433	0.0187767
TRIL	1	2	481	0.00574526	0.0477646	-0.0891849	-0.182629	-0.164871	0.106014	-0.0306613
SLC30A1	1	2	482	0.00532981	0.045306	-0.120982	0.016421	-0.08277	-0.0204546	0.0459991
SMARCA1	1	2	482	0.0128211	0.0825232	0.0375514	0.027793	-0.0305011	0.079755	0.0339361
POLR3GL	1	2	483	0.00234485	0.025137	-0.0190891	-0.0282664	-0.0265828	0.0147777	0.0603302
TPT1-AS1	1	2	483	0.00177194	0.0202642	-0.0689968	-0.272513	-0.254062	-0.267603	-0.306523
DLGAP3	1	2	483	0.00642566	0.0519034	0.0386053	0.0499343	0.0070905	0.0564959	0.0564959
C1S	1	2	484	0.00236626	0.0252558	0.000443961	-0.041366	-0.00800241	-0.266959	0.0790533
PSMG1	1	2	484	0.00357351	0.0339127	-0.020526	-0.0644825	-0.0905244	0.0138924	-0.110059
CEND1	1	2	484	0.0053804	0.0456002	0.185091	0.189555	0.0025677	0.187749	0.242267
RAP1GAP2	1	2	484	0.0130064	0.0833341	0.0342423	0.0158387	-0.0159022	0.0460569	0.021118
CHD5	1	2	485	0.000662905	0.00965101	0.118332	0.142374	0.0824489	0.0595326	0.0418384
PLOD2	1	2	485	0.00237305	0.0253125	-0.0552908	0.088021	0.0918727	0.193217	0.223039
TACC2	1	2	485	0.00359331	0.0340628	8.45798e-05	-0.0296916	-0.106057	0.00296859	0.00115023
RPS27	1	2	485	0.0130358	0.0834602	-0.0738102	0.119064	0.0256879	0.499454	-0.476611
ARF1	1	2	486	0.00122172	0.015368	0.199427	0.249355	-0.0155329	0.0499828	0.295183
DNAJB12	1	2	486	0.00361512	0.0341749	-0.0548076	-0.0767023	-0.126632	0.0199046	-0.0700334
NCOA5	1	2	486	0.0131098	0.0837215	0.0315326	-0.0223109	0.0340369	0.0588743	0.0277583
VPS25	1	2	487	0.00241401	0.0257084	-0.0329303	-0.00640878	-0.0151354	0.0261326	0.070829
RNF170	1	2	487	0.00369339	0.0346091	-0.0321332	-0.107626	-0.147222	-0.162194	-0.180261
THOC2	1	2	487	0.00497526	0.0432587	-0.143628	-0.193195	-0.0571084	-0.288168	-0.0454743
ANGPTL4	1	2	488	0.000154555	0.00305542	0.0252473	0.355528	0.199541	-0.394102	0.146577
TRAPPC8	1	2	488	0.00244418	0.0259401	-0.00125861	0.0071358	-0.0173256	-0.0395249	0.045045
ZFAS1	1	2	488	0.00317058	0.0312315	-0.0995424	-0.185159	-0.168225	-0.0781362	-0.140755
EIF1AX	1	2	488	0.00246171	0.0260633	0.172939	0.191027	0.184863	0.0811664	0.0615644
EIF4E2	1	2	488	0.0132483	0.0843819	0.0150827	0.0161252	-0.0104302	0.0527827	-0.0440658
COL9A2	1	2	489	0.000512045	0.00793322	0.0063618	-0.206648	-0.139126	-0.0509708	-0.227748
TFAM	1	2	489	0.00247626	0.0261366	0.00693994	0.0474966	-0.0108628	-0.019683	0.068522
PDP1	1	2	489	0.0055384	0.0465247	0.10206	0.0606965	0.0415006	-0.0271065	0.0632355
RAB11B-AS1	1	2	489	0.013261	0.0843971	0.0256075	0.044178	0.00484753	0.0604703	0.0311867
MRPS18B	1	2	490	0.000156954	0.00308493	0.0406875	0.139897	0.0411639	0.0378341	0.119319
KIAA0319	1	2	490	0.00389675	0.0359993	-0.0301938	-0.0621199	-0.114792	-0.0739805	-0.130262
WNK1	1	2	490	0.0133905	0.0849349	0.0109618	0.0858801	0.0104423	-0.504398	0.0513728
AC138969.1	1	2	491	0.000157251	0.00308493	-0.0779177	-0.27616	-0.0381025	-0.145352	-0.17419
HCN1	1	2	491	0.013409	0.0849601	0.020596	0.0456105	0.00886859	0.0552195	0.0364333
FTLP3	1	2	492	0.00015731	0.00308493	0.0228647	0.139331	0.0294686	-0.0354192	0.125445
ADARB2	1	2	492	0.00254768	0.0266981	-0.000744154	0.07668	0.0691497	-0.0968916	0.0837937
AP1B1	1	2	492	0.00396706	0.0364407	-0.00532397	-0.130936	-0.140282	-0.136361	-0.0536989
TTLL3	1	2	493	0.000158606	0.00310324	0.0137561	-0.225792	-0.0624454	-0.0425488	-0.179715
VCPKMT	1	2	493	0.00255741	0.0267786	0.0346363	0.0438743	0.018864	-0.0702021	0.0628331
GPAA1	1	2	493	0.00399788	0.0366299	-0.0970171	-0.144581	-0.17195	-0.0501701	-0.173792
TIMP2	1	2	493	0.00591538	0.0488525	0.108698	0.100711	0.0565591	0.0475694	-0.0944554
MRAP2	1	2	493	0.0102428	0.0707879	0.0571465	0.041913	0.0398921	0.0593613	0.0335578
CCNL2	1	2	494	0.000160888	0.0031428	-0.121163	-0.351907	-0.188691	-0.372161	-0.347941
COPS9	1	2	494	0.00193924	0.0217418	-0.283379	0.326538	0.191876	0.0677288	0.3979
CNTN2	1	2	494	0.00259276	0.0270824	0.032495	0.0205751	-0.0161277	-0.0238394	0.0675454
PPTC7	1	2	494	0.00682749	0.0542146	0.024039	0.0318597	-0.0119051	0.0407203	0.0407203
RNASET2	1	2	495	0.00185095	0.0209995	0.14998	0.173561	0.110783	0.0910638	0.133086
TCF12	1	2	495	0.0026122	0.0272688	0.0458042	0.0341533	0.0353121	-0.0186738	0.0963781
LMLN	1	2	495	0.0138335	0.0870509	0.0331639	-0.0465919	0.0203063	0.0562083	-0.0275461
VPS36	1	2	496	0.00409626	0.0373163	-0.113464	-0.0594663	-0.181194	-0.0305965	-0.0327256
THRA	1	2	496	0.00630124	0.0511752	0.188129	0.170446	0.152537	0.175542	0.250115
GABPB1-AS1	1	2	496	0.0138356	0.0870509	0.0737046	-0.172504	-0.159298	-0.428444	-0.243163
WRNIP1	1	2	497	0.00263372	0.0274196	0.027521	-0.00769742	0.011002	0.0171706	0.0689288
BICD2	1	2	497	0.00693227	0.0546662	-0.00211799	-0.0116946	-0.00543926	0.06309	0.06309
NSUN2	1	2	498	0.000173216	0.00333947	-0.0137369	-0.180676	-0.0194921	-0.00998138	-0.0891453
HERC2P3	1	2	498	0.00264917	0.0274871	-0.00172612	-0.00599751	0.0193264	0.0335667	0.08761
NDUFB2	1	2	498	0.0139022	0.0874378	-0.125383	0.090045	0.0205646	0.300529	-0.209695
PFN1	1	2	499	0.00188609	0.0212994	0.197269	0.244218	0.15256	0.219416	0.228671
GPR180	1	2	499	0.00265987	0.0275648	-0.0149116	-0.0073414	0.00238601	0.0167138	0.0585101
CRYBB2	1	2	499	0.00422868	0.0382062	-0.00286248	-0.0404577	-0.0855233	0.00174386	-0.0984953
AP000648.3	1	2	499	0.00464386	0.0409809	0.030784	0.0666573	0.0472112	0.0666573	0.0666573
SLC44A1	1	2	500	0.000175529	0.00337647	0.132703	0.251327	0.168128	-0.141255	-0.022862
ZUFSP	1	2	500	0.00271717	0.0280567	0.0393552	0.02759	-0.00117826	-0.0245192	0.0568046
ENO2	1	2	500	0.00422901	0.0382062	0.140576	-0.125217	-0.260886	-0.333614	0.0234816
SLC26A6	1	2	500	0.0139481	0.0876302	0.000862848	-0.0109946	0.000256494	0.0539112	-0.0129735
KCNJ10	1	2	501	0.000176273	0.0033838	-0.0533503	-0.382285	-0.0774155	0.163683	0.0605772
RHOG	1	2	501	0.00272222	0.0280749	-0.0161118	0.0360454	0.0287614	0.00249131	0.0689413
ZNRF3	1	2	501	0.00228829	0.0246542	-0.0347372	-0.256539	-0.231457	0.0212648	-0.328471
SCN3B	1	2	501	0.00671414	0.0535629	0.0984618	0.0409987	0.0493861	-0.011059	0.0661004
PDCD10	1	2	501	0.013978	0.087721	0.0149037	0.0722045	-0.00968164	0.0915403	0.0342154
RRN3	1	2	502	0.00273449	0.0281337	-0.000589611	-0.00871765	0.00384972	0.0542267	0.0641886
LINC00294	1	2	502	0.00672205	0.0535761	0.0816363	0.0229404	0.0114424	0.0247008	0.0113129
UBE2D4	1	2	502	0.0140224	0.0878656	0.0238864	0.055324	-0.0774149	0.0984635	0.0613352
POMT1	1	2	503	0.000176862	0.0033838	-0.00982684	-0.247692	-0.0732514	-0.178899	-0.121863
PSMD13	1	2	503	0.0043054	0.0387531	0.027429	-0.116451	-0.155963	-0.106423	0.000518731
BBS2	1	2	504	0.000176898	0.0033838	-0.079809	-0.374528	-0.090546	-0.260963	0.0572674
ELOVL2	1	2	504	0.000368214	0.0060672	-0.0307867	-0.194913	-0.111866	0.00649544	-0.0772423
RAP1GDS1	1	2	504	0.00274373	0.0281779	0.0714958	0.149956	-0.0215931	0.150732	0.21673
CX3CL1	1	2	504	0.00680569	0.0540916	0.100674	0.0366488	0.0320029	0.0703371	0.0587976
ARFIP1	1	2	504	0.0145588	0.0899483	0.0196188	0.0334821	0.0168165	0.0681882	0.0193306
ACP6	1	2	505	0.000178242	0.00340191	-0.00854127	-0.244946	-0.0564164	-0.0877512	-0.097329
FAM162A	1	2	505	0.0145802	0.0900152	0.000652387	-2.21995e-05	0.0176527	0.146627	0.0451124
TMEM191C	1	2	506	0.00275355	0.0282369	0.0388122	-0.0258873	0.00643773	0.0200218	0.0764658
ATP9B	1	2	506	0.00685961	0.0543436	-0.0750311	-0.0741675	-0.0675819	-0.11237	-0.0772986
NOL4	1	2	507	0.00275441	0.0282369	0.0421555	0.0476229	0.0255654	0.0123307	0.0883686
HSD17B14	1	2	507	0.0045419	0.0403096	-0.0160522	-0.108385	-0.151755	0.0243507	-0.306877
LRRC4B	1	2	507	0.00692504	0.0546344	0.11825	-0.0170729	0.0123847	0.0655071	0.0814237
ADAP1	1	2	507	0.0105431	0.0722572	0.0781892	0.0704423	0.0761059	0.0964936	0.0934188
DGKZ	1	2	508	0.000186968	0.00354677	-0.0243455	-0.333824	-0.102109	-0.0181094	0.0316054
ABAT	1	2	508	0.00275664	0.0282428	0.0551843	-0.00515963	-0.0321522	-0.0301279	0.131179
SIGIRR	1	2	508	0.0045683	0.0404391	-0.0621197	-0.0397233	-0.188982	-0.167681	-0.0278283
NPM1P30	1	2	508	0.0146966	0.0904078	0.0118947	0.0378299	0.0135436	0.0759615	0.0516271
KIF3C	1	2	509	0.000977268	0.0129133	0.0825794	0.145167	0.0490514	0.00166358	0.156974
RABAC1	1	2	509	0.00349217	0.0334187	0.217094	0.254358	0.0980513	0.258428	0.283607
OSBPL11	1	2	509	0.014737	0.0905266	-0.0872933	-0.0174299	-0.00143981	-0.338751	-0.185838
RPS2P7	1	2	510	0.000188464	0.00355817	0.0480958	0.0872325	0.0397773	-0.0294819	0.0743232
GPT2	1	2	510	0.00132714	0.0163811	-0.122061	-0.26469	-0.218077	-0.261004	-0.0439573
REX1BD	1	2	510	0.00452201	0.0402584	-0.0680854	-0.249736	-0.17598	-0.442869	-0.442541
MKRN1	1	2	510	0.0070054	0.0550741	0.104133	0.0614881	0.0497964	0.0511797	0.0533598
MGAT3	1	2	511	0.00278951	0.0284943	0.0311831	0.0359717	0.00976433	0.0432646	0.0736568
LINC00174	1	2	511	0.00337215	0.0327275	-0.00162828	-0.186929	-0.183368	-0.137954	-0.376486
TTBK1	1	2	511	0.00738791	0.0571278	0.0161618	0.0217162	0.0115654	0.062559	0.062559
PPM1K	1	2	512	0.000192032	0.00360877	0.0994155	0.33499	0.0995728	0.229012	0.221525
SLC11A2	1	2	512	0.00283079	0.0288127	0.00368292	-0.0786308	-0.0870902	-0.0498023	0.0453278
MYCBP2	1	2	512	0.0070311	0.0552167	0.173265	-0.0518608	0.093067	0.137746	-0.0143293
POLR2G	1	2	512	0.0148084	0.0908458	0.104463	0.0749214	-0.0499562	0.15109	-0.129013
RHOJ	1	2	513	0.000194836	0.00364944	-0.0255822	-0.237867	-0.15271	0.00099642	-0.0819233
BEX4	1	2	513	0.00704488	0.0552742	0.174302	-0.0887836	-0.133317	-0.0236978	-0.115568
RNF103	1	2	513	0.0149125	0.0912629	0.0258703	-0.0161054	-0.0296598	0.0706958	0.0127434
ASS1	1	2	514	0.002848	0.0289246	0.0667956	0.0350013	0.0300729	0.0250501	0.0766904
RAMP1	1	2	514	0.00159057	0.0186766	-0.0127675	0.337871	0.309622	0.358651	0.474061
SHC4	1	2	514	0.00710375	0.0556596	-0.0849516	-0.0397513	-0.0843402	-0.106384	-0.0220575
MRPS36	1	2	514	0.0149208	0.0912629	-0.0124843	-0.0624724	-0.0129653	0.121959	-0.0150516
COX5B	1	2	515	0.000196665	0.00367967	0.221209	0.415163	0.15194	0.242641	-0.0975313
CGGBP1	1	2	515	0.00142654	0.0173454	0.0212368	0.160107	0.0776731	-0.0611473	0.178538
EIF5	1	2	515	0.0047902	0.0420771	0.0405879	0.222622	0.241048	0.0372277	0.224984
SLC39A10	1	2	515	0.00712341	0.0557224	0.130692	0.0726414	-0.0690994	0.0493727	0.0254875
WSCD1	1	2	515	0.014933	0.0912629	0.0157881	-0.0312653	0.000119129	0.0357392	-0.0415455
SVIP	1	2	516	0.000197169	0.00368508	0.0482839	0.139245	0.045094	-0.0407556	0.0342349
TECR	1	2	516	0.0028765	0.0291148	-0.237838	0.0339379	-0.126982	0.167957	0.399226
GNAS	1	2	516	0.00712804	0.0557224	0.282976	0.19427	0.263598	0.20367	0.116464
VIPAS39	1	2	516	0.0151441	0.0919384	0.0195939	0.015642	0.0112494	0.046061	0.00234107
CD14	1	2	517	0.00287746	0.0291148	0.0923415	0.117755	0.123329	0.0891142	0.135293
WFDC1	1	2	517	0.00491104	0.0427655	-0.00204413	-0.0974572	-0.116972	-0.0516091	0.0288514
SNX27	1	2	517	0.00483048	0.0423211	0.243565	0.259004	0.202356	-0.0863968	0.38021
SNX33	1	2	517	0.00757746	0.058069	0.0220069	0.0302438	0.0480374	0.0580812	0.0580812
CEP290	1	2	518	0.00288134	0.0291368	-0.0149122	-0.0500505	-0.00124024	0.0180573	0.0759729
EXD2	1	2	519	0.00289416	0.0292147	0.0387042	-0.0497244	0.0128492	0.034983	0.0553634
P4HA2	1	2	519	0.00254315	0.0266905	0.0588051	0.0824118	0.0812629	-0.00397682	0.0103734
VSIG4	1	2	519	0.00186512	0.0211463	0.0920057	0.0932656	0.0932656	0.0537698	0.0932656
TNKS1BP1	1	2	519	0.00764983	0.0584927	0.0157995	-0.142612	-0.0724068	0.0439034	-0.0960822
C1QC	1	2	520	0.00144955	0.0175753	0.0821146	0.134219	0.114623	0.0718624	0.134219
SELENOI	1	2	520	0.00746502	0.0575163	0.0908194	0.0693463	0.060779	0.089078	0.087093
ZNF503	1	2	520	0.0076749	0.0586581	0.0387596	0.0225265	0.0211385	0.0538061	0.0538061
CDC42BPA	1	2	521	0.000209687	0.00386421	-0.055425	-0.285522	-0.0193311	-0.269349	0.01933
WSB1	1	2	522	0.005004	0.0433984	-0.0270427	-0.256179	-0.319669	-0.537142	-0.327725
LEAP2	1	2	522	0.00759336	0.0581648	-0.0513007	-0.0107019	-0.0112529	-0.0099619	0
RNFT2	1	2	522	0.0153932	0.0928313	0.00976343	0.00301948	-0.039384	0.0396533	-0.00764017
ADAM33	1	2	523	0.000211451	0.00389251	-0.0437959	-0.222806	-0.0912139	0.00853563	0.0101604
S100A11	1	2	523	0.00178736	0.0203862	0.0613452	0.0705872	0.0663234	-0.0232373	0.0303863
SAMHD1	1	2	523	0.00293364	0.0294986	-0.000519603	0.0445666	0.0330421	0.0254382	0.06102
BABAM2	1	2	523	0.0155359	0.0933901	0.0095457	-0.0630857	-0.0494716	0.043867	-0.144277
HIVEP1	1	2	524	0.0156482	0.0938472	0.0126695	-0.0309005	0.0171526	0.0647536	-0.0247452
SYT7	1	2	525	0.00298008	0.0298227	0.0699764	0.0546592	0.0410437	0.0566883	0.0917629
FLCN	1	2	525	0.00512305	0.0441403	0.0756875	0.122338	0.201438	-0.195372	0.0335856
TRIR	1	2	525	0.00577699	0.0479409	0.0375807	0.212777	0.16005	0.246661	0.18045
PPP6R2	1	2	526	0.000225384	0.00411362	-0.0067195	-0.250785	-0.0478108	-0.0250189	-0.125137
MCMBP	1	2	526	0.00298053	0.0298227	-0.0156846	0.0221454	-0.0025916	-0.0416695	0.0721646
KCTD12	1	2	527	0.00149389	0.0178942	0.0683602	0.0825168	0.0476522	0.0625449	0.0825168
HES6	1	2	527	0.00794422	0.059835	-0.201464	-0.00450693	0.0352628	0.0299092	0.127686
MED13L	1	2	527	0.0157264	0.0941713	-0.0318439	0.12956	0.0155861	-0.44805	0.0681312
SSR1	1	2	528	0.00523294	0.0447046	0.170203	0.188417	0.220046	0.0170302	0.187377
CHD3	1	2	528	0.00797831	0.060039	0.0928406	0.0261363	0.0332305	0.0340548	0.030938
MMD2	1	2	529	0.000237965	0.00430197	0.00337015	-0.166166	-0.0329916	-0.034008	-0.112867
SRGN	1	2	529	0.0030629	0.0304528	0.0836285	0.0874015	0.0756223	0.0323813	0.0970448
NIPSNAP2	1	2	529	0.00528693	0.045031	-0.0104233	-0.0377451	-0.156604	-0.0446308	-0.141485
AUH	1	2	529	0.0157715	0.0944086	0.0287734	0.0112124	-0.0570678	0.0675487	0.023928
COX17	1	2	530	0.000238923	0.00431018	0.0259461	0.200577	0.119106	0.127181	0.0204806
SLC25A28	1	2	530	0.0013422	0.0165313	-0.00493304	-0.186895	-0.135839	-0.0560986	-0.0814754
DICER1-AS1	1	2	531	0.000240772	0.00433171	-0.00665246	-0.280033	-0.131975	0.0874856	-0.253471
SNX12	1	2	531	0.00308871	0.0306685	0.0272061	0.0278188	0.00734287	-0.00488661	0.0479191
NQO2	1	2	532	0.00311045	0.0307986	0.0148398	-0.0278405	0.00746846	0.121221	0.143631
ADGRB3	1	2	532	0.00536306	0.0455208	0.00407887	-0.0357911	-0.184433	0.00779083	-0.0749711
PIN1	1	2	532	0.00814184	0.0608417	0.189689	0.0953659	0.015488	0.108452	0.0354963
FAM20B	1	2	532	0.00676145	0.053815	-0.00840659	-0.00704068	0.0332001	0.0340295	0.0340295
SHROOM1	1	2	533	0.000244743	0.00437109	-0.0284256	-0.233552	-0.0684172	-0.176519	-0.167233
RPS3AP26	1	2	533	0.00155572	0.0184206	0.0555641	0.072479	0.0277562	0.052532	0.072479
FDPS	1	2	533	0.00538034	0.0456002	-0.0182074	-0.0455902	-0.100939	-0.00792501	-0.186478
RPUSD1	1	2	533	0.0158315	0.0945691	0.0122619	0.0296269	0.00619112	0.0662773	0.0301819
AP003469.4	1	2	534	0.00312829	0.0309574	-0.0452404	0.00386931	0.027918	-0.0257403	0.063604
ZNF365	1	2	534	0.0081957	0.0610842	0.080246	0.0729054	0.0520808	0.0668193	0.0770986
ATP2C1	1	2	534	0.015933	0.0949769	0.0334939	-0.0884107	-0.0154739	0.102173	0.00566242
EXTL3	1	2	535	0.00314481	0.031067	0.0569423	0.00238886	-0.0149277	0.0179145	0.0811332
RPS6KC1	1	2	535	0.0159526	0.0950274	0.0207442	0.0579494	0.0311472	0.0656375	0.0391289
ZDHHC14	1	2	536	0.00314993	0.0310997	0.0508342	0.0372088	0.0302864	-0.00223421	0.074621
SUPT16H	1	2	536	0.00825907	0.0613961	0.119279	0.0653852	0.0403579	0.118983	0.106577
SESN2	1	2	536	0.0160172	0.0953126	0.0213643	0.0217805	0.0332574	0.0467714	0.012737
FSD1	1	2	537	0.00316402	0.0312028	0.0335878	0.0186717	-0.0316028	0.0583055	0.066085
GRHPR	1	2	537	0.00552255	0.0464383	-0.0618318	0.024819	-0.180997	-0.219578	-0.250158
CKMT1A	1	2	537	0.00833694	0.0617996	0.0838504	0.0507241	0.0118586	-0.10641	0.0567368
GAD1	1	2	537	0.0161043	0.0956684	0.0249402	0.0251042	-0.0281555	0.0622247	0.0386787
CACYBP	1	2	538	0.000265621	0.00471236	0.171202	0.268188	0.208055	0.242472	0.257514
PLA2G16	1	2	538	0.000739286	0.0104513	0.108306	0.199878	0.168076	-0.10074	0.101693
EMP2	1	2	538	0.00316593	0.0312037	0.0659416	0.107253	0.0964344	-0.0133508	0.157437
PBX1	1	2	538	0.004274	0.0385312	0.150873	0.0653482	0.091426	-0.0128546	0.207986
GRIA4	1	2	538	0.0162463	0.096208	0.0368093	0.024168	0.0138621	0.0696418	0.0558458
PLXNB2	1	2	539	0.00658784	0.0528014	-0.117481	-0.167111	-0.0629034	-0.35776	-0.10092
BTG3	1	2	540	0.00861984	0.0632191	0.0570552	0.0497316	0.0474297	-0.00508782	0.0307905
USP34	1	2	541	0.00569909	0.0475166	-0.027783	-0.0256822	0.181712	-0.137764	-0.0560753
RPP25	1	2	541	0.00821648	0.0612089	0.040568	0.020173	0.00639196	0.0496102	0.0496102
KNDC1	1	2	542	0.000280729	0.00493437	0.01894	-0.244702	-0.0702315	-0.0535594	-0.0490012
SFRP2	1	2	542	0.00309202	0.0306694	0.0847141	0.0913593	0.0833462	-0.03314	0.0284452
C3orf58	1	2	542	0.00323752	0.0317994	-0.0441822	0.0138965	-0.0219983	-0.241619	0.0663899
TRIM9	1	2	542	0.00571136	0.0475576	-0.0175776	-0.122445	-0.197378	-0.0598731	-0.121991
ZNF768	1	2	542	0.0164616	0.0972473	-0.00498313	-0.00250298	-0.011093	0.0565443	-0.104529
SPAG7	1	2	543	0.00572723	0.0476434	0.000261594	-0.100699	-0.157289	0.0280424	-0.137253
RN7SL2	1	2	543	0.00826294	0.0613982	-0.0223271	0.061735	0.0581868	0.061735	0.00516208
ABI1	1	2	544	0.000284169	0.00497442	-0.0056922	-0.283733	-0.158622	0.0488055	-0.229456
LPGAT1	1	2	544	0.00326247	0.0318799	0.00755923	-0.0145483	0.00270853	0.0538546	0.0616341
GSS	1	2	544	0.00588019	0.0486793	-0.0285883	-0.0919837	-0.087693	-0.0161108	-0.0049042
CCDC6	1	2	544	0.00874364	0.0637798	0.113388	0.0958931	0.0298354	0.0539669	0.010294
WDR83OS	1	2	545	0.000953461	0.0127031	0.18097	0.23625	0.124203	0.185737	0.0893619
GRK2	1	2	545	0.0058871	0.0486894	0.0825701	-0.0443328	0.125756	0.0957118	0.10672
AP3S1	1	2	545	0.01663	0.0977695	0.0733777	0.0622459	-0.0163981	0.136228	0.082358
LDHA	1	2	546	0.000645205	0.00946522	0.15446	0.287742	0.140313	0.288931	0.224163
CDKN1A	1	2	546	0.00165794	0.0193023	0.068402	0.0827618	0.0665799	-0.0822609	0.0827618
AP002884.3	1	2	546	0.00589051	0.0486941	-0.0565191	-0.0947224	-0.092315	-0.0322075	-0.0687358
APC2	1	2	547	0.00331984	0.0323567	0.0698766	-0.185151	-0.195685	-0.0444988	-0.55056
G3BP2	1	2	547	0.00880621	0.0640724	0.120853	0.022363	0.0292044	0.0789692	0.112572
DMTF1	1	2	548	0.00302607	0.0301868	-0.0701725	-0.179005	-0.1463	-0.300615	-0.0887384
NMRAL1	1	2	548	0.00610424	0.0501461	-0.00648304	-0.0698157	-0.135007	-0.05541	-0.0846582
GATM	1	2	549	0.000299914	0.0051969	0.107561	0.273025	0.144076	-0.000792664	0.0547845
ARFGAP2	1	2	549	0.00333301	0.0324395	0.0340332	-0.0682524	-0.002261	-0.0596164	0.218593
LUC7L	1	2	549	0.00620182	0.0507045	0.0428578	-0.1652	-0.192075	-0.0023924	0.0257395
CSF1R	1	2	549	0.00842575	0.0622153	0.0486132	0.03717	0.0219655	0.0574228	0.0574228
AC116533.1	1	2	550	0.0168602	0.0987164	0.100956	0.102147	0.101507	0.266061	-0.0737228
CYTH3	1	2	551	0.00335099	0.0325775	0.038755	0.0567439	0.0790647	-0.0207411	0.0836352
OST4	1	2	551	0.00623065	0.0508579	-0.0217552	0.132003	0.190196	0.144978	-0.101945
AC027682.6	1	2	551	0.0171786	0.0999002	0.0346371	0.0290288	0.0324143	0.0500861	0.0178551
KCTD15	1	2	552	0.000302737	0.00522465	-0.0293883	-0.22065	-0.127655	-0.0941253	-0.248403
AQP4	1	2	552	0.0172976	0.100333	0.0351559	0.282672	0.237729	-0.510086	-0.387602
ZFAND2A	1	2	553	0.00335401	0.0325883	8.57812e-05	-0.0131862	-0.0115971	-0.00150148	0.0657751
ESRRG	1	2	553	0.00910465	0.0655749	-0.198014	0.00366365	-0.155244	0.00643704	0.07262
ATP1B3	1	2	553	0.0173121	0.100333	-0.0194413	0.115118	0.0909232	0.158316	0.0926017
RNF11	1	2	554	0.000310053	0.00532942	0.119938	0.179487	0.0530134	0.0679669	0.0657396
TRMT11	1	2	554	0.00339572	0.0328836	0.00974203	-0.0429278	-0.0867618	-0.0216933	0.0555209
CETN2	1	2	554	0.0091623	0.0658413	0.102205	0.0355931	0.0116119	-0.0126113	-0.0886532
ZNF639	1	2	555	0.00342604	0.0330073	-0.0240947	-0.0115171	-0.0158154	0.0301567	0.049563
AL355309.1	1	2	555	0.00917515	0.065863	0.105732	0.0956172	0.00696644	-0.104838	0.0476378
HIKESHI	1	2	555	0.0173506	0.100522	0.0321335	0.0450499	0.0300355	0.136694	0.120885
RPSAP58	1	2	556	0.000325005	0.00553917	0.042634	0.0884835	0.0316639	0.0297446	0.0490862
MED24	1	2	556	0.00343393	0.0330646	-0.0121269	-0.00499778	-0.00674058	-0.0168363	0.0755891
PDE7B	1	2	556	0.00929525	0.0664704	-0.12098	-0.0416741	-0.043693	-0.126755	-0.00170091
ZBTB20	1	2	557	0.00929887	0.0664704	-0.279604	-0.0141037	-0.0353463	-0.471576	0.117001
TCAP	1	2	557	0.0174438	0.100857	0.0154671	0.0838373	0.0821511	0.0983096	0.0655782
PPP1R12C	1	2	558	0.000333282	0.00563345	0.00850082	-0.21488	-0.0847303	-0.0899	-0.0440805
LINC01089	1	2	558	0.00295482	0.0296174	-0.0145248	-0.151114	-0.0512342	0.0360509	-0.163594
CLPX	1	2	558	0.00345476	0.0332465	-0.0145443	-0.00516179	-0.0211809	-0.0566554	0.0678149
ATG10	1	2	558	0.00932295	0.0665869	-0.0646174	-0.0296142	-0.0759085	-0.045889	-0.0154717
RBM5	1	2	559	0.000335132	0.00564711	0.0118932	-0.320325	-0.0676248	-0.0924899	-0.0649954
LITAF	1	2	559	0.00346076	0.0332702	-0.015695	0.016782	0.0251975	-0.00412642	0.0655424
KCNAB1	1	2	559	0.00933827	0.0666685	0.0557504	0.0168232	0.0119465	0.0483252	0.0376541
HDAC8	1	2	559	0.0175995	0.101483	0.0298578	-0.00571257	0.0278633	0.0790094	0.0397607
H3F3A	1	2	560	0.000347447	0.00580321	0.211279	0.306104	0.134673	0.0937905	0.126169
RLIM	1	2	560	0.00346111	0.0332702	0.0599078	0.0263112	0.00652911	-0.0107155	0.0934143
SNHG28	1	2	560	0.00640194	0.0517964	-0.00315922	-0.0281801	-0.0913889	-0.0644491	-0.0136054
JOSD1	1	2	560	0.0177293	0.102094	-0.0198566	-0.0768135	-0.0091915	0.0493186	-0.046671
TMEM191B	1	2	561	0.00346328	0.0332723	0.0461212	-0.00367283	0.046938	0.0541252	0.0789875
TSPAN13	1	2	561	0.00940409	0.0669988	0.0953182	0.0310663	-0.0046841	0.0407331	0.0946547
CUL9	1	2	561	0.0177375	0.102107	0.00101509	-0.0808345	0.0363889	0.0716743	-0.0069442
TMEM205	1	2	562	0.000338696	0.00568706	-0.0705967	-0.332073	-0.214676	0.13025	-0.043937
AC068338.3	1	2	562	0.00347117	0.0333162	0.0288425	-0.00166433	-0.00417329	0.0322015	0.0827891
ATF4	1	2	562	0.00641967	0.0518908	0.107432	0.163891	0.202727	0.18193	0.13432
PSD	1	2	562	0.00942013	0.0670542	0.110125	0.112269	0.0488538	0.0394372	0.0828119
UTP14C	1	2	562	0.0177775	0.102248	0.0397176	0.0294113	-0.00883352	0.0666249	0.0276591
PRODH	1	2	563	0.000344605	0.00576699	0.00565924	-0.175518	-0.10296	-0.19111	-0.0832201
SLC2A3	1	2	563	0.00349049	0.0334187	0.0864459	0.0562925	0.062525	0.00793844	0.10295
GMEB1	1	2	563	0.00645155	0.0520257	-0.0257942	-0.0546923	-0.0989165	-0.0477374	0.00218699
MFSD4A	1	2	563	0.00943835	0.0671311	0.0802104	0.0197383	0.0493068	0.0538376	0.0458939
GPATCH2L	1	2	563	0.0178644	0.102572	0.00101021	-0.106812	-0.0850469	-0.325453	-0.0694017
PRDM8	1	2	564	0.00351372	0.0335312	0.0560795	0.0495519	0.0423749	0.0355474	0.0739584
ANXA6	1	2	564	0.00648083	0.0521907	0.0196684	-0.149546	-0.165213	-0.153998	0.0365805
PCLO	1	2	564	0.00946209	0.0672441	0.0876986	0.082334	0.0361228	-0.0903967	0.0607605
RPL37A	1	2	564	0.01788	0.102582	0.119483	0.0946605	0.0205384	0.476352	-0.289015
TCF20	1	2	565	0.00355907	0.0338131	0.0332828	0.00689129	0.0181032	-0.0144483	0.0838852
SMURF2	1	2	565	0.00648116	0.0521907	-0.0504179	-0.0833266	-0.140756	-0.0491545	-0.0619166
PRDM2	1	2	565	0.00953887	0.0675654	0.100307	0.0694346	0.0645459	-0.134455	0.0530449
NDUFA6	1	2	566	0.0180245	0.102997	-0.00179421	0.143234	0.070496	0.228239	-0.234731
DPP7	1	2	567	0.000353779	0.00589102	0.0137747	-0.356481	-0.240121	-0.189343	-0.23426
LINC01550	1	2	567	0.00955851	0.0676485	-0.0756038	-0.046611	-0.0528499	-0.164273	-0.0318973
DFFA	1	2	567	0.0180818	0.103175	0.0245845	-0.0294222	0.0301923	0.0674495	0.00847492
DYNC2H1	1	2	568	0.000355233	0.00590445	-0.0286532	-0.235765	-0.0664232	-0.141712	-0.0632471
ELOC	1	2	568	0.0180858	0.103175	-0.017582	-0.0232718	-0.0249346	0.199594	0.157069
LAMA5	1	2	569	0.000364004	0.00601519	-0.0186791	-0.246559	-0.0975255	-0.12281	-0.0158888
SOWAHA	1	2	569	0.00368316	0.0345511	0.031965	0.0485849	0.0186691	0.0117031	0.0604186
EDF1	1	2	569	0.0065795	0.0527593	0.0177317	0.0512434	-0.251859	0.027785	-0.279329
PJA2	1	2	569	0.00957783	0.0677012	0.15416	0.0813881	0.0127348	0.141251	0.12241
GTPBP1	1	2	569	0.0181005	0.103225	0.0274002	0.00922607	0.0353522	0.0605949	0.0152156
MAPK12	1	2	570	0.00036627	0.00604682	-0.0214855	-0.211223	-0.109852	-0.0384106	-0.0113299
PTPN5	1	2	570	0.00961961	0.0678277	0.0733933	0.0630089	0.013152	0.0321138	0.020098
CHPT1	1	2	570	0.0110693	0.0744619	-0.188053	0.0295243	-0.143627	-0.439334	0.131777
GNPDA2	1	2	571	0.00371799	0.0347825	0.008199	0.0309114	-0.00693359	0.0162465	0.0468092
NR2F1-AS1	1	2	571	0.00962345	0.0678277	-0.147437	-0.0605769	-0.0627052	-0.0328659	0.0665824
UBA6	1	2	571	0.0181619	0.103437	-0.106896	-0.0414555	0.0239905	-0.415954	0.0977231
MAGEE1	1	2	572	0.00377019	0.0351872	0.0100507	0.0232521	-0.0315483	-0.0369493	0.0500151
ANKRD20A4	1	2	573	0.000371033	0.00609606	-0.021746	-0.185867	-0.0420241	-0.159505	0.00462433
GFOD1	1	2	573	0.00248197	0.0261807	0.121387	0.154346	0.141385	0.0336277	0.186825
RANBP3L	1	2	573	0.00977428	0.0685802	-0.164781	0.0150363	-0.0177938	3.72454e-05	0.0187165
USP46	1	2	573	0.0148414	0.0910049	0.0838908	0.103345	0.0606298	0.123155	0.0836106
ETNK1	1	2	574	0.000375534	0.00615229	0.0144358	0.261903	0.00742046	-0.0507867	0.274792
ARFRP1	1	2	574	0.00379473	0.0353267	0.0328233	-0.0137656	0.0651996	0.105372	0.140107
SLCO3A1	1	2	574	0.00685234	0.0543436	0.0486795	0.0579528	0.0660898	-0.157272	0.000199052
HTT	1	2	574	0.00992088	0.0693377	0.113113	-0.0731469	-0.00240098	0.0518542	0.0882174
KCNK1	1	2	574	0.00920555	0.0660045	0.083389	0.0398786	0.0396937	0.0932747	0.0537304
C1QA	1	2	575	0.00190315	0.0214496	0.0537958	0.0820352	0.059344	-0.0709012	0.0820352
PDE4D	1	2	575	0.00993569	0.0693999	-0.229042	0.0430446	-0.177812	-0.136939	0.235908
RHEB	1	2	575	0.0187475	0.105657	0.00169638	0.118943	0.0677857	0.292177	0.164813
PAAF1	1	2	576	0.000378539	0.00618967	0.0194121	-0.234353	-0.0665982	-0.0542235	-0.289476
NFIA	1	2	576	0.00380685	0.0353818	0.0739866	0.0609894	-0.0121185	-0.252623	0.393606
ZNF462	1	2	576	0.00691485	0.0545792	-0.131675	-0.0723412	-0.224367	-0.169029	0.0552866
CD46	1	2	576	0.0160874	0.0956307	0.0959497	-0.0618763	0.0481362	0.111892	-0.010315
BZW1	1	2	577	0.00694141	0.054688	-0.0574403	-0.136123	-0.190834	-0.0486479	-0.147487
CA5BP1	1	2	577	0.0189067	0.10623	0.0257153	0.00988678	0.0328035	0.0531179	0.000589071
IFNGR2	1	2	578	0.0038581	0.0357804	0.0519322	0.0622706	0.0374808	0.06814	0.0932091
OTUD7B	1	2	578	0.00347173	0.0333162	-0.064574	0.223051	0.202771	-0.285278	0.139458
NSD3	1	2	578	0.0189239	0.10625	0.00707293	0.0948711	0.0333852	-0.420359	0.16062
NPM1	1	2	579	0.000398849	0.00649695	0.129307	0.266581	0.00788618	0.1235	0.0711952
ARFIP2	1	2	579	0.00309647	0.0306958	0.0450201	0.130257	0.0914548	0.0611543	0.149523
TOLLIP	1	2	579	0.0102819	0.0709784	0.135865	0.0768145	-0.0371855	0.079313	0.157315
MOK	1	2	580	0.00041437	0.00671146	-0.0753138	-0.243377	-0.112567	-0.010316	-0.167994
C15orf40	1	2	580	0.00386399	0.0357999	0.0580269	-0.000294137	-0.0130052	-0.0292811	0.0778365
METTL17	1	2	580	0.00350331	0.0334691	-0.0099382	-0.133205	-0.12248	0.00317994	-0.0266268
TUBB	1	2	580	0.00994042	0.0694046	0.178816	0.189977	-0.0517684	-0.0303593	0.0610281
KMT5B	1	2	580	0.0190112	0.106572	0.0955578	0.0148142	0.0409424	0.131444	0.0340586
TEX2	1	2	581	0.00386438	0.0357999	0.028878	0.029537	0.0218584	-0.0237669	0.0654349
SLC5A3	1	2	582	0.00041957	0.00678886	0.0112526	0.239237	0.192826	0.146803	0.193601
ASPHD1	1	2	582	0.0104249	0.0716473	0.0766839	0.0523177	0.0136335	0.0722497	0.0486894
LRRC37A2	1	2	582	0.00971386	0.0682962	-0.140976	0.0918185	0.224076	-0.433168	0.0651226
WDR60	1	2	583	0.000419941	0.00678886	-0.0611684	-0.273701	-0.0221973	-0.162751	-0.110497
KCMF1	1	2	583	0.00391201	0.0360768	0.0107248	-0.0106572	0.0118533	0.0343853	0.0682142
HAMP	1	2	583	0.00356654	0.0338654	0.0943095	0.105579	0.105579	-0.105633	0.0829249
STXBP1	1	2	583	0.0104704	0.0719317	0.153963	-0.0114546	-0.0540482	-0.128907	0.115788
ARL2	1	2	584	0.000423117	0.00682594	0.0898012	0.211049	0.0928137	0.109661	0.141746
LINC00641	1	2	584	0.00391832	0.0361042	0.0341334	0.0639568	0.0649171	0.0540693	0.083068
ZNF213-AS1	1	2	584	0.0071414	0.0557759	-0.0150281	-0.0405047	-0.0953444	-0.0487698	-0.112631
GSN	1	2	584	0.0105576	0.0722986	0.224964	0.23747	0.195726	0.137821	0.0861463
SMG1P3	1	2	584	0.0197521	0.108907	0.0336556	0.00745021	0.0375726	0.0517064	0.0139652
PVALB	1	2	585	0.00393099	0.0362015	0.0168963	0.000515257	-0.028164	0.0170914	0.0556604
FADS1	1	2	585	0.00719089	0.0560602	-0.00206649	-0.0995759	-0.183747	-0.20419	-0.181483
MKRN2	1	2	585	0.0197939	0.109086	-0.00454098	-0.0102319	0.00500849	0.0461556	0.022471
COPE	1	2	586	0.00719522	0.0560683	0.0228946	0.0643783	-0.234822	-0.242088	0.0587576
HACD3	1	2	586	0.0106958	0.0730075	-0.213032	0.0387211	-0.0927747	-0.0380222	-0.0269172
RNF213	1	2	587	0.000436799	0.00701501	0.0708954	-0.302239	0.0564544	-0.220148	-0.0425528
AC026403.1	1	2	587	0.00396431	0.0364407	0.028917	0.0439995	0.0150422	-0.0390381	0.0508764
NUDT5	1	2	587	0.00721079	0.0561386	0.05817	0.0889175	0.107623	0.00249134	0.00134827
ADSS	1	2	587	0.010743	0.0731874	0.0889991	0.0437609	0.0349201	0.0364772	0.0808929
NCLN	1	2	587	0.0199994	0.109916	0.0335181	-0.0943966	-0.00108407	0.0618527	0.0457581
PLIN5	1	2	588	0.00044071	0.00705929	-0.0678878	-0.257893	-0.0601531	-0.0844564	0.077005
KCNJ3	1	2	588	0.00397056	0.0364407	0.0215242	0.0252642	0.0225689	-0.0292993	0.0683238
PSAP	1	2	588	0.0107575	0.0732573	0.279718	0.257034	0.194622	0.371524	0.235576
VASP	1	2	588	0.0100113	0.0696724	-0.00351811	-0.0445743	0.0176624	0.0349209	0.0349209
ACACB	1	2	589	0.000440935	0.00705929	-0.0677956	-0.308297	-0.186131	-0.292961	-0.189979
TTLL7	1	2	589	0.00397387	0.0364407	0.108079	0.0805573	0.128527	-0.0270804	0.206946
PHF10	1	2	589	0.00728904	0.0565677	0.0263072	0.0297474	0.0940941	0.0303485	0.0228052
FTX	1	2	589	0.0200661	0.110247	-0.0916969	0.0198159	0.037229	-0.466536	0.0951426
WDR45	1	2	590	0.00399891	0.0366299	0.0592876	0.106065	0.151108	-0.0316017	0.215555
[truncated: 15,121 more rows]

## Sheet: Astrocyte_3
	group	group_name	Top	p.value	FDR	logFC.1	logFC.2	logFC.4	logFC.5	logFC.6
MT1X	1	3	1	8.03095e-98	1.3749e-93	-2.38625	-1.55013	-0.696349	-1.1118	-0.767205
COL5A3	1	3	1	3.83745e-79	2.1899e-75	1.94955	2.64032	0.914603	2.37605	1.76245
C1orf61	1	3	1	2.3127e-64	4.00641e-61	1.52565	2.12834	0.950157	2.39214	0.0523308
FTL	1	3	1	2.34019e-64	4.00641e-61	-2.29697	-1.80281	-1.60544	-1.61573	-0.448325
MIAT	1	3	1	7.11995e-26	3.93205e-23	1.13697	1.14016	0.336682	0.923253	1.02953
MT1F	1	3	2	5.37191e-84	4.59835e-80	-2.17783	-0.978668	-0.169593	0.257884	-0.641175
NTM	1	3	2	1.43426e-64	3.5078e-61	1.56658	2.16823	1.0925	0.837725	0.657252
GFAP	1	3	2	3.97402e-44	4.2522e-41	-0.811757	-1.96093	0.00828981	-2.93959	-1.77003
MALAT1	1	3	2	6.33102e-29	4.51613e-26	-0.629996	-0.0590181	0.576102	-2.58475	0.187793
MT1E	1	3	3	1.33143e-69	5.69851e-66	-2.16443	-1.30414	-0.41822	0.280314	-0.627364
FGFR3	1	3	3	2.1092e-64	4.00641e-61	2.00272	2.18377	0.988447	2.03177	0.865203
IQCA1	1	3	3	6.15667e-19	1.95189e-16	0.783894	1.00451	0.952929	0.758936	0.603532
MT1M	1	3	4	3.5614e-69	1.21942e-65	-1.7218	-1.01236	-0.139618	-0.39481	-0.621295
RPL10P9	1	3	4	1.59146e-16	4.19165e-14	0.249538	0.189411	-0.795054	0.193682	-0.464666
AC009041.2	1	3	4	6.51867e-12	8.85712e-10	0.50546	0.583892	0.369796	0.569416	0.63758
MT2A	1	3	5	5.73195e-69	1.63552e-65	-2.64544	-1.2285	-0.0859714	-0.251136	-0.98352
CRYAB	1	3	5	2.0223e-62	3.14744e-59	-1.76637	-1.9769	-0.0927741	-1.78469	-1.25408
S100B	1	3	5	2.36099e-11	2.80695e-09	-0.116155	-0.188993	-0.0250937	-0.0900122	-1.80809
HSPB1	1	3	6	1.20371e-49	1.47196e-46	-1.42058	-1.85991	-0.229927	-1.6321	-0.258493
LCNL1	1	3	6	2.32842e-27	1.5945e-24	1.16742	1.12995	0.519381	1.17256	0.491016
ID2	1	3	6	1.12157e-10	1.25499e-08	0.212353	0.00796486	-0.130021	0.0407183	-1.75056
CIRBP	1	3	7	3.66722e-45	4.18552e-42	1.62881	1.61678	0.398139	1.24555	0.235357
NCAN	1	3	7	2.29212e-26	1.41591e-23	1.2153	1.23323	0.751932	1.34074	0.261435
NAT8L	1	3	7	6.15705e-25	3.29402e-22	1.11132	1.06686	0.88308	1.04558	0.735871
C2orf72	1	3	7	6.73823e-13	1.07812e-10	0.521598	0.572037	0.224323	0.540006	0.552948
NEAT1	1	3	8	5.30389e-50	6.98481e-47	-2.03694	-1.61927	0.0933633	-2.65631	-0.228742
IGFBP7	1	3	8	9.52544e-17	2.5885e-14	-0.608506	-0.646467	-0.701661	-0.557406	-0.0489288
RPL41	1	3	8	2.02262e-11	2.45583e-09	-0.691035	-0.84046	-0.72721	-0.269836	-1.13542
MT1G	1	3	9	2.60622e-55	3.71821e-52	-1.95082	-1.00265	0.10828	0.0246616	-1.20626
MFGE8	1	3	9	6.83815e-24	3.34483e-21	1.05607	1.11086	0.484019	1.07404	0.538648
CALM2	1	3	9	3.53878e-13	5.82538e-11	0.14344	-0.121992	-0.9009	-0.210598	-0.079919
FOS	1	3	9	1.41913e-09	1.34975e-07	-0.0716059	-0.459065	-0.0743138	-0.527747	-1.30682
SLC1A2	1	3	10	2.51083e-39	2.52855e-36	1.0091	1.71426	0.0379542	1.63097	1.17429
MTSS1L	1	3	10	1.62112e-15	3.78761e-13	0.825895	0.91768	0.820486	0.841634	0.805797
WIF1	1	3	10	1.88277e-15	4.20895e-13	0.614245	0.846167	-0.151458	0.880835	0.677427
ITSN1	1	3	10	1.90881e-08	1.47868e-06	0.214351	0.238555	0.21758	-0.0263185	0.385841
ID3	1	3	11	5.54604e-24	2.7926e-21	-0.320538	-1.17128	-0.145772	-0.901399	-1.30572
DST	1	3	11	6.76406e-23	2.96925e-20	0.980602	1.2037	0.875906	0.55664	0.661278
ADGRB1	1	3	11	1.24152e-15	2.99364e-13	0.734845	0.66494	0.525254	0.750226	0.161619
AC007325.2	1	3	12	2.52618e-37	2.40268e-34	1.5149	1.50665	0.661986	1.1493	0.839504
SRRM2	1	3	12	3.9671e-22	1.57946e-19	1.00013	0.961911	0.770875	0.799112	0.824743
COL16A1	1	3	12	1.09196e-13	2.01014e-11	0.755396	0.770203	0.377277	0.938153	0.15927
CABLES1	1	3	12	4.10651e-08	2.91716e-06	0.255167	0.314189	0.224924	0.245591	0.389198
SFXN5	1	3	13	3.48703e-36	3.142e-33	0.879869	1.42606	0.588958	1.09145	0.815875
LUC7L3	1	3	13	1.83692e-23	8.49946e-21	1.09091	1.17356	0.833739	0.605142	0.615989
TNNT1	1	3	13	3.73467e-07	2.09789e-05	0.154705	0.241707	0.153258	0.238619	0.277629
ADGRV1	1	3	14	2.43701e-35	2.08608e-32	1.36446	1.54733	0.700403	1.02639	0.434977
DBI	1	3	14	4.88314e-07	2.68808e-05	-0.386007	-0.191829	-0.0211287	-0.0703619	-1.19026
HSP90AA1	1	3	15	3.42166e-31	2.78947e-28	-0.959515	-1.57704	-0.14654	-1.10654	0.229676
TOB1	1	3	15	3.85489e-17	1.0819e-14	-0.717816	-0.539055	-0.668824	-1.12136	-0.995194
IFITM3	1	3	15	2.81483e-07	1.64471e-05	-0.311185	-0.455084	-0.291945	-0.596913	-0.947596
HSPA1A	1	3	16	3.71835e-31	2.89355e-28	-0.944106	-1.46002	0.128956	-1.15517	-0.797592
TSC22D1	1	3	16	1.27723e-22	5.33321e-20	-0.831508	-0.814748	-0.294356	-1.49498	-0.0287794
PTGDS	1	3	17	1.53147e-30	1.13995e-27	1.13615	1.42824	0.146775	1.031	-0.045943
SON	1	3	17	1.77494e-22	7.23501e-20	1.172	1.12461	0.837229	0.470283	1.06061
PSD2	1	3	17	1.46961e-12	2.207e-10	0.38096	0.531191	0.473102	0.706793	0.307833
MACF1	1	3	18	5.65296e-27	3.72225e-24	1.05649	1.36415	0.626272	0.715045	0.433387
ACSL6	1	3	18	2.12971e-19	7.29211e-17	0.847393	0.91146	0.0602819	0.872056	0.512232
AC092535.1	1	3	18	1.41004e-10	1.53757e-08	0.0586942	0.121002	-0.647662	0.0534853	-0.265785
JUNB	1	3	18	5.52206e-07	2.9917e-05	-0.121577	-0.382347	-0.168234	-0.740858	-1.21303
SNRNP70	1	3	19	2.85145e-26	1.68334e-23	1.19339	1.13045	0.793537	1.04123	0.452392
OLIG1	1	3	19	7.41929e-07	3.85387e-05	0.177741	0.114812	0.060289	0.0653419	0.273383
MICALL2	1	3	20	8.52383e-18	2.516e-15	0.724641	0.830561	0.634492	0.674338	0.467255
HES5	1	3	20	9.41602e-13	1.46547e-10	0.587734	0.596223	0.145947	0.580619	0.472166
SLC7A10	1	3	20	1.08628e-06	5.37487e-05	0.11177	0.273527	-0.0266897	0.20195	0.316659
MT3	1	3	22	2.31574e-26	1.41591e-23	-1.2184	-0.461472	0.371309	0.277424	-0.712457
NBPF12	1	3	22	6.898e-12	9.15455e-10	0.634198	0.668474	0.591118	0.534475	0.396809
FP236383.2	1	3	22	1.74405e-11	2.16363e-09	0.184469	0.0207254	0.0131535	-1.59346	0.251576
GRIN2C	1	3	22	1.25095e-10	1.3817e-08	0.613933	0.671786	0.458821	0.699231	0.679503
SLC1A3	1	3	23	1.81001e-19	6.32395e-17	0.697311	1.12989	-0.114744	0.651954	1.08013
CAPN2	1	3	23	1.99824e-13	3.45555e-11	0.675364	0.737546	0.61462	0.835719	0.393283
NUPR1	1	3	24	3.09303e-26	1.76509e-23	-0.799517	-0.483249	-0.00846344	-0.445858	-0.584395
NPIPB5	1	3	24	3.00552e-19	9.8951e-17	0.972887	0.968537	0.68021	0.593004	0.424422
TMEM184B	1	3	24	1.97657e-11	2.41706e-09	0.311486	0.363989	0.133104	0.524613	0.287265
DHX9	1	3	25	3.08406e-06	0.000133669	0.118852	0.0856227	0.116669	0.196501	0.243898
RAPGEF3	1	3	26	7.10714e-12	9.35101e-10	0.643479	0.67599	0.57263	0.737413	0.282997
EGLN3	1	3	27	4.87472e-24	2.52894e-21	-0.889991	-0.520621	-0.306967	-0.12756	-0.024644
ACSS1	1	3	27	1.60522e-11	2.00594e-09	0.651339	0.734735	0.459983	0.861588	0.201041
TRIB1	1	3	27	3.71743e-06	0.000157531	0.198222	0.204427	0.094616	0.147817	0.220419
GADD45G	1	3	28	1.35496e-23	6.44358e-21	-0.533441	-0.316106	-0.101791	-0.351877	0.0111965
PAPLN	1	3	28	8.38612e-15	1.72976e-12	0.554238	0.658622	0.490087	0.331142	0.413284
NDRG2	1	3	28	1.36432e-10	1.49725e-08	0.750741	0.66288	0.654068	1.34052	0.95258
ITGB8	1	3	29	4.25528e-23	1.91712e-20	-0.789075	-0.639877	-0.323065	-1.07881	-0.122093
ATP1B1	1	3	29	3.66913e-09	3.12515e-07	0.109618	-0.692838	-0.657838	-0.143927	-0.114045
HILPDA	1	3	30	1.01596e-22	4.3483e-20	-0.594032	-0.482836	-0.0661626	-1.23356	-0.0226542
HSPA1B	1	3	30	4.13552e-22	1.60909e-19	-0.419037	-0.919393	0.0109995	-1.0756	-0.612896
SMARCA2	1	3	30	4.50525e-06	0.000186755	0.13176	0.104109	0.050458	0.0783368	0.33703
EEF1A1	1	3	31	7.27622e-17	2.00917e-14	-0.644978	-0.925325	-0.57869	-0.620568	-0.76315
AL391807.1	1	3	32	2.54439e-20	9.67998e-18	0.778506	0.925262	0.182043	0.646643	0.443208
TTYH1	1	3	33	1.47087e-19	5.47419e-17	0.827477	1.14596	-0.150865	0.999794	0.537939
NPIPB12	1	3	33	1.98493e-15	4.35666e-13	0.848071	0.885046	0.618791	0.582623	0.301201
SLCO1C1	1	3	33	1.04023e-09	1.00614e-07	0.404016	0.461711	0.0333294	0.499422	0.164878
EGFR	1	3	33	6.87868e-06	0.000270099	0.0528073	0.0876818	0.0336262	0.0800332	0.220931
CEBPD	1	3	34	1.21521e-10	1.35093e-08	-0.291766	-0.550487	-0.132422	-1.35102	-0.033872
PLIN5	1	3	34	7.45952e-06	0.00028893	0.190005	0.257893	0.19774	0.173437	0.334898
MTATP6P1	1	3	35	1.78376e-19	6.32395e-17	-0.0325612	-1.0236	0.103739	-0.520536	0.201513
CHKA	1	3	35	1.63717e-15	3.78761e-13	0.532775	0.601507	0.398569	0.546766	0.409275
BAZ2B	1	3	35	1.73227e-10	1.84202e-08	0.554709	0.621001	0.511774	0.384681	0.252162
SGPL1	1	3	35	9.92118e-06	0.000368439	0.109877	0.118872	0.0707381	0.0972303	0.2308
GLUL	1	3	36	2.18798e-13	3.74582e-11	0.364265	0.895482	-0.13258	1.254	1.06081
PLP1	1	3	36	1.82812e-09	1.67366e-07	-0.0908047	-0.383587	0.0111598	-1.24127	0.0681695
ACTB	1	3	36	5.94706e-07	3.20169e-05	0.15091	-0.588479	-0.621971	-0.779486	-0.303238
RGCC	1	3	37	1.74104e-19	6.32395e-17	-0.720687	-0.47097	-0.243791	-0.40145	0.207839
VIM	1	3	37	2.0878e-07	1.24976e-05	-0.39916	-0.335208	-0.450634	-0.442008	-0.187751
RYR3	1	3	38	1.26192e-11	1.58853e-09	0.649482	0.676847	0.525679	0.330609	0.44495
GRM3	1	3	38	2.7044e-09	2.39893e-07	0.36278	0.362475	0.022364	0.450666	0.320177
ID1	1	3	38	1.62136e-05	0.000572322	-0.0189654	-0.166829	-0.0737369	-0.0981075	-0.806268
RNA5-8SN5	1	3	39	2.48399e-19	8.33843e-17	0.87249	0.990295	0.065678	0.12413	0.245972
PDGFRB	1	3	39	1.74946e-13	3.11986e-11	0.699709	0.802976	0.415414	0.866886	0.640219
CKB	1	3	39	6.80269e-06	0.000267729	0.403118	0.495673	-0.0442274	0.926999	0.88286
PLXNB1	1	3	40	3.68236e-19	1.18947e-16	0.762631	0.953065	0.57156	0.742124	0.51855
EPHX1	1	3	40	9.9392e-19	3.0938e-16	-0.817986	-0.422064	-0.299714	-0.323521	0.13574
SLC14A1	1	3	40	2.82397e-15	6.11979e-13	-0.673446	-0.498703	-0.278422	-1.22474	-0.10022
DPYSL2	1	3	40	1.13719e-06	5.56249e-05	-0.284067	-0.443296	-0.555151	-0.761418	-0.304452
ZNF532	1	3	40	2.12198e-05	0.000729479	0.25221	0.217726	0.0861064	0.130069	0.316367
ADGRG1	1	3	41	1.82772e-16	4.741e-14	0.761829	0.832527	0.283404	0.746827	0.494318
RNA5-8S5	1	3	42	2.21138e-18	6.76049e-16	0.993779	1.06409	0.0528366	0.0693722	0.159587
B4GALNT4	1	3	42	4.32986e-11	4.97498e-09	0.560384	0.651924	0.346294	0.719086	0.462481
GSTM5	1	3	42	1.18962e-06	5.78586e-05	-0.105887	-0.146557	-0.242422	-0.0473649	-0.299924
ANKRD20A1	1	3	42	1.1266e-05	0.000413183	0.201698	0.246666	0.200242	0.0551344	0.247133
CARMIL1	1	3	43	7.95371e-18	2.3889e-15	0.725336	1.07844	0.125957	0.722341	0.634241
DIO2	1	3	43	1.42089e-08	1.12619e-06	0.209523	0.300175	-0.124972	0.40095	0.106493
MAP1B	1	3	43	6.6092e-07	3.51396e-05	0.228879	-0.629236	-0.681184	-0.0257691	0.0329112
HTRA1	1	3	43	2.35874e-05	0.000798055	0.291359	0.390958	0.0220712	0.538932	0.597231
NPIPB3	1	3	44	3.50012e-16	8.81208e-14	0.879408	0.914049	0.592337	0.667526	0.424547
EXOSC10	1	3	44	2.42798e-05	0.000810272	0.0816108	0.108394	0.0447295	0.00764522	0.21046
ATP1A2	1	3	45	1.07104e-17	3.10783e-15	0.653235	1.07708	0.450855	0.536499	0.507791
SYN1	1	3	45	5.42694e-08	3.74634e-06	-0.0199938	-0.29523	-0.256013	-0.156174	-0.0421287
NSRP1	1	3	45	2.70034e-05	0.000878894	0.0319751	0.0661871	0.0819699	-0.0513812	0.201771
LINC00982	1	3	46	3.80403e-15	8.14063e-13	0.585894	0.703787	0.382106	0.625847	0.541446
SYNE1	1	3	46	1.89619e-13	3.34667e-11	0.558312	0.797762	0.371218	0.713981	0.706437
NPIPB11	1	3	47	4.63687e-10	4.64229e-08	0.515795	0.535542	0.443579	0.187977	0.240076
CSPG5	1	3	47	2.8344e-08	2.11899e-06	0.374423	0.359043	0.211671	0.464845	-0.0855369
H3F3B	1	3	47	2.75742e-05	0.000895769	-0.0953668	-0.309463	-0.157526	-0.739442	-1.07667
RPS2	1	3	48	2.20237e-17	6.28409e-15	-0.296571	-0.870654	-0.435066	-0.359794	-0.00561185
ARHGEF1	1	3	48	3.793e-08	2.70567e-06	0.337089	0.345627	0.217012	0.368159	0.211553
CDH10	1	3	48	2.93916e-05	0.000942291	0.128198	0.142263	0.0960895	0.062203	0.211068
SH2B1	1	3	49	4.85924e-08	3.42346e-06	0.290828	0.346853	0.149058	0.415978	0.0621217
UBC	1	3	50	1.06911e-16	2.85988e-14	-0.519862	-1.05077	-0.28172	-0.868616	-0.377834
ANKDD1A	1	3	50	1.17742e-15	2.87963e-13	0.703359	0.700419	0.349173	0.474138	0.430457
SBNO1	1	3	50	3.55541e-06	0.000151039	-0.0792043	-0.2685	-0.442282	-0.403791	-0.0518082
C1orf35	1	3	50	3.71021e-05	0.00115695	0.0436106	0.0395226	0.0210937	0.0255232	0.17779
PFKL	1	3	51	2.52753e-08	1.89786e-06	0.365891	0.45889	0.398323	0.375755	0.434215
SST	1	3	51	5.87255e-08	4.0055e-06	0.294268	0.227162	0.165841	0.322912	0.257727
GABBR1	1	3	52	1.43468e-15	3.41136e-13	0.785461	0.723037	0.371899	0.604744	0.370399
GPC1	1	3	52	6.859e-14	1.31939e-11	0.624478	0.541536	0.169088	0.564154	0.347064
PCSK1N	1	3	52	4.74516e-06	0.000194813	0.264113	-0.482623	-0.543488	-0.0803916	-0.147794
RPL32	1	3	52	4.3397e-05	0.00133146	-0.166556	-0.395293	-0.386147	-0.194301	-0.874315
RNA5-8SN1	1	3	53	3.09332e-16	7.90412e-14	0.793781	0.889946	-0.0676319	0.137315	-0.0627069
MDH1	1	3	53	4.76949e-06	0.000195344	0.0125009	-0.205583	-0.474923	0.163009	-0.142483
SKP1	1	3	53	4.43824e-05	0.00135441	-0.0809577	-0.257836	-0.273988	-0.0418509	-0.82392
RPS19	1	3	54	5.88441e-16	1.46002e-13	-0.37793	-0.856125	-0.208832	-0.442226	-0.358998
ATP1B2	1	3	54	3.6538e-12	5.21276e-10	0.124166	0.898689	0.320277	1.13867	0.840415
SDC4	1	3	54	4.81629e-06	0.00019679	-0.363972	0.171152	-0.634401	-0.512903	0.494396
IRS2	1	3	54	5.0963e-05	0.00151211	-0.257717	-0.186633	-0.049573	-0.302789	0.200425
CXCL14	1	3	55	8.71345e-08	5.75962e-06	0.22416	0.427746	-0.277974	0.606674	0.245426
NCOR1	1	3	55	5.24874e-05	0.00154625	0.134192	0.150517	0.0455408	-0.122901	0.328021
HNRNPH1	1	3	56	8.00287e-15	1.67084e-12	-0.936781	-0.498547	-0.307265	-1.26224	-0.131429
AKAP9	1	3	56	2.59462e-07	1.52646e-05	0.461721	0.528054	0.485207	-0.146235	0.349099
HP1BP3	1	3	57	1.97214e-14	3.97213e-12	-0.633591	-0.555248	-0.111716	-0.659742	0.139416
JUN	1	3	57	3.98148e-09	3.3744e-07	-0.0535752	-0.448849	-0.113017	-0.561255	-0.853484
SYT1	1	3	57	6.12899e-07	3.28929e-05	0.0146387	-0.544294	-0.507831	-0.0825742	-0.147169
CAMK2A	1	3	58	5.84491e-09	4.88121e-07	-0.0620542	-0.413003	-0.309062	-0.0858845	-0.0231442
AC002429.2	1	3	58	1.18294e-07	7.47303e-06	0.23493	0.314437	0.104235	0.360151	0.193777
GOLGA8B	1	3	59	1.75937e-15	4.01605e-13	0.641984	0.696169	0.211519	0.509429	0.14736
LRMDA	1	3	59	2.81053e-14	5.59492e-12	-0.377737	-0.147153	0.0149711	-0.136878	0.0303354
RNF213	1	3	59	1.21757e-06	5.88836e-05	0.373134	0.302239	0.358693	0.0820905	0.259686
VAMP2	1	3	60	9.13362e-09	7.41079e-07	-0.159688	-0.672648	-0.550558	-0.433278	0.195225
RASD1	1	3	60	1.66598e-08	1.30833e-06	-0.148768	-0.320458	-0.0367023	-1.10126	-0.194023
PIK3C2A	1	3	60	1.9847e-05	0.000687816	0.251373	0.294469	0.0359178	0.106398	0.308184
F3	1	3	61	1.89304e-15	4.20895e-13	0.562445	0.915511	-0.150462	0.541531	0.0321865
ENHO	1	3	61	1.10915e-10	1.24926e-08	-0.60754	-0.237567	-0.471982	-0.169635	0.0536764
TJP2	1	3	61	2.8208e-06	0.000124144	0.000350567	-0.335407	-0.062397	-0.251917	-0.636483
POU2F1	1	3	62	3.11239e-07	1.79408e-05	0.286343	0.370235	0.18932	0.418171	0.32792
NAIP	1	3	62	1.42696e-05	0.000510012	0.168865	0.158084	0.258745	0.15022	0.251176
HSPE1	1	3	63	8.69251e-14	1.63534e-11	-0.634173	-0.587023	-0.0275838	-0.0508596	-0.44665
CALM1	1	3	63	1.11218e-12	1.70004e-10	-0.12262	-0.950556	-0.612181	-0.503355	-0.374169
ELAVL3	1	3	63	8.49488e-05	0.00227594	0.123162	0.0194768	0.0613315	0.0943757	0.267676
RPLP1	1	3	64	7.70702e-14	1.46605e-11	-0.769688	-0.850594	-0.505105	-0.457449	-0.445141
HIST2H4A	1	3	64	1.01945e-13	1.89707e-11	-0.353774	-0.230812	-0.0291205	-0.107016	0.0267696
SIPA1L1	1	3	64	9.415e-05	0.00247596	0.162343	0.190684	-0.0130841	-0.144691	0.267818
SPP1	1	3	65	5.86217e-15	1.23902e-12	-0.287542	-0.682303	-0.0233147	-0.658658	-0.149938
RASA4	1	3	65	9.41425e-10	9.15749e-08	0.575291	0.564639	0.460846	0.607845	0.114981
SLC6A11	1	3	65	0.00010258	0.00266466	0.156359	0.219086	-0.0326976	0.12062	0.241673
TPCN1	1	3	66	2.2539e-11	2.71737e-09	0.535335	0.511595	0.390995	0.453731	0.299724
INPPL1	1	3	66	6.20418e-07	3.31924e-05	0.299915	0.330309	0.28858	0.384107	0.179202
ARNT2	1	3	66	0.000112246	0.00286323	0.141039	0.0810784	0.125584	0.131443	0.296369
NFKBIA	1	3	67	7.2096e-13	1.14285e-10	-0.449367	-0.41231	-0.326895	-0.273289	0.0244204
FAM171A1	1	3	67	6.70213e-07	3.55234e-05	0.0413214	0.127104	0.136514	0.322144	0.0717198
PTPA	1	3	67	0.000112301	0.00286323	0.0546299	0.0415404	-0.00491266	-0.0489951	0.177533
B2M	1	3	68	1.51443e-14	3.08656e-12	-0.235487	-0.670136	-0.259582	-0.478222	-0.437415
MT2P1	1	3	68	1.4637e-13	2.6658e-11	-0.348134	-0.166723	-0.0478964	-0.19696	-0.0578256
DICER1-AS1	1	3	68	6.84872e-07	3.60868e-05	0.27338	0.280033	0.148058	0.367518	0.0265615
AHSA2	1	3	68	3.99905e-06	0.000168216	0.201378	0.390978	0.374502	0.306718	0.0575227
IGDCC3	1	3	68	5.66849e-05	0.00165323	0.1236	0.123098	0.101462	0.183234	0.183234
FNBP1	1	3	69	2.99578e-14	5.89514e-12	0.702018	0.83812	0.165786	0.178356	0.358051
MYO6	1	3	69	1.53271e-13	2.7621e-11	0.668079	0.667852	0.347001	0.235463	0.413085
PRRG3	1	3	69	7.21999e-07	3.78001e-05	0.133034	0.0295496	-0.00336122	-1.01193	0.111055
2019-03-06	1	3	69	9.50121e-06	0.000356712	-0.518008	0.00588848	-0.570925	-0.557418	0.256015
AL139274.2	1	3	69	0.000146401	0.00354511	0.113492	0.184523	-0.0236067	0.119914	0.256478
LGI4	1	3	70	4.81467e-14	9.36672e-12	0.573956	0.777037	0.240377	0.175939	0.528163
FTH1P8	1	3	70	2.37496e-05	0.00080038	-0.0271138	-0.0636055	-0.258121	-0.0668203	-0.0813767
MCFD2	1	3	70	0.000154055	0.00368869	0.0296398	0.0458411	-0.0227593	0.112235	0.174833
BAG3	1	3	71	1.93717e-13	3.38412e-11	-0.400557	-0.388908	-0.074798	-0.394373	-0.00604113
SLC9A3-AS1	1	3	71	3.08459e-10	3.14335e-08	0.442931	0.446071	0.191858	0.400742	0.161895
NPIPA7	1	3	71	1.69491e-05	0.000594609	0.264671	0.331554	0.331298	0.225514	0.162606
SSX2IP	1	3	71	8.41525e-05	0.00226524	0.0591255	0.0633572	0.0458325	0.154555	0.154555
TMSB10	1	3	72	1.01374e-06	5.05982e-05	0.456339	-0.0440922	-0.247833	0.816283	0.216916
OPA1	1	3	72	0.000177776	0.00411843	0.102657	0.0906859	0.0249903	0.0338767	0.162868
CPE	1	3	73	2.23838e-13	3.75696e-11	-0.868666	-0.582334	-0.344817	0.0925437	-0.0563139
EMID1	1	3	73	9.66224e-08	6.24217e-06	0.369338	0.380013	0.205576	0.385244	0.169811
CDC42SE2	1	3	73	2.85211e-05	0.000921286	-0.00127976	-0.0607219	-0.275472	-0.0270766	-0.0203726
ETV5	1	3	73	0.000180764	0.00417635	0.191739	0.1992	0.0539194	0.172983	0.232915
ACADVL	1	3	74	2.22445e-13	3.75696e-11	0.448818	0.88131	0.534518	0.441523	0.0889934
FAM215B	1	3	74	2.87722e-13	4.78234e-11	-0.306263	-0.239062	-0.0178737	-0.212273	-0.0460757
MRVI1	1	3	74	3.48922e-07	1.978e-05	0.28888	0.405658	0.205302	-0.101339	0.379655
ATPIF1	1	3	74	1.07875e-06	5.35309e-05	0.33449	0.250723	-0.0172323	0.501209	-0.0863237
IL17RB	1	3	75	4.90131e-13	7.99147e-11	-0.560139	-0.162776	-0.139939	-0.0425107	-0.0838161
SLC25A6	1	3	75	1.40744e-07	8.67969e-06	-0.0504928	-0.404065	-0.343843	-0.333415	-0.204795
FAM3A	1	3	75	0.000234063	0.00513506	-0.0206174	0.0528285	0.07431	0.067576	0.207921
SLC15A2	1	3	76	7.4286e-07	3.85387e-05	0.348843	0.363068	0.19014	0.40791	0.219865
TMTC3	1	3	76	3.04366e-05	0.000972747	-0.215217	-0.299023	-0.403112	-0.154617	0.113065
ANKRD20A4	1	3	76	0.000185517	0.00426888	0.164121	0.185867	0.143843	0.0263621	0.190491
CHD9	1	3	77	1.75575e-05	0.000613963	0.264952	0.441257	0.436127	0.134813	0.460056
CLU	1	3	78	1.16866e-12	1.77057e-10	-0.734776	-0.400111	-0.308633	-0.0169114	-0.161545
AL139246.5	1	3	78	1.03807e-06	5.16619e-05	0.27291	0.270077	0.0945855	0.275578	0.181169
GPM6B	1	3	79	5.02249e-13	8.11179e-11	-0.404073	-0.913035	-0.323726	-0.554239	-0.641591
RPL3	1	3	79	3.05609e-07	1.77357e-05	-0.0790581	-0.584665	-0.489152	-0.108032	-0.168418
SORBS1	1	3	79	1.89262e-06	8.66353e-05	0.405202	0.407809	0.270665	-1.0517	0.179562
CSTB	1	3	79	0.00027337	0.00583553	-0.132159	-0.155512	-0.090535	0.208091	-0.649696
GJB6	1	3	80	1.85425e-12	2.73661e-10	-0.662957	-0.0108346	-0.163291	-0.106119	0.237881
AL450405.1	1	3	80	2.26835e-09	2.0332e-07	0.410251	0.400965	0.0836993	0.385905	-0.364342
CCNI	1	3	80	6.67782e-09	5.44401e-07	-0.147213	-0.456238	-0.342103	-0.126713	-0.138439
SLC38A1	1	3	80	8.28307e-06	0.00031724	-0.0210044	-0.219421	-0.0890948	-0.0902596	-0.632364
LSS	1	3	81	6.39633e-07	3.41137e-05	0.361507	0.33432	0.288189	0.380772	0.178407
PPP3CA	1	3	81	2.89291e-05	0.000930953	-0.048451	-0.491603	-0.494987	-0.599002	-0.16075
ATP5J2	1	3	81	0.000278356	0.00593457	-0.122571	-0.199938	-0.0305399	0.162785	-0.699655
EIF1	1	3	82	8.83898e-13	1.38829e-10	-0.589397	-0.80846	-0.29558	-0.621711	-0.553309
SYN2	1	3	82	6.16853e-09	5.12647e-07	-0.0596643	-0.305548	-0.206865	-0.052347	-0.0143755
SSPO	1	3	82	6.94774e-07	3.64863e-05	0.289711	0.312688	0.206495	0.31084	0.226437
HPSE2	1	3	82	0.000280689	0.00597687	0.118447	0.131045	0.079769	0.149007	0.155524
NSMF	1	3	83	3.94695e-12	5.58445e-10	0.649834	0.564028	0.340821	0.382899	-0.0166731
PRKCA	1	3	83	2.0957e-06	9.49162e-05	-0.250795	-0.246281	-0.351909	-0.979225	0.0571539
TNIK	1	3	83	5.98823e-05	0.0017259	0.289241	0.358861	-0.491478	0.0053747	0.143506
PFKFB3	1	3	83	7.39213e-05	0.00203462	0.339538	0.371219	0.283047	0.224968	0.424555
ITGA7	1	3	84	1.04985e-12	1.61923e-10	0.473385	0.687033	0.351939	0.315205	0.395575
MINOS1	1	3	84	4.15073e-12	5.82464e-10	-0.4451	-0.301036	-0.223174	-0.10822	-0.31776
SLITRK2	1	3	84	6.1232e-05	0.00174715	-0.0491563	0.303627	-0.529113	0.00999242	0.361254
ADAM33	1	3	84	0.000138205	0.00338977	0.17901	0.222806	0.131592	0.231342	0.232967
RPL17P50	1	3	85	4.75175e-12	6.61382e-10	-0.261632	-0.192073	-0.0852641	-0.179628	0
GSTM2	1	3	85	2.36098e-06	0.000105535	0.257723	0.236798	0.121019	0.537005	-0.102029
CD99	1	3	85	3.03009e-06	0.000131998	-0.127957	-0.2451	-0.201251	-0.34454	-0.234341
EID1	1	3	86	6.59711e-05	0.00186067	-0.100355	-0.237349	-0.371038	-0.346435	-0.082613
GLI2	1	3	86	0.000312172	0.00647805	0.103823	0.122286	0.0949239	0.0946411	0.156226
LSAMP	1	3	87	1.69677e-12	2.52598e-10	0.642341	0.72941	0.273758	0.407264	0.576778
HES4	1	3	87	5.73459e-12	7.91744e-10	0.580428	0.435131	-0.218507	0.48075	0.122489
ALDOC	1	3	87	6.74396e-05	0.00189584	-0.0766233	0.0412541	-0.44483	-0.0876515	-0.134252
AIFM3	1	3	88	2.73201e-12	3.99761e-10	0.575986	0.647062	0.190239	0.53375	0.135285
FAM171B	1	3	88	6.85999e-12	9.15455e-10	-0.860083	0.0213337	-0.451807	0.0656967	0.793038
KCNJ10	1	3	88	3.0496e-06	0.00013251	0.328934	0.382285	0.304869	0.545967	0.442862
TTTY15	1	3	88	6.85272e-05	0.00192011	0	-0.0129191	-0.167006	-0.218495	0
NRBP2	1	3	89	2.99143e-12	4.34011e-10	0.619482	0.647972	0.382743	0.466674	0.158598
B3GAT2	1	3	89	2.18073e-05	0.000746178	-0.144652	-0.224999	-0.209159	-0.150189	-0.162095
IRF3	1	3	89	0.000345475	0.0070495	0.0645134	0.0547824	0.0851203	0.0681561	0.15789
GOLGA8A	1	3	90	3.09763e-12	4.45642e-10	0.501437	0.588139	0.256825	0.374599	0.268528
DPP10	1	3	90	0.000346604	0.00705843	0.126997	-0.0408725	0.0476595	-0.327473	-0.643707
N4BP2L2	1	3	91	1.05332e-11	1.34574e-09	-0.702779	-0.498295	-0.293499	-0.817986	-0.171273
RLBP1	1	3	91	4.5408e-06	0.000187774	0.217227	0.244895	0.155208	0.258278	0.0849617
VARS2	1	3	91	7.27471e-05	0.00200876	0.222263	0.212877	0.249459	0.236828	0.0972267
ANKRD20A3	1	3	91	0.000443645	0.00861397	0.134738	0.145205	0.108641	0.105887	0.161578
SLC27A1	1	3	92	1.26583e-07	7.90911e-06	0.364817	0.447875	0.294029	0.387716	0.391922
HIF3A	1	3	92	1.70154e-06	7.89443e-05	0.0149067	0.61982	0.532121	-0.383362	0.520435
SERF2	1	3	93	5.30125e-08	3.67439e-06	-0.444389	-0.576234	-0.100422	-0.205978	-0.74553
NASP	1	3	93	1.01684e-07	6.5177e-06	0.351078	0.487852	0.187543	0.531694	0.316632
RPL28	1	3	93	1.28627e-07	8.00763e-06	-0.174018	-0.522838	-0.416172	-0.754642	-0.378263
TOM1L2	1	3	94	6.34467e-12	8.68966e-10	0.458185	0.677815	0.319809	0.432778	0.369592
GAN	1	3	94	1.47328e-09	1.38585e-07	-0.46426	-0.442984	-0.265603	-0.940743	-0.364115
NBPF15	1	3	94	1.84502e-09	1.68015e-07	0.515011	0.572998	0.420437	0.318081	0.177578
SNAPC4	1	3	94	0.000496885	0.00936978	0.122964	0.117276	0.0715603	0.104621	0.142636
SLC4A4	1	3	95	6.88181e-12	9.15455e-10	0.436488	0.613451	0.0103963	0.475507	0.279499
FRMD4A	1	3	95	2.17565e-06	9.8019e-05	0.314422	0.335517	-0.0870133	0.353558	0.220332
SEC62	1	3	95	9.10596e-05	0.00240784	0.0199132	-0.318507	-0.457298	-0.188835	0.128083
WIPF2	1	3	95	0.000497941	0.00937816	0.247398	0.235796	0.170294	0.206704	0.33017
MIR99AHG	1	3	96	1.90751e-09	1.72786e-07	-0.584303	-0.212268	-0.449749	-0.593861	-0.168026
HIP1R	1	3	96	7.91377e-07	4.0564e-05	0.461317	0.527343	0.413701	0.613755	0.248785
ZNF644	1	3	96	0.000511834	0.00957662	0.0689823	0.0763494	0.0468209	0.0173207	0.141116
NBPF14	1	3	97	7.15527e-12	9.35101e-10	0.540219	0.64245	0.383839	0.320567	0.114323
OLFM2	1	3	97	6.03488e-06	0.000240833	0.247235	0.295684	-0.00811754	0.41766	0.331531
AL928970.1	1	3	97	0.000512571	0.00957994	-0.00103389	0.0517911	-0.00780326	-0.0968475	0.141783
NFATC4	1	3	98	9.68836e-12	1.25655e-09	0.511394	0.534152	0.341753	0.461158	0.327084
MYBPC1	1	3	98	1.92136e-11	2.36645e-09	-0.421829	-0.356584	-0.0780784	-0.222676	-0.321271
SELENBP1	1	3	98	5.72886e-09	4.80775e-07	0.385858	0.539535	0.172017	0.528968	0.320875
FABP7	1	3	98	7.31318e-05	0.00201613	0.211117	-0.0271384	-0.0239297	0.329823	-0.737794
CCAR1	1	3	98	0.000103786	0.00268808	0.212516	0.21537	0.277992	0.055877	0.110489
RPS18	1	3	99	1.01472e-11	1.30617e-09	-0.118057	-0.733805	-0.287529	-0.283069	-0.460884
TRIL	1	3	99	6.59066e-06	0.000259982	0.0934436	0.182629	0.0177577	0.288643	0.151967
FGF12	1	3	99	0.000107772	0.00277452	0.0150229	-0.153477	-0.244123	-0.0109696	-0.162965
HSPA2	1	3	100	2.49484e-11	2.92545e-09	-0.352931	-0.340987	-0.0823363	-0.351225	0.00493458
C4B	1	3	100	9.03266e-06	0.000342122	-0.0824897	-0.0281896	-0.0349852	-0.742769	-0.231453
SLC9A3R1	1	3	100	5.94406e-05	0.00171606	0.238888	0.257745	0.170236	0.335466	0.315245
ADRB1	1	3	100	0.000112389	0.00286323	-0.0944278	-0.00788608	-0.334228	-0.188427	0.101318
SREBF1	1	3	101	1.2226e-11	1.55043e-09	0.450584	0.526294	0.232827	0.424962	0.394468
COPS9	1	3	101	3.52612e-11	4.07886e-09	-0.609917	-0.326538	-0.134661	-0.258809	0.0713625
AL590617.2	1	3	101	1.06615e-05	0.000394034	0.258921	0.280213	0.166142	0.329097	0.0577474
TSEN34	1	3	101	0.000115082	0.00292316	-0.0622704	-0.0893088	-0.137634	-0.0652333	-0.139449
DPH7	1	3	101	0.000537794	0.00994281	0.0738358	0.11059	0.0119939	0.0337451	0.13789
TMEM205	1	3	102	1.14569e-05	0.000418301	0.261477	0.332073	0.117398	0.462323	0.288136
RPLP2	1	3	102	0.000541689	0.00999323	-0.342508	-0.378216	-0.292773	0.318148	-0.743096
ADM	1	3	103	5.15009e-11	5.87797e-09	-0.221129	-0.193245	-0.00749123	-0.211321	-0.0438317
ERLEC1	1	3	103	0.000130798	0.00324242	-0.0850275	-0.102623	-0.177785	-0.279709	-0.0510562
HDAC7	1	3	103	0.000553966	0.010171	0.139431	0.161427	0.138194	0.00347439	0.211685
HP	1	3	104	1.32454e-05	0.000476389	0.164572	0.180481	0.0472252	0.207141	-0.146883
PLEC	1	3	104	0.000131439	0.00324242	0.352496	0.199327	0.38085	0.145677	-0.152127
SLC11A2	1	3	104	0.000554295	0.010171	0.0823137	0.0786308	-0.0084594	0.0288285	0.123959
RPS28	1	3	105	2.27811e-11	2.72736e-09	-0.439488	-0.752873	-0.242618	0.113298	-0.462235
ATP6V1H	1	3	105	0.000148387	0.00358306	-0.160789	-0.263015	-0.281846	-0.257885	-0.236351
DNM2	1	3	105	0.000563898	0.010292	0.0882897	0.0912924	0.0684482	-0.0124049	0.149265
POLR2J3	1	3	106	2.4166e-11	2.85326e-09	0.674819	0.70919	0.274094	0.307006	-0.0927993
EDNRB	1	3	106	1.78861e-07	1.08585e-05	0.225682	0.380011	0.0728197	0.396173	0.240834
FAM213A	1	3	106	0.000153796	0.00368766	-0.172261	-0.277586	-0.379808	-0.290786	-0.172786
ARFGAP2	1	3	106	0.000590956	0.0106536	0.102286	0.0682524	0.0659914	0.00863603	0.286845
GAREM2	1	3	107	1.77411e-05	0.000618589	0.137173	0.161258	0.141262	0.234939	0.138497
TRIP11	1	3	107	0.000597279	0.0107185	0.040518	0.0698032	0.00556668	0.0887929	0.147812
SPARC	1	3	108	2.9507e-11	3.43646e-09	-0.0386218	-0.488193	-0.0845133	-0.120927	-0.276702
ST6GALNAC6	1	3	108	0.000183095	0.00421882	-0.119141	-0.125515	-0.160366	-0.068786	-0.135223
NT5E	1	3	108	0.000604484	0.0108055	0.0790875	0.0951397	0.0573917	0.110624	0.125826
RPS15	1	3	110	7.77762e-11	8.81807e-09	-0.28508	-0.770796	-0.179828	0.211751	-0.524707
CCDC85B	1	3	110	1.00479e-07	6.4669e-06	-0.127632	-0.434995	-0.328653	0.0244896	-0.0456587
RAB10	1	3	110	0.000640864	0.0113813	-0.0843852	-0.0856629	0.00273617	-0.131755	0.144629
AC126755.2	1	3	111	1.77461e-06	8.16701e-05	0.2701	0.35423	0.295236	0.219025	0.0928205
CDHR3	1	3	111	1.31153e-05	0.000473699	0.195009	0.21781	0.172447	0.219859	0.143494
AC107398.3	1	3	112	1.26525e-05	0.000457951	0.341406	0.326298	0.159114	0.405439	0.132334
RPS27A	1	3	112	0.000104861	0.00271182	-0.389715	-0.359867	-0.432968	-0.338136	-0.286219
NR2E1	1	3	112	0.000655657	0.0115959	0.0590329	0.114408	0.0706911	0.108092	0.141963
RPSA	1	3	113	1.42032e-10	1.53898e-08	-0.0880771	-0.55635	-0.285843	-0.281531	-0.0227617
NFE2L2	1	3	113	2.30654e-10	2.43753e-08	-0.415006	-0.293534	-0.2356	-0.413421	-0.223499
MYO15B	1	3	113	8.56792e-10	8.38188e-08	0.376316	0.374166	0.267049	0.309388	0.0912024
MT1H	1	3	113	2.79062e-05	0.00090443	0.045419	-0.126296	0.165526	0.253361	-0.651492
POU3F3	1	3	113	0.000660446	0.0116565	0.072927	0.114726	0.115826	-0.0202733	0.207931
RAB34	1	3	114	1.45027e-10	1.56155e-08	0.385597	0.526914	0.236781	0.377826	0.393932
GPT	1	3	114	2.87426e-05	0.000926693	0.214873	0.254723	0.0402322	0.279283	0.182772
AL031056.1	1	3	114	0.000676365	0.0119007	0.0021119	-0.123756	-0.00409379	-0.15324	-0.47239
PTN	1	3	115	1.68192e-10	1.79966e-08	0.2957	0.738917	-0.467575	0.612987	0.29589
PABPN1	1	3	115	2.78671e-10	2.87401e-08	0.615541	0.602606	0.3306	0.347291	0.409765
KIF21B	1	3	115	3.04552e-05	0.000972747	0.182766	0.141581	0.143674	0.215177	0.154068
U2AF1L5	1	3	115	0.000235726	0.00515407	-0.104199	-0.141161	-0.199686	-0.103803	-0.173788
TBKBP1	1	3	115	0.0006911	0.0120608	0.167784	0.161082	0.167273	0.112508	0.201034
TPD52L1	1	3	116	4.14901e-10	4.20302e-08	-0.64182	0.16109	0.229081	-0.317472	0.438087
TXNIP	1	3	116	2.19428e-06	9.85987e-05	-0.0872154	-0.232687	-0.0379983	-0.670562	-0.278174
SNCA	1	3	116	0.000240676	0.0052422	0.10808	-0.194934	-0.359262	-0.0147986	0.088918
ANKRD20A2	1	3	116	0.000482472	0.00923929	0.12282	0.149656	0.128718	0.0965125	0.152203
PLA2G6	1	3	117	3.66166e-05	0.00114603	0.174929	0.159443	0.0865137	0.211205	0.112321
RPL19	1	3	117	0.000738308	0.0126706	0.0421053	-0.190549	-0.069063	0.129817	-0.663275
PNPLA7	1	3	118	2.43516e-10	2.55766e-08	0.434896	0.461482	0.307878	0.364173	0.275116
SNAP25	1	3	118	4.73285e-10	4.71084e-08	0.680012	-0.0570603	-0.181675	0.471985	0.271837
SNRPN	1	3	118	2.49106e-05	0.000826491	-0.0589321	-0.395095	-0.359073	-0.0190391	-0.107234
UBE2B	1	3	118	0.000739605	0.0126706	0.000144035	-0.177861	-0.0637272	-0.206507	0.214996
CEBPB	1	3	119	2.50268e-10	2.61256e-08	-0.311588	-0.437984	-0.0125375	-0.666913	-0.14677
LINC00685	1	3	119	5.65014e-10	5.59135e-08	0.51443	0.477684	0.289819	0.262188	0.235662
MARK3	1	3	119	8.80777e-08	5.77736e-06	0.398007	0.486993	0.227045	0.490521	0.00274066
MARCKS	1	3	119	0.000264852	0.0056914	-0.0757387	-0.148364	-0.324347	-0.240855	-0.160573
HNRNPH2	1	3	119	0.00074719	0.0127664	0.0224898	-0.0288597	-0.0218615	0.0239421	0.140379
RPS16	1	3	120	2.74724e-10	2.85047e-08	-0.278064	-0.582353	-0.228168	-0.421834	-0.235166
KCNJ6	1	3	120	3.2081e-08	2.31741e-06	-0.0615977	-0.202115	-0.0949113	-0.0944531	-0.0263234
BBS2	1	3	120	0.000176898	0.00410366	0.294719	0.374528	0.283982	0.113565	0.431796
SYMPK	1	3	121	2.90396e-10	2.97699e-08	0.449237	0.569833	0.262469	0.443383	0.112088
DCLK2	1	3	121	2.66435e-07	1.56211e-05	0.410206	0.342476	0.329557	0.326476	-0.0902594
ZFYVE21	1	3	121	4.46345e-05	0.00135968	0.260812	0.414116	0.181732	0.332987	0.47524
SP100	1	3	122	4.34873e-05	0.00133185	0.369115	0.242019	0.142118	-0.839901	0.0554026
IPO9	1	3	122	0.000854744	0.0142763	0.0398185	0.0494525	0.0211022	-0.0383566	0.134823
HSP90AB1	1	3	123	4.2497e-10	4.2797e-08	-0.531845	-0.736911	-0.16352	-0.361694	0.183923
TNK2	1	3	123	8.13039e-10	7.99955e-08	0.503083	0.44386	0.249198	0.371113	0.111047
KMT2E	1	3	123	4.83933e-05	0.0014535	-0.200578	-0.206508	-0.0612591	-0.774375	-0.108098
TMED4	1	3	123	0.000289289	0.00611436	-0.189156	-0.00852934	-0.405021	0.104163	0.257753
UBL5	1	3	123	0.000876656	0.014543	-0.13596	-0.228449	-0.206646	0.150166	-0.609603
CXXC1	1	3	124	5.04895e-05	0.00150066	0.143941	0.159929	0.158812	0.223151	0.0847419
APOE	1	3	125	5.20715e-05	0.00153701	0.382032	0.516038	-0.443174	0.889615	0.479167
NCAM1	1	3	126	1.09523e-09	1.05339e-07	0.592623	0.589576	0.303954	0.50831	0.330648
MXD4	1	3	126	3.52485e-08	2.52491e-06	0.448043	0.397689	0.337344	0.233065	0.215298
SH3GLB2	1	3	126	3.60704e-07	2.03804e-05	0.360944	0.297781	0.221446	0.355294	0.210772
MGLL	1	3	126	0.000905638	0.0149225	-0.170675	0.033319	0.0220894	0.158702	0.403623
FLJ16779	1	3	127	2.02848e-05	0.000701568	0.172593	0.171673	0.0790554	0.172593	0.0844448
WIPF3	1	3	127	0.000922864	0.0151191	0.0522839	-0.02686	0.00550952	-0.250462	0.139352
IMP4	1	3	128	0.000357666	0.00725502	-0.0166112	-0.0779119	-0.148332	-0.0683265	-0.121682
HES1	1	3	129	1.31444e-09	1.25716e-07	0.566485	0.427692	-0.273904	0.483077	-0.690167
LINC01089	1	3	129	5.88788e-05	0.00170848	0.136589	0.151114	0.0998797	0.187165	-0.0124802
SMPD4	1	3	129	9.62296e-05	0.00252677	0.242242	0.216079	0.234627	0.180892	0.104169
SLC6A1	1	3	130	1.42803e-09	1.35071e-07	0.505611	0.506581	0.171444	0.49463	0.282216
FASN	1	3	130	1.60152e-09	1.49011e-07	0.431502	0.471092	0.272746	0.343779	0.248873
ARHGAP32	1	3	130	0.000475285	0.00911185	0.267766	0.171111	0.1368	0.178452	0.311791
NBPF25P	1	3	131	7.41455e-06	0.000288493	0.2259	0.280096	0.240411	-0.0095083	0.0233363
EFHC1	1	3	132	6.09111e-05	0.00174308	0.0265687	0.104168	0.0198962	0.183158	0.0835953
MED23	1	3	132	0.000987552	0.0159499	0.0544561	0.0606138	0.0557513	-0.00769323	0.132838
RN7SKP80	1	3	133	1.57743e-09	1.47571e-07	-0.293556	-0.0904731	-0.00574904	-0.193046	0.0352034
FBXO2	1	3	133	1.76238e-09	1.63091e-07	-0.259871	-0.597364	-0.254856	-0.276765	-0.0679323
TMEM33	1	3	133	2.88618e-06	0.000126372	-0.24924	-0.298082	-0.23079	-0.14814	-0.012648
BEX5	1	3	133	6.38831e-05	0.00181735	0.177341	0.0827815	-0.108722	0.254722	0.126807
PTCH1	1	3	133	0.000496948	0.00936978	0.185784	0.22509	0.0843202	0.195916	0.245756
RPL13A	1	3	134	1.82162e-09	1.67366e-07	-0.196173	-0.670485	-0.248666	-0.241564	-0.47609
HPR	1	3	134	6.42813e-05	0.00182201	0.150426	0.152309	0.0939278	0.183335	-0.141423
ARF1	1	3	134	0.000446403	0.00863936	-0.0499285	-0.249355	-0.264888	-0.199373	0.0458278
CSNK1E	1	3	134	0.00101217	0.0162762	0.23863	0.213285	0.0908979	0.165979	0.323228
AC058791.1	1	3	135	2.77426e-06	0.000122411	-0.322714	-0.215143	-0.172797	-0.74411	-0.0817561
ANGPTL4	1	3	136	3.20005e-05	0.00101831	-0.33028	-0.355528	-0.155987	-0.749629	-0.208951
RPL7	1	3	136	0.000359067	0.00727482	-0.271147	-0.371037	-0.404303	-0.201324	-0.614158
CAMKV	1	3	136	0.0010751	0.0170266	0.0575059	-0.0297917	-0.0546423	-0.0022509	0.123106
YPEL3	1	3	137	2.63749e-09	2.35176e-07	-0.294223	-0.56818	-0.197107	-0.101632	-0.205205
FTH1P10	1	3	137	0.000494965	0.00936978	-0.128726	-0.19567	-0.338453	-0.299072	-0.0879549
HINFP	1	3	138	2.14246e-09	1.93047e-07	0.465525	0.466679	0.178106	0.332783	0.16181
EIF3I	1	3	138	3.21583e-05	0.00102143	-0.110721	-0.198226	-0.16653	-0.110017	-0.203142
MAP7D1	1	3	138	0.00112345	0.0176293	0.00152854	-0.0848388	-0.0641581	-0.0458004	0.13563
RPS3	1	3	139	2.88736e-09	2.54802e-07	-0.236452	-0.545445	-0.214071	-0.213097	-0.255385
HLA-DRA	1	3	139	3.18812e-09	2.77059e-07	-0.209349	-0.252242	-0.0351258	-0.11762	-0.0481713
BCAN	1	3	139	3.08745e-07	1.78572e-05	0.499852	0.57332	0.384361	0.641943	0.0331084
GPM6A	1	3	139	4.49754e-05	0.00136764	0.349503	0.52067	0.211457	0.687626	0.646305
SNU13	1	3	139	5.25654e-05	0.00154625	-0.0813007	-0.290898	-0.263659	-0.0624334	-0.0791633
DDX17	1	3	140	3.01426e-09	2.63287e-07	0.302691	0.76113	-0.044756	-0.026157	0.385012
BNIP3	1	3	140	3.28751e-09	2.84254e-07	-0.374027	-0.407669	-0.170719	-0.188328	-0.0316748
MAP7	1	3	140	7.17474e-05	0.00199402	-0.10455	-0.155584	-0.0362142	-0.607737	-0.0252509
TRIM13	1	3	140	0.000567943	0.0103438	-0.147385	-0.164693	-0.267431	-0.124728	0.00676273
RANBP2	1	3	140	0.00114379	0.0178992	0.0320657	-0.060605	-0.0338769	-0.0289321	0.134019
NPIPB13	1	3	141	3.44589e-09	2.9501e-07	0.56931	0.573405	0.352823	0.445816	0.148608
AQP4	1	3	141	7.24563e-05	0.0020072	-0.247516	-0.282672	-0.0449431	-0.792758	-0.670274
ISCU	1	3	141	0.000587181	0.0106151	-0.214449	-0.188386	-0.283673	-0.192699	-0.156803
SUOX	1	3	141	0.0011725	0.0182483	0.0801712	0.120893	0.0393516	0.125017	0.183781
GRAMD1C	1	3	142	3.44638e-09	2.9501e-07	-0.357761	-0.0891942	-0.135296	-0.290165	-0.128936
RGS11	1	3	142	9.7107e-07	4.86103e-05	0.266944	0.365245	0.282119	0.284989	0.253445
TRIM3	1	3	142	0.00117604	0.0182702	0.08958	0.0839189	0.0318623	0.11468	0.12246
COL6A3	1	3	143	7.43038e-05	0.00203859	0.298017	0.273139	0.129874	-0.813657	0.131007
SAP18	1	3	143	0.00061907	0.0110401	-0.0406913	-0.217774	-0.288328	-0.276246	-0.16432
SLC25A3	1	3	144	0.000623119	0.0111007	0.0307708	-0.0188489	-0.33418	0.116591	0.0714541
KLKB1	1	3	145	9.28906e-07	4.67731e-05	0.272799	0.274494	0.196491	0.257046	0.100837
MAPK10	1	3	145	0.000628147	0.0111787	-0.179365	-0.0299626	-0.407658	-0.380998	0.121614
PFKFB2	1	3	145	0.00122371	0.0188454	0.137903	-0.0297709	0.0676195	-0.0829167	-0.614937
TMEM94	1	3	146	4.37537e-06	0.000182254	0.240284	0.333626	0.165849	0.336593	0.0573224
MSMO1	1	3	146	0.000645771	0.0114447	0.0573585	0.0501975	-0.275509	0.154345	-0.256356
RABEP1	1	3	146	0.00124073	0.0189994	0.078648	-0.0338177	0.0395366	-0.00680916	0.141599
RN7SKP203	1	3	147	5.51985e-09	4.65516e-07	-0.234451	-0.0889807	-0.049225	-0.228931	0.000693185
IFT27	1	3	147	6.01382e-05	0.00173036	0.268754	0.231431	0.160725	0.321426	0.257062
ACTG1	1	3	147	0.000648706	0.0114848	0.240467	-0.115883	-0.433075	-0.0867672	-0.145621
ZNF546	1	3	147	0.00125051	0.0191321	0.0776315	0.109009	0.0513758	0.0406111	0.141024
SRP14	1	3	148	2.98022e-09	2.61648e-07	-0.616382	-0.655301	-0.151697	-0.270454	-0.324301
BCL6	1	3	148	8.13021e-05	0.00219888	-0.0496128	0.0789636	0.0404831	-0.77019	0.10401
PPP1CB	1	3	148	0.000281753	0.00598697	-0.193511	-0.391856	-0.369756	-0.495016	0.108153
NDUFA3	1	3	148	0.00127261	0.0193663	0.077177	-0.173551	-0.137974	0.205086	-0.638778
C19orf24	1	3	149	8.17036e-05	0.00220625	0.0930105	0.103825	0.168487	0.226012	0.16121
NPM1	1	3	149	0.000340599	0.00696661	-0.137274	-0.266581	-0.258695	-0.143081	-0.195386
SLC29A4	1	3	149	0.00135705	0.0202905	-0.104414	0.0718848	-0.0183624	0.111047	0.179929
COPE	1	3	150	0.000685793	0.0119804	-0.0414837	-0.0643783	-0.2992	-0.306466	-0.00562071
RAB3GAP1	1	3	150	0.00143423	0.0212957	0.0483105	0.0203449	0.0490424	-0.0334794	0.135158
MEF2C	1	3	151	0.000708008	0.0122826	0.0641772	-0.105386	-0.317652	-0.355803	-0.00948182
DNAJB1	1	3	152	6.24036e-09	5.16111e-07	-0.228473	-0.411298	0.00524151	-0.187308	-0.107538
SCG3	1	3	152	0.000715963	0.0124062	-0.050884	-0.193919	-0.414521	0.0651679	-0.489047
ARSD	1	3	152	0.000729803	0.0125823	0.115887	0.0957923	0.0902198	0.131119	0.131119
SNX3	1	3	153	6.5047e-09	5.35387e-07	-0.305925	-0.485329	-0.221346	-0.19946	-0.132668
SPAG9	1	3	153	1.04106e-08	8.32849e-07	0.493184	0.460571	0.1261	0.236809	0.15922
YWHAB	1	3	153	0.000723148	0.0125008	0.0317842	-0.263244	-0.331409	-0.0102939	-0.0792061
ZMAT1	1	3	154	6.5731e-09	5.38428e-07	0.35648	0.428376	0.205543	0.212558	0.15315
GPR37L1	1	3	154	6.33779e-06	0.000251747	0.190809	0.587415	-0.0393275	0.733504	0.522888
PPP1R7	1	3	154	0.00074159	0.0126833	-0.0386929	-0.09757	-0.191871	-0.0345949	-0.0741361
SCAMP1	1	3	154	0.00150474	0.0219621	0.0142221	0.0012745	0.0439561	-0.0179691	0.127265
SLC13A5	1	3	155	4.97908e-07	2.73211e-05	0.312528	0.325211	-0.0474952	0.30853	0.17497
G6PC3	1	3	155	0.000759737	0.0129678	-0.0215868	-0.0546976	-0.169467	-0.0395431	0.0218562
ADAM11	1	3	155	0.00150514	0.0219621	0.109174	0.0798259	0.074239	0.110739	0.122435
DHRS3	1	3	156	1.99335e-08	1.53721e-06	-0.412504	-0.284466	-0.0935383	-0.356899	-0.230076
AC104072.1	1	3	156	9.88562e-05	0.00259176	0.128207	0.142357	0.0881673	0.163132	0.0782877
NDUFB9	1	3	156	0.000785287	0.0133242	-0.111857	-0.216193	-0.292383	-0.030351	-0.357795
MLEC	1	3	156	0.00154946	0.0225376	0.136344	0.105908	0.0855858	0.112413	0.246934
CAMK2G	1	3	157	2.11607e-08	1.61729e-06	0.626008	0.611535	0.400541	0.600128	0.226401
SOX2	1	3	157	1.22242e-05	0.000444328	-0.474859	-0.0960965	-0.43354	-0.66415	-0.785269
SOX9-AS1	1	3	157	9.99938e-05	0.00261358	0.0567324	0.130762	0.0409461	0.211987	0.177031
CFL1	1	3	157	0.000799201	0.0135201	0.161889	-0.32472	-0.395619	0.0481382	-0.0606376
PAQR6	1	3	158	1.62007e-08	1.27814e-06	0.458462	0.455913	0.0576687	0.343566	0.280466
MSI2	1	3	159	2.31576e-08	1.76204e-06	0.597913	0.596734	0.374131	0.504304	0.568511
PRSS3	1	3	159	0.000217759	0.00483531	-0.0183388	-0.116562	-0.104208	-0.0723685	0.00873771
CMTR1	1	3	159	0.000849855	0.0142224	0.0785905	0.0607718	0.0494329	0.106822	0.106822
RPL15	1	3	160	9.39965e-09	7.59066e-07	-0.0456546	-0.643773	-0.288089	-0.21759	-0.422591
ACOT11	1	3	160	1.08928e-08	8.67375e-07	0.440288	0.462431	0.254365	0.286802	0.165117
SPRY1	1	3	160	0.000114814	0.00292068	0.0359262	0.111373	-0.0456816	0.160045	0.0300461
BLOC1S1	1	3	160	0.00175892	0.0248251	-0.0882211	-0.0550216	-0.0260159	0.203383	-0.561056
LCN12	1	3	161	2.96195e-08	2.19658e-06	0.38266	0.374824	-0.0198172	0.332869	0.0354468
ANO8	1	3	161	2.83707e-06	0.00012454	0.289138	0.308276	0.243134	0.270491	0.0792127
RTN4R	1	3	161	0.000121433	0.00306176	0.116037	0.110137	0.067227	0.165431	0.13986
SRSF5	1	3	162	9.91842e-09	7.97199e-07	0.527997	0.652104	-0.072152	0.304846	0.305705
TKT	1	3	162	2.96384e-08	2.19658e-06	-0.520594	-0.0694867	-0.0514649	0.0258118	0.349218
MBP	1	3	162	0.00012488	0.00313024	0.0275934	-0.165807	-0.0242443	-0.690162	0.0018575
PIK3C2B	1	3	162	0.00179118	0.0251887	0.11958	0.116812	0.0921622	0.0560079	0.132611
AHSA1	1	3	163	3.02026e-08	2.2097e-06	-0.353578	-0.264545	-0.0680988	-0.141235	0.0958095
CSDC2	1	3	163	0.000125503	0.00314125	0.1151	0.0936434	0.0284966	0.180751	0.086357
PRR4	1	3	163	0.000877794	0.0145465	-0.0864734	-0.0293323	-0.197581	-0.108889	0.0392839
CEP290	1	3	163	0.00179204	0.0251887	0.0351383	0.0500505	0.0488102	0.0681078	0.126023
SRSF7	1	3	164	3.16579e-08	2.29654e-06	-0.353024	-0.314451	-0.144464	-0.333005	-0.0724062
TUBB2B	1	3	164	0.000907812	0.014944	0.125581	0.232268	-0.458935	-0.164067	0.422222
RPL31	1	3	165	0.000131282	0.00324242	0.139917	-0.0390355	-0.0786861	0.655325	-0.485142
PGK1	1	3	165	0.000201761	0.004533	-0.24307	-0.269405	-0.268209	0.0243917	-0.0398622
IFNAR1	1	3	165	0.00182285	0.0255169	0.0712116	0.0109094	0.0509608	0.0103393	0.127849
CD44	1	3	166	0.000139865	0.00341094	-0.0365338	-0.0801955	-0.00339025	-0.56388	-0.165474
OLIG2	1	3	166	0.0018294	0.0255877	0.108827	0.066473	0.0180299	0.0569331	0.124162
NTNG2	1	3	167	3.34957e-08	2.40944e-06	0.37915	0.370514	0.144104	0.221898	-0.0736795
TAF1C	1	3	167	0.000145239	0.00352194	0.199236	0.222307	0.186469	0.250682	0.23333
ITM2C	1	3	167	0.000966914	0.0156906	-0.197436	0.0221992	-0.44736	-0.317316	0.562624
HNRNPUL2	1	3	167	0.00184778	0.0257187	0.0625168	-0.00468903	0.000938038	-0.00230261	0.115904
SLC25A18	1	3	168	1.68236e-08	1.31516e-06	0.546606	0.623939	0.343905	0.537737	0.179341
SCYL1	1	3	168	0.000148047	0.0035799	0.162196	0.0953061	0.0113709	0.231758	0.119252
ZNF528-AS1	1	3	168	0.00185429	0.0257674	0.0125468	-0.0316497	-0.00332525	-0.148671	0.126905
RPL18A	1	3	169	1.70984e-08	1.33057e-06	-0.258263	-0.549552	-0.251866	-0.368995	-0.114459
RNF19A	1	3	169	0.000160781	0.00379647	-0.0928895	-0.136381	-0.00731765	-0.618072	-0.195614
CHD6	1	3	169	0.000975422	0.0157987	0.183023	0.185959	0.230708	0.0460102	0.189938
CHST1	1	3	170	2.99297e-08	2.19912e-06	0.455252	0.455631	0.231981	0.414505	0.409645
NCALD	1	3	170	0.00106112	0.0168676	-0.0319294	-0.0403568	-0.120496	0.020693	-0.0429239
RPL6	1	3	171	2.10985e-08	1.61729e-06	-0.276066	-0.544515	-0.275655	-0.324571	-0.39737
ROBO3	1	3	171	8.76276e-08	5.76994e-06	0.292886	0.47915	0.340542	0.359851	0.102301
EIF3B	1	3	171	0.00103094	0.0164797	0.162834	0.207017	0.121517	0.214739	0.227184
RPL10	1	3	172	2.47316e-08	1.87347e-06	-0.412714	-0.63902	-0.386807	-0.372196	-0.5192
FNIP1	1	3	172	4.76023e-08	3.36757e-06	-0.385261	-0.392039	-0.261627	-0.449635	-0.285683
MAPK11	1	3	172	0.000170596	0.00400631	0.216188	0.217793	0.0799618	0.266544	0.170246
DGKZ	1	3	172	0.000186968	0.00429074	0.309479	0.333824	0.231716	0.315715	0.36543
PPP2R1B	1	3	173	2.48834e-08	1.87667e-06	0.293615	0.348154	0.229487	0.238228	0.251508
SPPL2B	1	3	173	4.93781e-08	3.46456e-06	0.401156	0.390229	0.24727	0.30395	-0.0776171
ETNK1	1	3	173	0.000187767	0.00430331	-0.247467	-0.261903	-0.254483	-0.31269	0.0128886
DOCK6	1	3	173	0.00210654	0.0286449	0.107214	0.075491	0.0935779	0.0153038	0.122033
SFPQ	1	3	174	6.10604e-08	4.14823e-06	0.503315	0.50299	0.346128	0.253287	0.190874
ANKRD10	1	3	174	0.000189506	0.00433158	-0.128452	-0.137921	-0.138484	-0.661381	-0.0726688
CDC42BPA	1	3	174	0.000209687	0.00468661	0.230097	0.285522	0.266191	0.0161728	0.304852
FBXW7	1	3	174	0.00107456	0.0170266	0.0150736	-0.211848	-0.0661516	-0.00579456	0.136643
RPL13	1	3	175	2.98819e-08	2.19912e-06	0.124903	-0.653146	-0.268824	0.109631	-0.393658
SMTN	1	3	175	6.47042e-08	4.3784e-06	-0.408697	-0.022717	0.167436	-0.0462436	0.189772
MELTF-AS1	1	3	175	0.000194233	0.00442038	0.161096	0.1583	0.116167	0.176577	0.00871713
UPF2	1	3	175	0.000894089	0.0147607	0.223185	0.192729	0.234083	0.0891492	0.12954
TPPP3	1	3	175	0.00215523	0.0290303	0.0748212	-0.148179	-0.0897467	-0.0103751	-0.498314
PAMR1	1	3	176	3.06214e-08	2.2308e-06	0.335931	0.369714	0.117942	0.231539	0.0803994
RN7SKP71	1	3	176	7.53936e-08	5.06172e-06	-0.264811	-0.11046	-0.0230126	-0.245512	0.0459599
TMEM108	1	3	176	0.000195199	0.00442038	0.130882	0.132678	0.0565464	0.163004	0.142893
GOT1	1	3	176	0.00118045	0.018322	0.00642688	-0.114754	-0.22051	0.017399	-0.0350705
CST3	1	3	176	0.0021669	0.0291646	-0.345022	0.0550077	-0.348318	0.308842	-0.540999
AC114760.2	1	3	177	7.65458e-08	5.119e-06	-0.406027	-0.0247431	0.1803	-0.084082	0.120501
TNKS1BP1	1	3	177	0.000203738	0.00456543	0.158411	0.142612	0.0702047	0.186515	0.0465294
PSMB5	1	3	177	0.0011935	0.0184912	-0.0804527	-0.119474	-0.251929	0.0639147	0.0386224
KIAA0556	1	3	177	0.00109395	0.0172612	0.0973415	0.101723	0.0950958	0.141141	0.141141
COMMD2	1	3	178	7.7706e-08	5.17637e-06	-0.274224	-0.187584	-0.0302969	-0.1891	-0.023676
DTX1	1	3	178	0.000225437	0.00496845	0.0872995	0.0929644	0.085739	0.164568	0.151332
NPIPP1	1	3	178	0.000523955	0.00975011	0.161871	0.215716	0.212665	0.126088	0.221444
CASP9	1	3	178	0.00109639	0.0172838	0.101535	0.0532374	0.0895115	0.126266	0.126266
CBS	1	3	179	1.02029e-07	6.5177e-06	0.552494	0.545935	0.373084	0.55733	0.26278
CHI3L1	1	3	179	0.000226437	0.00498277	-0.217761	0.0377889	-0.0628941	-0.975712	0.0597058
ILKAP	1	3	179	0.00126755	0.0193237	0.16987	0.171433	0.195118	0.0180568	0.193695
GOLGA4	1	3	179	0.00221751	0.0296592	0.0783147	0.12552	0.0338488	-0.0297319	0.168483
NQO1	1	3	180	1.10666e-07	7.01707e-06	-0.279931	-0.144829	-0.0651146	-0.185282	0.065405
PMP2	1	3	180	6.54978e-05	0.00185343	0.300109	0.146299	0.262697	0.111609	0.175477
PCDH9	1	3	180	0.000234257	0.00513506	-0.234477	0.204576	-0.141471	-0.803075	0.310743
ANKRD20A8P	1	3	180	0.00113555	0.0177866	0.102344	0.125402	0.0862288	0.0600719	0.125402
AXL	1	3	181	1.26202e-07	7.90911e-06	-0.377003	-0.136809	-0.183004	-0.342591	0.091725
ACAP2	1	3	181	0.00128659	0.019527	0.169859	0.187233	0.210623	0.146459	0.112656
ECHDC2	1	3	182	9.49435e-08	6.18035e-06	0.366856	0.522684	0.367522	0.146547	-0.0110861
AC016831.1	1	3	182	1.45783e-07	8.94553e-06	-0.240444	-0.253972	-0.0355388	-0.220475	-0.0588732
ZFP36	1	3	182	0.000250546	0.00542956	-0.0690637	-0.101606	0.0202995	-0.56138	0.0239941
MAP1A	1	3	183	5.18828e-08	3.62544e-06	0.0288931	-0.514786	-0.281185	-0.430718	0.211747
RNU6-6P	1	3	183	1.79803e-07	1.08772e-05	-0.29398	-0.115968	-0.0115441	-0.0744235	-0.139949
DCTN3	1	3	183	0.000262923	0.00566906	0.0493146	0.0271269	-0.0808449	0.218612	0.0571907
BEX2	1	3	183	0.00131422	0.0198402	0.0938904	-0.00727503	-0.27509	0.0904442	-0.172403
VIRMA	1	3	183	0.00250837	0.0329319	0.0980203	0.0812409	0.0128961	0.0200096	0.110894
RHOT2	1	3	184	5.26879e-08	3.66673e-06	0.348515	0.442898	0.30209	0.30048	0.16961
HNRNPD	1	3	184	0.000265049	0.0056914	0.0970466	0.0387129	0.0397627	0.169035	0.144998
SLC35F5	1	3	184	0.00100137	0.0161578	-0.108756	-0.088377	-0.153597	-0.216457	-0.0457888
TIMP3	1	3	184	0.0017223	0.0244048	0.160147	0.240101	-0.0278831	0.208253	0.311703
MPP6	1	3	185	2.00528e-07	1.20882e-05	-0.301555	-0.207409	-0.201262	-0.357855	-0.111367
CTIF	1	3	185	0.000272741	0.00582937	0.14187	0.160056	0.14294	0.205913	0.16358
HSPA8	1	3	186	6.8506e-07	3.60868e-05	-0.491346	-0.538215	-0.0538021	-0.741276	-0.146265
JUP	1	3	186	0.00253112	0.0331544	0.0866602	0.10324	0.0913014	0.0549351	0.11855
PTMA	1	3	187	5.45478e-08	3.75044e-06	-0.416443	-0.592548	-0.149866	-0.282708	-0.258215
AC004951.1	1	3	187	2.46634e-07	1.45599e-05	0.342461	0.335726	0.219251	0.304373	-0.0519972
BEX1	1	3	187	5.5591e-06	0.000225526	0.377267	-0.0055103	-0.368255	0.332701	-0.201675
MUC20	1	3	187	0.000290206	0.00611863	0.125408	0.0815233	0.144534	0.15804	0.131776
RPL8	1	3	188	5.49794e-08	3.76499e-06	-0.176594	-0.555329	-0.174679	0.210498	-0.294407
GLUD1	1	3	188	0.000292083	0.00615064	0.243691	0.360702	0.00734521	0.526505	0.255204
RPL24	1	3	188	0.00211051	0.0286614	-0.220198	-0.298368	-0.282092	0.0544398	-0.623255
PON2	1	3	189	0.000225094	0.00496845	-0.342622	0.551263	-0.468793	-0.111902	0.20511
DNHD1	1	3	189	0.000305714	0.00637493	0.150355	0.109154	0.094843	0.168687	0.0099994
GLRB	1	3	189	0.00263359	0.0341568	0.0405848	0.00907061	0.0399433	0.0363904	0.111576
IGFBP5	1	3	190	7.2574e-08	4.8916e-06	-0.0601098	-0.323113	-0.0398414	-0.347848	-0.0616785
UNC45A	1	3	191	0.000306264	0.00637863	0.0848624	0.0887307	0.0228891	0.147493	0.0313871
SERPINI1	1	3	191	0.00142362	0.0211934	0.105486	-0.171287	-0.309911	0.0138264	0.0580766
RPS5	1	3	192	8.09928e-08	5.3744e-06	-0.145143	-0.46003	-0.259672	-0.151876	-0.0597431
ZNF98	1	3	192	0.000310936	0.00646021	0.115696	0.130479	-0.0126117	0.150346	0.101852
ATP6V1E1	1	3	192	0.00143177	0.0212833	0.000836248	-0.0936757	-0.246615	-0.0508524	-0.0472862
ATP5A1	1	3	192	0.00276975	0.0355191	0.0354029	-0.0119826	-0.134212	-0.079916	0.319764
S100A13	1	3	193	3.28268e-07	1.87331e-05	-0.416754	-0.0278346	-0.184573	-0.0247672	-0.506893
KMT2A	1	3	193	0.000329659	0.00679154	0.180828	0.136799	0.106418	0.273611	-0.149108
GRAMD4	1	3	194	0.000210156	0.00469083	0.216899	0.206189	0.197204	0.18836	0.127365
[truncated: 16,531 more rows]

## Sheet: Astrocyte_4
	group	group_name	Top	p.value	FDR	logFC.1	logFC.2	logFC.3	logFC.5	logFC.6
[truncated: 17,120 more rows]

[truncated: 2 more sheets: Astrocyte_5, Astrocyte_6]
