# Supplementary material for: Single-nucleus RNA-seq identifies Huntington disease astrocyte states
Source: Acta Neuropathol Commun. 2020 Feb 18;8:19. doi: 10.1186/s40478-020-0880-6 (PMC7029580; doi:10.1186/s40478-020-0880-6)
Supplement: Supplementary file 5 — Additional file 5. Results of differential gene expression analysis of Bulk RNAseq controled for age and gender with log fold change threshold of 1.5 [file 40478_2020_880_MOESM5_ESM.xlsx]

## Sheet: in
	initial_alias	converted_alias	name	description	ens_genes	widths	GC_percent	logFC	logCPM	LR	PValue	FDR
1	ENSG00000211677	IGLC2	IGLC2	immunoglobulin lambda constant 2 [Source:HGNC Symbol;Acc:HGNC:5856]	ENSG00000211677	462	0.573593	10.7862	-21.9398	33.087	8.81e-09	1.8e-06
2	ENSG00000211663	IGLV3-19	IGLV3-19	immunoglobulin lambda variable 3-19 [Source:HGNC Symbol;Acc:HGNC:5903]	ENSG00000211663	291	0.542955	9.84353	-22.81	26.7876	2.27e-07	2.06e-05
3	ENSG00000069011	PITX1	PITX1	paired like homeodomain 1 [Source:HGNC Symbol;Acc:HGNC:9004]	ENSG00000069011	1587	0.660996	8.61812	-24.051	99.8276	1.66e-23	5.23e-19
4	ENSG00000211933	IGHV6-1	IGHV6-1	immunoglobulin heavy variable 6-1 [Source:HGNC Symbol;Acc:HGNC:5662]	ENSG00000211933	314	0.531847	7.99089	-24.9462	28.5881	8.95e-08	1.01e-05
5	ENSG00000211659	IGLV3-25	IGLV3-25	immunoglobulin lambda variable 3-25 [Source:HGNC Symbol;Acc:HGNC:5908]	ENSG00000211659	291	0.556701	7.05702	-26.1515	20.9143	4.8e-06	0.000195556
6	ENSG00000259383	None	None	None	ENSG00000259383	597	0.517588	6.7523	-25.5454	20.781	5.15e-06	0.000206391
7	ENSG00000211598	IGKV4-1	IGKV4-1	immunoglobulin kappa variable 4-1 [Source:HGNC Symbol;Acc:HGNC:5834]	ENSG00000211598	314	0.528662	6.5686	-26.0946	21.9581	2.79e-06	0.000131131
8	ENSG00000273259	None	None	None	ENSG00000273259	1036	0.55888	6.24645	-25.8006	29.8899	4.57e-08	6.03e-06
9	ENSG00000144820	ADGRG7	ADGRG7	adhesion G protein-coupled receptor G7 [Source:HGNC Symbol;Acc:HGNC:19241]	ENSG00000144820	986	0.384381	6.16642	-25.8071	19.7291	8.92e-06	0.000311649
10	ENSG00000211592	IGKC	IGKC	immunoglobulin kappa constant [Source:HGNC Symbol;Acc:HGNC:5716]	ENSG00000211592	523	0.533461	6.00733	-22.3065	22.3275	2.3e-06	0.000114777
11	ENSG00000241351	IGKV3-11	IGKV3-11	immunoglobulin kappa variable 3-11 [Source:HGNC Symbol;Acc:HGNC:5815]	ENSG00000241351	296	0.547297	5.90054	-26.7872	13.9343	0.000189309	0.00306413
12	ENSG00000240864	IGKV1-16	IGKV1-16	immunoglobulin kappa variable 1-16 [Source:HGNC Symbol;Acc:HGNC:5732]	ENSG00000240864	296	0.493243	5.62357	-26.4144	14.8061	0.000119151	0.00217369
13	ENSG00000121807	CCR2	CCR2	C-C motif chemokine receptor 2 [Source:HGNC Symbol;Acc:HGNC:1603]	ENSG00000121807	1942	0.446447	5.5783	-27.1383	12.2429	0.000467021	0.00588607
14	ENSG00000121552	CSTA	CSTA	cystatin A [Source:HGNC Symbol;Acc:HGNC:2481]	ENSG00000121552	724	0.343923	5.42599	-26.6013	12.03	0.000523502	0.00639536
15	ENSG00000253293	HOXA10	HOXA10	homeobox A10 [Source:HGNC Symbol;Acc:HGNC:5100]	ENSG00000253293	1583	0.430196	5.25589	-26.7537	19.1579	1.2e-05	0.000389161
16	ENSG00000164107	HAND2	HAND2	heart and neural crest derivatives expressed 2 [Source:HGNC Symbol;Acc:HGNC:4808]	ENSG00000164107	2151	0.630404	5.21307	-26.0683	27.0723	1.96e-07	1.85e-05
17	ENSG00000108342	CSF3	CSF3	colony stimulating factor 3 [Source:HGNC Symbol;Acc:HGNC:2438]	ENSG00000108342	1019	0.564279	5.15734	-25.5399	32.1616	1.42e-08	2.46e-06
18	ENSG00000151615	POU4F2	POU4F2	POU class 4 homeobox 2 [Source:HGNC Symbol;Acc:HGNC:9219]	ENSG00000151615	2608	0.454371	5.14936	-25.9888	31.1026	2.45e-08	3.75e-06
19	ENSG00000128709	HOXD9	HOXD9	homeobox D9 [Source:HGNC Symbol;Acc:HGNC:5140]	ENSG00000128709	1004	0.547809	5.11375	-26.8912	22.1526	2.52e-06	0.000121775
20	ENSG00000224373	IGHV4-59	IGHV4-59	immunoglobulin heavy variable 4-59 [Source:HGNC Symbol;Acc:HGNC:5654]	ENSG00000224373	304	0.578947	5.09382	-26.7342	8.28786	0.0039911	0.0283658
21	ENSG00000243466	IGKV1-5	IGKV1-5	immunoglobulin kappa variable 1-5 [Source:HGNC Symbol;Acc:HGNC:5741]	ENSG00000243466	296	0.493243	5.07636	-26.9792	7.70156	0.00551731	0.0358391
22	ENSG00000180818	HOXC10	HOXC10	homeobox C10 [Source:HGNC Symbol;Acc:HGNC:5122]	ENSG00000180818	1111	0.461746	5.00262	-26.968	15.3874	8.76e-05	0.00174219
23	ENSG00000211666	IGLV2-14	IGLV2-14	immunoglobulin lambda variable 2-14 [Source:HGNC Symbol;Acc:HGNC:5888]	ENSG00000211666	315	0.55873	4.9249	-27.0711	9.75754	0.00178589	0.0158441
24	ENSG00000211938	IGHV3-7	IGHV3-7	immunoglobulin heavy variable 3-7 [Source:HGNC Symbol;Acc:HGNC:5620]	ENSG00000211938	305	0.560656	4.89919	-27.3713	12.2298	0.00047032	0.00591195
25	ENSG00000242371	IGKV1-39	IGKV1-39	immunoglobulin kappa variable 1-39 (gene/pseudogene) [Source:HGNC Symbol;Acc:HGNC:5740]	ENSG00000242371	296	0.493243	4.80718	-27.0118	8.1463	0.00431492	0.0299208
26	ENSG00000136315	None	None	None	ENSG00000136315	293	0.491468	4.79595	-26.3238	13.3241	0.00026202	0.00385043
27	ENSG00000163464	CXCR1	CXCR1	C-X-C motif chemokine receptor 1 [Source:HGNC Symbol;Acc:HGNC:6026]	ENSG00000163464	2400	0.525	4.79068	-26.3095	29.9503	4.43e-08	5.95e-06
28	ENSG00000106004	HOXA5	HOXA5	homeobox A5 [Source:HGNC Symbol;Acc:HGNC:5106]	ENSG00000106004	1034	0.410058	4.6642	-26.9336	9.85887	0.00169015	0.015205
29	ENSG00000243238	IGKV2-30	IGKV2-30	immunoglobulin kappa variable 2-30 [Source:HGNC Symbol;Acc:HGNC:5785]	ENSG00000243238	311	0.530547	4.6553	-26.6803	7.8496	0.00508321	0.0338818
30	ENSG00000164093	PITX2	PITX2	paired like homeodomain 2 [Source:HGNC Symbol;Acc:HGNC:9005]	ENSG00000164093	1404	0.466524	4.6368	-27.2203	19.6708	9.2e-06	0.000317417
31	ENSG00000128713	HOXD11	HOXD11	homeobox D11 [Source:HGNC Symbol;Acc:HGNC:5134]	ENSG00000128713	851	0.754407	4.58009	-27.1919	12.45	0.000417996	0.00544019
32	ENSG00000187116	LILRA5	LILRA5	leukocyte immunoglobulin like receptor A5 [Source:HGNC Symbol;Acc:HGNC:16309]	ENSG00000187116	679	0.511046	4.57547	-26.8485	13.6138	0.000224524	0.00344936
33	ENSG00000253755	IGHGP	IGHGP	immunoglobulin heavy constant gamma P (non-functional) [Source:HGNC Symbol;Acc:HGNC:5529]	ENSG00000253755	330	0.575758	4.45797	-24.3299	7.56932	0.00593701	0.0377999
34	ENSG00000239571	IGKV2D-30	IGKV2D-30	immunoglobulin kappa variable 2D-30 [Source:HGNC Symbol;Acc:HGNC:5801]	ENSG00000239571	311	0.527331	4.41887	-27.1059	8.15343	0.00429799	0.0298495
35	ENSG00000231241	RPS3AP3	RPS3AP3	ribosomal protein S3A pseudogene 3 [Source:HGNC Symbol;Acc:HGNC:16537]	ENSG00000231241	242	0.359504	4.37654	-27.4123	11.2298	0.000804933	0.00885654
36	ENSG00000184302	SIX6	SIX6	SIX homeobox 6 [Source:HGNC Symbol;Acc:HGNC:10892]	ENSG00000184302	1767	0.444822	4.37503	-27.2997	10.3295	0.0013092	0.01267
37	ENSG00000128710	HOXD10	HOXD10	homeobox D10 [Source:HGNC Symbol;Acc:HGNC:5133]	ENSG00000128710	1000	0.54	4.36352	-27.1902	11.0418	0.000890802	0.00953698
38	ENSG00000188269	OR7A5	OR7A5	olfactory receptor family 7 subfamily A member 5 [Source:HGNC Symbol;Acc:HGNC:8368]	ENSG00000188269	4049	0.413682	4.29507	-22.8767	32.8056	1.02e-08	1.99e-06
39	ENSG00000127530	OR7C1	OR7C1	olfactory receptor family 7 subfamily C member 1 [Source:HGNC Symbol;Acc:HGNC:8373]	ENSG00000127530	10952	0.403762	4.26507	-23.2639	24.6894	6.74e-07	4.56e-05
40	ENSG00000199787	SNORA80C	SNORA80C	small nucleolar RNA, H/ACA box 80C [Source:HGNC Symbol;Acc:HGNC:50434]	ENSG00000199787	135	0.548148	4.22414	-27.3887	12.3124	0.000449961	0.00573061
41	ENSG00000224208	None	None	None	ENSG00000224208	391	0.41688	4.17681	-27.2321	12.1865	0.000481354	0.00601368
42	ENSG00000111704	NANOG	NANOG	Nanog homeobox [Source:HGNC Symbol;Acc:HGNC:20857]	ENSG00000111704	4463	0.447009	4.17665	-27.3946	10.9023	0.000960454	0.0100767
43	ENSG00000252919	None	None	None	ENSG00000252919	102	0.401961	4.16365	-27.3571	8.86366	0.00290904	0.0225889
44	ENSG00000211648	IGLV1-47	IGLV1-47	immunoglobulin lambda variable 1-47 [Source:HGNC Symbol;Acc:HGNC:5880]	ENSG00000211648	305	0.580328	4.13993	-27.3711	7.78713	0.00526197	0.0346459
45	ENSG00000123407	HOXC12	HOXC12	homeobox C12 [Source:HGNC Symbol;Acc:HGNC:5124]	ENSG00000123407	2629	0.558387	4.12407	-27.3134	10.2702	0.00135198	0.0129999
46	ENSG00000279314	None	None	None	ENSG00000279314	1622	0.372996	4.11366	-27.0135	8.8335	0.00295751	0.0228636
47	ENSG00000106038	EVX1	EVX1	even-skipped homeobox 1 [Source:HGNC Symbol;Acc:HGNC:3506]	ENSG00000106038	1940	0.601031	4.10348	-27.3527	9.28232	0.00231377	0.019124
48	ENSG00000115590	IL1R2	IL1R2	interleukin 1 receptor type 2 [Source:HGNC Symbol;Acc:HGNC:5994]	ENSG00000115590	624	0.536859	4.10097	-25.6391	21.0821	4.4e-06	0.000185159
49	ENSG00000277856	None	None	None	ENSG00000277856	294	0.530612	4.08208	-27.3743	7.54372	0.00602196	0.0382323
50	ENSG00000129988	LBP	LBP	lipopolysaccharide binding protein [Source:HGNC Symbol;Acc:HGNC:6517]	ENSG00000129988	399	0.501253	4.07435	-26.8559	8.30145	0.00396134	0.0282351
51	ENSG00000271025	None	None	None	ENSG00000271025	237	0.329114	4.05974	-27.4299	10.0931	0.00148822	0.0139265
52	ENSG00000174837	ADGRE1	ADGRE1	adhesion G protein-coupled receptor E1 [Source:HGNC Symbol;Acc:HGNC:3336]	ENSG00000174837	498	0.38755	4.05208	-25.7787	12.2149	0.0004741	0.00594222
53	ENSG00000158714	SLAMF8	SLAMF8	SLAM family member 8 [Source:HGNC Symbol;Acc:HGNC:21391]	ENSG00000158714	2066	0.496128	4.0343	-25.7121	11.4287	0.000723197	0.00818591
54	ENSG00000253579	SUMO2P16	SUMO2P16	SUMO2 pseudogene 16 [Source:HGNC Symbol;Acc:HGNC:49354]	ENSG00000253579	264	0.443182	4.03234	-27.2934	8.29732	0.00397037	0.0282784
55	ENSG00000267782	None	None	None	ENSG00000267782	408	0.512255	4.00714	-27.3856	9.74724	0.00179592	0.0158972
56	ENSG00000157551	KCNJ15	KCNJ15	potassium voltage-gated channel subfamily J member 15 [Source:HGNC Symbol;Acc:HGNC:6261]	ENSG00000157551	8114	0.395859	4.00031	-26.7523	20.5673	5.76e-06	0.000222953
57	ENSG00000248710	None	None	None	ENSG00000248710	955	0.364398	3.95335	-26.8162	11.4974	0.000696929	0.00796312
58	ENSG00000037965	HOXC8	HOXC8	homeobox C8 [Source:HGNC Symbol;Acc:HGNC:5129]	ENSG00000037965	1274	0.44741	3.94678	-27.3376	9.16637	0.00246503	0.0200215
59	ENSG00000169385	RNASE2	RNASE2	ribonuclease A family member 2 [Source:HGNC Symbol;Acc:HGNC:10045]	ENSG00000169385	670	0.446269	3.91035	-24.6858	21.7541	3.1e-06	0.000142428
60	ENSG00000113196	HAND1	HAND1	heart and neural crest derivatives expressed 1 [Source:HGNC Symbol;Acc:HGNC:4807]	ENSG00000113196	939	0.503727	3.90985	-26.9548	11.8802	0.000567327	0.00681421
61	ENSG00000252212	RNU2-58P	RNU2-58P	RNA, U2 small nuclear 58, pseudogene [Source:HGNC Symbol;Acc:HGNC:48551]	ENSG00000252212	183	0.437158	3.87296	-27.4102	10.2875	0.00133936	0.0129142
62	ENSG00000166527	CLEC4D	CLEC4D	C-type lectin domain family 4 member D [Source:HGNC Symbol;Acc:HGNC:14554]	ENSG00000166527	1243	0.343524	3.86487	-27.4295	8.53715	0.0034797	0.0256755
63	ENSG00000170476	MZB1	MZB1	marginal zone B and B1 cell specific protein [Source:HGNC Symbol;Acc:HGNC:30125]	ENSG00000170476	1621	0.579272	3.85324	-26.5819	12.3738	0.000435411	0.00559308
64	ENSG00000243383	RN7SL89P	RN7SL89P	RNA, 7SL, cytoplasmic 89, pseudogene [Source:HGNC Symbol;Acc:HGNC:46105]	ENSG00000243383	283	0.522968	3.82393	-27.4436	8.62439	0.00331692	0.0248595
65	ENSG00000271287	BCRP9	BCRP9	breakpoint cluster region pseudogene 9 [Source:HGNC Symbol;Acc:HGNC:49113]	ENSG00000271287	388	0.417526	3.82133	-26.3367	8.94509	0.00278217	0.0219508
66	ENSG00000281327	LINC01338	LINC01338	long intergenic non-protein coding RNA 1338 [Source:HGNC Symbol;Acc:HGNC:50547]	ENSG00000281327	303	0.435644	3.79967	-22.676	26.7629	2.3e-07	2.08e-05
67	ENSG00000005073	HOXA11	HOXA11	homeobox A11 [Source:HGNC Symbol;Acc:HGNC:5101]	ENSG00000005073	1519	0.499013	3.77029	-27.2848	7.50789	0.00614292	0.0387265
68	ENSG00000143546	S100A8	S100A8	S100 calcium binding protein A8 [Source:HGNC Symbol;Acc:HGNC:10498]	ENSG00000143546	794	0.54534	3.76542	-22.3779	28.4655	9.54e-08	1.06e-05
69	ENSG00000277268	LHX1-DT	LHX1-DT	LHX1 divergent transcript [Source:HGNC Symbol;Acc:HGNC:53778]	ENSG00000277268	1403	0.596579	3.74228	-26.1351	27.6775	1.43e-07	1.45e-05
70	ENSG00000211895	IGHA1	IGHA1	immunoglobulin heavy constant alpha 1 [Source:HGNC Symbol;Acc:HGNC:5478]	ENSG00000211895	445	0.651685	3.73799	-26.3311	10.5441	0.00116557	0.0116642
71	ENSG00000201863	None	None	None	ENSG00000201863	124	0.532258	3.71534	-27.4056	8.80634	0.00300185	0.0230815
72	ENSG00000178462	TUBAL3	TUBAL3	tubulin alpha like 3 [Source:HGNC Symbol;Acc:HGNC:23534]	ENSG00000178462	1364	0.489003	3.70524	-26.8314	11.1108	0.000858262	0.00928666
73	ENSG00000275713	HIST1H2BH	HIST1H2BH	histone cluster 1 H2B family member h [Source:HGNC Symbol;Acc:HGNC:4755]	ENSG00000275713	2060	0.415534	3.70304	-26.6586	13.0974	0.000295703	0.00419091
74	ENSG00000123364	HOXC13	HOXC13	homeobox C13 [Source:HGNC Symbol;Acc:HGNC:5125]	ENSG00000123364	1545	0.513916	3.70059	-27.4608	7.78961	0.00525477	0.0346202
75	ENSG00000169245	CXCL10	CXCL10	C-X-C motif chemokine ligand 10 [Source:HGNC Symbol;Acc:HGNC:10637]	ENSG00000169245	832	0.359375	3.68473	-26.0429	10.7985	0.00101585	0.0105037
76	ENSG00000015520	NPC1L1	NPC1L1	NPC1 like intracellular cholesterol transporter 1 [Source:HGNC Symbol;Acc:HGNC:7898]	ENSG00000015520	1526	0.600262	3.68102	-24.6293	16.9281	3.88e-05	0.00093439
77	ENSG00000169429	CXCL8	CXCL8	C-X-C motif chemokine ligand 8 [Source:HGNC Symbol;Acc:HGNC:6025]	ENSG00000169429	1268	0.287855	3.66413	-24.924	46.3861	9.71e-12	8.72e-09
78	ENSG00000163064	EN1	EN1	engrailed homeobox 1 [Source:HGNC Symbol;Acc:HGNC:3342]	ENSG00000163064	1373	0.656956	3.64473	-27.0848	8.82636	0.0029691	0.0229205
79	ENSG00000167080	B4GALNT2	B4GALNT2	beta-1,4-N-acetyl-galactosaminyltransferase 2 [Source:HGNC Symbol;Acc:HGNC:24136]	ENSG00000167080	7318	0.427576	3.64174	-27.0322	13.3928	0.000252589	0.00374865
80	ENSG00000163736	PPBP	PPBP	pro-platelet basic protein [Source:HGNC Symbol;Acc:HGNC:9240]	ENSG00000163736	337	0.35905	3.63748	-26.7382	7.63173	0.00573504	0.0369027
81	ENSG00000163221	S100A12	S100A12	S100 calcium binding protein A12 [Source:HGNC Symbol;Acc:HGNC:10489]	ENSG00000163221	262	0.442748	3.61849	-24.6761	28.6942	8.48e-08	9.69e-06
82	ENSG00000268355	None	None	None	ENSG00000268355	969	0.45098	3.57822	-27.0357	10.4588	0.00122069	0.0120396
83	ENSG00000108255	CRYBA1	CRYBA1	crystallin beta A1 [Source:HGNC Symbol;Acc:HGNC:2394]	ENSG00000108255	293	0.406143	3.55931	-26.4666	15.2622	9.36e-05	0.00182798
84	ENSG00000177575	CD163	CD163	CD163 molecule [Source:HGNC Symbol;Acc:HGNC:1631]	ENSG00000177575	1397	0.373658	3.55802	-20.9876	13.8116	0.000202088	0.00320173
85	ENSG00000253480	None	None	None	ENSG00000253480	531	0.389831	3.55139	-27.0722	11.267	0.000788986	0.00872018
86	ENSG00000188959	C9orf152	C9orf152	chromosome 9 open reading frame 152 [Source:HGNC Symbol;Acc:HGNC:31455]	ENSG00000188959	1914	0.452978	3.54418	-26.6734	8.2457	0.00408487	0.0288008
87	ENSG00000101916	TLR8	TLR8	toll like receptor 8 [Source:HGNC Symbol;Acc:HGNC:15632]	ENSG00000101916	4126	0.394813	3.51168	-25.4733	20.5537	5.8e-06	0.000223894
88	ENSG00000261889	None	None	None	ENSG00000261889	748	0.512032	3.51043	-27.1793	9.49609	0.0020591	0.0175784
89	ENSG00000225807	None	None	None	ENSG00000225807	164	0.54878	3.50962	-26.0965	16.2576	5.53e-05	0.00123846
90	ENSG00000263503	MAPK8IP1P2	MAPK8IP1P2	mitogen-activated protein kinase 8 interacting protein 1 pseudogene 2 [Source:HGNC Symbol;Acc:HGNC:52402]	ENSG00000263503	1472	0.608696	3.4756	-22.0442	14.876	0.000114815	0.00212043
91	ENSG00000105664	COMP	COMP	cartilage oligomeric matrix protein [Source:HGNC Symbol;Acc:HGNC:2227]	ENSG00000105664	504	0.519841	3.46374	-27.2824	8.4685	0.0036135	0.0264331
92	ENSG00000130675	MNX1	MNX1	motor neuron and pancreas homeobox 1 [Source:HGNC Symbol;Acc:HGNC:4979]	ENSG00000130675	1897	0.568266	3.45718	-26.2789	13.7481	0.000209028	0.00327457
93	ENSG00000212325	None	None	None	ENSG00000212325	95	0.368421	3.42944	-27.2977	11.4232	0.000725322	0.00820405
94	ENSG00000160862	AZGP1	AZGP1	alpha-2-glycoprotein 1, zinc-binding [Source:HGNC Symbol;Acc:HGNC:910]	ENSG00000160862	2044	0.517123	3.41352	-20.1932	43.9745	3.33e-11	2.38e-08
95	ENSG00000149573	MPZL2	MPZL2	myelin protein zero like 2 [Source:HGNC Symbol;Acc:HGNC:3496]	ENSG00000149573	1831	0.31349	3.40201	-22.9867	38.1653	6.5e-10	2.43e-07
96	ENSG00000179073	TAAR3P	TAAR3P	trace amine associated receptor 3, pseudogene [Source:HGNC Symbol;Acc:HGNC:4513]	ENSG00000179073	1078	0.413729	3.37773	-26.7679	11.4551	0.000712967	0.0081022
97	ENSG00000255443	CD44-AS1	CD44-AS1	CD44 antisense RNA 1 [Source:HGNC Symbol;Acc:HGNC:40133]	ENSG00000255443	432	0.333333	3.3498	-27.1413	7.81886	0.00517038	0.0341869
98	ENSG00000183615	FAM167B	FAM167B	family with sequence similarity 167 member B [Source:HGNC Symbol;Acc:HGNC:28133]	ENSG00000183615	486	0.656379	3.34388	-23.4417	43.5477	4.14e-11	2.83e-08
99	ENSG00000183421	RIPK4	RIPK4	receptor interacting serine/threonine kinase 4 [Source:HGNC Symbol;Acc:HGNC:496]	ENSG00000183421	2629	0.565995	3.33868	-27.0011	7.78455	0.0052695	0.0346737
100	ENSG00000275719	None	None	None	ENSG00000275719	1229	0.631408	3.32328	-27.3744	7.85314	0.00507326	0.0338501
101	ENSG00000251194	None	None	None	ENSG00000251194	404	0.430693	3.3063	-27.1565	10.1637	0.00143231	0.0135649
102	ENSG00000248208	WDR45P1	WDR45P1	WD repeat domain 45 pseudogene 1 [Source:HGNC Symbol;Acc:HGNC:52406]	ENSG00000248208	1082	0.537893	3.27319	-26.0748	14.8612	0.000115719	0.00213041
103	ENSG00000144891	AGTR1	AGTR1	angiotensin II receptor type 1 [Source:HGNC Symbol;Acc:HGNC:336]	ENSG00000144891	2020	0.373267	3.25464	-26.9642	8.6999	0.00318227	0.024109
104	ENSG00000144837	PLA1A	PLA1A	phospholipase A1 member A [Source:HGNC Symbol;Acc:HGNC:17661]	ENSG00000144837	428	0.39486	3.25247	-22.5163	22.0192	2.7e-06	0.000127788
105	ENSG00000214511	HIGD1C	HIGD1C	HIG1 hypoxia inducible domain family member 1C [Source:HGNC Symbol;Acc:HGNC:28044]	ENSG00000214511	171	0.385965	3.24545	-26.9106	14.9915	0.000107998	0.00203134
106	ENSG00000188488	SERPINA5	SERPINA5	serpin family A member 5 [Source:HGNC Symbol;Acc:HGNC:8723]	ENSG00000188488	1064	0.469925	3.23646	-23.7941	15.4818	8.33e-05	0.00168388
107	ENSG00000152936	LMNTD1	LMNTD1	lamin tail domain containing 1 [Source:HGNC Symbol;Acc:HGNC:26683]	ENSG00000152936	379	0.372032	3.23301	-25.8737	19.7229	8.95e-06	0.000312314
108	ENSG00000162747	FCGR3B	FCGR3B	Fc fragment of IgG receptor IIIb [Source:HGNC Symbol;Acc:HGNC:3620]	ENSG00000162747	1444	0.424515	3.23023	-25.2897	24.2967	8.26e-07	5.3e-05
109	ENSG00000128383	APOBEC3A	APOBEC3A	apolipoprotein B mRNA editing enzyme catalytic subunit 3A [Source:HGNC Symbol;Acc:HGNC:17343]	ENSG00000128383	689	0.455733	3.22803	-26.9676	9.02567	0.00266215	0.02119
110	ENSG00000129654	FOXJ1	FOXJ1	forkhead box J1 [Source:HGNC Symbol;Acc:HGNC:3816]	ENSG00000129654	1788	0.634787	3.21986	-21.7492	67.2795	2.36e-16	1.48e-12
111	ENSG00000262623	None	None	None	ENSG00000262623	294	0.418367	3.2129	-27.1878	9.87546	0.00167497	0.0151161
112	ENSG00000257017	HP	HP	haptoglobin [Source:HGNC Symbol;Acc:HGNC:5141]	ENSG00000257017	2755	0.467514	3.19617	-25.379	14.4127	0.00014681	0.00254813
113	ENSG00000214688	C10orf105	C10orf105	chromosome 10 open reading frame 105 [Source:HGNC Symbol;Acc:HGNC:20304]	ENSG00000214688	4641	0.574445	3.19223	-21.8893	37.0118	1.17e-09	3.93e-07
114	ENSG00000163220	S100A9	S100A9	S100 calcium binding protein A9 [Source:HGNC Symbol;Acc:HGNC:10499]	ENSG00000163220	384	0.588542	3.17677	-21.9276	30.9149	2.7e-08	4.04e-06
115	ENSG00000090382	LYZ	LYZ	lysozyme [Source:HGNC Symbol;Acc:HGNC:6740]	ENSG00000090382	1082	0.389094	3.17517	-24.1797	17.2231	3.32e-05	0.000830725
116	ENSG00000239595	RN7SL79P	RN7SL79P	RNA, 7SL, cytoplasmic 79, pseudogene [Source:HGNC Symbol;Acc:HGNC:46095]	ENSG00000239595	290	0.565517	3.15464	-26.3933	18.8488	1.42e-05	0.000441694
117	ENSG00000089225	TBX5	TBX5	T-box 5 [Source:HGNC Symbol;Acc:HGNC:11604]	ENSG00000089225	2176	0.453585	3.15325	-26.1793	16.5407	4.76e-05	0.00109649
118	ENSG00000026508	CD44	CD44	CD44 molecule (Indian blood group) [Source:HGNC Symbol;Acc:HGNC:1681]	ENSG00000026508	3274	0.404704	3.15132	-19.3591	25.5938	4.21e-07	3.24e-05
119	ENSG00000237214	None	None	None	ENSG00000237214	582	0.585911	3.14823	-25.3937	15.0811	0.000102988	0.00195764
120	ENSG00000170608	FOXA3	FOXA3	forkhead box A3 [Source:HGNC Symbol;Acc:HGNC:5023]	ENSG00000170608	1723	0.583285	3.1463	-27.3056	9.92575	0.00162982	0.0148623
121	ENSG00000218823	PAPOLB	PAPOLB	poly(A) polymerase beta [Source:HGNC Symbol;Acc:HGNC:15970]	ENSG00000218823	4262	0.40474	3.13411	-27.3855	8.12318	0.00437027	0.0302029
122	ENSG00000198502	HLA-DRB5	HLA-DRB5	major histocompatibility complex, class II, DR beta 5 [Source:HGNC Symbol;Acc:HGNC:4953]	ENSG00000198502	410	0.468293	3.12448	-21.1332	21.177	4.19e-06	0.000178604
123	ENSG00000270966	None	None	None	ENSG00000270966	286	0.458042	3.11915	-27.3074	7.9439	0.00482497	0.0326017
124	ENSG00000231246	None	None	None	ENSG00000231246	380	0.5	3.11663	-26.6462	12.3812	0.000433683	0.0055798
125	ENSG00000237125	HAND2-AS1	HAND2-AS1	HAND2 antisense RNA 1 [Source:HGNC Symbol;Acc:HGNC:48872]	ENSG00000237125	5084	0.437451	3.10406	-26.4962	11.2992	0.000775415	0.00860651
126	ENSG00000138722	MMRN1	MMRN1	multimerin 1 [Source:HGNC Symbol;Acc:HGNC:7178]	ENSG00000138722	1989	0.35998	3.06836	-23.6711	24.5568	7.21e-07	4.8e-05
127	ENSG00000276412	None	None	None	ENSG00000276412	238	0.563025	3.06087	-26.7925	8.65336	0.00326459	0.0245552
128	ENSG00000014257	ACPP	ACPP	acid phosphatase, prostate [Source:HGNC Symbol;Acc:HGNC:125]	ENSG00000014257	2067	0.419932	3.05438	-25.8622	13.9202	0.000190739	0.00307688
129	ENSG00000225630	MTND2P28	MTND2P28	MT-ND2 pseudogene 28 [Source:HGNC Symbol;Acc:HGNC:42129]	ENSG00000225630	1044	0.431034	3.05234	-17.4088	7.53871	0.00603874	0.0382657
130	ENSG00000145839	IL9	IL9	interleukin 9 [Source:HGNC Symbol;Acc:HGNC:6029]	ENSG00000145839	265	0.313208	3.05015	-26.4847	23.2009	1.46e-06	8.22e-05
131	ENSG00000110077	MS4A6A	MS4A6A	membrane spanning 4-domains A6A [Source:HGNC Symbol;Acc:HGNC:13375]	ENSG00000110077	2251	0.426033	3.04795	-21.8824	22.5249	2.07e-06	0.000106512
132	ENSG00000266970	None	None	None	ENSG00000266970	409	0.528117	3.01075	-26.5834	9.09232	0.00256686	0.0206089
133	ENSG00000281974	None	None	None	ENSG00000281974	1199	0.460384	3.00618	-26.7377	15.9466	6.52e-05	0.00139412
134	ENSG00000269720	CCDC194	CCDC194	coiled-coil domain containing 194 [Source:HGNC Symbol;Acc:HGNC:53438]	ENSG00000269720	856	0.521028	3.00083	-26.4282	12.4666	0.000414286	0.00540343
135	ENSG00000254571	None	None	None	ENSG00000254571	247	0.307692	3.00025	-27.0364	10.4161	0.00124922	0.0122475
136	ENSG00000235575	None	None	None	ENSG00000235575	261	0.417625	2.97447	-27.039	10.7252	0.00105685	0.0108205
137	ENSG00000275919	None	None	None	ENSG00000275919	264	0.625	2.9567	-27.0143	7.67187	0.00560884	0.0362928
138	ENSG00000225900	HSPE1P13	HSPE1P13	heat shock protein family E (Hsp10) member 1 pseudogene 13 [Source:HGNC Symbol;Acc:HGNC:49332]	ENSG00000225900	297	0.383838	2.95123	-27.172	8.22901	0.0041226	0.0289901
139	ENSG00000093134	VNN3	VNN3	vanin 3 [Source:HGNC Symbol;Acc:HGNC:16431]	ENSG00000093134	1132	0.39841	2.95076	-27.4122	8.16376	0.00427358	0.0297391
140	ENSG00000274276	CBSL	CBSL	cystathionine-beta-synthase like [Source:HGNC Symbol;Acc:HGNC:51829]	ENSG00000274276	793	0.522068	2.94577	-22.3132	29.6042	5.3e-08	6.77e-06
141	ENSG00000276980	None	None	None	ENSG00000276980	1357	0.494473	2.94019	-24.1413	18.1974	1.99e-05	0.000557909
142	ENSG00000244134	RPS12P20	RPS12P20	ribosomal protein S12 pseudogene 20 [Source:HGNC Symbol;Acc:HGNC:36187]	ENSG00000244134	380	0.518421	2.93255	-27.0321	7.69192	0.00554686	0.0360008
143	ENSG00000267115	None	None	None	ENSG00000267115	560	0.421429	2.92242	-27.0217	9.15826	0.00247598	0.0200852
144	ENSG00000224397	SMIM25	SMIM25	small integral membrane protein 25 [Source:HGNC Symbol;Acc:HGNC:50328]	ENSG00000224397	1619	0.555899	2.92103	-26.9304	7.54641	0.00601299	0.0381908
145	ENSG00000196154	S100A4	S100A4	S100 calcium binding protein A4 [Source:HGNC Symbol;Acc:HGNC:10494]	ENSG00000196154	444	0.59009	2.875	-23.405	19.9201	8.07e-06	0.000288416
146	ENSG00000250687	None	None	None	ENSG00000250687	734	0.392371	2.86314	-26.4019	9.70761	0.00183507	0.0161573
147	ENSG00000223534	HLA-DQB1-AS1	HLA-DQB1-AS1	HLA-DQB1 antisense RNA 1 [Source:HGNC Symbol;Acc:HGNC:39762]	ENSG00000223534	375	0.466667	2.85358	-26.9113	9.91324	0.00164094	0.0149318
148	ENSG00000038945	MSR1	MSR1	macrophage scavenger receptor 1 [Source:HGNC Symbol;Acc:HGNC:7376]	ENSG00000038945	2341	0.330201	2.85251	-22.8325	19.2171	1.17e-05	0.000380015
149	ENSG00000279304	None	None	None	ENSG00000279304	310	0.416129	2.84818	-26.5433	12.6301	0.000379575	0.00506202
150	ENSG00000258483	LINC02251	LINC02251	long intergenic non-protein coding RNA 2251 [Source:HGNC Symbol;Acc:HGNC:53149]	ENSG00000258483	591	0.384095	2.83323	-25.2499	21.1492	4.25e-06	0.000179751
151	ENSG00000135604	STX11	STX11	syntaxin 11 [Source:HGNC Symbol;Acc:HGNC:11429]	ENSG00000135604	1748	0.506865	2.82762	-25.0804	24.6052	7.04e-07	4.74e-05
152	ENSG00000145287	PLAC8	PLAC8	placenta specific 8 [Source:HGNC Symbol;Acc:HGNC:19254]	ENSG00000145287	1931	0.387364	2.82345	-24.2555	14.1002	0.000173325	0.0028686
153	ENSG00000282024	None	None	None	ENSG00000282024	1178	0.505942	2.81969	-24.9167	26.7366	2.33e-07	2.09e-05
154	ENSG00000238456	RNU6-1014P	RNU6-1014P	RNA, U6 small nuclear 1014, pseudogene [Source:HGNC Symbol;Acc:HGNC:47977]	ENSG00000238456	103	0.398058	2.79821	-26.8813	7.65933	0.00564794	0.0364467
155	ENSG00000152766	ANKRD22	ANKRD22	ankyrin repeat domain 22 [Source:HGNC Symbol;Acc:HGNC:28321]	ENSG00000152766	887	0.397971	2.77846	-25.5624	8.92338	0.00281543	0.0221078
156	ENSG00000168779	SHOX2	SHOX2	short stature homeobox 2 [Source:HGNC Symbol;Acc:HGNC:10854]	ENSG00000168779	2367	0.424588	2.77802	-25.652	20.7064	5.35e-06	0.000211942
157	ENSG00000091879	ANGPT2	ANGPT2	angiopoietin 2 [Source:HGNC Symbol;Acc:HGNC:485]	ENSG00000091879	3611	0.355026	2.76392	-20.9616	25.3164	4.87e-07	3.59e-05
158	ENSG00000166523	CLEC4E	CLEC4E	C-type lectin domain family 4 member E [Source:HGNC Symbol;Acc:HGNC:14555]	ENSG00000166523	1505	0.406645	2.75695	-25.6837	10.7589	0.00103782	0.010687
159	ENSG00000237009	GLIS3-AS1	GLIS3-AS1	GLIS3 antisense RNA 1 [Source:HGNC Symbol;Acc:HGNC:28260]	ENSG00000237009	416	0.516827	2.75288	-27.1637	9.57829	0.00196891	0.0170167
160	ENSG00000228861	RPL23AP12	RPL23AP12	ribosomal protein L23a pseudogene 12 [Source:HGNC Symbol;Acc:HGNC:23840]	ENSG00000228861	473	0.479915	2.75215	-26.4174	12.2015	0.000477518	0.00597049
161	ENSG00000228401	None	None	None	ENSG00000228401	456	0.506579	2.72859	-26.4192	9.88535	0.001666	0.0150784
162	ENSG00000273706	LHX1	LHX1	LIM homeobox 1 [Source:HGNC Symbol;Acc:HGNC:6593]	ENSG00000273706	1861	0.476088	2.71836	-25.2909	23.9177	1.01e-06	6.14e-05
163	ENSG00000223675	None	None	None	ENSG00000223675	1207	0.343828	2.71328	-26.3884	13.4246	0.000248346	0.00370668
164	ENSG00000198353	HOXC4	HOXC4	homeobox C4 [Source:HGNC Symbol;Acc:HGNC:5126]	ENSG00000198353	1181	0.458933	2.70581	-26.6321	10.8864	0.000968709	0.010143
165	ENSG00000155659	VSIG4	VSIG4	V-set and immunoglobulin domain containing 4 [Source:HGNC Symbol;Acc:HGNC:17032]	ENSG00000155659	1125	0.513778	2.70386	-20.7389	16.9166	3.91e-05	0.000938625
166	ENSG00000177464	GPR4	GPR4	G protein-coupled receptor 4 [Source:HGNC Symbol;Acc:HGNC:4497]	ENSG00000177464	2934	0.552147	2.69299	-21.9486	41.0303	1.5e-10	7.98e-08
167	ENSG00000129450	SIGLEC9	SIGLEC9	sialic acid binding Ig like lectin 9 [Source:HGNC Symbol;Acc:HGNC:10878]	ENSG00000129450	690	0.456522	2.68394	-24.18	14.321	0.000154139	0.00263841
168	ENSG00000180871	CXCR2	CXCR2	C-X-C motif chemokine receptor 2 [Source:HGNC Symbol;Acc:HGNC:6027]	ENSG00000180871	2477	0.472346	2.68028	-25.8899	17.0592	3.62e-05	0.000884246
169	ENSG00000124253	PCK1	PCK1	phosphoenolpyruvate carboxykinase 1 [Source:HGNC Symbol;Acc:HGNC:8724]	ENSG00000124253	4056	0.500247	2.67926	-23.6837	13.3897	0.000253014	0.00375141
170	ENSG00000227688	HNRNPA3P2	HNRNPA3P2	heterogeneous nuclear ribonucleoprotein A3 pseudogene 2 [Source:HGNC Symbol;Acc:HGNC:16605]	ENSG00000227688	554	0.458484	2.64233	-26.5416	8.87762	0.00288688	0.0224632
171	ENSG00000270757	HSPE1-MOB4	HSPE1-MOB4	HSPE1-MOB4 readthrough [Source:HGNC Symbol;Acc:HGNC:49184]	ENSG00000270757	212	0.311321	2.63997	-26.6307	9.24596	0.00236015	0.0194179
172	ENSG00000186198	SLC51B	SLC51B	solute carrier family 51 beta subunit [Source:HGNC Symbol;Acc:HGNC:29956]	ENSG00000186198	431	0.417633	2.63959	-23.8014	19.1233	1.23e-05	0.000394238
173	ENSG00000070190	DAPP1	DAPP1	dual adaptor of phosphotyrosine and 3-phosphoinositides 1 [Source:HGNC Symbol;Acc:HGNC:16500]	ENSG00000070190	2038	0.370952	2.63585	-25.2255	14.7088	0.000125459	0.00226642
174	ENSG00000238171	None	None	None	ENSG00000238171	388	0.391753	2.63141	-25.9825	11.8566	0.000574565	0.00687226
175	ENSG00000263508	None	None	None	ENSG00000263508	424	0.464623	2.60253	-26.5158	12.1333	0.000495284	0.00613891
176	ENSG00000275395	FCGBP	FCGBP	Fc fragment of IgG binding protein [Source:HGNC Symbol;Acc:HGNC:13572]	ENSG00000275395	1248	0.582532	2.59001	-20.0718	16.9035	3.93e-05	0.000943669
177	ENSG00000232407	PPIAP70	PPIAP70	peptidylprolyl isomerase A pseudogene 70 [Source:HGNC Symbol;Acc:HGNC:53694]	ENSG00000232407	495	0.478788	2.58755	-26.7397	11.0956	0.000865312	0.00933653
178	ENSG00000213901	SLC23A3	SLC23A3	solute carrier family 23 member 3 [Source:HGNC Symbol;Acc:HGNC:20601]	ENSG00000213901	905	0.571271	2.57896	-26.4017	8.0528	0.00454333	0.0311269
179	ENSG00000257702	LBX2-AS1	LBX2-AS1	LBX2 antisense RNA 1 [Source:HGNC Symbol;Acc:HGNC:25136]	ENSG00000257702	2084	0.607006	2.57797	-25.0008	21.1684	4.21e-06	0.000178677
180	ENSG00000204669	C9orf57	C9orf57	chromosome 9 open reading frame 57 [Source:HGNC Symbol;Acc:HGNC:27037]	ENSG00000204669	1060	0.385849	2.57666	-26.9693	8.43051	0.00368976	0.0268411
181	ENSG00000253569	VENTXP5	VENTXP5	VENT homeobox pseudogene 5 [Source:HGNC Symbol;Acc:HGNC:32214]	ENSG00000253569	775	0.659355	2.57209	-26.7802	10.2277	0.00138345	0.0132016
182	ENSG00000074047	GLI2	GLI2	GLI family zinc finger 2 [Source:HGNC Symbol;Acc:HGNC:4318]	ENSG00000074047	4446	0.593342	2.56814	-22.6603	44.9875	1.98e-11	1.56e-08
183	ENSG00000115474	KCNJ13	KCNJ13	potassium voltage-gated channel subfamily J member 13 [Source:HGNC Symbol;Acc:HGNC:6259]	ENSG00000115474	2350	0.354894	2.56763	-25.1299	18.9848	1.32e-05	0.000416002
184	ENSG00000125144	MT1G	MT1G	metallothionein 1G [Source:HGNC Symbol;Acc:HGNC:7399]	ENSG00000125144	650	0.532308	2.56672	-18.1816	29.7317	4.96e-08	6.42e-06
185	ENSG00000254670	None	None	None	ENSG00000254670	533	0.58349	2.56293	-26.6042	9.32319	0.00226272	0.0188259
186	ENSG00000279526	None	None	None	ENSG00000279526	1489	0.491605	2.56003	-24.4367	14.1491	0.00016888	0.00281463
187	ENSG00000172236	TPSAB1	TPSAB1	tryptase alpha/beta 1 [Source:HGNC Symbol;Acc:HGNC:12019]	ENSG00000172236	557	0.648115	2.55233	-26.7763	8.48819	0.00357459	0.0261845
188	ENSG00000282608	ADORA3	ADORA3	adenosine A3 receptor [Source:HGNC Symbol;Acc:HGNC:268]	ENSG00000282608	1931	0.436561	2.54467	-22.5483	31.1492	2.39e-08	3.73e-06
189	ENSG00000173369	C1QB	C1QB	complement C1q B chain [Source:HGNC Symbol;Acc:HGNC:1242]	ENSG00000173369	727	0.590096	2.54177	-18.9205	16.1072	5.99e-05	0.00131294
190	ENSG00000203747	FCGR3A	FCGR3A	Fc fragment of IgG receptor IIIa [Source:HGNC Symbol;Acc:HGNC:3619]	ENSG00000203747	1441	0.424705	2.5385	-19.8588	21.0124	4.56e-06	0.000189724
191	ENSG00000272183	None	None	None	ENSG00000272183	649	0.579353	2.53595	-26.2264	10.3	0.0013303	0.0128386
192	ENSG00000196735	HLA-DQA1	HLA-DQA1	major histocompatibility complex, class II, DQ alpha 1 [Source:HGNC Symbol;Acc:HGNC:4942]	ENSG00000196735	5091	0.396582	2.53297	-22.9152	22.2699	2.37e-06	0.000117263
193	ENSG00000082074	FYB1	FYB1	FYN binding protein 1 [Source:HGNC Symbol;Acc:HGNC:4036]	ENSG00000082074	2627	0.320518	2.52991	-20.7361	36.6229	1.43e-09	4.33e-07
194	ENSG00000141469	SLC14A1	SLC14A1	solute carrier family 14 member 1 (Kidd blood group) [Source:HGNC Symbol;Acc:HGNC:10918]	ENSG00000141469	2743	0.396646	2.52891	-17.6976	21.5502	3.45e-06	0.000154561
195	ENSG00000278384	None	None	None	ENSG00000278384	3027	0.502147	2.52865	-24.6697	17.3966	3.03e-05	0.000772507
196	ENSG00000131668	BARX1	BARX1	BARX homeobox 1 [Source:HGNC Symbol;Acc:HGNC:955]	ENSG00000131668	707	0.650636	2.52793	-26.0277	11.3326	0.000761563	0.00848725
197	ENSG00000134531	EMP1	EMP1	epithelial membrane protein 1 [Source:HGNC Symbol;Acc:HGNC:3333]	ENSG00000134531	6259	0.422911	2.52778	-20.1971	49.7348	1.76e-12	2.21e-09
198	ENSG00000143226	FCGR2A	FCGR2A	Fc fragment of IgG receptor IIa [Source:HGNC Symbol;Acc:HGNC:3616]	ENSG00000143226	1594	0.415935	2.52232	-21.3031	18.2182	1.97e-05	0.000553829
199	ENSG00000112041	TULP1	TULP1	tubby like protein 1 [Source:HGNC Symbol;Acc:HGNC:12423]	ENSG00000112041	587	0.667802	2.52183	-26.3972	11.5069	0.000693394	0.00794006
200	ENSG00000206768	None	None	None	ENSG00000206768	102	0.411765	2.52149	-26.0909	9.41423	0.00215308	0.0181539
201	ENSG00000225924	TAB2-AS1	TAB2-AS1	TAB2 antisense RNA 1 [Source:HGNC Symbol;Acc:HGNC:53508]	ENSG00000225924	583	0.487136	2.51713	-25.3453	12.0561	0.00051624	0.00633866
202	ENSG00000100336	APOL4	APOL4	apolipoprotein L4 [Source:HGNC Symbol;Acc:HGNC:14867]	ENSG00000100336	2789	0.478666	2.51361	-23.574	14.6355	0.000130431	0.00232946
203	ENSG00000253430	None	None	None	ENSG00000253430	257	0.435798	2.50282	-25.7037	14.3672	0.000150401	0.0025862
204	ENSG00000158825	CDA	CDA	cytidine deaminase [Source:HGNC Symbol;Acc:HGNC:1712]	ENSG00000158825	457	0.549234	2.49874	-23.683	26.7458	2.32e-07	2.09e-05
205	ENSG00000163421	PROK2	PROK2	prokineticin 2 [Source:HGNC Symbol;Acc:HGNC:18455]	ENSG00000163421	1173	0.352089	2.49801	-26.0369	20.2165	6.92e-06	0.00025547
206	ENSG00000228208	C1orf143	C1orf143	chromosome 1 open reading frame 143 (putative) [Source:HGNC Symbol;Acc:HGNC:32045]	ENSG00000228208	572	0.374126	2.49772	-26.2929	17.3663	3.08e-05	0.000781999
207	ENSG00000113396	SLC27A6	SLC27A6	solute carrier family 27 member 6 [Source:HGNC Symbol;Acc:HGNC:11000]	ENSG00000113396	1491	0.595573	2.49694	-23.229	9.31698	0.00227041	0.0188549
208	ENSG00000252186	RNU6-781P	RNU6-781P	RNA, U6 small nuclear 781, pseudogene [Source:HGNC Symbol;Acc:HGNC:47744]	ENSG00000252186	101	0.485149	2.49448	-27.3321	7.58319	0.00589152	0.0376093
209	ENSG00000197249	SERPINA1	SERPINA1	serpin family A member 1 [Source:HGNC Symbol;Acc:HGNC:8941]	ENSG00000197249	1894	0.531151	2.49227	-21.6592	13.8988	0.000192919	0.00310179
210	ENSG00000138136	LBX1	LBX1	ladybird homeobox 1 [Source:HGNC Symbol;Acc:HGNC:16960]	ENSG00000138136	1596	0.590226	2.49184	-26.2035	9.94579	0.00161217	0.0147312
211	ENSG00000183918	SH2D1A	SH2D1A	SH2 domain containing 1A [Source:HGNC Symbol;Acc:HGNC:10820]	ENSG00000183918	1847	0.336221	2.49018	-26.2659	13.7246	0.000211665	0.00330186
212	ENSG00000236035	None	None	None	ENSG00000236035	792	0.40404	2.48051	-27.0426	8.0801	0.0044754	0.0307218
213	ENSG00000110900	TSPAN11	TSPAN11	tetraspanin 11 [Source:HGNC Symbol;Acc:HGNC:30795]	ENSG00000110900	4744	0.567243	2.47873	-20.5209	39.9624	2.59e-10	1.18e-07
214	ENSG00000231707	PABPC1P1	PABPC1P1	poly(A) binding protein cytoplasmic 1 pseudogene 1 [Source:HGNC Symbol;Acc:HGNC:8558]	ENSG00000231707	399	0.458647	2.46083	-26.9727	8.40778	0.00373618	0.0270909
215	ENSG00000173110	HSPA6	HSPA6	heat shock protein family A (Hsp70) member 6 [Source:HGNC Symbol;Acc:HGNC:5239]	ENSG00000173110	2371	0.584142	2.45899	-22.5015	14.0566	0.000177388	0.00291318
216	ENSG00000258227	CLEC5A	CLEC5A	C-type lectin domain containing 5A [Source:HGNC Symbol;Acc:HGNC:2054]	ENSG00000258227	2862	0.410552	2.45682	-24.38	11.9546	0.000545139	0.00660832
217	ENSG00000102362	SYTL4	SYTL4	synaptotagmin like 4 [Source:HGNC Symbol;Acc:HGNC:15588]	ENSG00000102362	3748	0.440235	2.45413	-20.6991	26.592	2.51e-07	2.21e-05
218	ENSG00000258659	TRIM34	TRIM34	tripartite motif containing 34 [Source:HGNC Symbol;Acc:HGNC:10063]	ENSG00000258659	1255	0.399203	2.45241	-26.6163	9.47148	0.00208691	0.0177579
219	ENSG00000260042	None	None	None	ENSG00000260042	695	0.499281	2.45222	-26.6965	9.00989	0.00268523	0.0213521
220	ENSG00000125813	PAX1	PAX1	paired box 1 [Source:HGNC Symbol;Acc:HGNC:8615]	ENSG00000125813	4016	0.4751	2.44556	-26.139	13.7548	0.000208283	0.00326694
221	ENSG00000175857	GAPT	GAPT	GRB2 binding adaptor protein, transmembrane [Source:HGNC Symbol;Acc:HGNC:26588]	ENSG00000175857	2946	0.39036	2.44403	-25.9484	9.49333	0.00206221	0.0175954
222	ENSG00000205056	LINC02397	LINC02397	long intergenic non-protein coding RNA 2397 [Source:HGNC Symbol;Acc:HGNC:53323]	ENSG00000205056	10074	0.388525	2.44237	-25.7825	7.93501	0.00484875	0.0327292
223	ENSG00000267206	LCN6	LCN6	lipocalin 6 [Source:HGNC Symbol;Acc:HGNC:17337]	ENSG00000267206	731	0.641587	2.4385	-26.1492	9.7682	0.00177556	0.0157748
224	ENSG00000237949	LINC00844	LINC00844	long intergenic non-protein coding RNA 844 [Source:HGNC Symbol;Acc:HGNC:45031]	ENSG00000237949	315	0.31746	2.42916	-19.527	43.6064	4.02e-11	2.8e-08
225	ENSG00000196664	TLR7	TLR7	toll like receptor 7 [Source:HGNC Symbol;Acc:HGNC:15631]	ENSG00000196664	4869	0.40727	2.4223	-22.5335	18.7761	1.47e-05	0.000453894
226	ENSG00000225217	HSPA7	HSPA7	heat shock protein family A (Hsp70) member 7 [Source:HGNC Symbol;Acc:HGNC:5240]	ENSG00000225217	1927	0.611313	2.42191	-23.4514	12.1572	0.000488976	0.00608471
227	ENSG00000207207	None	None	None	ENSG00000207207	113	0.442478	2.42129	-26.3003	13.037	0.000305391	0.00430079
228	ENSG00000250948	None	None	None	ENSG00000250948	130	0.453846	2.41774	-23.9493	13.495	0.000239202	0.00359753
229	ENSG00000169508	GPR183	GPR183	G protein-coupled receptor 183 [Source:HGNC Symbol;Acc:HGNC:3128]	ENSG00000169508	1634	0.377601	2.41687	-23.8963	19.1977	1.18e-05	0.00038306
230	ENSG00000173714	WFIKKN2	WFIKKN2	WAP, follistatin/kazal, immunoglobulin, kunitz and netrin domain containing 2 [Source:HGNC Symbol;Acc:HGNC:30916]	ENSG00000173714	2850	0.587018	2.41251	-22.7998	8.93826	0.00279259	0.0220018
231	ENSG00000283608	None	None	None	ENSG00000283608	981	0.494393	2.40996	-25.1245	16.5576	4.72e-05	0.00108918
232	ENSG00000147168	IL2RG	IL2RG	interleukin 2 receptor subunit gamma [Source:HGNC Symbol;Acc:HGNC:6010]	ENSG00000147168	1292	0.504644	2.40197	-26.1148	9.13161	0.0025123	0.0203145
233	ENSG00000242266	RN7SL456P	RN7SL456P	RNA, 7SL, cytoplasmic 456, pseudogene [Source:HGNC Symbol;Acc:HGNC:46472]	ENSG00000242266	295	0.522034	2.40175	-26.4734	14.4706	0.000142368	0.00248752
234	ENSG00000232742	RHOQP2	RHOQP2	ras homolog family member Q pseudogene 2 [Source:HGNC Symbol;Acc:HGNC:37836]	ENSG00000232742	579	0.483592	2.39384	-26.375	11.2185	0.000809857	0.00889523
235	ENSG00000168209	DDIT4	DDIT4	DNA damage inducible transcript 4 [Source:HGNC Symbol;Acc:HGNC:24944]	ENSG00000168209	1342	0.554396	2.39342	-18.0445	31.7436	1.76e-08	2.91e-06
236	ENSG00000137869	CYP19A1	CYP19A1	cytochrome P450 family 19 subfamily A member 1 [Source:HGNC Symbol;Acc:HGNC:2594]	ENSG00000137869	3000	0.404333	2.392	-26.9871	7.60475	0.00582146	0.0373365
237	ENSG00000131095	GFAP	GFAP	glial fibrillary acidic protein [Source:HGNC Symbol;Acc:HGNC:4235]	ENSG00000131095	7714	0.545372	2.38902	-11.9117	39.6643	3.02e-10	1.34e-07
238	ENSG00000235920	None	None	None	ENSG00000235920	978	0.461145	2.38793	-26.6498	8.21773	0.00414831	0.0291483
239	ENSG00000261241	LINC02128	LINC02128	long intergenic non-protein coding RNA 2128 [Source:HGNC Symbol;Acc:HGNC:52986]	ENSG00000261241	2195	0.469248	2.38765	-25.9117	12.8587	0.000335906	0.00462486
240	ENSG00000244682	FCGR2C	FCGR2C	Fc fragment of IgG receptor IIc (gene/pseudogene) [Source:HGNC Symbol;Acc:HGNC:15626]	ENSG00000244682	720	0.504167	2.38667	-24.4143	10.7455	0.00104533	0.0107379
241	ENSG00000173530	TNFRSF10D	TNFRSF10D	TNF receptor superfamily member 10d [Source:HGNC Symbol;Acc:HGNC:11907]	ENSG00000173530	2416	0.4375	2.38332	-22.9132	20.2581	6.77e-06	0.000252912
242	ENSG00000171051	FPR1	FPR1	formyl peptide receptor 1 [Source:HGNC Symbol;Acc:HGNC:3826]	ENSG00000171051	1834	0.501091	2.38325	-22.2126	10.1835	0.00141703	0.0134542
243	ENSG00000198417	MT1F	MT1F	metallothionein 1F [Source:HGNC Symbol;Acc:HGNC:7398]	ENSG00000198417	1612	0.581886	2.37081	-18.4247	34.0894	5.26e-09	1.2e-06
244	ENSG00000106952	TNFSF8	TNFSF8	TNF superfamily member 8 [Source:HGNC Symbol;Acc:HGNC:11938]	ENSG00000106952	1482	0.44332	2.37034	-26.0093	11.1696	0.000831487	0.00908135
245	ENSG00000228547	OR7E26P	OR7E26P	olfactory receptor family 7 subfamily E member 26 pseudogene [Source:HGNC Symbol;Acc:HGNC:8398]	ENSG00000228547	1006	0.484095	2.3692	-26.1421	10.1008	0.00148203	0.0138893
246	ENSG00000275569	None	None	None	ENSG00000275569	557	0.324955	2.36869	-26.4416	10.8469	0.000989601	0.0103035
247	ENSG00000270077	None	None	None	ENSG00000270077	554	0.305054	2.36219	-25.656	22.1283	2.55e-06	0.000122386
248	ENSG00000231468	PRDX3P2	PRDX3P2	peroxiredoxin 3 pseudogene 2 [Source:HGNC Symbol;Acc:HGNC:39265]	ENSG00000231468	316	0.490506	2.36211	-26.461	11.4697	0.000707419	0.00805371
249	ENSG00000240758	None	None	None	ENSG00000240758	353	0.385269	2.36009	-24.2971	9.66331	0.00187985	0.0164411
250	ENSG00000214212	C19orf38	C19orf38	chromosome 19 open reading frame 38 [Source:HGNC Symbol;Acc:HGNC:34073]	ENSG00000214212	573	0.582897	2.35683	-23.8812	21.3349	3.86e-06	0.000167662
251	ENSG00000244183	PPIAP71	PPIAP71	peptidylprolyl isomerase A pseudogene 71 [Source:HGNC Symbol;Acc:HGNC:53695]	ENSG00000244183	493	0.492901	2.3527	-26.473	8.0919	0.00444636	0.0306027
252	ENSG00000160791	CCR5	CCR5	C-C motif chemokine receptor 5 (gene/pseudogene) [Source:HGNC Symbol;Acc:HGNC:1606]	ENSG00000160791	3537	0.444444	2.35058	-24.4786	9.61117	0.00193397	0.0167883
253	ENSG00000276043	UHRF1	UHRF1	ubiquitin like with PHD and ring finger domains 1 [Source:HGNC Symbol;Acc:HGNC:12556]	ENSG00000276043	1498	0.435915	2.34592	-22.5222	32.2321	1.37e-08	2.42e-06
254	ENSG00000132965	ALOX5AP	ALOX5AP	arachidonate 5-lipoxygenase activating protein [Source:HGNC Symbol;Acc:HGNC:436]	ENSG00000132965	483	0.418219	2.3446	-21.9401	20.0844	7.41e-06	0.000269271
255	ENSG00000230728	None	None	None	ENSG00000230728	342	0.535088	2.34275	-25.6138	17.7162	2.56e-05	0.000677909
256	ENSG00000167644	C19orf33	C19orf33	chromosome 19 open reading frame 33 [Source:HGNC Symbol;Acc:HGNC:16668]	ENSG00000167644	330	0.666667	2.34098	-26.0252	16.405	5.11e-05	0.00116261
257	ENSG00000175592	FOSL1	FOSL1	FOS like 1, AP-1 transcription factor subunit [Source:HGNC Symbol;Acc:HGNC:13718]	ENSG00000175592	1248	0.553686	2.33903	-24.9006	28.6219	8.8e-08	9.91e-06
258	ENSG00000187634	SAMD11	SAMD11	sterile alpha motif domain containing 11 [Source:HGNC Symbol;Acc:HGNC:28706]	ENSG00000187634	1021	0.777669	2.33641	-22.6401	19.4131	1.05e-05	0.000350564
259	ENSG00000173597	SULT1B1	SULT1B1	sulfotransferase family 1B member 1 [Source:HGNC Symbol;Acc:HGNC:17845]	ENSG00000173597	6039	0.36463	2.33586	-24.2796	15.5605	7.99e-05	0.00163097
260	ENSG00000132185	FCRLA	FCRLA	Fc receptor like A [Source:HGNC Symbol;Acc:HGNC:18504]	ENSG00000132185	1268	0.448738	2.33009	-25.4823	10.3787	0.00127476	0.0124324
261	ENSG00000145358	DDIT4L	DDIT4L	DNA damage inducible transcript 4 like [Source:HGNC Symbol;Acc:HGNC:30555]	ENSG00000145358	2298	0.383377	2.31751	-21.3993	34.906	3.46e-09	8.84e-07
262	ENSG00000253404	None	None	None	ENSG00000253404	329	0.425532	2.31461	-26.7556	9.41094	0.00215695	0.0181816
263	ENSG00000171860	C3AR1	C3AR1	complement C3a receptor 1 [Source:HGNC Symbol;Acc:HGNC:1319]	ENSG00000171860	1894	0.454593	2.31051	-21.9804	20.6352	5.56e-06	0.000218053
264	ENSG00000196787	HIST1H2AG	HIST1H2AG	histone cluster 1 H2A family member g [Source:HGNC Symbol;Acc:HGNC:4737]	ENSG00000196787	2250	0.468	2.30999	-25.6701	9.55864	0.00199011	0.0171619
265	ENSG00000260549	MT1L	MT1L	metallothionein 1L, pseudogene [Source:HGNC Symbol;Acc:HGNC:7404]	ENSG00000260549	230	0.495652	2.30907	-22.2323	16.263	5.51e-05	0.00123846
266	ENSG00000135378	PRRG4	PRRG4	proline rich and Gla domain 4 [Source:HGNC Symbol;Acc:HGNC:30799]	ENSG00000135378	4828	0.372411	2.30372	-23.6734	26.8639	2.18e-07	2.01e-05
267	ENSG00000115604	IL18R1	IL18R1	interleukin 18 receptor 1 [Source:HGNC Symbol;Acc:HGNC:5988]	ENSG00000115604	2245	0.389755	2.29527	-23.8193	9.12257	0.00252476	0.0203873
268	ENSG00000187922	LCN10	LCN10	lipocalin 10 [Source:HGNC Symbol;Acc:HGNC:20892]	ENSG00000187922	1701	0.677249	2.2827	-25.5091	8.98287	0.00272522	0.0215936
269	ENSG00000205364	MT1M	MT1M	metallothionein 1M [Source:HGNC Symbol;Acc:HGNC:14296]	ENSG00000205364	527	0.705882	2.28016	-18.6616	38.5607	5.31e-10	2.11e-07
270	ENSG00000171236	LRG1	LRG1	leucine rich alpha-2-glycoprotein 1 [Source:HGNC Symbol;Acc:HGNC:29480]	ENSG00000171236	2543	0.56862	2.27858	-25.5505	10.9482	0.000936923	0.00990831
271	ENSG00000206659	None	None	None	ENSG00000206659	102	0.421569	2.27829	-26.5119	9.37032	0.00220527	0.0184589
272	ENSG00000173068	BNC2	BNC2	basonuclin 2 [Source:HGNC Symbol;Acc:HGNC:30988]	ENSG00000173068	10147	0.396373	2.2694	-24.3013	24.3224	8.15e-07	5.27e-05
273	ENSG00000235904	RBMS3-AS3	RBMS3-AS3	RBMS3 antisense RNA 3 [Source:HGNC Symbol;Acc:HGNC:39989]	ENSG00000235904	564	0.404255	2.25896	-25.6624	11.0628	0.000880774	0.00948129
274	ENSG00000128610	FEZF1	FEZF1	FEZ family zinc finger 1 [Source:HGNC Symbol;Acc:HGNC:22788]	ENSG00000128610	962	0.49896	2.25492	-25.6259	13.364	0.000256495	0.00379887
275	ENSG00000104894	CD37	CD37	CD37 molecule [Source:HGNC Symbol;Acc:HGNC:1666]	ENSG00000104894	1638	0.545177	2.25068	-21.896	22.6275	1.97e-06	0.000102849
276	ENSG00000131233	GJA9	GJA9	gap junction protein alpha 9 [Source:HGNC Symbol;Acc:HGNC:19155]	ENSG00000131233	1901	0.421357	2.24878	-26.8635	8.07878	0.00447866	0.0307308
277	ENSG00000179528	LBX2	LBX2	ladybird homeobox 2 [Source:HGNC Symbol;Acc:HGNC:15525]	ENSG00000179528	802	0.623441	2.24334	-25.7126	9.20743	0.00241035	0.019674
278	ENSG00000211893	IGHG2	IGHG2	immunoglobulin heavy constant gamma 2 (G2m marker) [Source:HGNC Symbol;Acc:HGNC:5526]	ENSG00000211893	1490	0.622148	2.24316	-25.4597	10.0379	0.00153354	0.0142236
279	ENSG00000184557	SOCS3	SOCS3	suppressor of cytokine signaling 3 [Source:HGNC Symbol;Acc:HGNC:19391]	ENSG00000184557	2406	0.577722	2.23714	-21.3531	16.7113	4.35e-05	0.0010247
280	ENSG00000229806	RPS15P5	RPS15P5	ribosomal protein S15 pseudogene 5 [Source:HGNC Symbol;Acc:HGNC:35536]	ENSG00000229806	432	0.625	2.22674	-25.313	11.8032	0.000591275	0.00701871
281	ENSG00000213700	RPL17P50	RPL17P50	ribosomal protein L17 pseudogene 50 [Source:HGNC Symbol;Acc:HGNC:45098]	ENSG00000213700	317	0.432177	2.22671	-24.5381	18.4067	1.78e-05	0.000516924
282	ENSG00000213302	None	None	None	ENSG00000213302	373	0.453083	2.22014	-26.6949	8.38937	0.00377421	0.0272941
283	ENSG00000196126	HLA-DRB1	HLA-DRB1	major histocompatibility complex, class II, DR beta 1 [Source:HGNC Symbol;Acc:HGNC:4948]	ENSG00000196126	336	0.479167	2.21525	-19.9178	40.6101	1.86e-10	9.13e-08
284	ENSG00000167613	LAIR1	LAIR1	leukocyte associated immunoglobulin like receptor 1 [Source:HGNC Symbol;Acc:HGNC:6477]	ENSG00000167613	4031	0.488961	2.21218	-21.5401	21.2228	4.09e-06	0.000175334
285	ENSG00000125730	C3	C3	complement C3 [Source:HGNC Symbol;Acc:HGNC:1318]	ENSG00000125730	1219	0.409352	2.20948	-17.8113	26.2746	2.96e-07	2.48e-05
286	ENSG00000111713	GYS2	GYS2	glycogen synthase 2 [Source:HGNC Symbol;Acc:HGNC:4707]	ENSG00000111713	987	0.344478	2.20844	-25.4766	10.3749	0.00127743	0.0124386
287	ENSG00000267690	LDLRAD4-AS1	LDLRAD4-AS1	LDLRAD4 antisense RNA 1 [Source:HGNC Symbol;Acc:HGNC:48592]	ENSG00000267690	1788	0.464206	2.196	-24.1561	13.9023	0.000192566	0.00309771
288	ENSG00000268568	None	None	None	ENSG00000268568	1328	0.441265	2.18692	-25.8293	12.7182	0.000362123	0.00488077
289	ENSG00000280809	LINC00836	LINC00836	long intergenic non-protein coding RNA 836 [Source:HGNC Symbol;Acc:HGNC:44915]	ENSG00000280809	1315	0.325475	2.1826	-24.0582	14.7307	0.000124008	0.00224278
290	ENSG00000142910	TINAGL1	TINAGL1	tubulointerstitial nephritis antigen like 1 [Source:HGNC Symbol;Acc:HGNC:19168]	ENSG00000142910	1653	0.589232	2.182	-20.6249	29.556	5.43e-08	6.86e-06
291	ENSG00000151929	BAG3	BAG3	BCL2 associated athanogene 3 [Source:HGNC Symbol;Acc:HGNC:939]	ENSG00000151929	1356	0.480088	2.18054	-18.3526	30.5722	3.22e-08	4.62e-06
292	ENSG00000106366	SERPINE1	SERPINE1	serpin family E member 1 [Source:HGNC Symbol;Acc:HGNC:8583]	ENSG00000106366	1862	0.469925	2.17886	-23.2262	8.99446	0.00270799	0.0214877
293	ENSG00000101187	SLCO4A1	SLCO4A1	solute carrier organic anion transporter family member 4A1 [Source:HGNC Symbol;Acc:HGNC:10953]	ENSG00000101187	892	0.669283	2.17713	-19.2726	27.2126	1.82e-07	1.75e-05
294	ENSG00000129810	SGO1	SGO1	shugoshin 1 [Source:HGNC Symbol;Acc:HGNC:25088]	ENSG00000129810	1335	0.348315	2.17627	-25.9081	10.717	0.00106156	0.0108466
295	ENSG00000134470	IL15RA	IL15RA	interleukin 15 receptor subunit alpha [Source:HGNC Symbol;Acc:HGNC:5978]	ENSG00000134470	956	0.502092	2.17506	-23.5211	18.3477	1.84e-05	0.000528972
296	ENSG00000152192	POU4F1	POU4F1	POU class 4 homeobox 1 [Source:HGNC Symbol;Acc:HGNC:9218]	ENSG00000152192	4190	0.491408	2.16293	-25.7515	8.99416	0.00270844	0.0214877
297	ENSG00000276127	None	None	None	ENSG00000276127	1231	0.324939	2.15802	-25.1297	18.6531	1.57e-05	0.000474793
298	ENSG00000270164	LINC01480	LINC01480	long intergenic non-protein coding RNA 1480 [Source:HGNC Symbol;Acc:HGNC:51124]	ENSG00000270164	1722	0.407666	2.15632	-24.2202	9.59345	0.00195272	0.0169091
299	ENSG00000260392	None	None	None	ENSG00000260392	354	0.451977	2.15298	-26.285	8.56104	0.00343433	0.0254243
300	ENSG00000279118	None	None	None	ENSG00000279118	2326	0.396819	2.15214	-19.4451	50.1563	1.42e-12	2.03e-09
301	ENSG00000183943	PRKX	PRKX	protein kinase X-linked [Source:HGNC Symbol;Acc:HGNC:9441]	ENSG00000183943	4576	0.426136	2.15107	-19.7291	28.6541	8.65e-08	9.84e-06
302	ENSG00000003989	SLC7A2	SLC7A2	solute carrier family 7 member 2 [Source:HGNC Symbol;Acc:HGNC:11060]	ENSG00000003989	5624	0.377667	2.15072	-19.3056	69.767	6.67e-17	5.24e-13
303	ENSG00000164949	GEM	GEM	GTP binding protein overexpressed in skeletal muscle [Source:HGNC Symbol;Acc:HGNC:4234]	ENSG00000164949	1335	0.368539	2.14652	-21.3523	28.1521	1.12e-07	1.19e-05
304	ENSG00000277351	None	None	None	ENSG00000277351	615	0.523577	2.13854	-24.1184	10.5308	0.00117405	0.0117043
305	ENSG00000106211	HSPB1	HSPB1	heat shock protein family B (small) member 1 [Source:HGNC Symbol;Acc:HGNC:5246]	ENSG00000106211	1322	0.641452	2.13547	-16.3367	44.025	3.24e-11	2.37e-08
306	ENSG00000279690	None	None	None	ENSG00000279690	832	0.379808	2.13519	-24.4053	15.1727	9.81e-05	0.00189421
307	ENSG00000173372	C1QA	C1QA	complement C1q A chain [Source:HGNC Symbol;Acc:HGNC:1241]	ENSG00000173372	776	0.608247	2.13362	-19.6656	15.4265	8.58e-05	0.00172374
308	ENSG00000115165	CYTIP	CYTIP	cytohesin 1 interacting protein [Source:HGNC Symbol;Acc:HGNC:9506]	ENSG00000115165	1525	0.401967	2.1312	-24.7678	14.8368	0.000117225	0.00214853
309	ENSG00000234498	RPL13AP20	RPL13AP20	ribosomal protein L13a pseudogene 20 [Source:HGNC Symbol;Acc:HGNC:35709]	ENSG00000234498	609	0.566502	2.1291	-26.1876	9.08259	0.00258055	0.0207029
310	ENSG00000244300	GATA2-AS1	GATA2-AS1	GATA2 antisense RNA 1 [Source:HGNC Symbol;Acc:HGNC:51108]	ENSG00000244300	875	0.696	2.12654	-23.8141	25.3764	4.72e-07	3.52e-05
311	ENSG00000115523	GNLY	GNLY	granulysin [Source:HGNC Symbol;Acc:HGNC:4414]	ENSG00000115523	1133	0.599294	2.12463	-22.9913	12.7123	0.000363252	0.0048901
312	ENSG00000204287	HLA-DRA	HLA-DRA	major histocompatibility complex, class II, DR alpha [Source:HGNC Symbol;Acc:HGNC:4947]	ENSG00000204287	395	0.405063	2.12143	-19.2462	32.7711	1.04e-08	2e-06
313	ENSG00000018280	SLC11A1	SLC11A1	solute carrier family 11 member 1 [Source:HGNC Symbol;Acc:HGNC:10907]	ENSG00000018280	2615	0.548375	2.12077	-21.2624	7.86597	0.00503737	0.0336607
314	ENSG00000170458	CD14	CD14	CD14 molecule [Source:HGNC Symbol;Acc:HGNC:1628]	ENSG00000170458	1253	0.612929	2.11762	-20.2281	17.9278	2.29e-05	0.000620145
315	ENSG00000117318	ID3	ID3	inhibitor of DNA binding 3, HLH protein [Source:HGNC Symbol;Acc:HGNC:5362]	ENSG00000117318	668	0.61976	2.11547	-19.6472	32.7606	1.04e-08	2e-06
316	ENSG00000152518	ZFP36L2	ZFP36L2	ZFP36 ring finger protein like 2 [Source:HGNC Symbol;Acc:HGNC:1108]	ENSG00000152518	3351	0.525216	2.11236	-19.2721	79.0025	6.2e-19	6.5e-15
317	ENSG00000273882	MIR8066	MIR8066	microRNA 8066 [Source:HGNC Symbol;Acc:HGNC:50043]	ENSG00000273882	78	0.397436	2.11196	-26.3099	10.865	0.000979991	0.0102339
318	ENSG00000233519	None	None	None	ENSG00000233519	192	0.458333	2.11162	-26.5202	8.10364	0.00441763	0.0304383
319	ENSG00000260426	None	None	None	ENSG00000260426	1861	0.542719	2.11124	-22.4378	12.856	0.000336395	0.00462778
320	ENSG00000243193	None	None	None	ENSG00000243193	472	0.451271	2.11015	-24.8132	17.3644	3.09e-05	0.000782158
321	ENSG00000167208	SNX20	SNX20	sorting nexin 20 [Source:HGNC Symbol;Acc:HGNC:30390]	ENSG00000167208	2849	0.512461	2.10954	-24.7502	12.9607	0.000318101	0.00444197
322	ENSG00000166927	MS4A7	MS4A7	membrane spanning 4-domains A7 [Source:HGNC Symbol;Acc:HGNC:13378]	ENSG00000166927	2165	0.35843	2.10647	-21.9783	13.1412	0.000288879	0.00412181
323	ENSG00000164342	TLR3	TLR3	toll like receptor 3 [Source:HGNC Symbol;Acc:HGNC:11849]	ENSG00000164342	3425	0.35708	2.10628	-23.6854	22.6195	1.97e-06	0.000103109
324	ENSG00000111087	GLI1	GLI1	GLI family zinc finger 1 [Source:HGNC Symbol;Acc:HGNC:4317]	ENSG00000111087	1946	0.575026	2.10585	-22.5141	22.041	2.67e-06	0.000126723
325	ENSG00000150681	RGS18	RGS18	regulator of G protein signaling 18 [Source:HGNC Symbol;Acc:HGNC:14261]	ENSG00000150681	1519	0.322581	2.1051	-24.3264	16.1456	5.87e-05	0.00129474
326	ENSG00000185905	C16orf54	C16orf54	chromosome 16 open reading frame 54 [Source:HGNC Symbol;Acc:HGNC:26649]	ENSG00000185905	2489	0.554841	2.10459	-26.3146	9.90192	0.00165107	0.0149957
327	ENSG00000165449	SLC16A9	SLC16A9	solute carrier family 16 member 9 [Source:HGNC Symbol;Acc:HGNC:23520]	ENSG00000165449	2190	0.361187	2.10362	-20.2715	43.3753	4.52e-11	2.9e-08
328	ENSG00000006747	SCIN	SCIN	scinderin [Source:HGNC Symbol;Acc:HGNC:21695]	ENSG00000006747	7592	0.374868	2.10293	-21.6937	18.2592	1.93e-05	0.000546661
329	ENSG00000114013	CD86	CD86	CD86 molecule [Source:HGNC Symbol;Acc:HGNC:1705]	ENSG00000114013	1702	0.434195	2.10039	-22.8074	16.6685	4.45e-05	0.00104266
330	ENSG00000188404	SELL	SELL	selectin L [Source:HGNC Symbol;Acc:HGNC:10720]	ENSG00000188404	1136	0.403169	2.09688	-23.0266	15.7837	7.1e-05	0.00148805
331	ENSG00000106560	GIMAP2	GIMAP2	GTPase, IMAP family member 2 [Source:HGNC Symbol;Acc:HGNC:21789]	ENSG00000106560	1327	0.403165	2.09483	-23.1708	19.8014	8.59e-06	0.000302666
332	ENSG00000224389	C4B	C4B	complement C4B (Chido blood group) [Source:HGNC Symbol;Acc:HGNC:1324]	ENSG00000224389	1059	0.598678	2.08883	-21.269	27.2913	1.75e-07	1.7e-05
333	ENSG00000273319	None	None	None	ENSG00000273319	3198	0.399625	2.08717	-21.6203	46.457	9.37e-12	8.66e-09
334	ENSG00000259433	None	None	None	ENSG00000259433	2426	0.392415	2.08588	-24.9887	14.9537	0.000110185	0.00206034
335	ENSG00000279821	None	None	None	ENSG00000279821	3026	0.561798	2.08236	-25.5794	9.36997	0.00220569	0.0184589
336	ENSG00000263982	None	None	None	ENSG00000263982	203	0.458128	2.0823	-26.4052	10.8858	0.000969029	0.010143
337	ENSG00000163106	HPGDS	HPGDS	hematopoietic prostaglandin D synthase [Source:HGNC Symbol;Acc:HGNC:17890]	ENSG00000163106	1110	0.400901	2.08214	-23.9453	20.5211	5.9e-06	0.000226635
338	ENSG00000164308	ERAP2	ERAP2	endoplasmic reticulum aminopeptidase 2 [Source:HGNC Symbol;Acc:HGNC:29499]	ENSG00000164308	2255	0.365854	2.08086	-22.3175	21.4601	3.61e-06	0.000159936
339	ENSG00000221083	None	None	None	ENSG00000221083	125	0.552	2.08081	-25.504	11.0184	0.000902103	0.009635
340	ENSG00000125733	TRIP10	TRIP10	thyroid hormone receptor interactor 10 [Source:HGNC Symbol;Acc:HGNC:12304]	ENSG00000125733	599	0.662771	2.0802	-20.6793	33.316	7.83e-09	1.63e-06
341	ENSG00000204389	HSPA1A	HSPA1A	heat shock protein family A (Hsp70) member 1A [Source:HGNC Symbol;Acc:HGNC:5232]	ENSG00000204389	2483	0.597261	2.07325	-16.5058	15.9657	6.45e-05	0.00138355
342	ENSG00000163623	NKX6-1	NKX6-1	NK6 homeobox 1 [Source:HGNC Symbol;Acc:HGNC:7839]	ENSG00000163623	1563	0.518234	2.07021	-25.6398	14.6296	0.000130845	0.00233155
343	ENSG00000148841	ITPRIP	ITPRIP	inositol 1,4,5-trisphosphate receptor interacting protein [Source:HGNC Symbol;Acc:HGNC:29370]	ENSG00000148841	6367	0.532747	2.07019	-21.7448	29.1671	6.64e-08	7.97e-06
344	ENSG00000103710	RASL12	RASL12	RAS like family 12 [Source:HGNC Symbol;Acc:HGNC:30289]	ENSG00000103710	1938	0.551084	2.06965	-20.1319	22.5352	2.06e-06	0.000106318
345	ENSG00000124942	AHNAK	AHNAK	AHNAK nucleoprotein [Source:HGNC Symbol;Acc:HGNC:347]	ENSG00000124942	18170	0.487232	2.06601	-15.9345	40.0867	2.43e-10	1.12e-07
346	ENSG00000240583	AQP1	AQP1	aquaporin 1 (Colton blood group) [Source:HGNC Symbol;Acc:HGNC:633]	ENSG00000240583	2067	0.536526	2.06488	-17.5296	29.3147	6.15e-08	7.5e-06
347	ENSG00000096060	FKBP5	FKBP5	FK506 binding protein 5 [Source:HGNC Symbol;Acc:HGNC:3721]	ENSG00000096060	6561	0.405883	2.06418	-18.6209	20.4926	5.99e-06	0.000229186
348	ENSG00000225450	None	None	None	ENSG00000225450	335	0.555224	2.06204	-26.0747	7.73618	0.00541251	0.035341
349	ENSG00000001617	SEMA3F	SEMA3F	semaphorin 3F [Source:HGNC Symbol;Acc:HGNC:10728]	ENSG00000001617	1371	0.597374	2.06019	-21.5986	28.2684	1.06e-07	1.14e-05
350	ENSG00000004799	PDK4	PDK4	pyruvate dehydrogenase kinase 4 [Source:HGNC Symbol;Acc:HGNC:8812]	ENSG00000004799	2283	0.346036	2.05516	-18.3941	24.8865	6.08e-07	4.24e-05
351	ENSG00000047457	CP	CP	ceruloplasmin [Source:HGNC Symbol;Acc:HGNC:2295]	ENSG00000047457	1232	0.326299	2.05479	-21.0101	7.8289	0.00514173	0.0340683
352	ENSG00000184984	CHRM5	CHRM5	cholinergic receptor muscarinic 5 [Source:HGNC Symbol;Acc:HGNC:1954]	ENSG00000184984	4815	0.459605	2.05188	-22.4777	13.2239	0.000276397	0.00398349
353	ENSG00000023839	ABCC2	ABCC2	ATP binding cassette subfamily C member 2 [Source:HGNC Symbol;Acc:HGNC:53]	ENSG00000023839	1000	0.444	2.05047	-25.1422	8.76109	0.00307725	0.0235249
354	ENSG00000137462	TLR2	TLR2	toll like receptor 2 [Source:HGNC Symbol;Acc:HGNC:11848]	ENSG00000137462	4203	0.393053	2.04464	-21.9581	16.5146	4.83e-05	0.00110925
355	ENSG00000178878	APOLD1	APOLD1	apolipoprotein L domain containing 1 [Source:HGNC Symbol;Acc:HGNC:25268]	ENSG00000178878	4558	0.455244	2.04352	-19.0148	30.4927	3.35e-08	4.76e-06
356	ENSG00000111886	GABRR2	GABRR2	gamma-aminobutyric acid type A receptor rho2 subunit [Source:HGNC Symbol;Acc:HGNC:4091]	ENSG00000111886	774	0.492248	2.0391	-26.039	9.7758	0.00176824	0.0157364
357	ENSG00000249307	LINC01088	LINC01088	long intergenic non-protein coding RNA 1088 [Source:HGNC Symbol;Acc:HGNC:49148]	ENSG00000249307	849	0.647821	2.03637	-22.9791	24.9902	5.76e-07	4.06e-05
358	ENSG00000251442	LINC01094	LINC01094	long intergenic non-protein coding RNA 1094 [Source:HGNC Symbol;Acc:HGNC:49219]	ENSG00000251442	1939	0.407942	2.03458	-21.4276	28.8363	7.88e-08	9.14e-06
359	ENSG00000140968	IRF8	IRF8	interferon regulatory factor 8 [Source:HGNC Symbol;Acc:HGNC:5358]	ENSG00000140968	1504	0.410904	2.03369	-21.8123	24.2907	8.28e-07	5.3e-05
360	ENSG00000064886	CHI3L2	CHI3L2	chitinase 3 like 2 [Source:HGNC Symbol;Acc:HGNC:1933]	ENSG00000064886	615	0.466667	2.03112	-23.1999	8.65421	0.00326306	0.0245543
361	ENSG00000166928	MS4A14	MS4A14	membrane spanning 4-domains A14 [Source:HGNC Symbol;Acc:HGNC:30706]	ENSG00000166928	2320	0.414655	2.02971	-23.4452	13.9198	0.000190781	0.00307688
362	ENSG00000185022	MAFF	MAFF	MAF bZIP transcription factor F [Source:HGNC Symbol;Acc:HGNC:6780]	ENSG00000185022	3284	0.618758	2.02874	-20.3269	42.3361	7.69e-11	4.47e-08
363	ENSG00000284686	None	None	None	ENSG00000284686	916	0.289301	2.0235	-27.0018	7.69157	0.00554793	0.0360008
364	ENSG00000244731	C4A	C4A	complement C4A (Rodgers blood group) [Source:HGNC Symbol;Acc:HGNC:1323]	ENSG00000244731	1049	0.599619	2.02322	-21.2001	21.5056	3.53e-06	0.000157525
365	ENSG00000242574	HLA-DMB	HLA-DMB	major histocompatibility complex, class II, DM beta [Source:HGNC Symbol;Acc:HGNC:4935]	ENSG00000242574	4337	0.467374	2.02294	-21.7918	15.8482	6.86e-05	0.00144977
366	ENSG00000064300	NGFR	NGFR	nerve growth factor receptor [Source:HGNC Symbol;Acc:HGNC:7809]	ENSG00000064300	2310	0.604329	2.01488	-20.92	13.3053	0.000264662	0.00387477
367	ENSG00000139835	GRTP1	GRTP1	growth hormone regulated TBC protein 1 [Source:HGNC Symbol;Acc:HGNC:20310]	ENSG00000139835	1002	0.593812	2.01374	-22.7878	27.2415	1.8e-07	1.73e-05
368	ENSG00000115594	IL1R1	IL1R1	interleukin 1 receptor type 1 [Source:HGNC Symbol;Acc:HGNC:5993]	ENSG00000115594	4397	0.423471	2.01356	-21.7974	18.1249	2.07e-05	0.000575465
369	ENSG00000092607	TBX15	TBX15	T-box 15 [Source:HGNC Symbol;Acc:HGNC:11594]	ENSG00000092607	2471	0.473088	2.01325	-25.196	18.6883	1.54e-05	0.000468382
370	ENSG00000121895	TMEM156	TMEM156	transmembrane protein 156 [Source:HGNC Symbol;Acc:HGNC:26260]	ENSG00000121895	898	0.403118	2.01236	-24.2742	10.2676	0.00135389	0.0130103
371	ENSG00000267457	None	None	None	ENSG00000267457	544	0.334559	2.01027	-25.9937	8.56504	0.0034268	0.0254104
372	ENSG00000081237	PTPRC	PTPRC	protein tyrosine phosphatase, receptor type C [Source:HGNC Symbol;Acc:HGNC:9666]	ENSG00000081237	1571	0.298536	2.00912	-21.5629	20.7093	5.35e-06	0.000211887
373	ENSG00000101276	SLC52A3	SLC52A3	solute carrier family 52 member 3 [Source:HGNC Symbol;Acc:HGNC:16187]	ENSG00000101276	1745	0.593123	2.00513	-22.0003	17.8468	2.39e-05	0.000640497
374	ENSG00000275139	None	None	None	ENSG00000275139	3955	0.488243	2.00218	-26.4364	12.6673	0.000372112	0.00498363
375	ENSG00000027869	SH2D2A	SH2D2A	SH2 domain containing 2A [Source:HGNC Symbol;Acc:HGNC:10821]	ENSG00000027869	914	0.56674	2.00157	-26.0297	10.0733	0.00150435	0.0140191
376	ENSG00000180573	HIST1H2AC	HIST1H2AC	histone cluster 1 H2A family member c [Source:HGNC Symbol;Acc:HGNC:4733]	ENSG00000180573	1063	0.339605	1.99262	-19.7902	24.0997	9.15e-07	5.72e-05
377	ENSG00000180353	HCLS1	HCLS1	hematopoietic cell-specific Lyn substrate 1 [Source:HGNC Symbol;Acc:HGNC:4844]	ENSG00000180353	2002	0.417083	1.98476	-20.6226	18.0304	2.17e-05	0.000597339
378	ENSG00000219186	FTH1P19	FTH1P19	ferritin heavy chain 1 pseudogene 19 [Source:HGNC Symbol;Acc:HGNC:33525]	ENSG00000219186	528	0.61553	1.98426	-25.6024	10.161	0.0014344	0.0135765
379	ENSG00000110079	MS4A4A	MS4A4A	membrane spanning 4-domains A4A [Source:HGNC Symbol;Acc:HGNC:13371]	ENSG00000110079	866	0.352194	1.98416	-23.4926	9.84536	0.0017026	0.0152734
380	ENSG00000165507	DEPP1	DEPP1	DEPP1, autophagy regulator [Source:HGNC Symbol;Acc:HGNC:23355]	ENSG00000165507	2091	0.563367	1.97748	-19.0723	10.0742	0.00150358	0.0140161
381	ENSG00000269959	SPACA6P-AS	SPACA6P-AS	SPACA6P antisense RNA [Source:HGNC Symbol;Acc:HGNC:49383]	ENSG00000269959	3139	0.461293	1.9765	-23.9663	15.2445	9.45e-05	0.00183835
382	ENSG00000104689	TNFRSF10A	TNFRSF10A	TNF receptor superfamily member 10a [Source:HGNC Symbol;Acc:HGNC:11904]	ENSG00000104689	1562	0.450064	1.97307	-24.3088	20.4569	6.1e-06	0.000232933
383	ENSG00000105366	SIGLEC8	SIGLEC8	sialic acid binding Ig like lectin 8 [Source:HGNC Symbol;Acc:HGNC:10877]	ENSG00000105366	1787	0.480694	1.97278	-22.1359	16.0399	6.2e-05	0.00134267
384	ENSG00000219529	None	None	None	ENSG00000219529	358	0.460894	1.96988	-25.7767	7.67105	0.00561139	0.0362928
385	ENSG00000151650	VENTX	VENTX	VENT homeobox [Source:HGNC Symbol;Acc:HGNC:13639]	ENSG00000151650	1998	0.546046	1.96851	-25.0706	11.4045	0.000732648	0.0082572
386	ENSG00000156535	CD109	CD109	CD109 molecule [Source:HGNC Symbol;Acc:HGNC:21685]	ENSG00000156535	4859	0.366742	1.96775	-21.9638	26.2016	3.08e-07	2.55e-05
387	ENSG00000250742	LINC02381	LINC02381	long intergenic non-protein coding RNA 2381 [Source:HGNC Symbol;Acc:HGNC:53304]	ENSG00000250742	854	0.490632	1.96517	-24.284	14.9742	0.000108993	0.00204509
388	ENSG00000198075	SULT1C4	SULT1C4	sulfotransferase family 1C member 4 [Source:HGNC Symbol;Acc:HGNC:11457]	ENSG00000198075	1161	0.381568	1.96329	-21.5749	25.4326	4.58e-07	3.44e-05
389	ENSG00000143552	NUP210L	NUP210L	nucleoporin 210 like [Source:HGNC Symbol;Acc:HGNC:29915]	ENSG00000143552	275	0.607273	1.96313	-23.7577	10.3155	0.00131921	0.0127526
390	ENSG00000267107	PCAT19	PCAT19	prostate cancer associated transcript 19 [Source:HGNC Symbol;Acc:HGNC:49593]	ENSG00000267107	2319	0.409659	1.96278	-23.0294	21.5948	3.37e-06	0.00015231
391	ENSG00000196209	SIRPB2	SIRPB2	signal regulatory protein beta 2 [Source:HGNC Symbol;Acc:HGNC:16247]	ENSG00000196209	1746	0.534364	1.95899	-23.419	9.54784	0.00200185	0.01723
392	ENSG00000183963	SMTN	SMTN	smoothelin [Source:HGNC Symbol;Acc:HGNC:11126]	ENSG00000183963	2485	0.570624	1.9581	-19.6471	19.7746	8.71e-06	0.000305679
393	ENSG00000160255	ITGB2	ITGB2	integrin subunit beta 2 [Source:HGNC Symbol;Acc:HGNC:6155]	ENSG00000160255	2144	0.601679	1.95756	-20.0682	22.2619	2.38e-06	0.000117381
394	ENSG00000138964	PARVG	PARVG	parvin gamma [Source:HGNC Symbol;Acc:HGNC:14654]	ENSG00000138964	3729	0.577367	1.95727	-22.1049	21.4874	3.56e-06	0.000158801
395	ENSG00000259528	None	None	None	ENSG00000259528	330	0.375758	1.95655	-26.5594	8.09579	0.00443683	0.0305504
396	ENSG00000234753	FOXP4-AS1	FOXP4-AS1	FOXP4 antisense RNA 1 [Source:HGNC Symbol;Acc:HGNC:50332]	ENSG00000234753	331	0.450151	1.95036	-26.6641	7.73913	0.00540369	0.0353127
397	ENSG00000118785	SPP1	SPP1	secreted phosphoprotein 1 [Source:HGNC Symbol;Acc:HGNC:11255]	ENSG00000118785	935	0.35615	1.94607	-16.2841	18.9933	1.31e-05	0.000415246
398	ENSG00000090104	RGS1	RGS1	regulator of G protein signaling 1 [Source:HGNC Symbol;Acc:HGNC:9991]	ENSG00000090104	2182	0.33868	1.94406	-21.0988	9.49429	0.00206112	0.0175909
399	ENSG00000277246	None	None	None	ENSG00000277246	415	0.375904	1.94303	-26.0416	10.4325	0.00123814	0.0121468
400	ENSG00000171219	CDC42BPG	CDC42BPG	CDC42 binding protein kinase gamma [Source:HGNC Symbol;Acc:HGNC:29829]	ENSG00000171219	1143	0.542432	1.93925	-25.5645	8.91707	0.00282517	0.0221566
401	ENSG00000244586	WNT5A-AS1	WNT5A-AS1	WNT5A antisense RNA 1 [Source:HGNC Symbol;Acc:HGNC:40616]	ENSG00000244586	319	0.758621	1.93834	-26.7173	7.57174	0.00592906	0.0377569
402	ENSG00000260361	None	None	None	ENSG00000260361	1736	0.433756	1.93619	-26.1238	8.11496	0.00439016	0.0302693
403	ENSG00000100342	APOL1	APOL1	apolipoprotein L1 [Source:HGNC Symbol;Acc:HGNC:618]	ENSG00000100342	2380	0.513866	1.93599	-21.6191	21.9598	2.78e-06	0.000131131
404	ENSG00000125810	CD93	CD93	CD93 molecule [Source:HGNC Symbol;Acc:HGNC:15855]	ENSG00000125810	4626	0.449849	1.93555	-22.0178	16.4332	5.04e-05	0.00115019
405	ENSG00000237280	None	None	None	ENSG00000237280	493	0.350913	1.93481	-26.8618	7.51826	0.00610767	0.0385617
406	ENSG00000134516	DOCK2	DOCK2	dedicator of cytokinesis 2 [Source:HGNC Symbol;Acc:HGNC:2988]	ENSG00000134516	3010	0.547508	1.93436	-22.2313	15.0985	0.000102045	0.00194753
407	ENSG00000182578	CSF1R	CSF1R	colony stimulating factor 1 receptor [Source:HGNC Symbol;Acc:HGNC:2433]	ENSG00000182578	934	0.555675	1.93369	-19.2489	18.6556	1.57e-05	0.000474649
408	ENSG00000165025	SYK	SYK	spleen associated tyrosine kinase [Source:HGNC Symbol;Acc:HGNC:11491]	ENSG00000165025	3022	0.480807	1.92997	-21.7346	21.0374	4.5e-06	0.000187768
409	ENSG00000227456	LINC00310	LINC00310	long intergenic non-protein coding RNA 310 [Source:HGNC Symbol;Acc:HGNC:16414]	ENSG00000227456	1477	0.453622	1.92913	-24.8522	9.54663	0.00200316	0.0172319
410	ENSG00000261710	None	None	None	ENSG00000261710	1793	0.581149	1.92803	-22.5255	10.775	0.00102878	0.0106164
411	ENSG00000272563	None	None	None	ENSG00000272563	3443	0.382225	1.92678	-26.3496	9.79513	0.00174974	0.015608
412	ENSG00000183888	SRARP	SRARP	steroid receptor associated and regulated protein [Source:HGNC Symbol;Acc:HGNC:28339]	ENSG00000183888	2889	0.520595	1.92452	-21.7563	20.1324	7.23e-06	0.000265037
413	ENSG00000241170	None	None	None	ENSG00000241170	490	0.438776	1.92424	-23.1188	14.6791	0.000127452	0.00229261
414	ENSG00000167676	PLIN4	PLIN4	perilipin 4 [Source:HGNC Symbol;Acc:HGNC:29393]	ENSG00000167676	3259	0.601411	1.92261	-20.0783	29.9073	4.53e-08	6.03e-06
415	ENSG00000101342	TLDC2	TLDC2	TBC/LysM-associated domain containing 2 [Source:HGNC Symbol;Acc:HGNC:16112]	ENSG00000101342	1374	0.462882	1.92123	-25.4919	9.77663	0.00176744	0.0157338
416	ENSG00000105246	EBI3	EBI3	Epstein-Barr virus induced 3 [Source:HGNC Symbol;Acc:HGNC:3129]	ENSG00000105246	596	0.541946	1.91783	-23.6368	15.1369	0.0001	0.00191766
417	ENSG00000185862	EVI2B	EVI2B	ecotropic viral integration site 2B [Source:HGNC Symbol;Acc:HGNC:3500]	ENSG00000185862	1865	0.364611	1.91589	-22.3599	20.481	6.02e-06	0.000230301
418	ENSG00000133055	MYBPH	MYBPH	myosin binding protein H [Source:HGNC Symbol;Acc:HGNC:7552]	ENSG00000133055	281	0.6121	1.91512	-24.4682	12.639	0.000377779	0.00504449
419	ENSG00000265625	None	None	None	ENSG00000265625	1052	0.397338	1.9116	-26.2274	10.1941	0.0014089	0.0133916
420	ENSG00000159399	HK2	HK2	hexokinase 2 [Source:HGNC Symbol;Acc:HGNC:4923]	ENSG00000159399	2563	0.41787	1.90912	-21.2018	17.5074	2.86e-05	0.000739198
421	ENSG00000227694	RPL23AP74	RPL23AP74	ribosomal protein L23a pseudogene 74 [Source:HGNC Symbol;Acc:HGNC:36148]	ENSG00000227694	471	0.496815	1.90545	-25.9616	9.83051	0.00171641	0.0153759
422	ENSG00000152661	GJA1	GJA1	gap junction protein alpha 1 [Source:HGNC Symbol;Acc:HGNC:4274]	ENSG00000152661	2896	0.404351	1.90502	-15.3117	35.2437	2.91e-09	7.68e-07
423	ENSG00000279570	None	None	None	ENSG00000279570	714	0.415966	1.90039	-26.4095	8.66367	0.00324617	0.0244634
424	ENSG00000142089	IFITM3	IFITM3	interferon induced transmembrane protein 3 [Source:HGNC Symbol;Acc:HGNC:5414]	ENSG00000142089	486	0.574074	1.89976	-17.9184	39.3963	3.46e-10	1.47e-07
425	ENSG00000231826	LINC01819	LINC01819	long intergenic non-protein coding RNA 1819 [Source:HGNC Symbol;Acc:HGNC:52624]	ENSG00000231826	1064	0.525376	1.89743	-24.2986	13.1198	0.000292184	0.004152
426	ENSG00000248714	None	None	None	ENSG00000248714	417	0.501199	1.89522	-23.447	10.1777	0.00142148	0.0134874
427	ENSG00000131724	IL13RA1	IL13RA1	interleukin 13 receptor subunit alpha 1 [Source:HGNC Symbol;Acc:HGNC:5974]	ENSG00000131724	2778	0.417567	1.89406	-20.2813	32.3754	1.27e-08	2.33e-06
428	ENSG00000152049	KCNE4	KCNE4	potassium voltage-gated channel subfamily E regulatory subunit 4 [Source:HGNC Symbol;Acc:HGNC:6244]	ENSG00000152049	2830	0.495053	1.89171	-21.6973	18.6354	1.58e-05	0.000477363
429	ENSG00000173040	EVC2	EVC2	EvC ciliary complex subunit 2 [Source:HGNC Symbol;Acc:HGNC:19747]	ENSG00000173040	720	0.606944	1.89034	-23.7969	20.5322	5.86e-06	0.000225873
430	ENSG00000247363	None	None	None	ENSG00000247363	1451	0.345279	1.88473	-26.1978	7.97724	0.0047369	0.0321379
431	ENSG00000231768	LINC01354	LINC01354	long intergenic non-protein coding RNA 1354 [Source:HGNC Symbol;Acc:HGNC:50581]	ENSG00000231768	2452	0.432708	1.88285	-22.1798	27.5601	1.52e-07	1.51e-05
432	ENSG00000122122	SASH3	SASH3	SAM and SH3 domain containing 3 [Source:HGNC Symbol;Acc:HGNC:15975]	ENSG00000122122	1560	0.566026	1.88098	-22.6642	15.2472	9.43e-05	0.0018368
433	ENSG00000104879	CKM	CKM	creatine kinase, M-type [Source:HGNC Symbol;Acc:HGNC:1994]	ENSG00000104879	515	0.580583	1.87982	-24.4666	11.8404	0.000579595	0.00691138
434	ENSG00000087589	CASS4	CASS4	Cas scaffold protein family member 4 [Source:HGNC Symbol;Acc:HGNC:15878]	ENSG00000087589	2078	0.458133	1.87782	-24.3472	10.0108	0.00155622	0.0143661
435	ENSG00000184454	NCMAP	NCMAP	non-compact myelin associated protein [Source:HGNC Symbol;Acc:HGNC:29332]	ENSG00000184454	3723	0.461724	1.87715	-24.6937	12.6965	0.000366335	0.00492305
436	ENSG00000187513	GJA4	GJA4	gap junction protein alpha 4 [Source:HGNC Symbol;Acc:HGNC:4278]	ENSG00000187513	1646	0.600243	1.87688	-22.9898	17.0863	3.57e-05	0.00087374
437	ENSG00000232177	MTND4P24	MTND4P24	MT-ND4 pseudogene 24 [Source:HGNC Symbol;Acc:HGNC:42220]	ENSG00000232177	397	0.40806	1.87495	-25.2127	13.0651	0.000300845	0.00425009
438	ENSG00000161940	BCL6B	BCL6B	B cell CLL/lymphoma 6B [Source:HGNC Symbol;Acc:HGNC:1002]	ENSG00000161940	2140	0.480374	1.87084	-22.9358	22.9466	1.67e-06	9.14e-05
439	ENSG00000145623	OSMR	OSMR	oncostatin M receptor [Source:HGNC Symbol;Acc:HGNC:8507]	ENSG00000145623	2770	0.427437	1.87025	-21.4134	22.7124	1.88e-06	9.91e-05
440	ENSG00000112303	VNN2	VNN2	vanin 2 [Source:HGNC Symbol;Acc:HGNC:12706]	ENSG00000112303	622	0.384244	1.87004	-24.9962	7.71151	0.00548697	0.0357096
441	ENSG00000187753	C9orf153	C9orf153	chromosome 9 open reading frame 153 [Source:HGNC Symbol;Acc:HGNC:31456]	ENSG00000187753	1469	0.334922	1.86779	-26.4025	7.60388	0.00582428	0.0373393
442	ENSG00000258857	None	None	None	ENSG00000258857	341	0.592375	1.86649	-25.3579	15.9735	6.42e-05	0.00138009
443	ENSG00000172578	KLHL6	KLHL6	kelch like family member 6 [Source:HGNC Symbol;Acc:HGNC:18653]	ENSG00000172578	6751	0.463043	1.86633	-23.7429	12.3974	0.00042993	0.00553852
444	ENSG00000185885	IFITM1	IFITM1	interferon induced transmembrane protein 1 [Source:HGNC Symbol;Acc:HGNC:5412]	ENSG00000185885	504	0.517857	1.86323	-20.1495	21.0403	4.5e-06	0.00018773
445	ENSG00000279858	None	None	None	ENSG00000279858	495	0.345455	1.86232	-25.2448	10.0784	0.00150017	0.0140017
446	ENSG00000186204	CYP4F12	CYP4F12	cytochrome P450 family 4 subfamily F member 12 [Source:HGNC Symbol;Acc:HGNC:18857]	ENSG00000186204	1390	0.436691	1.86013	-23.783	14.9747	0.000108963	0.00204509
447	ENSG00000110852	CLEC2B	CLEC2B	C-type lectin domain family 2 member B [Source:HGNC Symbol;Acc:HGNC:2053]	ENSG00000110852	932	0.369099	1.85872	-23.2725	15.6821	7.49e-05	0.00154949
448	ENSG00000077150	NFKB2	NFKB2	nuclear factor kappa B subunit 2 [Source:HGNC Symbol;Acc:HGNC:7795]	ENSG00000077150	665	0.688722	1.85747	-21.2158	29.773	4.86e-08	6.33e-06
449	ENSG00000265972	TXNIP	TXNIP	thioredoxin interacting protein [Source:HGNC Symbol;Acc:HGNC:16952]	ENSG00000265972	1782	0.41358	1.8569	-17.5783	10.5281	0.00117574	0.0117076
450	ENSG00000124440	HIF3A	HIF3A	hypoxia inducible factor 3 subunit alpha [Source:HGNC Symbol;Acc:HGNC:15825]	ENSG00000124440	3909	0.501151	1.8563	-18.8601	17.6932	2.6e-05	0.000684151
451	ENSG00000196954	CASP4	CASP4	caspase 4 [Source:HGNC Symbol;Acc:HGNC:1505]	ENSG00000196954	3154	0.378567	1.85609	-22.9021	19.1959	1.18e-05	0.00038306
452	ENSG00000251575	C5orf64-AS1	C5orf64-AS1	C5orf64 antisense RNA 1 [Source:HGNC Symbol;Acc:HGNC:52969]	ENSG00000251575	973	0.456321	1.85567	-24.163	10.1112	0.00147373	0.0138422
453	ENSG00000132470	ITGB4	ITGB4	integrin subunit beta 4 [Source:HGNC Symbol;Acc:HGNC:6158]	ENSG00000132470	619	0.630048	1.85127	-18.2081	19.2632	1.14e-05	0.000373854
454	ENSG00000106624	AEBP1	AEBP1	AE binding protein 1 [Source:HGNC Symbol;Acc:HGNC:303]	ENSG00000106624	969	0.602683	1.85002	-18.2144	34.7514	3.75e-09	9.32e-07
455	ENSG00000134569	LRP4	LRP4	LDL receptor related protein 4 [Source:HGNC Symbol;Acc:HGNC:6696]	ENSG00000134569	2448	0.489788	1.84847	-17.0872	40.2003	2.29e-10	1.08e-07
456	ENSG00000213719	CLIC1	CLIC1	chloride intracellular channel 1 [Source:HGNC Symbol;Acc:HGNC:2062]	ENSG00000213719	523	0.548757	1.84803	-20.7783	25.0368	5.62e-07	4e-05
457	ENSG00000105967	TFEC	TFEC	transcription factor EC [Source:HGNC Symbol;Acc:HGNC:11754]	ENSG00000105967	6893	0.313942	1.84513	-23.5503	13.2164	0.000277512	0.00399773
458	ENSG00000119699	TGFB3	TGFB3	transforming growth factor beta 3 [Source:HGNC Symbol;Acc:HGNC:11769]	ENSG00000119699	1247	0.486768	1.84299	-19.2051	25.8245	3.74e-07	2.98e-05
459	ENSG00000234690	EPCAM-DT	EPCAM-DT	EPCAM divergent transcript [Source:HGNC Symbol;Acc:HGNC:52639]	ENSG00000234690	1311	0.414188	1.83812	-23.7426	14.5073	0.000139616	0.00245307
460	ENSG00000162645	GBP2	GBP2	guanylate binding protein 2 [Source:HGNC Symbol;Acc:HGNC:4183]	ENSG00000162645	2712	0.373156	1.83767	-21.7869	13.4964	0.000239027	0.00359662
461	ENSG00000270547	LINC01235	LINC01235	long intergenic non-protein coding RNA 1235 [Source:HGNC Symbol;Acc:HGNC:49769]	ENSG00000270547	2054	0.375365	1.83299	-25.1175	14.57	0.00013505	0.00239157
462	ENSG00000102854	MSLN	MSLN	mesothelin [Source:HGNC Symbol;Acc:HGNC:7371]	ENSG00000102854	487	0.689938	1.83063	-24.1738	8.15753	0.00428828	0.0298084
463	ENSG00000174125	TLR1	TLR1	toll like receptor 1 [Source:HGNC Symbol;Acc:HGNC:11847]	ENSG00000174125	2642	0.386828	1.82896	-23.7008	11.0353	0.000893954	0.00956096
464	ENSG00000254415	SIGLEC14	SIGLEC14	sialic acid binding Ig like lectin 14 [Source:HGNC Symbol;Acc:HGNC:32926]	ENSG00000254415	845	0.47929	1.82863	-24.9748	8.73724	0.00311776	0.0237404
465	ENSG00000224164	None	None	None	ENSG00000224164	359	0.420613	1.82647	-26.725	7.7166	0.00547152	0.0356227
466	ENSG00000155465	SLC7A7	SLC7A7	solute carrier family 7 member 7 [Source:HGNC Symbol;Acc:HGNC:11065]	ENSG00000155465	1164	0.519759	1.82622	-22.4628	14.3746	0.00014981	0.00258027
467	ENSG00000028137	TNFRSF1B	TNFRSF1B	TNF receptor superfamily member 1B [Source:HGNC Symbol;Acc:HGNC:11917]	ENSG00000028137	2489	0.571314	1.82577	-21.1216	16.7692	4.22e-05	0.00100292
468	ENSG00000205307	SAP25	SAP25	Sin3A associated protein 25 [Source:HGNC Symbol;Acc:HGNC:41908]	ENSG00000205307	524	0.740458	1.82449	-25.5811	8.15371	0.0042973	0.0298495
469	ENSG00000019582	CD74	CD74	CD74 molecule [Source:HGNC Symbol;Acc:HGNC:1697]	ENSG00000019582	989	0.562184	1.81984	-17.408	25.2157	5.13e-07	3.74e-05
470	ENSG00000274184	None	None	None	ENSG00000274184	2021	0.376051	1.8175	-23.5532	9.34271	0.00223874	0.0186708
471	ENSG00000278966	None	None	None	ENSG00000278966	911	0.637761	1.81642	-26.4549	9.11614	0.00253363	0.0204175
472	ENSG00000087510	TFAP2C	TFAP2C	transcription factor AP-2 gamma [Source:HGNC Symbol;Acc:HGNC:11744]	ENSG00000087510	1556	0.40617	1.80801	-24.5006	13.8602	0.000196926	0.00314715
473	ENSG00000122862	SRGN	SRGN	serglycin [Source:HGNC Symbol;Acc:HGNC:9361]	ENSG00000122862	941	0.345377	1.80772	-19.8357	24.205	8.66e-07	5.48e-05
474	ENSG00000228408	None	None	None	ENSG00000228408	1826	0.447974	1.80698	-19.7249	16.9885	3.76e-05	0.000909554
475	ENSG00000161896	IP6K3	IP6K3	inositol hexakisphosphate kinase 3 [Source:HGNC Symbol;Acc:HGNC:17269]	ENSG00000161896	1518	0.478261	1.80569	-21.5726	8.16276	0.00427593	0.0297466
476	ENSG00000260940	None	None	None	ENSG00000260940	592	0.35473	1.8041	-26.4752	7.68543	0.00556685	0.0360864
477	ENSG00000119139	TJP2	TJP2	tight junction protein 2 [Source:HGNC Symbol;Acc:HGNC:11828]	ENSG00000119139	1000	0.423	1.80389	-22.4166	16.5463	4.75e-05	0.00109489
478	ENSG00000137936	BCAR3	BCAR3	BCAR3, NSP family adaptor protein [Source:HGNC Symbol;Acc:HGNC:973]	ENSG00000137936	653	0.591118	1.80216	-20.2852	39.1379	3.95e-10	1.66e-07
479	ENSG00000279320	None	None	None	ENSG00000279320	1991	0.325465	1.80136	-25.3868	7.80242	0.00521764	0.0344406
480	ENSG00000234056	LINC00463	LINC00463	long intergenic non-protein coding RNA 463 [Source:HGNC Symbol;Acc:HGNC:42813]	ENSG00000234056	495	0.357576	1.79891	-24.2143	17.3692	3.08e-05	0.000781457
481	ENSG00000275465	None	None	None	ENSG00000275465	2376	0.440657	1.79844	-24.2048	11.7153	0.000619894	0.00728415
482	ENSG00000221643	SNORA77	SNORA77	small nucleolar RNA, H/ACA box 77 [Source:HGNC Symbol;Acc:HGNC:32663]	ENSG00000221643	125	0.568	1.79811	-25.2579	13.7262	0.000211479	0.0033006
483	ENSG00000164761	TNFRSF11B	TNFRSF11B	TNF receptor superfamily member 11b [Source:HGNC Symbol;Acc:HGNC:11909]	ENSG00000164761	1206	0.331675	1.79683	-23.2808	13.788	0.000204641	0.00322708
484	ENSG00000107249	GLIS3	GLIS3	GLIS family zinc finger 3 [Source:HGNC Symbol;Acc:HGNC:28510]	ENSG00000107249	4282	0.408454	1.79474	-20.9843	42.1956	8.26e-11	4.59e-08
485	ENSG00000122863	CHST3	CHST3	carbohydrate sulfotransferase 3 [Source:HGNC Symbol;Acc:HGNC:1971]	ENSG00000122863	6393	0.562647	1.79187	-19.7299	22.6152	1.98e-06	0.000103167
486	ENSG00000120280	CXorf21	CXorf21	chromosome X open reading frame 21 [Source:HGNC Symbol;Acc:HGNC:25667]	ENSG00000120280	1533	0.43379	1.78939	-24.9983	9.7276	0.00181521	0.0160351
487	ENSG00000000938	FGR	FGR	FGR proto-oncogene, Src family tyrosine kinase [Source:HGNC Symbol;Acc:HGNC:3697]	ENSG00000000938	1059	0.525968	1.78882	-22.1457	20.9441	4.73e-06	0.000194557
488	ENSG00000214401	KANSL1-AS1	KANSL1-AS1	KANSL1 antisense RNA 1 [Source:HGNC Symbol;Acc:HGNC:43740]	ENSG00000214401	666	0.403904	1.7883	-23.8516	16.5004	4.86e-05	0.00111581
489	ENSG00000130775	THEMIS2	THEMIS2	thymocyte selection associated family member 2 [Source:HGNC Symbol;Acc:HGNC:16839]	ENSG00000130775	2054	0.527751	1.78825	-20.7911	23.9774	9.75e-07	5.98e-05
490	ENSG00000008517	IL32	IL32	interleukin 32 [Source:HGNC Symbol;Acc:HGNC:16830]	ENSG00000008517	1289	0.588053	1.78551	-23.3224	15.0761	0.000103264	0.00195797
491	ENSG00000273136	NBPF26	NBPF26	NBPF member 26 [Source:HGNC Symbol;Acc:HGNC:49571]	ENSG00000273136	1132	0.464664	1.785	-21.7123	22.1374	2.54e-06	0.000122107
492	ENSG00000127954	STEAP4	STEAP4	STEAP4 metalloreductase [Source:HGNC Symbol;Acc:HGNC:21923]	ENSG00000127954	8737	0.380565	1.78393	-25.2525	12.3377	0.000443913	0.00567678
493	ENSG00000108691	CCL2	CCL2	C-C motif chemokine ligand 2 [Source:HGNC Symbol;Acc:HGNC:10618]	ENSG00000108691	1986	0.459718	1.77945	-23.3219	15.1352	0.000100079	0.00191816
494	ENSG00000228058	LINC01736	LINC01736	long intergenic non-protein coding RNA 1736 [Source:HGNC Symbol;Acc:HGNC:52524]	ENSG00000228058	390	0.512821	1.77905	-22.8233	15.422	8.6e-05	0.00172506
495	ENSG00000164520	RAET1E	RAET1E	retinoic acid early transcript 1E [Source:HGNC Symbol;Acc:HGNC:16793]	ENSG00000164520	1130	0.472566	1.77485	-25.7883	9.66414	0.001879	0.0164382
496	ENSG00000214353	VAC14-AS1	VAC14-AS1	VAC14 antisense RNA 1 [Source:HGNC Symbol;Acc:HGNC:48605]	ENSG00000214353	4406	0.505447	1.77461	-21.2427	27.4401	1.62e-07	1.6e-05
497	ENSG00000204556	None	None	None	ENSG00000204556	127	0.503937	1.77219	-24.9934	9.64344	0.00190029	0.0165738
498	ENSG00000124216	SNAI1	SNAI1	snail family transcriptional repressor 1 [Source:HGNC Symbol;Acc:HGNC:11128]	ENSG00000124216	1015	0.555665	1.7705	-23.9148	18.2567	1.93e-05	0.000546661
499	ENSG00000137693	YAP1	YAP1	Yes associated protein 1 [Source:HGNC Symbol;Acc:HGNC:16262]	ENSG00000137693	3722	0.355185	1.769	-19.2139	42.1803	8.32e-11	4.59e-08
500	ENSG00000090376	IRAK3	IRAK3	interleukin 1 receptor associated kinase 3 [Source:HGNC Symbol;Acc:HGNC:17020]	ENSG00000090376	6928	0.392032	1.76858	-22.2029	18.8059	1.45e-05	0.000449494
501	ENSG00000231304	SGO1-AS1	SGO1-AS1	SGO1 antisense RNA 1 [Source:HGNC Symbol;Acc:HGNC:41081]	ENSG00000231304	1569	0.382409	1.76614	-25.6794	7.60668	0.00581524	0.0373118
502	ENSG00000131196	NFATC1	NFATC1	nuclear factor of activated T cells 1 [Source:HGNC Symbol;Acc:HGNC:7775]	ENSG00000131196	2565	0.537232	1.76353	-21.402	35.4243	2.65e-09	7.22e-07
503	ENSG00000225572	DOCK4-AS1	DOCK4-AS1	DOCK4 antisense RNA 1 [Source:HGNC Symbol;Acc:HGNC:40876]	ENSG00000225572	2396	0.399833	1.76293	-26.2413	8.99752	0.00270347	0.0214645
504	ENSG00000105854	PON2	PON2	paraoxonase 2 [Source:HGNC Symbol;Acc:HGNC:9205]	ENSG00000105854	626	0.370607	1.76261	-17.3694	58.2212	2.34e-14	9.2e-11
505	ENSG00000168918	INPP5D	INPP5D	inositol polyphosphate-5-phosphatase D [Source:HGNC Symbol;Acc:HGNC:6079]	ENSG00000168918	1767	0.479909	1.76126	-20.3367	26.2478	3e-07	2.51e-05
506	ENSG00000164188	RANBP3L	RANBP3L	RAN binding protein 3 like [Source:HGNC Symbol;Acc:HGNC:26353]	ENSG00000164188	1264	0.284019	1.76031	-18.9766	31.8975	1.63e-08	2.73e-06
507	ENSG00000125531	FNDC11	FNDC11	fibronectin type III domain containing 11 [Source:HGNC Symbol;Acc:HGNC:28764]	ENSG00000125531	2994	0.648965	1.7593	-25.7294	11.9446	0.000548072	0.00663874
508	ENSG00000175567	UCP2	UCP2	uncoupling protein 2 [Source:HGNC Symbol;Acc:HGNC:12518]	ENSG00000175567	587	0.679727	1.75916	-21.6739	12.3007	0.000452779	0.00574574
509	ENSG00000239998	LILRA2	LILRA2	leukocyte immunoglobulin like receptor A2 [Source:HGNC Symbol;Acc:HGNC:6603]	ENSG00000239998	3087	0.442825	1.75903	-24.0093	8.57118	0.00341526	0.0253646
510	ENSG00000215915	ATAD3C	ATAD3C	ATPase family, AAA domain containing 3C [Source:HGNC Symbol;Acc:HGNC:32151]	ENSG00000215915	1775	0.553803	1.75732	-21.1023	8.02107	0.00462362	0.0315319
511	ENSG00000163823	CCR1	CCR1	C-C motif chemokine receptor 1 [Source:HGNC Symbol;Acc:HGNC:1602]	ENSG00000163823	2616	0.462156	1.75635	-22.9596	10.208	0.00139831	0.0133151
512	ENSG00000285130	None	None	None	ENSG00000285130	2373	0.459334	1.75468	-22.151	9.99703	0.00156793	0.0144445
513	ENSG00000174123	TLR10	TLR10	toll like receptor 10 [Source:HGNC Symbol;Acc:HGNC:15634]	ENSG00000174123	3414	0.376684	1.75411	-23.4531	17.4773	2.91e-05	0.000749152
514	ENSG00000256030	CBX3P4	CBX3P4	chromobox 3 pseudogene 4 [Source:HGNC Symbol;Acc:HGNC:42876]	ENSG00000256030	299	0.535117	1.75318	-25.9341	11.2192	0.000809548	0.00889523
515	ENSG00000255031	None	None	None	ENSG00000255031	404	0.502475	1.75085	-25.4212	8.23236	0.00411499	0.028956
516	ENSG00000270343	UNGP3	UNGP3	uracil-DNA glycosylase pseudogene 3 [Source:HGNC Symbol;Acc:HGNC:20036]	ENSG00000270343	675	0.481481	1.75009	-25.9258	9.26427	0.00233667	0.0192779
517	ENSG00000137834	SMAD6	SMAD6	SMAD family member 6 [Source:HGNC Symbol;Acc:HGNC:6772]	ENSG00000137834	6047	0.591533	1.7499	-20.939	23.14	1.51e-06	8.42e-05
518	ENSG00000284657	None	None	None	ENSG00000284657	760	0.561842	1.74468	-25.0073	8.72645	0.00313627	0.0238525
519	ENSG00000162511	LAPTM5	LAPTM5	lysosomal protein transmembrane 5 [Source:HGNC Symbol;Acc:HGNC:29612]	ENSG00000162511	1449	0.479641	1.74369	-19.2747	19.4039	1.06e-05	0.000351514
520	ENSG00000011600	TYROBP	TYROBP	TYRO protein tyrosine kinase binding protein [Source:HGNC Symbol;Acc:HGNC:12449]	ENSG00000011600	545	0.620183	1.74363	-21.1846	21.5737	3.4e-06	0.000153552
521	ENSG00000161638	ITGA5	ITGA5	integrin subunit alpha 5 [Source:HGNC Symbol;Acc:HGNC:6141]	ENSG00000161638	1351	0.482605	1.74332	-21.909	17.5592	2.78e-05	0.000722866
522	ENSG00000183196	CHST6	CHST6	carbohydrate sulfotransferase 6 [Source:HGNC Symbol;Acc:HGNC:6938]	ENSG00000183196	7793	0.519184	1.73864	-19.6609	22.7322	1.86e-06	9.86e-05
523	ENSG00000168874	ATOH8	ATOH8	atonal bHLH transcription factor 8 [Source:HGNC Symbol;Acc:HGNC:24126]	ENSG00000168874	2596	0.533128	1.73771	-20.6837	24.0917	9.19e-07	5.73e-05
524	ENSG00000148498	PARD3	PARD3	par-3 family cell polarity regulator [Source:HGNC Symbol;Acc:HGNC:16051]	ENSG00000148498	2003	0.483774	1.73623	-19.8134	44.6632	2.34e-11	1.75e-08
525	ENSG00000149257	SERPINH1	SERPINH1	serpin family H member 1 [Source:HGNC Symbol;Acc:HGNC:1546]	ENSG00000149257	1715	0.605831	1.73521	-20.4425	23.9619	9.83e-07	6.02e-05
526	ENSG00000185811	IKZF1	IKZF1	IKAROS family zinc finger 1 [Source:HGNC Symbol;Acc:HGNC:13176]	ENSG00000185811	5184	0.465471	1.73218	-22.8588	15.1792	9.78e-05	0.00188901
527	ENSG00000122986	HVCN1	HVCN1	hydrogen voltage gated channel 1 [Source:HGNC Symbol;Acc:HGNC:28240]	ENSG00000122986	790	0.45443	1.73195	-20.7375	22.7923	1.8e-06	9.66e-05
528	ENSG00000275830	None	None	None	ENSG00000275830	775	0.459355	1.73121	-22.9906	9.20218	0.00241727	0.0197151
529	ENSG00000275560	None	None	None	ENSG00000275560	549	0.431694	1.72886	-25.6654	8.3463	0.00386474	0.0277633
530	ENSG00000105281	SLC1A5	SLC1A5	solute carrier family 1 member 5 [Source:HGNC Symbol;Acc:HGNC:10943]	ENSG00000105281	1195	0.674477	1.7281	-22.8405	12.7778	0.000350757	0.00476051
531	ENSG00000160447	PKN3	PKN3	protein kinase N3 [Source:HGNC Symbol;Acc:HGNC:17999]	ENSG00000160447	525	0.601905	1.72387	-22.4993	15.7786	7.12e-05	0.0014911
532	ENSG00000185650	ZFP36L1	ZFP36L1	ZFP36 ring finger protein like 1 [Source:HGNC Symbol;Acc:HGNC:1107]	ENSG00000185650	2833	0.483586	1.72046	-17.6252	36.9675	1.2e-09	3.97e-07
533	ENSG00000243364	EFNA4	EFNA4	ephrin A4 [Source:HGNC Symbol;Acc:HGNC:3224]	ENSG00000243364	701	0.553495	1.72015	-24.1065	11.227	0.000806163	0.00886638
534	ENSG00000250722	SELENOP	SELENOP	selenoprotein P [Source:HGNC Symbol;Acc:HGNC:10751]	ENSG00000250722	2643	0.324631	1.71902	-18.6144	19.7305	8.92e-06	0.000311649
535	ENSG00000188039	NWD1	NWD1	NACHT and WD repeat domain containing 1 [Source:HGNC Symbol;Acc:HGNC:27619]	ENSG00000188039	2936	0.440395	1.71783	-19.2143	36.9057	1.24e-09	4.06e-07
536	ENSG00000267385	None	None	None	ENSG00000267385	1440	0.513889	1.71757	-24.1275	8.03217	0.00459537	0.0313946
537	ENSG00000056736	IL17RB	IL17RB	interleukin 17 receptor B [Source:HGNC Symbol;Acc:HGNC:18015]	ENSG00000056736	1203	0.496259	1.71499	-18.9463	27.1541	1.88e-07	1.78e-05
538	ENSG00000115325	DOK1	DOK1	docking protein 1 [Source:HGNC Symbol;Acc:HGNC:2990]	ENSG00000115325	1247	0.581395	1.71406	-21.6431	32.2937	1.33e-08	2.39e-06
539	ENSG00000163131	CTSS	CTSS	cathepsin S [Source:HGNC Symbol;Acc:HGNC:2545]	ENSG00000163131	2950	0.376271	1.71169	-21.2632	15.3103	9.12e-05	0.00179094
540	ENSG00000253372	None	None	None	ENSG00000253372	351	0.367521	1.71164	-25.3686	12.5061	0.000405615	0.00530354
541	ENSG00000271425	NBPF10	NBPF10	NBPF member 10 [Source:HGNC Symbol;Acc:HGNC:31992]	ENSG00000271425	1863	0.421363	1.71151	-23.3605	22.137	2.54e-06	0.000122107
542	ENSG00000271811	None	None	None	ENSG00000271811	2045	0.480685	1.71033	-23.7336	11.2405	0.000800325	0.00882379
543	ENSG00000042980	ADAM28	ADAM28	ADAM metallopeptidase domain 28 [Source:HGNC Symbol;Acc:HGNC:206]	ENSG00000042980	4635	0.350378	1.70923	-21.6691	19.1556	1.2e-05	0.000389232
544	ENSG00000267337	LINC01478	LINC01478	long intergenic non-protein coding RNA 1478 [Source:HGNC Symbol;Acc:HGNC:51121]	ENSG00000267337	1169	0.372113	1.70199	-26.4693	8.39248	0.00376776	0.0272724
545	ENSG00000188662	HILS1	HILS1	histone linker H1 domain, spermatid-specific 1 (pseudogene) [Source:HGNC Symbol;Acc:HGNC:30616]	ENSG00000188662	750	0.597333	1.70024	-24.4287	12.9348	0.000322525	0.00448978
546	ENSG00000264569	None	None	None	ENSG00000264569	509	0.485265	1.69771	-24.5369	17.7819	2.48e-05	0.000658784
547	ENSG00000231389	HLA-DPA1	HLA-DPA1	major histocompatibility complex, class II, DP alpha 1 [Source:HGNC Symbol;Acc:HGNC:4938]	ENSG00000231389	5318	0.429297	1.69581	-19.9979	22.2094	2.44e-06	0.000118637
548	ENSG00000243244	STON1	STON1	stonin 1 [Source:HGNC Symbol;Acc:HGNC:17003]	ENSG00000243244	3286	0.369446	1.69535	-22.6065	9.56208	0.00198638	0.0171344
549	ENSG00000248508	SRP14-AS1	SRP14-AS1	SRP14 antisense RNA1 (head to head) [Source:HGNC Symbol;Acc:HGNC:48619]	ENSG00000248508	2070	0.457005	1.69295	-21.1509	22.6542	1.94e-06	0.000101602
550	ENSG00000090339	ICAM1	ICAM1	intercellular adhesion molecule 1 [Source:HGNC Symbol;Acc:HGNC:5344]	ENSG00000090339	1501	0.508328	1.69219	-22.6436	14.667	0.00012827	0.00230169
551	ENSG00000264016	None	None	None	ENSG00000264016	457	0.52954	1.68666	-24.8065	10.8549	0.000985367	0.010273
552	ENSG00000178602	OTOS	OTOS	otospiralin [Source:HGNC Symbol;Acc:HGNC:22644]	ENSG00000178602	329	0.629179	1.6835	-23.1513	15.3602	8.88e-05	0.00175853
553	ENSG00000259584	None	None	None	ENSG00000259584	817	0.548348	1.68284	-25.5888	10.3657	0.0012838	0.0124934
554	ENSG00000279901	None	None	None	ENSG00000279901	1659	0.472574	1.68267	-26.0132	8.42178	0.00370753	0.0269441
555	ENSG00000187837	HIST1H1C	HIST1H1C	histone cluster 1 H1 family member c [Source:HGNC Symbol;Acc:HGNC:4716]	ENSG00000187837	642	0.574766	1.67777	-20.9818	23.8934	1.02e-06	6.2e-05
556	ENSG00000179348	GATA2	GATA2	GATA binding protein 2 [Source:HGNC Symbol;Acc:HGNC:4171]	ENSG00000179348	1892	0.533827	1.67684	-22.4158	16.1623	5.81e-05	0.00128792
557	ENSG00000138795	LEF1	LEF1	lymphoid enhancer binding factor 1 [Source:HGNC Symbol;Acc:HGNC:6551]	ENSG00000138795	1402	0.654779	1.67556	-21.9682	25.8622	3.67e-07	2.93e-05
558	ENSG00000106397	PLOD3	PLOD3	procollagen-lysine,2-oxoglutarate 5-dioxygenase 3 [Source:HGNC Symbol;Acc:HGNC:9083]	ENSG00000106397	829	0.66345	1.67544	-19.0516	15.9093	6.65e-05	0.00141709
559	ENSG00000166123	GPT2	GPT2	glutamic--pyruvic transaminase 2 [Source:HGNC Symbol;Acc:HGNC:18062]	ENSG00000166123	2391	0.529067	1.67453	-17.364	50.8394	1e-12	1.5e-09
560	ENSG00000107099	DOCK8	DOCK8	dedicator of cytokinesis 8 [Source:HGNC Symbol;Acc:HGNC:19191]	ENSG00000107099	2283	0.452475	1.67286	-21.6985	17.1575	3.44e-05	0.000852219
561	ENSG00000117115	PADI2	PADI2	peptidyl arginine deiminase 2 [Source:HGNC Symbol;Acc:HGNC:18341]	ENSG00000117115	2517	0.504966	1.67079	-17.3736	28.0902	1.16e-07	1.22e-05
562	ENSG00000169715	MT1E	MT1E	metallothionein 1E [Source:HGNC Symbol;Acc:HGNC:7397]	ENSG00000169715	647	0.530139	1.66971	-17.544	24.7921	6.39e-07	4.41e-05
563	ENSG00000125148	MT2A	MT2A	metallothionein 2A [Source:HGNC Symbol;Acc:HGNC:7406]	ENSG00000125148	1299	0.590454	1.66723	-16.739	26.4566	2.7e-07	2.29e-05
564	ENSG00000169403	PTAFR	PTAFR	platelet activating factor receptor [Source:HGNC Symbol;Acc:HGNC:9582]	ENSG00000169403	3894	0.525681	1.66613	-21.957	19.2457	1.15e-05	0.000376203
565	ENSG00000168994	PXDC1	PXDC1	PX domain containing 1 [Source:HGNC Symbol;Acc:HGNC:21361]	ENSG00000168994	1123	0.54764	1.66575	-20.2022	32.3243	1.3e-08	2.37e-06
566	ENSG00000260923	LINC02193	LINC02193	long intergenic non-protein coding RNA 2193 [Source:HGNC Symbol;Acc:HGNC:53055]	ENSG00000260923	1643	0.514912	1.66527	-25.9894	7.81047	0.00519443	0.0343234
567	ENSG00000165959	CLMN	CLMN	calmin [Source:HGNC Symbol;Acc:HGNC:19972]	ENSG00000165959	11476	0.452858	1.66431	-18.6943	15.1889	9.73e-05	0.00188165
568	ENSG00000163874	ZC3H12A	ZC3H12A	zinc finger CCCH-type containing 12A [Source:HGNC Symbol;Acc:HGNC:26259]	ENSG00000163874	1643	0.604991	1.66214	-24.7914	11.5257	0.000686416	0.00788479
569	ENSG00000271204	None	None	None	ENSG00000271204	1998	0.391391	1.66089	-24.3516	12.8074	0.000345249	0.00471221
570	ENSG00000139800	ZIC5	ZIC5	Zic family member 5 [Source:HGNC Symbol;Acc:HGNC:20322]	ENSG00000139800	2856	0.364146	1.65972	-21.5967	27.7054	1.41e-07	1.44e-05
571	ENSG00000137507	LRRC32	LRRC32	leucine rich repeat containing 32 [Source:HGNC Symbol;Acc:HGNC:4161]	ENSG00000137507	3985	0.584442	1.65685	-20.7921	19.7802	8.69e-06	0.000305122
572	ENSG00000174600	CMKLR1	CMKLR1	chemerin chemokine-like receptor 1 [Source:HGNC Symbol;Acc:HGNC:2121]	ENSG00000174600	4916	0.500814	1.65317	-22.9632	11.5317	0.000684206	0.00786924
573	ENSG00000111181	SLC6A12	SLC6A12	solute carrier family 6 member 12 [Source:HGNC Symbol;Acc:HGNC:11045]	ENSG00000111181	1135	0.548018	1.65305	-20.0591	24.501	7.43e-07	4.91e-05
574	ENSG00000006831	ADIPOR2	ADIPOR2	adiponectin receptor 2 [Source:HGNC Symbol;Acc:HGNC:24041]	ENSG00000006831	2735	0.45521	1.65242	-17.4178	21.7785	3.06e-06	0.000141243
575	ENSG00000100292	HMOX1	HMOX1	heme oxygenase 1 [Source:HGNC Symbol;Acc:HGNC:5013]	ENSG00000100292	747	0.518072	1.65174	-21.1524	19.3006	1.12e-05	0.000369096
576	ENSG00000136869	TLR4	TLR4	toll like receptor 4 [Source:HGNC Symbol;Acc:HGNC:11850]	ENSG00000136869	12342	0.38762	1.65095	-19.4733	43.467	4.31e-11	2.88e-08
577	ENSG00000197520	FAM177B	FAM177B	family with sequence similarity 177 member B [Source:HGNC Symbol;Acc:HGNC:34395]	ENSG00000197520	885	0.40452	1.6508	-24.5345	11.4076	0.000731457	0.0082516
578	ENSG00000280353	None	None	None	ENSG00000280353	1614	0.480793	1.65049	-25.5213	8.81622	0.00298564	0.0229906
579	ENSG00000142606	MMEL1	MMEL1	membrane metalloendopeptidase like 1 [Source:HGNC Symbol;Acc:HGNC:14668]	ENSG00000142606	451	0.643016	1.65018	-24.8007	13.5286	0.000234959	0.00355754
580	ENSG00000205362	MT1A	MT1A	metallothionein 1A [Source:HGNC Symbol;Acc:HGNC:7393]	ENSG00000205362	229	0.458515	1.65003	-23.9748	7.49407	0.00619026	0.0389104
581	ENSG00000136167	LCP1	LCP1	lymphocyte cytosolic protein 1 [Source:HGNC Symbol;Acc:HGNC:6528]	ENSG00000136167	1804	0.449002	1.64975	-21.078	10.9984	0.000911889	0.00971495
582	ENSG00000174130	TLR6	TLR6	toll like receptor 6 [Source:HGNC Symbol;Acc:HGNC:16711]	ENSG00000174130	5825	0.429871	1.64829	-23.4215	11.9697	0.000540732	0.00656248
583	ENSG00000117228	GBP1	GBP1	guanylate binding protein 1 [Source:HGNC Symbol;Acc:HGNC:4182]	ENSG00000117228	1150	0.346087	1.64768	-22.0986	14.395	0.000148194	0.0025665
584	ENSG00000120729	MYOT	MYOT	myotilin [Source:HGNC Symbol;Acc:HGNC:12399]	ENSG00000120729	639	0.316119	1.64714	-22.054	19.1119	1.23e-05	0.000395963
585	ENSG00000102755	FLT1	FLT1	fms related tyrosine kinase 1 [Source:HGNC Symbol;Acc:HGNC:3763]	ENSG00000102755	4557	0.372614	1.64299	-18.5916	27.3289	1.72e-07	1.67e-05
586	ENSG00000112312	GMNN	GMNN	geminin, DNA replication inhibitor [Source:HGNC Symbol;Acc:HGNC:17493]	ENSG00000112312	871	0.299656	1.64228	-20.5373	25.9309	3.54e-07	2.87e-05
587	ENSG00000187554	TLR5	TLR5	toll like receptor 5 [Source:HGNC Symbol;Acc:HGNC:11851]	ENSG00000187554	3630	0.431956	1.64034	-22.7409	11.6791	0.000632046	0.0073828
588	ENSG00000137198	GMPR	GMPR	guanosine monophosphate reductase [Source:HGNC Symbol;Acc:HGNC:4376]	ENSG00000137198	677	0.506647	1.63715	-20.0938	21.7738	3.07e-06	0.000141386
589	ENSG00000157343	ARMC12	ARMC12	armadillo repeat containing 12 [Source:HGNC Symbol;Acc:HGNC:21099]	ENSG00000157343	542	0.51845	1.63521	-23.7274	12.1188	0.000499169	0.00617731
590	ENSG00000129474	AJUBA	AJUBA	ajuba LIM protein [Source:HGNC Symbol;Acc:HGNC:20250]	ENSG00000129474	2395	0.427975	1.63455	-23.861	13.3369	0.000260236	0.00383191
591	ENSG00000018408	WWTR1	WWTR1	WW domain containing transcription regulator 1 [Source:HGNC Symbol;Acc:HGNC:24042]	ENSG00000018408	3755	0.354461	1.63445	-20.0919	36.7062	1.37e-09	4.25e-07
592	ENSG00000133800	LYVE1	LYVE1	lymphatic vessel endothelial hyaluronan receptor 1 [Source:HGNC Symbol;Acc:HGNC:14687]	ENSG00000133800	2332	0.403945	1.63221	-21.8786	14.2651	0.00015878	0.00269199
593	ENSG00000158270	COLEC12	COLEC12	collectin subfamily member 12 [Source:HGNC Symbol;Acc:HGNC:16016]	ENSG00000158270	3325	0.443008	1.63221	-20.3959	28.0145	1.2e-07	1.27e-05
594	ENSG00000119535	CSF3R	CSF3R	colony stimulating factor 3 receptor [Source:HGNC Symbol;Acc:HGNC:2439]	ENSG00000119535	1436	0.531337	1.63191	-21.2818	16.0795	6.07e-05	0.00132769
595	ENSG00000267801	None	None	None	ENSG00000267801	3175	0.651969	1.63155	-24.6241	11.7086	0.000622104	0.00730467
596	ENSG00000123374	CDK2	CDK2	cyclin dependent kinase 2 [Source:HGNC Symbol;Acc:HGNC:1771]	ENSG00000123374	1741	0.454911	1.63149	-22.6606	12.9429	0.000321144	0.00447453
597	ENSG00000060138	YBX3	YBX3	Y-box binding protein 3 [Source:HGNC Symbol;Acc:HGNC:2428]	ENSG00000060138	3426	0.370111	1.63005	-20.0452	15.2639	9.35e-05	0.00182741
598	ENSG00000187951	None	None	None	ENSG00000187951	5136	0.454439	1.62861	-24.6303	9.27003	0.00232934	0.0192295
599	ENSG00000110876	SELPLG	SELPLG	selectin P ligand [Source:HGNC Symbol;Acc:HGNC:10722]	ENSG00000110876	2054	0.592502	1.62821	-20.8381	15.2496	9.42e-05	0.00183679
600	ENSG00000175287	PHYHD1	PHYHD1	phytanoyl-CoA dioxygenase domain containing 1 [Source:HGNC Symbol;Acc:HGNC:23396]	ENSG00000175287	774	0.554264	1.62613	-19.9919	37.4727	9.27e-10	3.24e-07
601	ENSG00000144843	ADPRH	ADPRH	ADP-ribosylarginine hydrolase [Source:HGNC Symbol;Acc:HGNC:269]	ENSG00000144843	2482	0.450846	1.62567	-23.3936	12.7123	0.000363261	0.0048901
602	ENSG00000154734	ADAMTS1	ADAMTS1	ADAM metallopeptidase with thrombospondin type 1 motif 1 [Source:HGNC Symbol;Acc:HGNC:217]	ENSG00000154734	2532	0.388231	1.62484	-19.661	18.768	1.48e-05	0.000454693
603	ENSG00000269825	None	None	None	ENSG00000269825	2848	0.417135	1.62387	-24.581	9.41498	0.0021522	0.0181514
604	ENSG00000086062	B4GALT1	B4GALT1	beta-1,4-galactosyltransferase 1 [Source:HGNC Symbol;Acc:HGNC:924]	ENSG00000086062	2950	0.470169	1.62356	-22.0153	17.5432	2.81e-05	0.000727799
605	ENSG00000006327	TNFRSF12A	TNFRSF12A	TNF receptor superfamily member 12A [Source:HGNC Symbol;Acc:HGNC:18152]	ENSG00000006327	1008	0.694444	1.62317	-23.858	12.1721	0.000485105	0.00604851
606	ENSG00000168497	CAVIN2	CAVIN2	caveolae associated protein 2 [Source:HGNC Symbol;Acc:HGNC:10690]	ENSG00000168497	2416	0.38245	1.62303	-21.0045	19.6505	9.3e-06	0.000319435
607	ENSG00000256597	LINC02393	LINC02393	long intergenic non-protein coding RNA 2393 [Source:HGNC Symbol;Acc:HGNC:53320]	ENSG00000256597	1811	0.411927	1.62247	-25.7372	9.52024	0.00203218	0.0174243
608	ENSG00000226499	None	None	None	ENSG00000226499	162	0.537037	1.62007	-24.6153	14.2907	0.000156633	0.00266672
609	ENSG00000280287	None	None	None	ENSG00000280287	4219	0.631429	1.61981	-22.4582	9.42005	0.00214625	0.0181153
610	ENSG00000265107	GJA5	GJA5	gap junction protein alpha 5 [Source:HGNC Symbol;Acc:HGNC:4279]	ENSG00000265107	3073	0.504068	1.6195	-24.1452	8.55071	0.00345388	0.0255449
611	ENSG00000160219	GAB3	GAB3	GRB2 associated binding protein 3 [Source:HGNC Symbol;Acc:HGNC:17515]	ENSG00000160219	3046	0.442876	1.61946	-23.1484	15.0049	0.000107233	0.00202077
612	ENSG00000187193	MT1X	MT1X	metallothionein 1X [Source:HGNC Symbol;Acc:HGNC:7405]	ENSG00000187193	1773	0.540327	1.61942	-18.1364	14.9137	0.000112542	0.00209075
613	ENSG00000179583	CIITA	CIITA	class II major histocompatibility complex transactivator [Source:HGNC Symbol;Acc:HGNC:7067]	ENSG00000179583	12511	0.501319	1.61932	-21.7696	15.9738	6.42e-05	0.00138009
614	ENSG00000140839	CLEC18B	CLEC18B	C-type lectin domain family 18 member B [Source:HGNC Symbol;Acc:HGNC:33849]	ENSG00000140839	774	0.587855	1.61774	-22.6844	10.2718	0.0013508	0.0129926
615	ENSG00000233221	None	None	None	ENSG00000233221	2139	0.580645	1.61681	-24.1786	14.5042	0.000139844	0.00245571
616	ENSG00000247774	PCED1B-AS1	PCED1B-AS1	PCED1B antisense RNA 1 [Source:HGNC Symbol;Acc:HGNC:44166]	ENSG00000247774	2342	0.439795	1.61647	-23.4122	8.84603	0.00293727	0.0227463
617	ENSG00000261371	PECAM1	PECAM1	platelet and endothelial cell adhesion molecule 1 [Source:HGNC Symbol;Acc:HGNC:8823]	ENSG00000261371	4431	0.498082	1.61637	-19.1429	18.4355	1.76e-05	0.000511508
618	ENSG00000272582	None	None	None	ENSG00000272582	814	0.482801	1.61463	-24.9636	9.23113	0.00237934	0.0195135
619	ENSG00000065911	MTHFD2	MTHFD2	methylenetetrahydrofolate dehydrogenase (NADP+ dependent) 2, methenyltetrahydrofolate cyclohydrolase [Source:HGNC Symbol;Acc:HGNC:7434]	ENSG00000065911	3487	0.392028	1.61407	-21.6389	17.4065	3.02e-05	0.000770985
620	ENSG00000261959	None	None	None	ENSG00000261959	1794	0.5301	1.61245	-24.896	8.50409	0.00354348	0.0260178
621	ENSG00000150782	IL18	IL18	interleukin 18 [Source:HGNC Symbol;Acc:HGNC:5986]	ENSG00000150782	1002	0.383234	1.6082	-22.781	9.07276	0.00259445	0.0207668
622	ENSG00000240288	GHRLOS	GHRLOS	ghrelin opposite strand/antisense RNA [Source:HGNC Symbol;Acc:HGNC:33885]	ENSG00000240288	1382	0.493488	1.60614	-23.934	10.4211	0.00124581	0.0122183
623	ENSG00000072864	NDE1	NDE1	nudE neurodevelopment protein 1 [Source:HGNC Symbol;Acc:HGNC:17619]	ENSG00000072864	2163	0.524272	1.60491	-20.0891	14.3117	0.000154898	0.00264615
624	ENSG00000183580	FBXL7	FBXL7	F-box and leucine rich repeat protein 7 [Source:HGNC Symbol;Acc:HGNC:13604]	ENSG00000183580	3346	0.490436	1.60088	-19.7094	36.106	1.87e-09	5.29e-07
625	ENSG00000085276	MECOM	MECOM	MDS1 and EVI1 complex locus [Source:HGNC Symbol;Acc:HGNC:3498]	ENSG00000085276	1545	0.363107	1.60075	-22.1517	19.2928	1.12e-05	0.000370099
626	ENSG00000177374	HIC1	HIC1	HIC ZBTB transcriptional repressor 1 [Source:HGNC Symbol;Acc:HGNC:4909]	ENSG00000177374	7023	0.634629	1.60054	-21.9947	17.2453	3.29e-05	0.000824044
627	ENSG00000163191	S100A11	S100A11	S100 calcium binding protein A11 [Source:HGNC Symbol;Acc:HGNC:10488]	ENSG00000163191	318	0.509434	1.59944	-21.6913	15.325	9.05e-05	0.00178017
628	ENSG00000169413	RNASE6	RNASE6	ribonuclease A family member k6 [Source:HGNC Symbol;Acc:HGNC:10048]	ENSG00000169413	773	0.438551	1.59917	-23.4376	9.73472	0.0018082	0.0159834
629	ENSG00000196616	ADH1B	ADH1B	alcohol dehydrogenase 1B (class I), beta polypeptide [Source:HGNC Symbol;Acc:HGNC:250]	ENSG00000196616	7410	0.363833	1.59878	-23.7258	11.3082	0.000771671	0.00857403
630	ENSG00000111783	RFX4	RFX4	regulatory factor X4 [Source:HGNC Symbol;Acc:HGNC:9985]	ENSG00000111783	1607	0.403858	1.59776	-19.6032	34.7417	3.76e-09	9.32e-07
631	ENSG00000109846	CRYAB	CRYAB	crystallin alpha B [Source:HGNC Symbol;Acc:HGNC:2389]	ENSG00000109846	1132	0.459364	1.59683	-15.3884	12.583	0.000389274	0.00514336
632	ENSG00000113721	PDGFRB	PDGFRB	platelet derived growth factor receptor beta [Source:HGNC Symbol;Acc:HGNC:8804]	ENSG00000113721	2110	0.556872	1.59629	-19.3231	42.4904	7.1e-11	4.29e-08
633	ENSG00000142583	SLC2A5	SLC2A5	solute carrier family 2 member 5 [Source:HGNC Symbol;Acc:HGNC:11010]	ENSG00000142583	2683	0.478941	1.59312	-20.4211	13.0725	0.000299657	0.00423902
634	ENSG00000131386	GALNT15	GALNT15	polypeptide N-acetylgalactosaminyltransferase 15 [Source:HGNC Symbol;Acc:HGNC:21531]	ENSG00000131386	2393	0.416214	1.59023	-18.9561	13.9492	0.000187816	0.00304781
635	ENSG00000121933	TMIGD3	TMIGD3	transmembrane and immunoglobulin domain containing 3 [Source:HGNC Symbol;Acc:HGNC:51375]	ENSG00000121933	526	0.492395	1.58877	-21.6296	12.5443	0.00039741	0.00522231
636	ENSG00000225877	PSG8-AS1	PSG8-AS1	PSG8 antisense RNA 1 [Source:HGNC Symbol;Acc:HGNC:52550]	ENSG00000225877	963	0.562825	1.58861	-22.4431	11.2394	0.000800789	0.00882514
637	ENSG00000220161	LINC02076	LINC02076	long intergenic non-protein coding RNA 2076 [Source:HGNC Symbol;Acc:HGNC:52924]	ENSG00000220161	1640	0.59878	1.58675	-25.2929	7.94432	0.00482384	0.0326011
638	ENSG00000010610	CD4	CD4	CD4 molecule [Source:HGNC Symbol;Acc:HGNC:1678]	ENSG00000010610	1510	0.539073	1.58596	-20.7836	25.6097	4.18e-07	3.23e-05
639	ENSG00000043355	ZIC2	ZIC2	Zic family member 2 [Source:HGNC Symbol;Acc:HGNC:12873]	ENSG00000043355	1451	0.476223	1.58502	-19.8629	35.0269	3.25e-09	8.45e-07
640	ENSG00000128274	A4GALT	A4GALT	alpha 1,4-galactosyltransferase (P blood group) [Source:HGNC Symbol;Acc:HGNC:18149]	ENSG00000128274	1886	0.634146	1.58365	-22.3203	16.4713	4.94e-05	0.00113077
641	ENSG00000197471	SPN	SPN	sialophorin [Source:HGNC Symbol;Acc:HGNC:11249]	ENSG00000197471	7182	0.519215	1.58314	-23.1362	11.4562	0.000712556	0.00810046
642	ENSG00000235423	None	None	None	ENSG00000235423	658	0.378419	1.58271	-23.6565	15.093	0.000102342	0.00195083
643	ENSG00000249306	LINC01411	LINC01411	long intergenic non-protein coding RNA 1411 [Source:HGNC Symbol;Acc:HGNC:50703]	ENSG00000249306	1616	0.465347	1.58147	-21.4024	19.5884	9.6e-06	0.000326745
644	ENSG00000175538	KCNE3	KCNE3	potassium voltage-gated channel subfamily E regulatory subunit 3 [Source:HGNC Symbol;Acc:HGNC:6243]	ENSG00000175538	2763	0.453855	1.57977	-23.596	13.3542	0.000257842	0.0038122
645	ENSG00000140853	NLRC5	NLRC5	NLR family CARD domain containing 5 [Source:HGNC Symbol;Acc:HGNC:29933]	ENSG00000140853	1651	0.600848	1.57959	-21.8613	15.4142	8.63e-05	0.00172747
646	ENSG00000111679	PTPN6	PTPN6	protein tyrosine phosphatase, non-receptor type 6 [Source:HGNC Symbol;Acc:HGNC:9658]	ENSG00000111679	2340	0.620085	1.57888	-22.218	13.1249	0.000291397	0.00414332
647	ENSG00000166819	PLIN1	PLIN1	perilipin 1 [Source:HGNC Symbol;Acc:HGNC:9076]	ENSG00000166819	1578	0.505703	1.57789	-22.0131	15.9401	6.54e-05	0.00139706
648	ENSG00000128016	ZFP36	ZFP36	ZFP36 ring finger protein [Source:HGNC Symbol;Acc:HGNC:12862]	ENSG00000128016	1670	0.571257	1.57785	-20.3884	10.5308	0.00117402	0.0117043
649	ENSG00000215223	CYP51A1P3	CYP51A1P3	cytochrome P450 family 51 subfamily A member 1 pseudogene 3 [Source:HGNC Symbol;Acc:HGNC:41991]	ENSG00000215223	722	0.441828	1.57684	-25.8863	8.58034	0.00339813	0.0252753
650	ENSG00000205929	C21orf62	C21orf62	chromosome 21 open reading frame 62 [Source:HGNC Symbol;Acc:HGNC:1305]	ENSG00000205929	922	0.486985	1.57497	-24.8197	10.5952	0.00113383	0.0114047
651	ENSG00000251073	NUDT19P5	NUDT19P5	nudix hydrolase 19 pseudogene 5 [Source:HGNC Symbol;Acc:HGNC:43589]	ENSG00000251073	569	0.449912	1.57476	-25.5601	7.60033	0.00583575	0.0373799
652	ENSG00000200170	None	None	None	ENSG00000200170	101	0.475248	1.57256	-24.2416	9.58034	0.00196672	0.0170069
653	ENSG00000125398	SOX9	SOX9	SRY-box 9 [Source:HGNC Symbol;Acc:HGNC:11204]	ENSG00000125398	2878	0.452397	1.57255	-17.9507	34.932	3.41e-09	8.8e-07
654	ENSG00000148482	SLC39A12	SLC39A12	solute carrier family 39 member 12 [Source:HGNC Symbol;Acc:HGNC:20860]	ENSG00000148482	588	0.292517	1.57206	-18.9932	30.956	2.64e-08	3.97e-06
655	ENSG00000279845	None	None	None	ENSG00000279845	466	0.287554	1.5716	-26.2975	8.86919	0.00290024	0.0225373
656	ENSG00000235078	None	None	None	ENSG00000235078	682	0.656891	1.57127	-25.4515	10.7523	0.00104148	0.0107088
657	ENSG00000170439	METTL7B	METTL7B	methyltransferase like 7B [Source:HGNC Symbol;Acc:HGNC:28276]	ENSG00000170439	799	0.519399	1.57065	-22.3409	18.2778	1.91e-05	0.000542611
658	ENSG00000153551	CMTM7	CMTM7	CKLF like MARVEL transmembrane domain containing 7 [Source:HGNC Symbol;Acc:HGNC:19178]	ENSG00000153551	1471	0.507818	1.56795	-23.7103	8.7223	0.00314341	0.0238947
659	ENSG00000225683	PACRG-AS3	PACRG-AS3	PACRG antisense RNA 3 [Source:HGNC Symbol;Acc:HGNC:52053]	ENSG00000225683	1565	0.414058	1.56747	-22.1522	10.9759	0.000923028	0.00979526
660	ENSG00000261051	None	None	None	ENSG00000261051	2095	0.345585	1.56737	-25.0544	7.8198	0.0051677	0.0341869
661	ENSG00000197943	PLCG2	PLCG2	phospholipase C gamma 2 [Source:HGNC Symbol;Acc:HGNC:9066]	ENSG00000197943	4738	0.41832	1.56648	-22.2629	14.5	0.000140156	0.00245982
662	ENSG00000154188	ANGPT1	ANGPT1	angiopoietin 1 [Source:HGNC Symbol;Acc:HGNC:484]	ENSG00000154188	2534	0.31689	1.56638	-22.1348	19.4865	1.01e-05	0.000341696
663	ENSG00000173926	2019-03-03	2019-03-03	membrane associated ring-CH-type finger 3 [Source:HGNC Symbol;Acc:HGNC:28728]	ENSG00000173926	3078	0.453541	1.56602	-22.0255	22.1839	2.48e-06	0.000119992
664	ENSG00000135269	TES	TES	testin LIM domain protein [Source:HGNC Symbol;Acc:HGNC:14620]	ENSG00000135269	1490	0.371812	1.56486	-23.7666	13.1613	0.000285794	0.00409265
665	ENSG00000184371	CSF1	CSF1	colony stimulating factor 1 [Source:HGNC Symbol;Acc:HGNC:2432]	ENSG00000184371	2141	0.578234	1.56334	-19.6772	16.051	6.17e-05	0.00133662
666	ENSG00000107736	CDH23	CDH23	cadherin related 23 [Source:HGNC Symbol;Acc:HGNC:13733]	ENSG00000107736	4856	0.569605	1.56242	-21.2329	22.7233	1.87e-06	9.87e-05
667	ENSG00000182118	FAM89A	FAM89A	family with sequence similarity 89 member A [Source:HGNC Symbol;Acc:HGNC:25057]	ENSG00000182118	1169	0.453379	1.56206	-21.3542	24.3165	8.17e-07	5.27e-05
668	ENSG00000162944	RFTN2	RFTN2	raftlin family member 2 [Source:HGNC Symbol;Acc:HGNC:26402]	ENSG00000162944	4057	0.364309	1.56035	-18.5679	26.7413	2.33e-07	2.09e-05
669	ENSG00000257315	ZBED6	ZBED6	zinc finger BED-type containing 6 [Source:HGNC Symbol;Acc:HGNC:33273]	ENSG00000257315	7303	0.397782	1.55949	-26.0045	9.5702	0.00197761	0.0170822
670	ENSG00000139832	RAB20	RAB20	RAB20, member RAS oncogene family [Source:HGNC Symbol;Acc:HGNC:18260]	ENSG00000139832	1132	0.538869	1.55891	-23.0219	14.2107	0.000163438	0.00274578
671	ENSG00000134817	APLNR	APLNR	apelin receptor [Source:HGNC Symbol;Acc:HGNC:339]	ENSG00000134817	3738	0.553505	1.55417	-18.7457	14.1393	0.000169761	0.00282483
672	ENSG00000087116	ADAMTS2	ADAMTS2	ADAM metallopeptidase with thrombospondin type 1 motif 2 [Source:HGNC Symbol;Acc:HGNC:218]	ENSG00000087116	3474	0.502879	1.55308	-20.6701	18.3682	1.82e-05	0.00052504
673	ENSG00000177045	SIX5	SIX5	SIX homeobox 5 [Source:HGNC Symbol;Acc:HGNC:10891]	ENSG00000177045	2371	0.663433	1.55237	-23.16	15.1967	9.69e-05	0.00187773
674	ENSG00000116478	HDAC1	HDAC1	histone deacetylase 1 [Source:HGNC Symbol;Acc:HGNC:4852]	ENSG00000116478	1207	0.475559	1.5523	-19.6669	33.773	6.19e-09	1.34e-06
675	ENSG00000229847	EMX2OS	EMX2OS	EMX2 opposite strand/antisense RNA [Source:HGNC Symbol;Acc:HGNC:18511]	ENSG00000229847	6617	0.49131	1.5518	-17.7686	29.7923	4.81e-08	6.3e-06
676	ENSG00000111907	TPD52L1	TPD52L1	TPD52 like 1 [Source:HGNC Symbol;Acc:HGNC:12006]	ENSG00000111907	3397	0.378275	1.55045	-18.1564	35.0796	3.16e-09	8.29e-07
677	ENSG00000155760	FZD7	FZD7	frizzled class receptor 7 [Source:HGNC Symbol;Acc:HGNC:4045]	ENSG00000155760	3859	0.527598	1.54909	-21.4512	35.3126	2.81e-09	7.54e-07
678	ENSG00000235568	NFAM1	NFAM1	NFAT activating protein with ITAM motif 1 [Source:HGNC Symbol;Acc:HGNC:29872]	ENSG00000235568	4811	0.59364	1.54841	-22.7906	12.925	0.000324214	0.00450133
679	ENSG00000251372	LINC00499	LINC00499	long intergenic non-protein coding RNA 499 [Source:HGNC Symbol;Acc:HGNC:43436]	ENSG00000251372	430	0.402326	1.54812	-23.0737	13.5894	0.000227461	0.00347922
680	ENSG00000171940	ZNF217	ZNF217	zinc finger protein 217 [Source:HGNC Symbol;Acc:HGNC:13009]	ENSG00000171940	2200	0.349545	1.54509	-21.9293	22.5509	2.05e-06	0.000105627
681	ENSG00000240409	MTATP8P1	MTATP8P1	MT-ATP8 pseudogene 1 [Source:HGNC Symbol;Acc:HGNC:44571]	ENSG00000240409	207	0.381643	1.54508	-24.8411	11.3544	0.000752698	0.00841379
682	ENSG00000101096	NFATC2	NFATC2	nuclear factor of activated T cells 2 [Source:HGNC Symbol;Acc:HGNC:7776]	ENSG00000101096	4495	0.429588	1.54469	-22.3461	14.1423	0.000169489	0.00282261
683	ENSG00000172935	MRGPRF	MRGPRF	MAS related GPR family member F [Source:HGNC Symbol;Acc:HGNC:24828]	ENSG00000172935	1867	0.621853	1.54461	-23.3637	13.2975	0.000265759	0.0038854
684	ENSG00000077942	FBLN1	FBLN1	fibulin 1 [Source:HGNC Symbol;Acc:HGNC:3600]	ENSG00000077942	829	0.46924	1.54249	-19.7825	38.4399	5.65e-10	2.19e-07
685	ENSG00000103241	FOXF1	FOXF1	forkhead box F1 [Source:HGNC Symbol;Acc:HGNC:3809]	ENSG00000103241	2494	0.432638	1.54152	-22.3581	14.8416	0.000116925	0.00214679
686	ENSG00000086730	LAT2	LAT2	linker for activation of T cells family member 2 [Source:HGNC Symbol;Acc:HGNC:12749]	ENSG00000086730	1566	0.545338	1.5403	-21.2619	16.072	6.1e-05	0.00133015
687	ENSG00000258662	None	None	None	ENSG00000258662	102	0.539216	1.53686	-25.5428	8.31259	0.00393712	0.028139
688	ENSG00000205358	MT1H	MT1H	metallothionein 1H [Source:HGNC Symbol;Acc:HGNC:7400]	ENSG00000205358	624	0.543269	1.53534	-22.5251	7.57504	0.00591819	0.037703
689	ENSG00000051523	CYBA	CYBA	cytochrome b-245 alpha chain [Source:HGNC Symbol;Acc:HGNC:2577]	ENSG00000051523	2434	0.609285	1.53532	-20.2643	20.0296	7.63e-06	0.000274238
690	ENSG00000276231	PIK3R6	PIK3R6	phosphoinositide-3-kinase regulatory subunit 6 [Source:HGNC Symbol;Acc:HGNC:27101]	ENSG00000276231	707	0.553041	1.5348	-24.422	9.65037	0.00189314	0.0165447
691	ENSG00000180340	FZD2	FZD2	frizzled class receptor 2 [Source:HGNC Symbol;Acc:HGNC:4040]	ENSG00000180340	2112	0.649148	1.53342	-23.8369	12.2559	0.000463782	0.00584995
692	ENSG00000162391	FAM151A	FAM151A	family with sequence similarity 151 member A [Source:HGNC Symbol;Acc:HGNC:25032]	ENSG00000162391	760	0.614474	1.53305	-24.0625	10.1391	0.0014516	0.0136857
693	ENSG00000100060	MFNG	MFNG	MFNG O-fucosylpeptide 3-beta-N-acetylglucosaminyltransferase [Source:HGNC Symbol;Acc:HGNC:7038]	ENSG00000100060	967	0.567735	1.53228	-22.8131	12.8973	0.00032906	0.00455349
694	ENSG00000185201	IFITM2	IFITM2	interferon induced transmembrane protein 2 [Source:HGNC Symbol;Acc:HGNC:5413]	ENSG00000185201	512	0.554688	1.53	-19.9237	19.2442	1.15e-05	0.000376203
695	ENSG00000020633	RUNX3	RUNX3	runt related transcription factor 3 [Source:HGNC Symbol;Acc:HGNC:10473]	ENSG00000020633	3156	0.563054	1.52866	-24.2469	8.68167	0.00321427	0.0242987
696	ENSG00000180229	HERC2P3	HERC2P3	hect domain and RLD 2 pseudogene 3 [Source:HGNC Symbol;Acc:HGNC:4871]	ENSG00000180229	3598	0.364925	1.52706	-18.9162	16.0007	6.33e-05	0.00136414
697	ENSG00000100365	NCF4	NCF4	neutrophil cytosolic factor 4 [Source:HGNC Symbol;Acc:HGNC:7662]	ENSG00000100365	442	0.599548	1.52614	-23.3894	11.9704	0.000540535	0.00656248
698	ENSG00000221869	CEBPD	CEBPD	CCAAT enhancer binding protein delta [Source:HGNC Symbol;Acc:HGNC:1835]	ENSG00000221869	2178	0.700184	1.52426	-19.1806	10.955	0.000933491	0.00987628
699	ENSG00000015285	WAS	WAS	Wiskott-Aldrich syndrome [Source:HGNC Symbol;Acc:HGNC:12731]	ENSG00000015285	407	0.700246	1.523	-22.2687	15.0906	0.000102472	0.00195212
700	ENSG00000110446	SLC15A3	SLC15A3	solute carrier family 15 member 3 [Source:HGNC Symbol;Acc:HGNC:18068]	ENSG00000110446	4357	0.513427	1.52223	-21.703	16.988	3.76e-05	0.000909554
701	ENSG00000085514	PILRA	PILRA	paired immunoglobin like type 2 receptor alpha [Source:HGNC Symbol;Acc:HGNC:20396]	ENSG00000085514	699	0.563662	1.52197	-22.0809	8.45687	0.00363667	0.0265594
702	ENSG00000204252	HLA-DOA	HLA-DOA	major histocompatibility complex, class II, DO alpha [Source:HGNC Symbol;Acc:HGNC:4936]	ENSG00000204252	2664	0.489865	1.52171	-22.867	9.50872	0.00204498	0.0175054
703	ENSG00000166289	PLEKHF1	PLEKHF1	pleckstrin homology and FYVE domain containing 1 [Source:HGNC Symbol;Acc:HGNC:20764]	ENSG00000166289	1634	0.641371	1.5216	-21.7583	14.8605	0.000115762	0.00213041
704	ENSG00000279123	None	None	None	ENSG00000279123	713	0.387097	1.52068	-25.1198	10.0779	0.0015006	0.0140017
705	ENSG00000107738	VSIR	VSIR	V-set immunoregulatory receptor [Source:HGNC Symbol;Acc:HGNC:30085]	ENSG00000107738	3732	0.578242	1.52058	-18.6181	19.6648	9.23e-06	0.0003179
706	ENSG00000168961	LGALS9	LGALS9	galectin 9 [Source:HGNC Symbol;Acc:HGNC:6570]	ENSG00000168961	1847	0.582025	1.51965	-21.4454	16.1642	5.81e-05	0.00128749
707	ENSG00000010327	STAB1	STAB1	stabilin 1 [Source:HGNC Symbol;Acc:HGNC:18628]	ENSG00000010327	1121	0.634255	1.51777	-19.9891	10.1487	0.00144405	0.013635
708	ENSG00000129250	KIF1C	KIF1C	kinesin family member 1C [Source:HGNC Symbol;Acc:HGNC:6317]	ENSG00000129250	4934	0.513782	1.51721	-15.8964	19.4405	1.04e-05	0.00034667
709	ENSG00000112936	C7	C7	complement C7 [Source:HGNC Symbol;Acc:HGNC:1346]	ENSG00000112936	1548	0.44186	1.5132	-24.1328	10.4916	0.00119922	0.0118662
710	ENSG00000253305	PCDHGB6	PCDHGB6	protocadherin gamma subfamily B, 6 [Source:HGNC Symbol;Acc:HGNC:8713]	ENSG00000253305	4601	0.468594	1.50907	-22.4158	19.6373	9.36e-06	0.000320923
711	ENSG00000164867	NOS3	NOS3	nitric oxide synthase 3 [Source:HGNC Symbol;Acc:HGNC:7876]	ENSG00000164867	785	0.487898	1.50889	-21.8439	14.6455	0.000129742	0.00232111
712	ENSG00000251493	FOXD1	FOXD1	forkhead box D1 [Source:HGNC Symbol;Acc:HGNC:3802]	ENSG00000251493	2272	0.660211	1.50566	-24.208	8.15084	0.00430413	0.0298742
713	ENSG00000176387	HSD11B2	HSD11B2	hydroxysteroid 11-beta dehydrogenase 2 [Source:HGNC Symbol;Acc:HGNC:5209]	ENSG00000176387	966	0.581781	1.50459	-22.7208	8.40358	0.00374482	0.0271348
714	ENSG00000213445	SIPA1	SIPA1	signal-induced proliferation-associated 1 [Source:HGNC Symbol;Acc:HGNC:10885]	ENSG00000213445	800	0.67625	1.50392	-19.9493	30.3142	3.67e-08	5.09e-06
715	ENSG00000104213	PDGFRL	PDGFRL	platelet derived growth factor receptor like [Source:HGNC Symbol;Acc:HGNC:8805]	ENSG00000104213	521	0.408829	1.50368	-23.2444	13.7357	0.000210414	0.00328888
716	ENSG00000164849	GPR146	GPR146	G protein-coupled receptor 146 [Source:HGNC Symbol;Acc:HGNC:21718]	ENSG00000164849	1770	0.589831	1.50324	-22.7962	17.979	2.23e-05	0.000606267
717	ENSG00000146648	EGFR	EGFR	epidermal growth factor receptor [Source:HGNC Symbol;Acc:HGNC:3236]	ENSG00000146648	6373	0.434175	1.5032	-18.971	38.8273	4.63e-10	1.89e-07
718	ENSG00000182698	RESP18	RESP18	regulated endocrine specific protein 18 [Source:HGNC Symbol;Acc:HGNC:33762]	ENSG00000182698	408	0.504902	1.50189	-24.3061	9.98637	0.00157703	0.0145156
719	ENSG00000143772	ITPKB	ITPKB	inositol-trisphosphate 3-kinase B [Source:HGNC Symbol;Acc:HGNC:6179]	ENSG00000143772	3197	0.533625	1.50153	-16.3365	23.2387	1.43e-06	8.1e-05
720	ENSG00000177674	AGTRAP	AGTRAP	angiotensin II receptor associated protein [Source:HGNC Symbol;Acc:HGNC:13539]	ENSG00000177674	872	0.512615	1.49663	-20.9953	18.0817	2.12e-05	0.000584547
721	ENSG00000226533	BTBD9-AS1	BTBD9-AS1	BTBD9 antisense RNA 1 [Source:HGNC Symbol;Acc:HGNC:40959]	ENSG00000226533	465	0.408602	1.49541	-24.6276	11.8327	0.000582008	0.00693489
722	ENSG00000183476	SH2D7	SH2D7	SH2 domain containing 7 [Source:HGNC Symbol;Acc:HGNC:34549]	ENSG00000183476	1445	0.543945	1.49513	-23.3091	17.9942	2.22e-05	0.000603525
723	ENSG00000115468	EFHD1	EFHD1	EF-hand domain family member D1 [Source:HGNC Symbol;Acc:HGNC:29556]	ENSG00000115468	1197	0.489557	1.49349	-16.9767	12.3116	0.000450147	0.00573061
724	ENSG00000108823	SGCA	SGCA	sarcoglycan alpha [Source:HGNC Symbol;Acc:HGNC:10805]	ENSG00000108823	888	0.531532	1.49262	-24.7442	7.99642	0.00468699	0.0318785
725	ENSG00000261716	None	None	None	ENSG00000261716	4527	0.381489	1.49218	-20.4561	11.524	0.00068705	0.00788479
726	ENSG00000176046	NUPR1	NUPR1	nuclear protein 1, transcriptional regulator [Source:HGNC Symbol;Acc:HGNC:29990]	ENSG00000176046	4962	0.491536	1.49049	-18.8656	24.8562	6.18e-07	4.3e-05
727	ENSG00000089041	P2RX7	P2RX7	purinergic receptor P2X 7 [Source:HGNC Symbol;Acc:HGNC:8537]	ENSG00000089041	3728	0.466738	1.48966	-18.1601	11.1579	0.000836757	0.0091294
728	ENSG00000072952	MRVI1	MRVI1	murine retrovirus integration site 1 homolog [Source:HGNC Symbol;Acc:HGNC:7237]	ENSG00000072952	3485	0.465997	1.48852	-17.8779	22.588	2.01e-06	0.000104295
729	ENSG00000114698	PLSCR4	PLSCR4	phospholipid scramblase 4 [Source:HGNC Symbol;Acc:HGNC:16497]	ENSG00000114698	2117	0.312234	1.48671	-19.087	28.8877	7.67e-08	8.93e-06
730	ENSG00000172201	ID4	ID4	inhibitor of DNA binding 4, HLH protein [Source:HGNC Symbol;Acc:HGNC:5363]	ENSG00000172201	1475	0.328814	1.48503	-17.783	24.9922	5.76e-07	4.06e-05
731	ENSG00000225140	None	None	None	ENSG00000225140	1397	0.460988	1.48207	-20.643	9.31903	0.00226786	0.0188486
732	ENSG00000095585	BLNK	BLNK	B cell linker [Source:HGNC Symbol;Acc:HGNC:14211]	ENSG00000095585	886	0.427765	1.48086	-22.8769	12.751	0.000355813	0.00481859
733	ENSG00000239389	PCDHA13	PCDHA13	protocadherin alpha 13 [Source:HGNC Symbol;Acc:HGNC:8667]	ENSG00000239389	2718	0.392568	1.47989	-25.0671	7.57664	0.00591295	0.0376925
734	ENSG00000081479	LRP2	LRP2	LDL receptor related protein 2 [Source:HGNC Symbol;Acc:HGNC:6694]	ENSG00000081479	1722	0.366434	1.47895	-19.2325	8.86555	0.00290603	0.0225766
735	ENSG00000133574	GIMAP4	GIMAP4	GTPase, IMAP family member 4 [Source:HGNC Symbol;Acc:HGNC:21872]	ENSG00000133574	1827	0.418172	1.47845	-21.1341	17.0159	3.71e-05	0.000899748
736	ENSG00000281404	LINC01176	LINC01176	long intergenic non-protein coding RNA 1176 [Source:HGNC Symbol;Acc:HGNC:49548]	ENSG00000281404	454	0.469163	1.47723	-24.2387	8.61731	0.00332984	0.0249029
737	ENSG00000100242	SUN2	SUN2	Sad1 and UNC84 domain containing 2 [Source:HGNC Symbol;Acc:HGNC:14210]	ENSG00000100242	1656	0.592995	1.47325	-16.5168	18.0012	2.21e-05	0.000602883
738	ENSG00000095303	PTGS1	PTGS1	prostaglandin-endoperoxide synthase 1 [Source:HGNC Symbol;Acc:HGNC:9604]	ENSG00000095303	3515	0.4734	1.47074	-22.3538	14.0763	0.000175538	0.00289339
739	ENSG00000188559	RALGAPA2	RALGAPA2	Ral GTPase activating protein catalytic alpha subunit 2 [Source:HGNC Symbol;Acc:HGNC:16207]	ENSG00000188559	3702	0.491626	1.4677	-20.0851	29.5603	5.42e-08	6.86e-06
740	ENSG00000240687	None	None	None	ENSG00000240687	588	0.547619	1.46705	-24.7731	7.64532	0.00569199	0.0366632
741	ENSG00000183055	FAM133CP	FAM133CP	family with sequence similarity 133 member C, pseudogene [Source:HGNC Symbol;Acc:HGNC:44190]	ENSG00000183055	704	0.366477	1.46595	-24.5454	12.45	0.000418003	0.00544019
742	ENSG00000277013	None	None	None	ENSG00000277013	2040	0.568627	1.4659	-24.7806	9.17448	0.00245414	0.0199537
743	ENSG00000132357	CARD6	CARD6	caspase recruitment domain family member 6 [Source:HGNC Symbol;Acc:HGNC:16394]	ENSG00000132357	3181	0.456146	1.46416	-23.5025	10.9861	0.000917983	0.00977471
744	ENSG00000168309	FAM107A	FAM107A	family with sequence similarity 107 member A [Source:HGNC Symbol;Acc:HGNC:30827]	ENSG00000168309	3248	0.528941	1.46403	-13.9484	32.2252	1.37e-08	2.42e-06
745	ENSG00000135111	TBX3	TBX3	T-box 3 [Source:HGNC Symbol;Acc:HGNC:11602]	ENSG00000135111	2049	0.461201	1.46247	-22.3198	10.7168	0.00106165	0.0108466
746	ENSG00000169896	ITGAM	ITGAM	integrin subunit alpha M [Source:HGNC Symbol;Acc:HGNC:6149]	ENSG00000169896	1257	0.490851	1.46142	-21.6705	12.362	0.000438159	0.0056192
747	ENSG00000163909	HEYL	HEYL	hes related family bHLH transcription factor with YRPW motif-like [Source:HGNC Symbol;Acc:HGNC:4882]	ENSG00000163909	3028	0.570674	1.46034	-22.3718	22.6907	1.9e-06	9.99e-05
748	ENSG00000278000	None	None	None	ENSG00000278000	662	0.484894	1.45897	-23.3653	9.88783	0.00166375	0.0150668
749	ENSG00000148175	STOM	STOM	stomatin [Source:HGNC Symbol;Acc:HGNC:3383]	ENSG00000148175	2421	0.403139	1.45891	-17.7794	30.0771	4.15e-08	5.65e-06
750	ENSG00000140678	ITGAX	ITGAX	integrin subunit alpha X [Source:HGNC Symbol;Acc:HGNC:6152]	ENSG00000140678	1425	0.56	1.45879	-21.2268	23.0191	1.6e-06	8.86e-05
751	ENSG00000272861	None	None	None	ENSG00000272861	391	0.386189	1.45843	-24.918	10.089	0.00149156	0.0139536
752	ENSG00000177409	SAMD9L	SAMD9L	sterile alpha motif domain containing 9 like [Source:HGNC Symbol;Acc:HGNC:1349]	ENSG00000177409	5937	0.375442	1.45763	-21.8397	14.333	0.000153152	0.00262632
753	ENSG00000079335	CDC14A	CDC14A	cell division cycle 14A [Source:HGNC Symbol;Acc:HGNC:1718]	ENSG00000079335	2028	0.311144	1.45691	-21.8194	22.3796	2.24e-06	0.000112704
754	ENSG00000106066	CPVL	CPVL	carboxypeptidase, vitellogenic like [Source:HGNC Symbol;Acc:HGNC:14399]	ENSG00000106066	652	0.305215	1.45491	-22.1507	10.5162	0.0011833	0.0117555
755	ENSG00000124762	CDKN1A	CDKN1A	cyclin dependent kinase inhibitor 1A [Source:HGNC Symbol;Acc:HGNC:1784]	ENSG00000124762	1589	0.543738	1.45366	-20.0357	16.6961	4.39e-05	0.00103065
756	ENSG00000248863	None	None	None	ENSG00000248863	997	0.402207	1.45272	-24.4696	10.4635	0.00121753	0.0120159
757	ENSG00000121316	PLBD1	PLBD1	phospholipase B domain containing 1 [Source:HGNC Symbol;Acc:HGNC:26215]	ENSG00000121316	768	0.632812	1.45224	-24.0953	9.59789	0.00194801	0.0168822
758	ENSG00000179855	GIPC3	GIPC3	GIPC PDZ domain containing family member 3 [Source:HGNC Symbol;Acc:HGNC:18183]	ENSG00000179855	3503	0.576078	1.44948	-23.9046	13.5922	0.000227125	0.00347622
759	ENSG00000175556	LONRF3	LONRF3	LON peptidase N-terminal domain and ring finger 3 [Source:HGNC Symbol;Acc:HGNC:21152]	ENSG00000175556	984	0.680894	1.44539	-23.0295	18.2637	1.92e-05	0.000546132
760	ENSG00000132256	TRIM5	TRIM5	tripartite motif containing 5 [Source:HGNC Symbol;Acc:HGNC:16276]	ENSG00000132256	2126	0.386171	1.44475	-22.8648	11.6057	0.000657484	0.00760924
761	ENSG00000172716	SLFN11	SLFN11	schlafen family member 11 [Source:HGNC Symbol;Acc:HGNC:26633]	ENSG00000172716	2835	0.408113	1.44387	-22.2194	17.3003	3.19e-05	0.000803782
762	ENSG00000173156	RHOD	RHOD	ras homolog family member D [Source:HGNC Symbol;Acc:HGNC:670]	ENSG00000173156	579	0.663212	1.44316	-23.8253	13.5163	0.000236502	0.00357058
763	ENSG00000174680	GRIK1-AS1	GRIK1-AS1	GRIK1 antisense RNA 1 [Source:HGNC Symbol;Acc:HGNC:16458]	ENSG00000174680	425	0.421176	1.442	-24.3448	12.9042	0.000327853	0.00454583
764	ENSG00000143036	SLC44A3	SLC44A3	solute carrier family 44 member 3 [Source:HGNC Symbol;Acc:HGNC:28689]	ENSG00000143036	429	0.337995	1.44113	-21.467	11.8225	0.000585178	0.00697003
765	ENSG00000128917	DLL4	DLL4	delta like canonical Notch ligand 4 [Source:HGNC Symbol;Acc:HGNC:2910]	ENSG00000128917	1920	0.590625	1.43707	-21.6444	13.8172	0.000201482	0.00319697
766	ENSG00000129667	RHBDF2	RHBDF2	rhomboid 5 homolog 2 [Source:HGNC Symbol;Acc:HGNC:20788]	ENSG00000129667	1280	0.617188	1.43635	-20.6718	9.37009	0.00220555	0.0184589
767	ENSG00000133048	CHI3L1	CHI3L1	chitinase 3 like 1 [Source:HGNC Symbol;Acc:HGNC:1932]	ENSG00000133048	1722	0.559814	1.43541	-18.963	12.9687	0.000316743	0.00442497
768	ENSG00000038427	VCAN	VCAN	versican [Source:HGNC Symbol;Acc:HGNC:2464]	ENSG00000038427	6655	0.410819	1.433	-18.5156	23.4553	1.28e-06	7.39e-05
769	ENSG00000100368	CSF2RB	CSF2RB	colony stimulating factor 2 receptor beta common subunit [Source:HGNC Symbol;Acc:HGNC:2436]	ENSG00000100368	3073	0.511552	1.43025	-24.0218	8.2364	0.00410585	0.0289046
770	ENSG00000232884	None	None	None	ENSG00000232884	1614	0.355019	1.42959	-25.0643	10.4836	0.00120442	0.0119052
771	ENSG00000268001	CARD8-AS1	CARD8-AS1	CARD8 antisense RNA 1 [Source:HGNC Symbol;Acc:HGNC:51408]	ENSG00000268001	1849	0.374797	1.42905	-24.7723	8.64908	0.00327226	0.0246069
772	ENSG00000153162	BMP6	BMP6	bone morphogenetic protein 6 [Source:HGNC Symbol;Acc:HGNC:1073]	ENSG00000153162	1229	0.425549	1.42577	-22.8149	12.1151	0.000500146	0.00618697
773	ENSG00000130164	LDLR	LDLR	low density lipoprotein receptor [Source:HGNC Symbol;Acc:HGNC:6547]	ENSG00000130164	2536	0.504732	1.42534	-19.8776	26.2058	3.07e-07	2.55e-05
774	ENSG00000179604	CDC42EP4	CDC42EP4	CDC42 effector protein 4 [Source:HGNC Symbol;Acc:HGNC:17147]	ENSG00000179604	2989	0.57812	1.42521	-17.9286	35.7029	2.3e-09	6.34e-07
775	ENSG00000166682	TMPRSS5	TMPRSS5	transmembrane serine protease 5 [Source:HGNC Symbol;Acc:HGNC:14908]	ENSG00000166682	729	0.567901	1.42402	-20.0751	13.6361	0.000221876	0.00342546
776	ENSG00000147872	PLIN2	PLIN2	perilipin 2 [Source:HGNC Symbol;Acc:HGNC:248]	ENSG00000147872	1535	0.455375	1.42355	-20.8048	13.1151	0.000292922	0.00415967
777	ENSG00000223865	HLA-DPB1	HLA-DPB1	major histocompatibility complex, class II, DP beta 1 [Source:HGNC Symbol;Acc:HGNC:4940]	ENSG00000223865	847	0.608028	1.42339	-20.3548	15.3612	8.88e-05	0.00175853
778	ENSG00000148826	NKX6-2	NKX6-2	NK6 homeobox 2 [Source:HGNC Symbol;Acc:HGNC:19321]	ENSG00000148826	1992	0.598394	1.42288	-17.6441	8.9213	0.00281864	0.0221253
779	ENSG00000164292	RHOBTB3	RHOBTB3	Rho related BTB domain containing 3 [Source:HGNC Symbol;Acc:HGNC:18757]	ENSG00000164292	3329	0.364073	1.42276	-17.1406	30.0703	4.17e-08	5.65e-06
780	ENSG00000105877	DNAH11	DNAH11	dynein axonemal heavy chain 11 [Source:HGNC Symbol;Acc:HGNC:2942]	ENSG00000105877	833	0.454982	1.42173	-24.0071	9.22591	0.00238614	0.0195424
781	ENSG00000166689	PLEKHA7	PLEKHA7	pleckstrin homology domain containing A7 [Source:HGNC Symbol;Acc:HGNC:27049]	ENSG00000166689	3432	0.530012	1.41935	-20.7385	23.8743	1.03e-06	6.25e-05
782	ENSG00000141506	PIK3R5	PIK3R5	phosphoinositide-3-kinase regulatory subunit 5 [Source:HGNC Symbol;Acc:HGNC:30035]	ENSG00000141506	2107	0.517798	1.41278	-23.0279	8.84764	0.00293467	0.0227332
783	ENSG00000244509	APOBEC3C	APOBEC3C	apolipoprotein B mRNA editing enzyme catalytic subunit 3C [Source:HGNC Symbol;Acc:HGNC:17353]	ENSG00000244509	2084	0.488484	1.41206	-22.7843	10.7812	0.00102535	0.0105879
784	ENSG00000198959	TGM2	TGM2	transglutaminase 2 [Source:HGNC Symbol;Acc:HGNC:11778]	ENSG00000198959	2983	0.506202	1.41184	-19.3074	12.0242	0.000525128	0.00640811
785	ENSG00000173698	ADGRG2	ADGRG2	adhesion G protein-coupled receptor G2 [Source:HGNC Symbol;Acc:HGNC:4516]	ENSG00000173698	5405	0.376688	1.41166	-24.7861	12.0882	0.000507427	0.00625734
786	ENSG00000279289	None	None	None	ENSG00000279289	3978	0.378079	1.41162	-24.5404	8.95301	0.00277012	0.0218942
787	ENSG00000172296	SPTLC3	SPTLC3	serine palmitoyltransferase long chain base subunit 3 [Source:HGNC Symbol;Acc:HGNC:16253]	ENSG00000172296	4350	0.378851	1.41062	-24.0726	11.8758	0.00056868	0.00682785
788	ENSG00000210100	MT-TI	MT-TI	mitochondrially encoded tRNA isoleucine [Source:HGNC Symbol;Acc:HGNC:7488]	ENSG00000210100	69	0.289855	1.40807	-22.1262	17.4546	2.94e-05	0.000756271
789	ENSG00000164251	F2RL1	F2RL1	F2R like trypsin receptor 1 [Source:HGNC Symbol;Acc:HGNC:3538]	ENSG00000164251	2626	0.418507	1.40568	-24.0606	12.7214	0.000361488	0.00487458
790	ENSG00000145779	TNFAIP8	TNFAIP8	TNF alpha induced protein 8 [Source:HGNC Symbol;Acc:HGNC:17260]	ENSG00000145779	6873	0.392696	1.40475	-24.1554	7.60027	0.00583596	0.0373799
791	ENSG00000282100	HSP90AB4P	HSP90AB4P	heat shock protein 90 alpha family class B member 4, pseudogene [Source:HGNC Symbol;Acc:HGNC:32538]	ENSG00000282100	1046	0.441683	1.40342	-24.8027	8.80016	0.00301204	0.0231485
792	ENSG00000231170	None	None	None	ENSG00000231170	669	0.472347	1.40287	-25.1588	8.66891	0.00323684	0.02444
793	ENSG00000229320	KRT8P12	KRT8P12	keratin 8 pseudogene 12 [Source:HGNC Symbol;Acc:HGNC:28057]	ENSG00000229320	1706	0.539273	1.40262	-22.1745	22.7366	1.86e-06	9.86e-05
794	ENSG00000180198	RCC1	RCC1	regulator of chromosome condensation 1 [Source:HGNC Symbol;Acc:HGNC:1913]	ENSG00000180198	1469	0.473792	1.40109	-21.472	18.3705	1.82e-05	0.00052504
795	ENSG00000153208	MERTK	MERTK	MER proto-oncogene, tyrosine kinase [Source:HGNC Symbol;Acc:HGNC:7027]	ENSG00000153208	1211	0.41123	1.40063	-19.394	25.7842	3.82e-07	3.03e-05
796	ENSG00000110719	TCIRG1	TCIRG1	T cell immune regulator 1, ATPase H+ transporting V0 subunit a3 [Source:HGNC Symbol;Acc:HGNC:11647]	ENSG00000110719	708	0.690678	1.3987	-21.2086	10.7279	0.00105533	0.0108123
797	ENSG00000173991	TCAP	TCAP	titin-cap [Source:HGNC Symbol;Acc:HGNC:11610]	ENSG00000173991	1283	0.60795	1.39645	-21.3892	12.5139	0.000403933	0.00529255
798	ENSG00000112343	TRIM38	TRIM38	tripartite motif containing 38 [Source:HGNC Symbol;Acc:HGNC:10059]	ENSG00000112343	8063	0.392906	1.39308	-22.4039	8.9182	0.00282343	0.0221484
799	ENSG00000091409	ITGA6	ITGA6	integrin subunit alpha 6 [Source:HGNC Symbol;Acc:HGNC:6142]	ENSG00000091409	2192	0.365876	1.39268	-19.3187	34.223	4.91e-09	1.15e-06
800	ENSG00000136826	KLF4	KLF4	Kruppel like factor 4 [Source:HGNC Symbol;Acc:HGNC:6348]	ENSG00000136826	1420	0.673944	1.39188	-21.9946	13.0755	0.000299188	0.0042343
801	ENSG00000005844	ITGAL	ITGAL	integrin subunit alpha L [Source:HGNC Symbol;Acc:HGNC:6148]	ENSG00000005844	1694	0.549587	1.39154	-23.387	7.95073	0.00480679	0.0325209
802	ENSG00000128242	GAL3ST1	GAL3ST1	galactose-3-O-sulfotransferase 1 [Source:HGNC Symbol;Acc:HGNC:24240]	ENSG00000128242	1462	0.636799	1.39088	-20.7298	13.9823	0.000184535	0.00300544
803	ENSG00000180525	PRR26	PRR26	proline rich 26 [Source:HGNC Symbol;Acc:HGNC:30724]	ENSG00000180525	6791	0.465322	1.39084	-22.9583	9.38417	0.00218867	0.0183684
804	ENSG00000031081	ARHGAP31	ARHGAP31	Rho GTPase activating protein 31 [Source:HGNC Symbol;Acc:HGNC:29216]	ENSG00000031081	6859	0.47106	1.38945	-19.5903	28.3063	1.04e-07	1.13e-05
805	ENSG00000224310	LINC01567	LINC01567	long intergenic non-protein coding RNA 1567 [Source:HGNC Symbol;Acc:HGNC:51367]	ENSG00000224310	2583	0.467286	1.38934	-23.7202	8.03082	0.0045988	0.031402
806	ENSG00000002933	TMEM176A	TMEM176A	transmembrane protein 176A [Source:HGNC Symbol;Acc:HGNC:24930]	ENSG00000002933	2299	0.543715	1.38887	-20.4867	19.8966	8.17e-06	0.000291334
807	ENSG00000148204	CRB2	CRB2	crumbs 2, cell polarity complex component [Source:HGNC Symbol;Acc:HGNC:18688]	ENSG00000148204	1916	0.60595	1.38844	-18.9869	30.8605	2.77e-08	4.11e-06
808	ENSG00000197142	ACSL5	ACSL5	acyl-CoA synthetase long chain family member 5 [Source:HGNC Symbol;Acc:HGNC:16526]	ENSG00000197142	1163	0.380911	1.38689	-21.2172	10.9417	0.000940252	0.00992776
809	ENSG00000096696	DSP	DSP	desmoplakin [Source:HGNC Symbol;Acc:HGNC:3052]	ENSG00000096696	4076	0.45314	1.38657	-22.824	14.9517	0.000110296	0.0020612
810	ENSG00000123609	NMI	NMI	N-myc and STAT interactor [Source:HGNC Symbol;Acc:HGNC:7854]	ENSG00000123609	1736	0.40265	1.38589	-22.8237	13.5189	0.000236169	0.00356728
811	ENSG00000007372	PAX6	PAX6	paired box 6 [Source:HGNC Symbol;Acc:HGNC:8620]	ENSG00000007372	5939	0.52955	1.3852	-19.4035	32.9667	9.38e-09	1.87e-06
812	ENSG00000187690	CXorf67	CXorf67	chromosome X open reading frame 67 [Source:HGNC Symbol;Acc:HGNC:33738]	ENSG00000187690	1929	0.608605	1.38479	-25.3049	7.52599	0.0060815	0.038455
813	ENSG00000257261	None	None	None	ENSG00000257261	1343	0.376768	1.38273	-24.6574	8.2884	0.00398992	0.0283658
814	ENSG00000281880	PAUPAR	PAUPAR	PAX6 upstream antisense RNA [Source:HGNC Symbol;Acc:HGNC:49670]	ENSG00000281880	2989	0.448645	1.3812	-25.3742	7.93057	0.00486066	0.0327686
815	ENSG00000188681	TEKT4P2	TEKT4P2	tektin 4 pseudogene 2 [Source:HGNC Symbol;Acc:HGNC:40046]	ENSG00000188681	1239	0.59322	1.37955	-23.3444	9.60747	0.00193787	0.0168067
816	ENSG00000245468	LINC02447	LINC02447	long intergenic non-protein coding RNA 2447 [Source:HGNC Symbol;Acc:HGNC:53379]	ENSG00000245468	2146	0.569431	1.37838	-24.0482	13.4228	0.000248579	0.00370683
817	ENSG00000257815	None	None	None	ENSG00000257815	588	0.39966	1.37816	-22.9165	13.4595	0.000243765	0.00365916
818	ENSG00000143545	RAB13	RAB13	RAB13, member RAS oncogene family [Source:HGNC Symbol;Acc:HGNC:9762]	ENSG00000143545	1965	0.495165	1.37782	-19.417	34.3841	4.52e-09	1.07e-06
819	ENSG00000224415	None	None	None	ENSG00000224415	591	0.510998	1.37762	-23.9028	14.0208	0.000180803	0.00295773
820	ENSG00000099998	GGT5	GGT5	gamma-glutamyltransferase 5 [Source:HGNC Symbol;Acc:HGNC:4260]	ENSG00000099998	4054	0.538727	1.37716	-21.5453	13.5205	0.000235969	0.00356597
821	ENSG00000248429	FAM198B-AS1	FAM198B-AS1	FAM198B antisense RNA 1 [Source:HGNC Symbol;Acc:HGNC:53132]	ENSG00000248429	1826	0.411829	1.37573	-23.2341	13.2104	0.000278393	0.00400491
822	ENSG00000030419	IKZF2	IKZF2	IKAROS family zinc finger 2 [Source:HGNC Symbol;Acc:HGNC:13177]	ENSG00000030419	8394	0.341196	1.37527	-21.5029	17.0794	3.58e-05	0.000876247
823	ENSG00000163638	ADAMTS9	ADAMTS9	ADAM metallopeptidase with thrombospondin type 1 motif 9 [Source:HGNC Symbol;Acc:HGNC:13202]	ENSG00000163638	1468	0.36921	1.3737	-21.0752	10.9824	0.000919837	0.00978582
824	ENSG00000261662	None	None	None	ENSG00000261662	1359	0.422369	1.37248	-24.7693	11.7405	0.000611537	0.00720918
825	ENSG00000072840	EVC	EVC	EvC ciliary complex subunit 1 [Source:HGNC Symbol;Acc:HGNC:3497]	ENSG00000072840	3353	0.549955	1.37171	-22.1245	17.8528	2.39e-05	0.000639566
826	ENSG00000163820	FYCO1	FYCO1	FYVE and coiled-coil domain containing 1 [Source:HGNC Symbol;Acc:HGNC:14673]	ENSG00000163820	3942	0.470827	1.37153	-20.0403	25.0304	5.64e-07	4e-05
827	ENSG00000011426	ANLN	ANLN	anillin actin binding protein [Source:HGNC Symbol;Acc:HGNC:14082]	ENSG00000011426	1315	0.320152	1.37141	-17.2874	9.7926	0.00175215	0.0156198
828	ENSG00000163884	KLF15	KLF15	Kruppel like factor 15 [Source:HGNC Symbol;Acc:HGNC:14536]	ENSG00000163884	1261	0.544806	1.37006	-19.0712	17.1226	3.5e-05	0.000859979
829	ENSG00000253878	None	None	None	ENSG00000253878	347	0.48415	1.3696	-25.7609	7.79899	0.00522754	0.0344915
830	ENSG00000204388	HSPA1B	HSPA1B	heat shock protein family A (Hsp70) member 1B [Source:HGNC Symbol;Acc:HGNC:5233]	ENSG00000204388	2521	0.587465	1.36838	-16.7299	7.84271	0.00510261	0.0339494
831	ENSG00000258490	None	None	None	ENSG00000258490	373	0.273458	1.36814	-24.9315	8.65625	0.00325942	0.0245397
832	ENSG00000140682	TGFB1I1	TGFB1I1	transforming growth factor beta 1 induced transcript 1 [Source:HGNC Symbol;Acc:HGNC:11767]	ENSG00000140682	2448	0.564134	1.36625	-23.4691	8.5392	0.00347578	0.0256586
833	ENSG00000128284	APOL3	APOL3	apolipoprotein L3 [Source:HGNC Symbol;Acc:HGNC:14868]	ENSG00000128284	1729	0.512435	1.36545	-21.6773	13.6703	0.000217874	0.00337361
834	ENSG00000054179	ENTPD2	ENTPD2	ectonucleoside triphosphate diphosphohydrolase 2 [Source:HGNC Symbol;Acc:HGNC:3364]	ENSG00000054179	763	0.631717	1.36511	-20.771	22.3652	2.25e-06	0.00011319
835	ENSG00000135736	CCDC102A	CCDC102A	coiled-coil domain containing 102A [Source:HGNC Symbol;Acc:HGNC:28097]	ENSG00000135736	732	0.770492	1.36469	-22.814	13.6704	0.00021786	0.00337361
836	ENSG00000147065	MSN	MSN	moesin [Source:HGNC Symbol;Acc:HGNC:7373]	ENSG00000147065	2203	0.472991	1.36414	-18.2872	24.725	6.61e-07	4.51e-05
837	ENSG00000248923	MTND5P11	MTND5P11	MT-ND5 pseudogene 11 [Source:HGNC Symbol;Acc:HGNC:42273]	ENSG00000248923	1812	0.444812	1.36342	-23.5932	9.70589	0.00183678	0.0161658
838	ENSG00000184113	CLDN5	CLDN5	claudin 5 [Source:HGNC Symbol;Acc:HGNC:2047]	ENSG00000184113	2400	0.67875	1.36148	-18.5217	18.4399	1.75e-05	0.000510913
839	ENSG00000143409	MINDY1	MINDY1	MINDY lysine 48 deubiquitinase 1 [Source:HGNC Symbol;Acc:HGNC:25648]	ENSG00000143409	1231	0.550772	1.36145	-19.5728	18.984	1.32e-05	0.000416002
840	ENSG00000116701	NCF2	NCF2	neutrophil cytosolic factor 2 [Source:HGNC Symbol;Acc:HGNC:7661]	ENSG00000116701	668	0.413174	1.36101	-23.7071	8.40463	0.00374266	0.0271291
841	ENSG00000198805	PNP	PNP	purine nucleoside phosphorylase [Source:HGNC Symbol;Acc:HGNC:7892]	ENSG00000198805	1869	0.442483	1.36013	-20.9887	28.3788	9.98e-08	1.1e-05
842	ENSG00000168710	AHCYL1	AHCYL1	adenosylhomocysteinase like 1 [Source:HGNC Symbol;Acc:HGNC:344]	ENSG00000168710	2068	0.398453	1.35862	-15.657	25.9104	3.58e-07	2.88e-05
843	ENSG00000173193	PARP14	PARP14	poly(ADP-ribose) polymerase family member 14 [Source:HGNC Symbol;Acc:HGNC:29232]	ENSG00000173193	2533	0.425582	1.35842	-20.4454	17.185	3.39e-05	0.00084129
844	ENSG00000066336	SPI1	SPI1	Spi-1 proto-oncogene [Source:HGNC Symbol;Acc:HGNC:11241]	ENSG00000066336	826	0.583535	1.35517	-21.3656	14.3883	0.000148724	0.00257001
845	ENSG00000113916	BCL6	BCL6	B cell CLL/lymphoma 6 [Source:HGNC Symbol;Acc:HGNC:1001]	ENSG00000113916	1225	0.392653	1.35493	-18.2906	25.1184	5.39e-07	3.91e-05
846	ENSG00000066294	CD84	CD84	CD84 molecule [Source:HGNC Symbol;Acc:HGNC:1704]	ENSG00000066294	7227	0.427978	1.35414	-22.4487	10.9795	0.000921266	0.00978646
847	ENSG00000228459	LINC01546	LINC01546	long intergenic non-protein coding RNA 1546 [Source:HGNC Symbol;Acc:HGNC:27336]	ENSG00000228459	499	0.41483	1.35364	-24.8675	9.51479	0.00203823	0.0174666
848	ENSG00000284708	None	None	None	ENSG00000284708	2041	0.533072	1.35253	-21.559	22.3262	2.3e-06	0.000114777
849	ENSG00000164530	PI16	PI16	peptidase inhibitor 16 [Source:HGNC Symbol;Acc:HGNC:21245]	ENSG00000164530	678	0.575221	1.35105	-20.3786	19.565	9.72e-06	0.000329699
850	ENSG00000232295	None	None	None	ENSG00000232295	520	0.432692	1.34906	-24.2372	11.2744	0.000785843	0.00868863
851	ENSG00000255358	None	None	None	ENSG00000255358	267	0.40824	1.34859	-25.1902	9.29366	0.00229949	0.019026
852	ENSG00000095970	TREM2	TREM2	triggering receptor expressed on myeloid cells 2 [Source:HGNC Symbol;Acc:HGNC:17761]	ENSG00000095970	351	0.623932	1.34827	-21.8593	13.4557	0.00024426	0.00366134
853	ENSG00000280660	None	None	None	ENSG00000280660	5207	0.413482	1.34795	-22.5962	12.597	0.000386369	0.00512653
854	ENSG00000204482	LST1	LST1	leukocyte specific transcript 1 [Source:HGNC Symbol;Acc:HGNC:14189]	ENSG00000204482	1888	0.540784	1.34747	-22.3998	14.1582	0.000168062	0.00280696
855	ENSG00000230424	EMC1-AS1	EMC1-AS1	EMC1 antisense RNA 1 [Source:HGNC Symbol;Acc:HGNC:54050]	ENSG00000230424	448	0.495536	1.34643	-24.1731	9.10616	0.00254751	0.0204773
856	ENSG00000215187	FAM166B	FAM166B	family with sequence similarity 166 member B [Source:HGNC Symbol;Acc:HGNC:34242]	ENSG00000215187	544	0.560662	1.34636	-24.8379	9.11594	0.00253391	0.0204175
857	ENSG00000172123	SLFN12	SLFN12	schlafen family member 12 [Source:HGNC Symbol;Acc:HGNC:25500]	ENSG00000172123	1079	0.390176	1.34607	-24.8871	8.3881	0.00377685	0.0272977
858	ENSG00000166535	A2ML1	A2ML1	alpha-2-macroglobulin like 1 [Source:HGNC Symbol;Acc:HGNC:23336]	ENSG00000166535	728	0.451923	1.34361	-21.7278	21.5212	3.5e-06	0.000156693
859	ENSG00000204257	HLA-DMA	HLA-DMA	major histocompatibility complex, class II, DM alpha [Source:HGNC Symbol;Acc:HGNC:4934]	ENSG00000204257	1533	0.508806	1.3435	-21.6281	8.62341	0.00331869	0.02486
860	ENSG00000104611	SH2D4A	SH2D4A	SH2 domain containing 4A [Source:HGNC Symbol;Acc:HGNC:26102]	ENSG00000104611	1669	0.455362	1.34347	-23.3831	11.2006	0.000817712	0.00895892
861	ENSG00000075234	TTC38	TTC38	tetratricopeptide repeat domain 38 [Source:HGNC Symbol;Acc:HGNC:26082]	ENSG00000075234	1218	0.550082	1.3425	-21.0178	18.4716	1.72e-05	0.000505201
862	ENSG00000069702	TGFBR3	TGFBR3	transforming growth factor beta receptor 3 [Source:HGNC Symbol;Acc:HGNC:11774]	ENSG00000069702	3515	0.369559	1.33839	-20.2967	26.696	2.38e-07	2.13e-05
863	ENSG00000074219	TEAD2	TEAD2	TEA domain transcription factor 2 [Source:HGNC Symbol;Acc:HGNC:11715]	ENSG00000074219	843	0.52669	1.33812	-22.4822	14.3209	0.000154143	0.00263841
864	ENSG00000283429	MIR1244-3	MIR1244-3	microRNA 1244-3 [Source:HGNC Symbol;Acc:HGNC:38390]	ENSG00000283429	85	0.317647	1.33799	-25.7993	7.6842	0.00557063	0.0361034
865	ENSG00000147113	DIPK2B	DIPK2B	divergent protein kinase domain 2B [Source:HGNC Symbol;Acc:HGNC:25866]	ENSG00000147113	3619	0.528323	1.33731	-21.0476	14.0994	0.000173396	0.0028686
866	ENSG00000164674	SYTL3	SYTL3	synaptotagmin like 3 [Source:HGNC Symbol;Acc:HGNC:15587]	ENSG00000164674	629	0.470588	1.33697	-23.8488	9.91757	0.00163709	0.0149112
867	ENSG00000171885	AQP4	AQP4	aquaporin 4 [Source:HGNC Symbol;Acc:HGNC:637]	ENSG00000171885	4452	0.355795	1.3365	-14.9609	18.5463	1.66e-05	0.000491747
868	ENSG00000158517	NCF1	NCF1	neutrophil cytosolic factor 1 [Source:HGNC Symbol;Acc:HGNC:7660]	ENSG00000158517	721	0.71706	1.33649	-23.8902	9.82399	0.00172251	0.0154167
869	ENSG00000132613	MTSS1L	MTSS1L	MTSS1L, I-BAR domain containing [Source:HGNC Symbol;Acc:HGNC:25094]	ENSG00000132613	3246	0.629082	1.33586	-16.6244	24.466	7.56e-07	4.98e-05
870	ENSG00000100987	VSX1	VSX1	visual system homeobox 1 [Source:HGNC Symbol;Acc:HGNC:12723]	ENSG00000100987	1134	0.477072	1.33572	-22.9724	13.5276	0.000235081	0.00355768
871	ENSG00000157227	MMP14	MMP14	matrix metallopeptidase 14 [Source:HGNC Symbol;Acc:HGNC:7160]	ENSG00000157227	2054	0.596884	1.33561	-21.3075	16.1038	6e-05	0.00131348
872	ENSG00000012779	ALOX5	ALOX5	arachidonate 5-lipoxygenase [Source:HGNC Symbol;Acc:HGNC:435]	ENSG00000012779	612	0.480392	1.3343	-22.3369	7.8739	0.00501534	0.0335491
873	ENSG00000108622	ICAM2	ICAM2	intercellular adhesion molecule 2 [Source:HGNC Symbol;Acc:HGNC:5345]	ENSG00000108622	1119	0.535299	1.33282	-22.2909	13.8756	0.000195321	0.00312921
874	ENSG00000117592	PRDX6	PRDX6	peroxiredoxin 6 [Source:HGNC Symbol;Acc:HGNC:16753]	ENSG00000117592	1073	0.38863	1.33223	-17.5029	33.1198	8.67e-09	1.78e-06
875	ENSG00000165806	CASP7	CASP7	caspase 7 [Source:HGNC Symbol;Acc:HGNC:1508]	ENSG00000165806	1597	0.399499	1.33181	-21.2818	18.3489	1.84e-05	0.000528972
876	ENSG00000104324	CPQ	CPQ	carboxypeptidase Q [Source:HGNC Symbol;Acc:HGNC:16910]	ENSG00000104324	575	0.377391	1.33057	-20.1849	26.2802	2.95e-07	2.48e-05
877	ENSG00000084093	REST	REST	RE1 silencing transcription factor [Source:HGNC Symbol;Acc:HGNC:9966]	ENSG00000084093	6004	0.37525	1.32963	-21.1489	16.7144	4.35e-05	0.0010247
878	ENSG00000165949	IFI27	IFI27	interferon alpha inducible protein 27 [Source:HGNC Symbol;Acc:HGNC:5397]	ENSG00000165949	2030	0.493103	1.32894	-20.1807	14.4314	0.000145358	0.00252993
879	ENSG00000162337	LRP5	LRP5	LDL receptor related protein 5 [Source:HGNC Symbol;Acc:HGNC:6697]	ENSG00000162337	467	0.51606	1.32846	-20.5477	23.5429	1.22e-06	7.11e-05
880	ENSG00000277494	GPIHBP1	GPIHBP1	glycosylphosphatidylinositol anchored high density lipoprotein binding protein 1 [Source:HGNC Symbol;Acc:HGNC:24945]	ENSG00000277494	1912	0.623431	1.32803	-19.8994	9.95971	0.00160003	0.0146629
881	ENSG00000185432	METTL7A	METTL7A	methyltransferase like 7A [Source:HGNC Symbol;Acc:HGNC:24550]	ENSG00000185432	2604	0.422427	1.32602	-16.9791	29.6099	5.28e-08	6.77e-06
882	ENSG00000250899	None	None	None	ENSG00000250899	3514	0.546955	1.32367	-24.6868	7.84521	0.00509555	0.0339302
883	ENSG00000143819	EPHX1	EPHX1	epoxide hydrolase 1 [Source:HGNC Symbol;Acc:HGNC:3401]	ENSG00000143819	524	0.717557	1.3232	-17.479	20.2594	6.76e-06	0.000252912
884	ENSG00000116117	PARD3B	PARD3B	par-3 family cell polarity regulator beta [Source:HGNC Symbol;Acc:HGNC:14446]	ENSG00000116117	4707	0.437646	1.32225	-21.0769	23.3879	1.32e-06	7.59e-05
885	ENSG00000104870	FCGRT	FCGRT	Fc fragment of IgG receptor and transporter [Source:HGNC Symbol;Acc:HGNC:3621]	ENSG00000104870	1333	0.645911	1.32146	-19.6453	31.1055	2.44e-08	3.75e-06
886	ENSG00000143603	KCNN3	KCNN3	potassium calcium-activated channel subfamily N member 3 [Source:HGNC Symbol;Acc:HGNC:6292]	ENSG00000143603	10818	0.415049	1.32136	-18.6136	30.799	2.86e-08	4.22e-06
887	ENSG00000117226	GBP3	GBP3	guanylate binding protein 3 [Source:HGNC Symbol;Acc:HGNC:4184]	ENSG00000117226	1187	0.339511	1.32114	-22.5378	8.49526	0.00356074	0.0261262
888	ENSG00000261668	None	None	None	ENSG00000261668	3843	0.372886	1.31845	-24.2444	7.74198	0.00539515	0.0352722
889	ENSG00000089356	FXYD3	FXYD3	FXYD domain containing ion transport regulator 3 [Source:HGNC Symbol;Acc:HGNC:4027]	ENSG00000089356	884	0.492081	1.31753	-22.8147	10.1362	0.00145387	0.0136989
890	ENSG00000120063	GNA13	GNA13	G protein subunit alpha 13 [Source:HGNC Symbol;Acc:HGNC:4381]	ENSG00000120063	4115	0.360146	1.31517	-18.975	28.1636	1.11e-07	1.19e-05
891	ENSG00000138772	ANXA3	ANXA3	annexin A3 [Source:HGNC Symbol;Acc:HGNC:541]	ENSG00000138772	2536	0.413249	1.31487	-21.4935	10.9058	0.00095865	0.0100612
892	ENSG00000176720	BOK	BOK	BCL2 family apoptosis regulator BOK [Source:HGNC Symbol;Acc:HGNC:1087]	ENSG00000176720	1842	0.628664	1.31481	-17.6937	13.3056	0.000264617	0.00387477
893	ENSG00000012211	PRICKLE3	PRICKLE3	prickle planar cell polarity protein 3 [Source:HGNC Symbol;Acc:HGNC:6645]	ENSG00000012211	1002	0.597804	1.31378	-23.706	9.32049	0.00226605	0.0188386
894	ENSG00000127951	FGL2	FGL2	fibrinogen like 2 [Source:HGNC Symbol;Acc:HGNC:3696]	ENSG00000127951	3615	0.333057	1.31256	-22.1767	11.0019	0.000910199	0.00970268
895	ENSG00000173548	SNX33	SNX33	sorting nexin 33 [Source:HGNC Symbol;Acc:HGNC:28468]	ENSG00000173548	5340	0.567228	1.31194	-20.0148	27.6167	1.48e-07	1.49e-05
896	ENSG00000276855	None	None	None	ENSG00000276855	690	0.336232	1.31187	-23.0341	13.5947	0.000226831	0.00347622
897	ENSG00000168899	VAMP5	VAMP5	vesicle associated membrane protein 5 [Source:HGNC Symbol;Acc:HGNC:12646]	ENSG00000168899	465	0.569892	1.31126	-20.7464	24.5977	7.06e-07	4.74e-05
898	ENSG00000105559	PLEKHA4	PLEKHA4	pleckstrin homology domain containing A4 [Source:HGNC Symbol;Acc:HGNC:14339]	ENSG00000105559	550	0.510909	1.3111	-22.2246	15.7653	7.17e-05	0.00149763
899	ENSG00000102218	RP2	RP2	RP2, ARL3 GTPase activating protein [Source:HGNC Symbol;Acc:HGNC:10274]	ENSG00000102218	2673	0.313131	1.31107	-22.3112	14.5706	0.000135003	0.00239157
900	ENSG00000165895	ARHGAP42	ARHGAP42	Rho GTPase activating protein 42 [Source:HGNC Symbol;Acc:HGNC:26545]	ENSG00000165895	5229	0.35437	1.30978	-21.2271	21.8338	2.97e-06	0.000138453
901	ENSG00000106538	RARRES2	RARRES2	retinoic acid receptor responder 2 [Source:HGNC Symbol;Acc:HGNC:9868]	ENSG00000106538	1575	0.666667	1.30917	-20.5286	26.5017	2.63e-07	2.26e-05
902	ENSG00000105519	CAPS	CAPS	calcyphosine [Source:HGNC Symbol;Acc:HGNC:1487]	ENSG00000105519	3440	0.578488	1.30874	-19.9636	12.7435	0.000357245	0.00483188
903	ENSG00000267199	None	None	None	ENSG00000267199	4910	0.40998	1.30874	-23.801	8.97069	0.00274344	0.0217052
904	ENSG00000184384	MAML2	MAML2	mastermind like transcriptional coactivator 2 [Source:HGNC Symbol;Acc:HGNC:16259]	ENSG00000184384	3366	0.376411	1.30861	-21.1579	22.6959	1.9e-06	9.98e-05
905	ENSG00000119711	ALDH6A1	ALDH6A1	aldehyde dehydrogenase 6 family member A1 [Source:HGNC Symbol;Acc:HGNC:7179]	ENSG00000119711	3897	0.399281	1.30854	-16.9616	32.066	1.49e-08	2.53e-06
906	ENSG00000102174	PHEX	PHEX	phosphate regulating endopeptidase homolog X-linked [Source:HGNC Symbol;Acc:HGNC:8918]	ENSG00000102174	3460	0.37341	1.30827	-23.2537	11.0472	0.000888191	0.00952002
907	ENSG00000019991	HGF	HGF	hepatocyte growth factor [Source:HGNC Symbol;Acc:HGNC:4893]	ENSG00000019991	3750	0.306133	1.30708	-21.7582	18.9889	1.31e-05	0.00041578
908	ENSG00000280000	None	None	None	ENSG00000280000	1768	0.38914	1.30656	-24.1905	10.6303	0.00111249	0.0112288
909	ENSG00000132669	RIN2	RIN2	Ras and Rab interactor 2 [Source:HGNC Symbol;Acc:HGNC:18750]	ENSG00000132669	1845	0.395122	1.30632	-19.6416	24.404	7.81e-07	5.12e-05
910	ENSG00000110799	VWF	VWF	von Willebrand factor [Source:HGNC Symbol;Acc:HGNC:12726]	ENSG00000110799	1379	0.609862	1.30554	-19.0585	14.3672	0.000150397	0.0025862
911	ENSG00000284977	None	None	None	ENSG00000284977	7356	0.387031	1.30545	-22.7082	13.5057	0.000237835	0.00358541
912	ENSG00000125257	ABCC4	ABCC4	ATP binding cassette subfamily C member 4 [Source:HGNC Symbol;Acc:HGNC:55]	ENSG00000125257	1854	0.357605	1.30517	-21.8716	17.4109	3.01e-05	0.000770073
913	ENSG00000268038	LINC01785	LINC01785	long intergenic non-protein coding RNA 1785 [Source:HGNC Symbol;Acc:HGNC:25060]	ENSG00000268038	997	0.535607	1.3048	-23.3181	9.74167	0.00180137	0.0159365
914	ENSG00000197712	FAM114A1	FAM114A1	family with sequence similarity 114 member A1 [Source:HGNC Symbol;Acc:HGNC:25087]	ENSG00000197712	2284	0.422067	1.3047	-21.2064	20.6597	5.49e-06	0.000216083
915	ENSG00000076067	RBMS2	RBMS2	RNA binding motif single stranded interacting protein 2 [Source:HGNC Symbol;Acc:HGNC:9909]	ENSG00000076067	7057	0.460111	1.3044	-20.5584	23.1115	1.53e-06	8.5e-05
916	ENSG00000185499	MUC1	MUC1	mucin 1, cell surface associated [Source:HGNC Symbol;Acc:HGNC:7508]	ENSG00000185499	852	0.725352	1.30268	-23.4168	8.14741	0.00431228	0.0299156
917	ENSG00000152284	TCF7L1	TCF7L1	transcription factor 7 like 1 [Source:HGNC Symbol;Acc:HGNC:11640]	ENSG00000152284	1360	0.548529	1.30253	-21.5701	18.1528	2.04e-05	0.000568615
918	ENSG00000179344	HLA-DQB1	HLA-DQB1	major histocompatibility complex, class II, DQ beta 1 [Source:HGNC Symbol;Acc:HGNC:4944]	ENSG00000179344	3721	0.45821	1.30208	-21.6128	8.0271	0.00460825	0.0314552
919	ENSG00000116525	TRIM62	TRIM62	tripartite motif containing 62 [Source:HGNC Symbol;Acc:HGNC:25574]	ENSG00000116525	2326	0.551591	1.30173	-20.7216	24.1325	8.99e-07	5.66e-05
920	ENSG00000184669	OR7E14P	OR7E14P	olfactory receptor family 7 subfamily E member 14 pseudogene [Source:HGNC Symbol;Acc:HGNC:8385]	ENSG00000184669	1000	0.483	1.30148	-25.0327	9.04895	0.00262846	0.0209749
921	ENSG00000254960	KIRREL3-AS2	KIRREL3-AS2	KIRREL3 antisense RNA 2 [Source:HGNC Symbol;Acc:HGNC:42656]	ENSG00000254960	179	0.385475	1.30141	-23.3538	12.1394	0.000493673	0.00612377
922	ENSG00000184574	LPAR5	LPAR5	lysophosphatidic acid receptor 5 [Source:HGNC Symbol;Acc:HGNC:13307]	ENSG00000184574	2630	0.564639	1.3008	-22.5239	10.254	0.00136392	0.0130787
923	ENSG00000081320	STK17B	STK17B	serine/threonine kinase 17b [Source:HGNC Symbol;Acc:HGNC:11396]	ENSG00000081320	4164	0.350384	1.30045	-20.8181	21.3478	3.83e-06	0.000166768
924	ENSG00000183579	ZNRF3	ZNRF3	zinc and ring finger 3 [Source:HGNC Symbol;Acc:HGNC:18126]	ENSG00000183579	3909	0.436173	1.29984	-19.3505	32.2434	1.36e-08	2.42e-06
925	ENSG00000174307	PHLDA3	PHLDA3	pleckstrin homology like domain family A member 3 [Source:HGNC Symbol;Acc:HGNC:8934]	ENSG00000174307	1796	0.539532	1.2993	-18.3678	28.5451	9.15e-08	1.02e-05
926	ENSG00000125347	IRF1	IRF1	interferon regulatory factor 1 [Source:HGNC Symbol;Acc:HGNC:6116]	ENSG00000125347	5522	0.52807	1.29893	-22.5593	8.11504	0.00438995	0.0302693
927	ENSG00000104081	BMF	BMF	Bcl2 modifying factor [Source:HGNC Symbol;Acc:HGNC:24132]	ENSG00000104081	3999	0.532383	1.29808	-23.5504	8.54973	0.00345573	0.0255465
928	ENSG00000134769	DTNA	DTNA	dystrobrevin alpha [Source:HGNC Symbol;Acc:HGNC:3057]	ENSG00000134769	4079	0.406472	1.29685	-15.9993	25.4446	4.55e-07	3.43e-05
929	ENSG00000100038	TOP3B	TOP3B	DNA topoisomerase III beta [Source:HGNC Symbol;Acc:HGNC:11993]	ENSG00000100038	1669	0.617136	1.29522	-25.0384	9.2857	0.0023095	0.0190988
930	ENSG00000088826	SMOX	SMOX	spermine oxidase [Source:HGNC Symbol;Acc:HGNC:15862]	ENSG00000088826	760	0.630263	1.29461	-18.5558	30.9725	2.62e-08	3.95e-06
931	ENSG00000250198	LINC02199	LINC02199	long intergenic non-protein coding RNA 2199 [Source:HGNC Symbol;Acc:HGNC:53065]	ENSG00000250198	2729	0.526567	1.29412	-24.0655	9.30885	0.0022805	0.0189107
932	ENSG00000137177	KIF13A	KIF13A	kinesin family member 13A [Source:HGNC Symbol;Acc:HGNC:14566]	ENSG00000137177	1695	0.40885	1.29406	-18.7638	26.4317	2.73e-07	2.31e-05
933	ENSG00000130303	BST2	BST2	bone marrow stromal cell antigen 2 [Source:HGNC Symbol;Acc:HGNC:1119]	ENSG00000130303	388	0.585052	1.29394	-20.1564	19.4735	1.02e-05	0.000343351
934	ENSG00000109099	PMP22	PMP22	peripheral myelin protein 22 [Source:HGNC Symbol;Acc:HGNC:9118]	ENSG00000109099	1304	0.433282	1.29302	-17.81	14.9873	0.000108237	0.0020336
935	ENSG00000163840	DTX3L	DTX3L	deltex E3 ubiquitin ligase 3L [Source:HGNC Symbol;Acc:HGNC:30323]	ENSG00000163840	3526	0.431651	1.29281	-21.4264	11.8422	0.000579023	0.00690719
936	ENSG00000149489	ROM1	ROM1	retinal outer segment membrane protein 1 [Source:HGNC Symbol;Acc:HGNC:10254]	ENSG00000149489	1158	0.687392	1.29114	-19.8005	29.202	6.52e-08	7.85e-06
937	ENSG00000113212	PCDHB7	PCDHB7	protocadherin beta 7 [Source:HGNC Symbol;Acc:HGNC:8692]	ENSG00000113212	3765	0.474635	1.29083	-23.0535	12.4033	0.000428574	0.00552785
938	ENSG00000260428	SCX	SCX	scleraxis bHLH transcription factor [Source:HGNC Symbol;Acc:HGNC:32322]	ENSG00000260428	621	0.758454	1.29013	-22.4743	8.84898	0.00293252	0.0227263
939	ENSG00000181826	RELL1	RELL1	RELT like 1 [Source:HGNC Symbol;Acc:HGNC:27379]	ENSG00000181826	442	0.38914	1.28986	-22.8098	13.7684	0.000206785	0.00325045
940	ENSG00000148734	NPFFR1	NPFFR1	neuropeptide FF receptor 1 [Source:HGNC Symbol;Acc:HGNC:17425]	ENSG00000148734	8499	0.480174	1.28898	-21.7057	18.7274	1.51e-05	0.000462396
941	ENSG00000157833	GAREM2	GAREM2	GRB2 associated regulator of MAPK1 subtype 2 [Source:HGNC Symbol;Acc:HGNC:27172]	ENSG00000157833	2433	0.574188	1.28855	-18.6425	20.6725	5.45e-06	0.00021492
942	ENSG00000177710	SLC35G5	SLC35G5	solute carrier family 35 member G5 [Source:HGNC Symbol;Acc:HGNC:15546]	ENSG00000177710	1321	0.576836	1.28818	-24.763	7.96027	0.00478152	0.0323847
943	ENSG00000075651	PLD1	PLD1	phospholipase D1 [Source:HGNC Symbol;Acc:HGNC:9067]	ENSG00000075651	2898	0.382678	1.28461	-20.2322	8.92396	0.00281453	0.0221078
944	ENSG00000181804	SLC9A9	SLC9A9	solute carrier family 9 member A9 [Source:HGNC Symbol;Acc:HGNC:20653]	ENSG00000181804	1708	0.467799	1.2843	-20.5738	13.2675	0.00027005	0.00393349
945	ENSG00000183160	TMEM119	TMEM119	transmembrane protein 119 [Source:HGNC Symbol;Acc:HGNC:27884]	ENSG00000183160	2552	0.583464	1.28375	-21.846	9.23319	0.00237667	0.0195054
946	ENSG00000143110	C1orf162	C1orf162	chromosome 1 open reading frame 162 [Source:HGNC Symbol;Acc:HGNC:28344]	ENSG00000143110	1498	0.372497	1.28177	-21.8181	9.45883	0.00210136	0.0178319
947	ENSG00000071967	CYBRD1	CYBRD1	cytochrome b reductase 1 [Source:HGNC Symbol;Acc:HGNC:20797]	ENSG00000071967	3610	0.384211	1.28173	-18.7592	15.2933	9.2e-05	0.00180601
948	ENSG00000274750	HIST1H3E	HIST1H3E	histone cluster 1 H3 family member e [Source:HGNC Symbol;Acc:HGNC:4769]	ENSG00000274750	2572	0.445179	1.28093	-24.4649	7.76298	0.00533279	0.0349876
949	ENSG00000142611	PRDM16	PRDM16	PR/SET domain 16 [Source:HGNC Symbol;Acc:HGNC:14000]	ENSG00000142611	4945	0.52093	1.28027	-19.9363	26.6665	2.42e-07	2.13e-05
950	ENSG00000111058	ACSS3	ACSS3	acyl-CoA synthetase short chain family member 3 [Source:HGNC Symbol;Acc:HGNC:24723]	ENSG00000111058	6349	0.323988	1.28007	-19.5787	25.7955	3.8e-07	3.02e-05
951	ENSG00000124374	PAIP2B	PAIP2B	poly(A) binding protein interacting protein 2B [Source:HGNC Symbol;Acc:HGNC:29200]	ENSG00000124374	5797	0.422805	1.27908	-17.4307	11.3916	0.000737761	0.00829994
952	ENSG00000167601	AXL	AXL	AXL receptor tyrosine kinase [Source:HGNC Symbol;Acc:HGNC:905]	ENSG00000167601	2214	0.45664	1.27892	-19.2445	33.4943	7.15e-09	1.52e-06
953	ENSG00000129422	MTUS1	MTUS1	microtubule associated scaffold protein 1 [Source:HGNC Symbol;Acc:HGNC:29789]	ENSG00000129422	2345	0.415352	1.27598	-17.6743	16.7402	4.29e-05	0.00101453
954	ENSG00000064655	EYA2	EYA2	EYA transcriptional coactivator and phosphatase 2 [Source:HGNC Symbol;Acc:HGNC:3520]	ENSG00000064655	792	0.482323	1.27505	-20.9563	26.1985	3.08e-07	2.55e-05
955	ENSG00000137076	TLN1	TLN1	talin 1 [Source:HGNC Symbol;Acc:HGNC:11845]	ENSG00000137076	976	0.504098	1.27075	-17.6704	20.6285	5.58e-06	0.000218265
956	ENSG00000187796	CARD9	CARD9	caspase recruitment domain family member 9 [Source:HGNC Symbol;Acc:HGNC:16391]	ENSG00000187796	2363	0.647059	1.27006	-21.9964	11.8184	0.000586474	0.00698282
957	ENSG00000123104	ITPR2	ITPR2	inositol 1,4,5-trisphosphate receptor type 2 [Source:HGNC Symbol;Acc:HGNC:6181]	ENSG00000123104	2969	0.35938	1.26895	-19.3311	28.8875	7.67e-08	8.93e-06
958	ENSG00000235613	NSRP1P1	NSRP1P1	nuclear speckle splicing regulatory protein 1 pseudogene 1 [Source:HGNC Symbol;Acc:HGNC:38087]	ENSG00000235613	1693	0.413467	1.26809	-22.3673	13.2594	0.00027122	0.00394506
959	ENSG00000169105	CHST14	CHST14	carbohydrate sulfotransferase 14 [Source:HGNC Symbol;Acc:HGNC:24464]	ENSG00000169105	3574	0.571069	1.26671	-22.3601	15.7171	7.36e-05	0.00152819
960	ENSG00000105483	CARD8	CARD8	caspase recruitment domain family member 8 [Source:HGNC Symbol;Acc:HGNC:17057]	ENSG00000105483	3890	0.373522	1.2661	-20.4775	23.0864	1.55e-06	8.6e-05
961	ENSG00000138496	PARP9	PARP9	poly(ADP-ribose) polymerase family member 9 [Source:HGNC Symbol;Acc:HGNC:24118]	ENSG00000138496	5301	0.420109	1.26573	-20.9788	15.1932	9.71e-05	0.00187967
962	ENSG00000249577	None	None	None	ENSG00000249577	297	0.37037	1.26451	-24.1756	8.44908	0.00365228	0.0266486
963	ENSG00000054598	FOXC1	FOXC1	forkhead box C1 [Source:HGNC Symbol;Acc:HGNC:3800]	ENSG00000054598	3926	0.563169	1.26386	-21.697	13.6305	0.000222537	0.003427
964	ENSG00000213853	EMP2	EMP2	epithelial membrane protein 2 [Source:HGNC Symbol;Acc:HGNC:3334]	ENSG00000213853	4671	0.467352	1.26334	-20.0825	24.9597	5.85e-07	4.09e-05
965	ENSG00000167895	TMC8	TMC8	transmembrane channel like 8 [Source:HGNC Symbol;Acc:HGNC:20474]	ENSG00000167895	2135	0.580328	1.26332	-21.7998	10.6291	0.00111321	0.0112288
966	ENSG00000158373	HIST1H2BD	HIST1H2BD	histone cluster 1 H2B family member d [Source:HGNC Symbol;Acc:HGNC:4747]	ENSG00000158373	496	0.53629	1.26222	-21.9914	9.10229	0.0025529	0.0205126
967	ENSG00000155324	GRAMD2B	GRAMD2B	GRAM domain containing 2B [Source:HGNC Symbol;Acc:HGNC:24911]	ENSG00000155324	1457	0.374056	1.26204	-18.0426	22.5557	2.04e-06	0.00010554
968	ENSG00000139146	SINHCAF	SINHCAF	SIN3-HDAC complex associated factor [Source:HGNC Symbol;Acc:HGNC:30702]	ENSG00000139146	2288	0.371941	1.26176	-23.9995	8.21625	0.0041517	0.0291483
969	ENSG00000239247	RN7SL589P	RN7SL589P	RNA, 7SL, cytoplasmic 589, pseudogene [Source:HGNC Symbol;Acc:HGNC:46605]	ENSG00000239247	310	0.522581	1.26037	-24.5901	7.9349	0.00484903	0.0327292
970	ENSG00000126803	HSPA2	HSPA2	heat shock protein family A (Hsp70) member 2 [Source:HGNC Symbol;Acc:HGNC:5235]	ENSG00000126803	5706	0.450578	1.26017	-16.7172	9.4783	0.00207916	0.0176968
971	ENSG00000164199	ADGRV1	ADGRV1	adhesion G protein-coupled receptor V1 [Source:HGNC Symbol;Acc:HGNC:17416]	ENSG00000164199	2647	0.374008	1.25928	-18.0991	33.7098	6.4e-09	1.38e-06
972	ENSG00000136518	ACTL6A	ACTL6A	actin like 6A [Source:HGNC Symbol;Acc:HGNC:24124]	ENSG00000136518	1152	0.400174	1.25847	-21.0957	13.5471	0.00023265	0.00353621
973	ENSG00000136630	HLX	HLX	H2.0 like homeobox [Source:HGNC Symbol;Acc:HGNC:4978]	ENSG00000136630	5660	0.54417	1.25808	-23.7708	8.82678	0.00296841	0.0229205
974	ENSG00000262902	MTCO1P40	MTCO1P40	MT-CO1 pseudogene 40 [Source:HGNC Symbol;Acc:HGNC:52105]	ENSG00000262902	625	0.4464	1.25807	-23.8205	9.47901	0.00207836	0.0176958
975	ENSG00000089327	FXYD5	FXYD5	FXYD domain containing ion transport regulator 5 [Source:HGNC Symbol;Acc:HGNC:4029]	ENSG00000089327	882	0.654195	1.25631	-22.086	11.5873	0.000664035	0.00767094
976	ENSG00000101542	CDH20	CDH20	cadherin 20 [Source:HGNC Symbol;Acc:HGNC:1760]	ENSG00000101542	1584	0.493056	1.25568	-18.8666	31.0738	2.48e-08	3.79e-06
977	ENSG00000104447	TRPS1	TRPS1	transcriptional repressor GATA binding 1 [Source:HGNC Symbol;Acc:HGNC:12340]	ENSG00000104447	6589	0.361512	1.25493	-19.7508	31.5641	1.93e-08	3.11e-06
978	ENSG00000181449	SOX2	SOX2	SRY-box 2 [Source:HGNC Symbol;Acc:HGNC:11195]	ENSG00000181449	2513	0.506964	1.25429	-17.3334	29.5261	5.52e-08	6.86e-06
979	ENSG00000118503	TNFAIP3	TNFAIP3	TNF alpha induced protein 3 [Source:HGNC Symbol;Acc:HGNC:11896]	ENSG00000118503	2278	0.447761	1.25332	-22.9256	8.94902	0.00277618	0.021909
980	ENSG00000213896	None	None	None	ENSG00000213896	374	0.449198	1.2523	-24.4819	8.3632	0.00382896	0.0275833
981	ENSG00000163285	GABRG1	GABRG1	gamma-aminobutyric acid type A receptor gamma1 subunit [Source:HGNC Symbol;Acc:HGNC:4086]	ENSG00000163285	5486	0.311885	1.25209	-17.995	24.9652	5.84e-07	4.09e-05
982	ENSG00000171812	COL8A2	COL8A2	collagen type VIII alpha 2 chain [Source:HGNC Symbol;Acc:HGNC:2216]	ENSG00000171812	4252	0.603246	1.25202	-23.426	9.63341	0.0019107	0.0166415
983	ENSG00000251562	MALAT1	MALAT1	metastasis associated lung adenocarcinoma transcript 1 [Source:HGNC Symbol;Acc:HGNC:29665]	ENSG00000251562	8829	0.405595	1.25191	-12.0856	19.4632	1.03e-05	0.00034441
984	ENSG00000270814	TMEM261P1	TMEM261P1	transmembrane protein 261 pseudogene 1 [Source:HGNC Symbol;Acc:HGNC:49128]	ENSG00000270814	340	0.591176	1.25148	-24.0431	9.03135	0.00265388	0.0211349
985	ENSG00000135744	AGT	AGT	angiotensinogen [Source:HGNC Symbol;Acc:HGNC:333]	ENSG00000135744	859	0.599534	1.25012	-16.9129	25.5093	4.4e-07	3.35e-05
986	ENSG00000160233	LRRC3	LRRC3	leucine rich repeat containing 3 [Source:HGNC Symbol;Acc:HGNC:14965]	ENSG00000160233	5699	0.595017	1.24952	-22.9349	8.98832	0.00271711	0.0215348
987	ENSG00000187514	PTMA	PTMA	prothymosin alpha [Source:HGNC Symbol;Acc:HGNC:9623]	ENSG00000187514	853	0.524033	1.24876	-15.4677	25.646	4.1e-07	3.19e-05
988	ENSG00000142733	MAP3K6	MAP3K6	mitogen-activated protein kinase kinase kinase 6 [Source:HGNC Symbol;Acc:HGNC:6858]	ENSG00000142733	1025	0.652683	1.24722	-20.7264	11.6622	0.00063782	0.00743091
989	ENSG00000092621	PHGDH	PHGDH	phosphoglycerate dehydrogenase [Source:HGNC Symbol;Acc:HGNC:8923]	ENSG00000092621	2028	0.474359	1.24715	-17.3321	21.9199	2.84e-06	0.000133164
990	ENSG00000135077	HAVCR2	HAVCR2	hepatitis A virus cellular receptor 2 [Source:HGNC Symbol;Acc:HGNC:18437]	ENSG00000135077	1463	0.457963	1.24685	-21.6571	11.6456	0.000643543	0.00748038
991	ENSG00000196517	SLC6A9	SLC6A9	solute carrier family 6 member 9 [Source:HGNC Symbol;Acc:HGNC:11056]	ENSG00000196517	1257	0.607796	1.24658	-19.4447	16.055	6.15e-05	0.0013363
992	ENSG00000162614	NEXN	NEXN	nexilin F-actin binding protein [Source:HGNC Symbol;Acc:HGNC:29557]	ENSG00000162614	1435	0.342857	1.24246	-22.3404	10.7013	0.00107059	0.0109117
993	ENSG00000106404	CLDN15	CLDN15	claudin 15 [Source:HGNC Symbol;Acc:HGNC:2036]	ENSG00000106404	1456	0.590659	1.24242	-21.2787	7.72135	0.00545717	0.0355587
994	ENSG00000111961	SASH1	SASH1	SAM and SH3 domain containing 1 [Source:HGNC Symbol;Acc:HGNC:19182]	ENSG00000111961	3756	0.398829	1.24236	-17.4679	23.12	1.52e-06	8.48e-05
995	ENSG00000224003	YES1P1	YES1P1	YES1 pseudogene 1 [Source:HGNC Symbol;Acc:HGNC:12842]	ENSG00000224003	1096	0.40146	1.24217	-24.3281	8.62864	0.00330918	0.0248109
996	ENSG00000267519	None	None	None	ENSG00000267519	1774	0.55637	1.24102	-24.3495	8.68999	0.00319962	0.0242054
997	ENSG00000259038	None	None	None	ENSG00000259038	185	0.475676	1.24034	-23.9128	11.9836	0.000536702	0.00652617
998	ENSG00000165029	ABCA1	ABCA1	ATP binding cassette subfamily A member 1 [Source:HGNC Symbol;Acc:HGNC:29]	ENSG00000165029	3454	0.342791	1.23839	-20.7316	25.974	3.46e-07	2.81e-05
999	ENSG00000176974	SHMT1	SHMT1	serine hydroxymethyltransferase 1 [Source:HGNC Symbol;Acc:HGNC:10850]	ENSG00000176974	2756	0.525762	1.23806	-21.0919	15.7668	7.16e-05	0.00149745
1000	ENSG00000121742	GJB6	GJB6	gap junction protein beta 6 [Source:HGNC Symbol;Acc:HGNC:4288]	ENSG00000121742	1534	0.425684	1.23745	-18.3544	24.2445	8.48e-07	5.38e-05
1001	ENSG00000146233	CYP39A1	CYP39A1	cytochrome P450 family 39 subfamily A member 1 [Source:HGNC Symbol;Acc:HGNC:17449]	ENSG00000146233	858	0.33683	1.23573	-23.885	11.8986	0.00056176	0.00676285
1002	ENSG00000148655	LRMDA	LRMDA	leucine rich melanocyte differentiation associated [Source:HGNC Symbol;Acc:HGNC:23405]	ENSG00000148655	2959	0.413315	1.2357	-22.842	12.6267	0.000380272	0.00506702
1003	ENSG00000166483	WEE1	WEE1	WEE1 G2 checkpoint kinase [Source:HGNC Symbol;Acc:HGNC:12761]	ENSG00000166483	4537	0.371832	1.23305	-23.5851	10.9217	0.000950441	0.00999506
1004	ENSG00000229721	None	None	None	ENSG00000229721	623	0.518459	1.23205	-24.9076	8.28153	0.00400504	0.0284306
1005	ENSG00000120690	ELF1	ELF1	E74 like ETS transcription factor 1 [Source:HGNC Symbol;Acc:HGNC:3316]	ENSG00000120690	2001	0.346327	1.2317	-20.9966	14.8492	0.000116459	0.00213948
1006	ENSG00000023892	DEF6	DEF6	DEF6, guanine nucleotide exchange factor [Source:HGNC Symbol;Acc:HGNC:2760]	ENSG00000023892	585	0.57094	1.23127	-22.4164	8.83932	0.00294809	0.022802
1007	ENSG00000100599	RIN3	RIN3	Ras and Rab interactor 3 [Source:HGNC Symbol;Acc:HGNC:18751]	ENSG00000100599	4008	0.636727	1.23085	-21.2352	17.2194	3.33e-05	0.000831433
1008	ENSG00000224924	LINC00320	LINC00320	long intergenic non-protein coding RNA 320 [Source:HGNC Symbol;Acc:HGNC:19690]	ENSG00000224924	1244	0.355305	1.22738	-19.4533	13.7338	0.000210627	0.00329057
1009	ENSG00000011422	PLAUR	PLAUR	plasminogen activator, urokinase receptor [Source:HGNC Symbol;Acc:HGNC:9053]	ENSG00000011422	575	0.493913	1.22533	-22.6219	7.73695	0.00541021	0.0353333
1010	ENSG00000161921	CXCL16	CXCL16	C-X-C motif chemokine ligand 16 [Source:HGNC Symbol;Acc:HGNC:16642]	ENSG00000161921	1127	0.465839	1.22416	-20.8539	14.9085	0.000112852	0.00209402
1011	ENSG00000129151	BBOX1	BBOX1	gamma-butyrobetaine hydroxylase 1 [Source:HGNC Symbol;Acc:HGNC:964]	ENSG00000129151	517	0.361702	1.22355	-20.1452	20.2637	6.75e-06	0.000252912
1012	ENSG00000154309	DISP1	DISP1	dispatched RND transporter family member 1 [Source:HGNC Symbol;Acc:HGNC:19711]	ENSG00000154309	3611	0.468845	1.22343	-22.3663	14.1178	0.000171716	0.00284831
1013	ENSG00000251165	F11-AS1	F11-AS1	F11 antisense RNA 1 [Source:HGNC Symbol;Acc:HGNC:27725]	ENSG00000251165	862	0.418794	1.22288	-24.3768	8.56529	0.00342632	0.0254104
1014	ENSG00000140749	IGSF6	IGSF6	immunoglobulin superfamily member 6 [Source:HGNC Symbol;Acc:HGNC:5953]	ENSG00000140749	2057	0.385513	1.22273	-22.0073	11.7367	0.000612781	0.00721947
1015	ENSG00000213722	DDAH2	DDAH2	dimethylarginine dimethylaminohydrolase 2 [Source:HGNC Symbol;Acc:HGNC:2716]	ENSG00000213722	932	0.61588	1.22262	-19.1765	25.0578	5.56e-07	3.98e-05
1016	ENSG00000142798	HSPG2	HSPG2	heparan sulfate proteoglycan 2 [Source:HGNC Symbol;Acc:HGNC:5273]	ENSG00000142798	1331	0.62284	1.22259	-21.651	9.9087	0.00164499	0.0149529
1017	ENSG00000157110	RBPMS	RBPMS	RNA binding protein, mRNA processing factor [Source:HGNC Symbol;Acc:HGNC:19097]	ENSG00000157110	2311	0.535699	1.22257	-21.8531	9.9009	0.00165198	0.0149981
1018	ENSG00000172380	GNG12	GNG12	G protein subunit gamma 12 [Source:HGNC Symbol;Acc:HGNC:19663]	ENSG00000172380	4111	0.367307	1.21976	-19.6988	23.5433	1.22e-06	7.11e-05
1019	ENSG00000005981	ASB4	ASB4	ankyrin repeat and SOCS box containing 4 [Source:HGNC Symbol;Acc:HGNC:16009]	ENSG00000005981	2662	0.372276	1.21884	-23.6759	8.76633	0.00306842	0.0234842
1020	ENSG00000155307	SAMSN1	SAMSN1	SAM domain, SH3 domain and nuclear localization signals 1 [Source:HGNC Symbol;Acc:HGNC:10528]	ENSG00000155307	887	0.29876	1.21849	-23.0051	9.21896	0.00239521	0.0196013
1021	ENSG00000119630	PGF	PGF	placental growth factor [Source:HGNC Symbol;Acc:HGNC:8893]	ENSG00000119630	2205	0.571429	1.21841	-23.0381	9.48383	0.00207291	0.0176661
1022	ENSG00000169252	ADRB2	ADRB2	adrenoceptor beta 2 [Source:HGNC Symbol;Acc:HGNC:286]	ENSG00000169252	3443	0.511763	1.21821	-23.5003	11.3798	0.000742483	0.00834112
1023	ENSG00000254726	MEX3A	MEX3A	mex-3 RNA binding family member A [Source:HGNC Symbol;Acc:HGNC:33482]	ENSG00000254726	5670	0.524515	1.21702	-22.8457	9.39571	0.00217494	0.0182892
1024	ENSG00000073331	ALPK1	ALPK1	alpha kinase 1 [Source:HGNC Symbol;Acc:HGNC:20917]	ENSG00000073331	2449	0.38873	1.21542	-22.4466	8.57321	0.00341146	0.0253582
1025	ENSG00000186517	ARHGAP30	ARHGAP30	Rho GTPase activating protein 30 [Source:HGNC Symbol;Acc:HGNC:27414]	ENSG00000186517	2389	0.542905	1.21534	-21.9903	7.66767	0.00562191	0.0363309
1026	ENSG00000176105	YES1	YES1	YES proto-oncogene 1, Src family tyrosine kinase [Source:HGNC Symbol;Acc:HGNC:12841]	ENSG00000176105	3045	0.345484	1.21364	-19.6928	21.7317	3.14e-06	0.000143468
1027	ENSG00000235750	KIAA0040	KIAA0040	KIAA0040 [Source:HGNC Symbol;Acc:HGNC:28950]	ENSG00000235750	4160	0.457933	1.21278	-22.8133	9.35141	0.00222814	0.0185972
1028	ENSG00000174059	CD34	CD34	CD34 molecule [Source:HGNC Symbol;Acc:HGNC:1662]	ENSG00000174059	7147	0.459773	1.2123	-20.2334	8.37719	0.0037996	0.0274117
1029	ENSG00000162618	ADGRL4	ADGRL4	adhesion G protein-coupled receptor L4 [Source:HGNC Symbol;Acc:HGNC:20822]	ENSG00000162618	1453	0.285616	1.21045	-22.026	10.4402	0.001233	0.0121229
1030	ENSG00000213694	S1PR3	S1PR3	sphingosine-1-phosphate receptor 3 [Source:HGNC Symbol;Acc:HGNC:3167]	ENSG00000213694	8505	0.49077	1.20906	-21.4603	13.2363	0.000274574	0.00396631
1031	ENSG00000143412	ANXA9	ANXA9	annexin A9 [Source:HGNC Symbol;Acc:HGNC:547]	ENSG00000143412	375	0.493333	1.20623	-20.7066	12.0768	0.000510539	0.00628585
1032	ENSG00000134802	SLC43A3	SLC43A3	solute carrier family 43 member 3 [Source:HGNC Symbol;Acc:HGNC:17466]	ENSG00000134802	1796	0.458241	1.2057	-22.8865	11.4357	0.000720454	0.00816956
1033	ENSG00000104903	LYL1	LYL1	LYL1, basic helix-loop-helix family member [Source:HGNC Symbol;Acc:HGNC:6734]	ENSG00000104903	2325	0.621935	1.20334	-22.5398	11.1146	0.00085652	0.00927739
1034	ENSG00000142961	MOB3C	MOB3C	MOB kinase activator 3C [Source:HGNC Symbol;Acc:HGNC:29800]	ENSG00000142961	3562	0.563448	1.20292	-20.8566	23.1453	1.5e-06	8.42e-05
1035	ENSG00000214182	PTMAP5	PTMAP5	prothymosin alpha pseudogene 5 [Source:HGNC Symbol;Acc:HGNC:9628]	ENSG00000214182	1162	0.445783	1.2023	-23.2722	8.35263	0.0038513	0.0276831
1036	ENSG00000167107	ACSF2	ACSF2	acyl-CoA synthetase family member 2 [Source:HGNC Symbol;Acc:HGNC:26101]	ENSG00000167107	831	0.574007	1.20185	-20.6768	24.0313	9.48e-07	5.87e-05
1037	ENSG00000169871	TRIM56	TRIM56	tripartite motif containing 56 [Source:HGNC Symbol;Acc:HGNC:19028]	ENSG00000169871	10656	0.535191	1.20169	-18.8808	16.6364	4.53e-05	0.00105492
1038	ENSG00000267213	None	None	None	ENSG00000267213	570	0.652632	1.20011	-24.91	7.75321	0.00536172	0.0351407
1039	ENSG00000204580	DDR1	DDR1	discoidin domain receptor tyrosine kinase 1 [Source:HGNC Symbol;Acc:HGNC:2730]	ENSG00000204580	1269	0.564224	1.19916	-16.8115	19.1673	1.2e-05	0.000387645
1040	ENSG00000241399	CD302	CD302	CD302 molecule [Source:HGNC Symbol;Acc:HGNC:30843]	ENSG00000241399	3424	0.346963	1.1983	-22.5354	10.1518	0.00144158	0.0136284
1041	ENSG00000132002	DNAJB1	DNAJB1	DnaJ heat shock protein family (Hsp40) member B1 [Source:HGNC Symbol;Acc:HGNC:5270]	ENSG00000132002	1401	0.500357	1.19738	-17.0421	11.3744	0.000744652	0.00835699
1042	ENSG00000177917	ARL6IP6	ARL6IP6	ADP ribosylation factor like GTPase 6 interacting protein 6 [Source:HGNC Symbol;Acc:HGNC:24048]	ENSG00000177917	1507	0.286662	1.1973	-20.68	25.4045	4.65e-07	3.49e-05
1043	ENSG00000233559	LINC00513	LINC00513	long intergenic non-protein coding RNA 513 [Source:HGNC Symbol;Acc:HGNC:43566]	ENSG00000233559	1088	0.495404	1.19545	-24.5034	8.4787	0.00359329	0.0263097
1044	ENSG00000168329	CX3CR1	CX3CR1	C-X3-C motif chemokine receptor 1 [Source:HGNC Symbol;Acc:HGNC:2558]	ENSG00000168329	3025	0.458182	1.1954	-20.9541	9.94037	0.00161693	0.0147704
1045	ENSG00000102265	TIMP1	TIMP1	TIMP metallopeptidase inhibitor 1 [Source:HGNC Symbol;Acc:HGNC:11820]	ENSG00000102265	819	0.573871	1.19244	-20.8052	16.6725	4.44e-05	0.00104163
1046	ENSG00000153902	LGI4	LGI4	leucine rich repeat LGI family member 4 [Source:HGNC Symbol;Acc:HGNC:18712]	ENSG00000153902	2505	0.640319	1.19215	-17.6411	20.4264	6.2e-06	0.000235814
1047	ENSG00000104881	PPP1R13L	PPP1R13L	protein phosphatase 1 regulatory subunit 13 like [Source:HGNC Symbol;Acc:HGNC:18838]	ENSG00000104881	1288	0.551242	1.19155	-21.7427	10.7509	0.00104227	0.0107134
1048	ENSG00000260114	None	None	None	ENSG00000260114	2272	0.410211	1.1897	-22.106	11.7647	0.000603653	0.00713332
1049	ENSG00000123080	CDKN2C	CDKN2C	cyclin dependent kinase inhibitor 2C [Source:HGNC Symbol;Acc:HGNC:1789]	ENSG00000123080	1964	0.643075	1.1892	-20.8527	11.0515	0.000886156	0.00950828
1050	ENSG00000092969	TGFB2	TGFB2	transforming growth factor beta 2 [Source:HGNC Symbol;Acc:HGNC:11768]	ENSG00000092969	3416	0.348653	1.18828	-20.3085	21.8266	2.98e-06	0.000138561
1051	ENSG00000210107	MT-TQ	MT-TQ	mitochondrially encoded tRNA glutamine [Source:HGNC Symbol;Acc:HGNC:7495]	ENSG00000210107	72	0.486111	1.188	-19.7832	20.6196	5.6e-06	0.000218471
1052	ENSG00000166428	PLD4	PLD4	phospholipase D family member 4 [Source:HGNC Symbol;Acc:HGNC:23792]	ENSG00000166428	5026	0.598488	1.18707	-21.8922	9.62478	0.00191969	0.0166874
1053	ENSG00000142347	MYO1F	MYO1F	myosin IF [Source:HGNC Symbol;Acc:HGNC:7600]	ENSG00000142347	1136	0.577465	1.18645	-20.9506	8.27046	0.00402953	0.0285335
1054	ENSG00000145423	SFRP2	SFRP2	secreted frizzled related protein 2 [Source:HGNC Symbol;Acc:HGNC:10777]	ENSG00000145423	1164	0.419244	1.18522	-21.3936	10.1077	0.00147653	0.0138584
1055	ENSG00000182718	ANXA2	ANXA2	annexin A2 [Source:HGNC Symbol;Acc:HGNC:537]	ENSG00000182718	2486	0.421963	1.1844	-20.6322	10.7722	0.00103037	0.0106294
1056	ENSG00000141736	ERBB2	ERBB2	erb-b2 receptor tyrosine kinase 2 [Source:HGNC Symbol;Acc:HGNC:3430]	ENSG00000141736	1303	0.554106	1.18415	-20.0198	21.2286	4.08e-06	0.000175042
1057	ENSG00000180423	HARBI1	HARBI1	harbinger transposase derived 1 [Source:HGNC Symbol;Acc:HGNC:26522]	ENSG00000180423	1049	0.490944	1.18204	-22.4242	11.0539	0.000885011	0.0095041
1058	ENSG00000167191	GPRC5B	GPRC5B	G protein-coupled receptor class C group 5 member B [Source:HGNC Symbol;Acc:HGNC:13308]	ENSG00000167191	3854	0.461339	1.18182	-15.2132	14.289	0.000156781	0.00266672
1059	ENSG00000111817	DSE	DSE	dermatan sulfate epimerase [Source:HGNC Symbol;Acc:HGNC:21144]	ENSG00000111817	9274	0.377507	1.18043	-21.3079	16.8451	4.06e-05	0.000970229
1060	ENSG00000182103	FAM181B	FAM181B	family with sequence similarity 181 member B [Source:HGNC Symbol;Acc:HGNC:28512]	ENSG00000182103	3924	0.547655	1.1803	-18.6309	14.306	0.000155368	0.00264986
1061	ENSG00000042493	CAPG	CAPG	capping actin protein, gelsolin like [Source:HGNC Symbol;Acc:HGNC:1474]	ENSG00000042493	630	0.615873	1.17879	-20.252	13.7986	0.000203486	0.00321416
1062	ENSG00000148411	NACC2	NACC2	NACC family member 2 [Source:HGNC Symbol;Acc:HGNC:23846]	ENSG00000148411	5488	0.570517	1.17857	-16.5902	24.1301	9e-07	5.66e-05
1063	ENSG00000170370	EMX2	EMX2	empty spiracles homeobox 2 [Source:HGNC Symbol;Acc:HGNC:3341]	ENSG00000170370	1482	0.433198	1.17847	-19.0995	22.1356	2.54e-06	0.000122107
1064	ENSG00000187800	PEAR1	PEAR1	platelet endothelial aggregation receptor 1 [Source:HGNC Symbol;Acc:HGNC:33631]	ENSG00000187800	1788	0.502237	1.17844	-22.7843	8.32564	0.00390894	0.0279758
1065	ENSG00000262089	None	None	None	ENSG00000262089	276	0.485507	1.17783	-23.556	9.26984	0.00232958	0.0192295
1066	ENSG00000237887	RPL23AP32	RPL23AP32	ribosomal protein L23a pseudogene 32 [Source:HGNC Symbol;Acc:HGNC:25345]	ENSG00000237887	459	0.488017	1.17731	-23.358	9.63333	0.00191078	0.0166415
1067	ENSG00000204682	CASC10	CASC10	cancer susceptibility 10 [Source:HGNC Symbol;Acc:HGNC:31448]	ENSG00000204682	3288	0.524027	1.17706	-20.2414	20.9167	4.8e-06	0.000195556
1068	ENSG00000150867	PIP4K2A	PIP4K2A	phosphatidylinositol-5-phosphate 4-kinase type 2 alpha [Source:HGNC Symbol;Acc:HGNC:8997]	ENSG00000150867	2433	0.406083	1.17554	-16.4934	12.5798	0.000389945	0.00514789
1069	ENSG00000105974	CAV1	CAV1	caveolin 1 [Source:HGNC Symbol;Acc:HGNC:1527]	ENSG00000105974	2239	0.393926	1.17491	-21.8626	10.2407	0.00137377	0.0131331
1070	ENSG00000112309	B3GAT2	B3GAT2	beta-1,3-glucuronyltransferase 2 [Source:HGNC Symbol;Acc:HGNC:922]	ENSG00000112309	5071	0.36265	1.17466	-18.8931	21.8042	3.02e-06	0.000139986
1071	ENSG00000165288	BRWD3	BRWD3	bromodomain and WD repeat domain containing 3 [Source:HGNC Symbol;Acc:HGNC:17342]	ENSG00000165288	6510	0.340399	1.17218	-21.2626	20.6363	5.55e-06	0.000218053
1072	ENSG00000198429	ZNF69	ZNF69	zinc finger protein 69 [Source:HGNC Symbol;Acc:HGNC:13138]	ENSG00000198429	1619	0.411365	1.17176	-23.4766	9.66994	0.00187308	0.0164018
1073	ENSG00000112851	ERBIN	ERBIN	erbb2 interacting protein [Source:HGNC Symbol;Acc:HGNC:15842]	ENSG00000112851	4127	0.31403	1.1715	-17.522	14.4906	0.000140859	0.00246818
1074	ENSG00000103449	SALL1	SALL1	spalt like transcription factor 1 [Source:HGNC Symbol;Acc:HGNC:10524]	ENSG00000103449	3458	0.533835	1.17075	-19.4225	20.2531	6.78e-06	0.000252972
1075	ENSG00000101347	SAMHD1	SAMHD1	SAM and HD domain containing deoxynucleoside triphosphate triphosphohydrolase 1 [Source:HGNC Symbol;Acc:HGNC:15925]	ENSG00000101347	4157	0.46115	1.17072	-18.7157	24.6896	6.73e-07	4.56e-05
1076	ENSG00000064393	HIPK2	HIPK2	homeodomain interacting protein kinase 2 [Source:HGNC Symbol;Acc:HGNC:14402]	ENSG00000064393	11828	0.47396	1.16844	-15.4136	13.3905	0.0002529	0.00375141
1077	ENSG00000139350	NEDD1	NEDD1	neural precursor cell expressed, developmentally down-regulated 1 [Source:HGNC Symbol;Acc:HGNC:7723]	ENSG00000139350	1829	0.286495	1.16723	-22.1519	9.96893	0.00159204	0.014617
1078	ENSG00000213144	None	None	None	ENSG00000213144	545	0.521101	1.16721	-22.4036	12.689	0.000367809	0.00493864
1079	ENSG00000140450	ARRDC4	ARRDC4	arrestin domain containing 4 [Source:HGNC Symbol;Acc:HGNC:28087]	ENSG00000140450	2708	0.373338	1.1668	-19.6682	11.8499	0.000576658	0.00689467
1080	ENSG00000164938	TP53INP1	TP53INP1	tumor protein p53 inducible nuclear protein 1 [Source:HGNC Symbol;Acc:HGNC:18022]	ENSG00000164938	4757	0.36893	1.16435	-21.3714	11.1217	0.000853242	0.00925783
1081	ENSG00000166341	DCHS1	DCHS1	dachsous cadherin-related 1 [Source:HGNC Symbol;Acc:HGNC:13681]	ENSG00000166341	3068	0.612451	1.16396	-19.7735	21.7937	3.04e-06	0.000140542
1082	ENSG00000177426	TGIF1	TGIF1	TGFB induced factor homeobox 1 [Source:HGNC Symbol;Acc:HGNC:11776]	ENSG00000177426	2614	0.394032	1.1634	-21.6746	13.2848	0.000267568	0.00390803
1083	ENSG00000117519	CNN3	CNN3	calponin 3 [Source:HGNC Symbol;Acc:HGNC:2157]	ENSG00000117519	1135	0.361233	1.16275	-17.3229	23.1214	1.52e-06	8.48e-05
1084	ENSG00000115956	PLEK	PLEK	pleckstrin [Source:HGNC Symbol;Acc:HGNC:9070]	ENSG00000115956	1774	0.456032	1.16147	-22.41	8.55016	0.00345492	0.0255465
1085	ENSG00000226419	SLC16A1-AS1	SLC16A1-AS1	SLC16A1 antisense RNA 1 [Source:HGNC Symbol;Acc:HGNC:49445]	ENSG00000226419	7396	0.433342	1.15934	-21.3826	11.2489	0.000796717	0.00879635
1086	ENSG00000068001	HYAL2	HYAL2	hyaluronidase 2 [Source:HGNC Symbol;Acc:HGNC:5321]	ENSG00000068001	3338	0.636908	1.15647	-20.6582	11.6926	0.000627494	0.00735462
1087	ENSG00000146112	PPP1R18	PPP1R18	protein phosphatase 1 regulatory subunit 18 [Source:HGNC Symbol;Acc:HGNC:29413]	ENSG00000146112	3488	0.639622	1.15561	-20.3892	22.8825	1.72e-06	9.32e-05
1088	ENSG00000130429	ARPC1B	ARPC1B	actin related protein 2/3 complex subunit 1B [Source:HGNC Symbol;Acc:HGNC:704]	ENSG00000130429	936	0.557692	1.15521	-21.3602	11.49	0.000699729	0.00798641
1089	ENSG00000081059	TCF7	TCF7	transcription factor 7 [Source:HGNC Symbol;Acc:HGNC:11639]	ENSG00000081059	4645	0.522282	1.15483	-22.9578	10.8636	0.000980738	0.0102383
1090	ENSG00000135899	SP110	SP110	SP110 nuclear body protein [Source:HGNC Symbol;Acc:HGNC:5401]	ENSG00000135899	1945	0.412339	1.15394	-21.6091	8.71306	0.00315938	0.0239761
1091	ENSG00000116815	CD58	CD58	CD58 molecule [Source:HGNC Symbol;Acc:HGNC:1688]	ENSG00000116815	603	0.436153	1.15372	-23.2279	11.2042	0.000816134	0.00894924
1092	ENSG00000225885	None	None	None	ENSG00000225885	692	0.462428	1.15367	-25.2131	7.67055	0.00561294	0.0362953
1093	ENSG00000101974	ATP11C	ATP11C	ATPase phospholipid transporting 11C [Source:HGNC Symbol;Acc:HGNC:13554]	ENSG00000101974	2617	0.324417	1.15364	-21.8886	13.9333	0.000189413	0.00306423
1094	ENSG00000076555	ACACB	ACACB	acetyl-CoA carboxylase beta [Source:HGNC Symbol;Acc:HGNC:85]	ENSG00000076555	1991	0.511803	1.15316	-19.1871	18.0957	2.1e-05	0.000582302
1095	ENSG00000168792	ABHD15	ABHD15	abhydrolase domain containing 15 [Source:HGNC Symbol;Acc:HGNC:26971]	ENSG00000168792	2540	0.496063	1.15272	-22.0449	12.3038	0.000452043	0.00574336
1096	ENSG00000198223	CSF2RA	CSF2RA	colony stimulating factor 2 receptor alpha subunit [Source:HGNC Symbol;Acc:HGNC:2435]	ENSG00000198223	980	0.488776	1.15246	-22.2303	9.21536	0.00239993	0.0196242
1097	ENSG00000179776	CDH5	CDH5	cadherin 5 [Source:HGNC Symbol;Acc:HGNC:1764]	ENSG00000179776	2135	0.548478	1.15159	-20.9559	12.5636	0.000393329	0.00518169
1098	ENSG00000101680	LAMA1	LAMA1	laminin subunit alpha 1 [Source:HGNC Symbol;Acc:HGNC:6481]	ENSG00000101680	3036	0.519104	1.15027	-21.9634	13.4053	0.000250913	0.00373258
1099	ENSG00000182108	DEXI	DEXI	Dexi homolog [Source:HGNC Symbol;Acc:HGNC:13267]	ENSG00000182108	5854	0.545097	1.14936	-23.3842	7.51984	0.00610232	0.0385479
1100	ENSG00000141524	TMC6	TMC6	transmembrane channel like 6 [Source:HGNC Symbol;Acc:HGNC:18021]	ENSG00000141524	2754	0.611111	1.14876	-19.2254	9.13358	0.0025096	0.0203048
1101	ENSG00000122884	P4HA1	P4HA1	prolyl 4-hydroxylase subunit alpha 1 [Source:HGNC Symbol;Acc:HGNC:8546]	ENSG00000122884	1076	0.341078	1.14767	-19.7212	15.1239	0.000100679	0.00192731
1102	ENSG00000122756	CNTFR	CNTFR	ciliary neurotrophic factor receptor [Source:HGNC Symbol;Acc:HGNC:2170]	ENSG00000122756	640	0.59375	1.14654	-18.1772	26.5384	2.58e-07	2.25e-05
1103	ENSG00000141232	TOB1	TOB1	transducer of ERBB2, 1 [Source:HGNC Symbol;Acc:HGNC:11979]	ENSG00000141232	1941	0.373004	1.14623	-19.3487	19.5973	9.56e-06	0.000325578
1104	ENSG00000106633	GCK	GCK	glucokinase [Source:HGNC Symbol;Acc:HGNC:4195]	ENSG00000106633	1010	0.60495	1.14575	-21.3648	14.159	0.000167989	0.00280696
1105	ENSG00000138080	EMILIN1	EMILIN1	elastin microfibril interfacer 1 [Source:HGNC Symbol;Acc:HGNC:19880]	ENSG00000138080	1944	0.672325	1.14514	-20.8562	20.6851	5.41e-06	0.000213779
1106	ENSG00000120889	TNFRSF10B	TNFRSF10B	TNF receptor superfamily member 10b [Source:HGNC Symbol;Acc:HGNC:11905]	ENSG00000120889	2852	0.467742	1.14479	-21.322	13.86	0.000196941	0.00314715
1107	ENSG00000279822	None	None	None	ENSG00000279822	1985	0.511335	1.14356	-24.7198	8.26049	0.00405172	0.0286519
1108	ENSG00000276045	ORAI1	ORAI1	ORAI calcium release-activated calcium modulator 1 [Source:HGNC Symbol;Acc:HGNC:25896]	ENSG00000276045	1637	0.572999	1.14355	-22.1237	10.0136	0.00155389	0.0143614
1109	ENSG00000223797	ENTPD3-AS1	ENTPD3-AS1	ENTPD3 antisense RNA 1 [Source:HGNC Symbol;Acc:HGNC:26710]	ENSG00000223797	1619	0.443484	1.14331	-22.1533	12.4329	0.00042184	0.00546362
1110	ENSG00000144730	IL17RD	IL17RD	interleukin 17 receptor D [Source:HGNC Symbol;Acc:HGNC:17616]	ENSG00000144730	6524	0.427958	1.1428	-20.0388	26.8033	2.25e-07	2.05e-05
1111	ENSG00000182541	LIMK2	LIMK2	LIM domain kinase 2 [Source:HGNC Symbol;Acc:HGNC:6614]	ENSG00000182541	1784	0.515135	1.14273	-19.4908	22.5223	2.08e-06	0.000106512
1112	ENSG00000182902	SLC25A18	SLC25A18	solute carrier family 25 member 18 [Source:HGNC Symbol;Acc:HGNC:10988]	ENSG00000182902	1415	0.563958	1.14244	-17.597	18.826	1.43e-05	0.000446119
1113	ENSG00000128604	IRF5	IRF5	interferon regulatory factor 5 [Source:HGNC Symbol;Acc:HGNC:6120]	ENSG00000128604	1463	0.5311	1.14216	-22.0479	8.93879	0.00279177	0.0220018
1114	ENSG00000169908	TM4SF1	TM4SF1	transmembrane 4 L six family member 1 [Source:HGNC Symbol;Acc:HGNC:11853]	ENSG00000169908	2846	0.376318	1.14158	-20.3829	9.40236	0.00216706	0.0182425
1115	ENSG00000105643	ARRDC2	ARRDC2	arrestin domain containing 2 [Source:HGNC Symbol;Acc:HGNC:25225]	ENSG00000105643	2562	0.627635	1.13971	-18.6642	14.6429	0.000129921	0.00232299
1116	ENSG00000142102	PGGHG	PGGHG	protein-glucosylgalactosylhydroxylysine glucosidase [Source:HGNC Symbol;Acc:HGNC:26210]	ENSG00000142102	1706	0.651231	1.13921	-21.2731	7.66446	0.00563191	0.0363731
1117	ENSG00000139668	WDFY2	WDFY2	WD repeat and FYVE domain containing 2 [Source:HGNC Symbol;Acc:HGNC:20482]	ENSG00000139668	7968	0.448795	1.13912	-20.4373	18.6812	1.54e-05	0.000469654
1118	ENSG00000152977	ZIC1	ZIC1	Zic family member 1 [Source:HGNC Symbol;Acc:HGNC:12872]	ENSG00000152977	3366	0.391266	1.139	-20.1622	15.0133	0.000106756	0.0020142
1119	ENSG00000205571	SMN2	SMN2	survival of motor neuron 2, centromeric [Source:HGNC Symbol;Acc:HGNC:11118]	ENSG00000205571	761	0.416557	1.13873	-21.6622	13.2393	0.000274142	0.00396631
1120	ENSG00000007866	TEAD3	TEAD3	TEA domain transcription factor 3 [Source:HGNC Symbol;Acc:HGNC:11716]	ENSG00000007866	1561	0.575272	1.13863	-22.8011	8.94446	0.00278312	0.0219528
1121	ENSG00000185507	IRF7	IRF7	interferon regulatory factor 7 [Source:HGNC Symbol;Acc:HGNC:6122]	ENSG00000185507	946	0.689218	1.13707	-21.7907	9.22919	0.00238187	0.0195227
1122	ENSG00000132481	TRIM47	TRIM47	tripartite motif containing 47 [Source:HGNC Symbol;Acc:HGNC:19020]	ENSG00000132481	1003	0.622134	1.13683	-19.9888	24.7245	6.61e-07	4.51e-05
1123	ENSG00000217648	None	None	None	ENSG00000217648	1138	0.456063	1.13643	-23.5764	8.57239	0.00341298	0.0253591
1124	ENSG00000101608	MYL12A	MYL12A	myosin light chain 12A [Source:HGNC Symbol;Acc:HGNC:16701]	ENSG00000101608	1164	0.530928	1.13487	-19.9646	16.1552	5.84e-05	0.00129095
1125	ENSG00000163431	LMOD1	LMOD1	leiomodin 1 [Source:HGNC Symbol;Acc:HGNC:6647]	ENSG00000163431	1947	0.544427	1.13424	-20.887	7.70077	0.00551974	0.0358475
1126	ENSG00000116774	OLFML3	OLFML3	olfactomedin like 3 [Source:HGNC Symbol;Acc:HGNC:24956]	ENSG00000116774	2052	0.524366	1.13291	-22.4674	9.304	0.00228654	0.0189488
1127	ENSG00000104267	CA2	CA2	carbonic anhydrase 2 [Source:HGNC Symbol;Acc:HGNC:1373]	ENSG00000104267	824	0.325243	1.13189	-18.3572	13.0223	0.000307796	0.0043269
1128	ENSG00000076716	GPC4	GPC4	glypican 4 [Source:HGNC Symbol;Acc:HGNC:4452]	ENSG00000076716	2967	0.374452	1.13122	-20.294	21.3302	3.87e-06	0.000167838
1129	ENSG00000008394	MGST1	MGST1	microsomal glutathione S-transferase 1 [Source:HGNC Symbol;Acc:HGNC:7061]	ENSG00000008394	1842	0.348534	1.13099	-18.8737	17.3957	3.04e-05	0.000772507
1130	ENSG00000118707	TGIF2	TGIF2	TGFB induced factor homeobox 2 [Source:HGNC Symbol;Acc:HGNC:15764]	ENSG00000118707	3041	0.502795	1.13023	-22.748	12.0732	0.000511531	0.0062956
1131	ENSG00000100439	ABHD4	ABHD4	abhydrolase domain containing 4 [Source:HGNC Symbol;Acc:HGNC:20154]	ENSG00000100439	2357	0.514213	1.12772	-19.9301	17.9105	2.32e-05	0.000624187
1132	ENSG00000168300	PCMTD1	PCMTD1	protein-L-isoaspartate (D-aspartate) O-methyltransferase domain containing 1 [Source:HGNC Symbol;Acc:HGNC:30483]	ENSG00000168300	3144	0.321247	1.12758	-18.9598	27.189	1.85e-07	1.76e-05
1133	ENSG00000130413	STK33	STK33	serine/threonine kinase 33 [Source:HGNC Symbol;Acc:HGNC:14568]	ENSG00000130413	2946	0.416497	1.12622	-21.7511	13.1588	0.000286174	0.00409622
1134	ENSG00000102935	ZNF423	ZNF423	zinc finger protein 423 [Source:HGNC Symbol;Acc:HGNC:16762]	ENSG00000102935	3781	0.508596	1.12576	-19.8239	22.1107	2.57e-06	0.000123135
1135	ENSG00000135063	FAM189A2	FAM189A2	family with sequence similarity 189 member A2 [Source:HGNC Symbol;Acc:HGNC:24820]	ENSG00000135063	3946	0.433097	1.12517	-19.8937	12.0661	0.000513478	0.00631214
1136	ENSG00000167565	SERTAD3	SERTAD3	SERTA domain containing 3 [Source:HGNC Symbol;Acc:HGNC:17931]	ENSG00000167565	1243	0.540628	1.12505	-22.1678	11.3669	0.000747651	0.00837225
1137	ENSG00000159403	C1R	C1R	complement C1r [Source:HGNC Symbol;Acc:HGNC:1246]	ENSG00000159403	1466	0.485675	1.12464	-20.3708	8.8126	0.00299157	0.0230193
1138	ENSG00000106333	PCOLCE	PCOLCE	procollagen C-endopeptidase enhancer [Source:HGNC Symbol;Acc:HGNC:8738]	ENSG00000106333	1385	0.67509	1.12418	-22.3783	11.5232	0.000687313	0.00788479
1139	ENSG00000130772	MED18	MED18	mediator complex subunit 18 [Source:HGNC Symbol;Acc:HGNC:25944]	ENSG00000130772	1551	0.484204	1.12358	-21.3103	18.0792	2.12e-05	0.000584777
1140	ENSG00000130052	STARD8	STARD8	StAR related lipid transfer domain containing 8 [Source:HGNC Symbol;Acc:HGNC:19161]	ENSG00000130052	1538	0.508453	1.12338	-21.8796	10.6968	0.00107319	0.0109135
1141	ENSG00000198121	LPAR1	LPAR1	lysophosphatidic acid receptor 1 [Source:HGNC Symbol;Acc:HGNC:3166]	ENSG00000198121	2460	0.37561	1.12253	-17.1531	7.61732	0.00578103	0.0371454
1142	ENSG00000113140	SPARC	SPARC	secreted protein acidic and cysteine rich [Source:HGNC Symbol;Acc:HGNC:11219]	ENSG00000113140	2504	0.418131	1.1207	-16.2701	20.1175	7.28e-06	0.000266179
1143	ENSG00000100979	PLTP	PLTP	phospholipid transfer protein [Source:HGNC Symbol;Acc:HGNC:9093]	ENSG00000100979	695	0.625899	1.11728	-18.4824	24.3592	7.99e-07	5.2e-05
1144	ENSG00000224536	None	None	None	ENSG00000224536	1337	0.430067	1.11687	-22.6356	8.33949	0.00387924	0.0278266
1145	ENSG00000168062	BATF2	BATF2	basic leucine zipper ATF-like transcription factor 2 [Source:HGNC Symbol;Acc:HGNC:25163]	ENSG00000168062	2572	0.575816	1.11519	-24.1056	8.22515	0.00413139	0.0290454
1146	ENSG00000135926	TMBIM1	TMBIM1	transmembrane BAX inhibitor motif containing 1 [Source:HGNC Symbol;Acc:HGNC:23410]	ENSG00000135926	1430	0.511888	1.11482	-18.1838	10.3486	0.00129572	0.0125849
1147	ENSG00000135094	SDS	SDS	serine dehydratase [Source:HGNC Symbol;Acc:HGNC:10691]	ENSG00000135094	753	0.555113	1.11464	-21.3893	10.3028	0.00132826	0.0128268
1148	ENSG00000113504	SLC12A7	SLC12A7	solute carrier family 12 member 7 [Source:HGNC Symbol;Acc:HGNC:10915]	ENSG00000113504	2076	0.583333	1.11434	-20.0723	14.5316	0.000137829	0.00242983
1149	ENSG00000163297	ANTXR2	ANTXR2	ANTXR cell adhesion molecule 2 [Source:HGNC Symbol;Acc:HGNC:21732]	ENSG00000163297	6319	0.360975	1.11401	-22.0026	12.7686	0.000352485	0.00477778
1150	ENSG00000137819	PAQR5	PAQR5	progestin and adipoQ receptor family member 5 [Source:HGNC Symbol;Acc:HGNC:29645]	ENSG00000137819	4200	0.398095	1.11397	-23.0506	9.19339	0.00242891	0.019795
1151	ENSG00000168476	REEP4	REEP4	receptor accessory protein 4 [Source:HGNC Symbol;Acc:HGNC:26176]	ENSG00000168476	627	0.647528	1.11362	-21.9492	9.91373	0.00164051	0.0149318
1152	ENSG00000188313	PLSCR1	PLSCR1	phospholipid scramblase 1 [Source:HGNC Symbol;Acc:HGNC:9092]	ENSG00000188313	922	0.262473	1.11074	-21.1467	10.9642	0.000928873	0.00983427
1153	ENSG00000131781	FMO5	FMO5	flavin containing monooxygenase 5 [Source:HGNC Symbol;Acc:HGNC:3773]	ENSG00000131781	1161	0.353144	1.11054	-21.8233	8.73138	0.00312779	0.0237995
1154	ENSG00000120693	SMAD9	SMAD9	SMAD family member 9 [Source:HGNC Symbol;Acc:HGNC:6774]	ENSG00000120693	3989	0.371772	1.10885	-19.9905	20.5591	5.78e-06	0.000223546
1155	ENSG00000168938	PPIC	PPIC	peptidylprolyl isomerase C [Source:HGNC Symbol;Acc:HGNC:9256]	ENSG00000168938	926	0.365011	1.10871	-22.9605	8.27682	0.00401544	0.0284722
1156	ENSG00000162733	DDR2	DDR2	discoidin domain receptor tyrosine kinase 2 [Source:HGNC Symbol;Acc:HGNC:2731]	ENSG00000162733	7289	0.382631	1.10796	-19.4033	18.0114	2.2e-05	0.000601254
1157	ENSG00000172037	LAMB2	LAMB2	laminin subunit beta 2 [Source:HGNC Symbol;Acc:HGNC:6487]	ENSG00000172037	1469	0.567733	1.10754	-18.9179	21.5509	3.45e-06	0.000154561
1158	ENSG00000276550	HERC2P2	HERC2P2	hect domain and RLD 2 pseudogene 2 [Source:HGNC Symbol;Acc:HGNC:4870]	ENSG00000276550	873	0.381443	1.10732	-17.7444	8.49221	0.0035667	0.0261516
1159	ENSG00000140262	TCF12	TCF12	transcription factor 12 [Source:HGNC Symbol;Acc:HGNC:11623]	ENSG00000140262	3697	0.353259	1.10459	-18.955	17.1489	3.46e-05	0.00085339
1160	ENSG00000205930	C21orf62-AS1	C21orf62-AS1	C21orf62 antisense RNA 1 [Source:HGNC Symbol;Acc:HGNC:1290]	ENSG00000205930	2031	0.461349	1.10448	-23.5152	8.10756	0.0044081	0.0303793
1161	ENSG00000197496	SLC2A10	SLC2A10	solute carrier family 2 member 10 [Source:HGNC Symbol;Acc:HGNC:13444]	ENSG00000197496	2592	0.421296	1.10307	-22.1741	8.82457	0.00297201	0.0229249
1162	ENSG00000102221	JADE3	JADE3	jade family PHD finger 3 [Source:HGNC Symbol;Acc:HGNC:22982]	ENSG00000102221	3076	0.404421	1.10279	-21.5341	10.3319	0.00130749	0.0126573
1163	ENSG00000176014	TUBB6	TUBB6	tubulin beta 6 class V [Source:HGNC Symbol;Acc:HGNC:20776]	ENSG00000176014	1811	0.551629	1.10268	-21.2806	8.53569	0.00348249	0.025684
1164	ENSG00000163346	PBXIP1	PBXIP1	PBX homeobox interacting protein 1 [Source:HGNC Symbol;Acc:HGNC:21199]	ENSG00000163346	1232	0.605519	1.10129	-16.7256	22.2209	2.43e-06	0.000118637
1165	ENSG00000232528	None	None	None	ENSG00000232528	334	0.54491	1.09939	-23.6278	7.83	0.00513862	0.0340658
1166	ENSG00000258701	LINC00638	LINC00638	long intergenic non-protein coding RNA 638 [Source:HGNC Symbol;Acc:HGNC:28325]	ENSG00000258701	2518	0.591342	1.09885	-24.4697	8.05839	0.00452934	0.0310447
1167	ENSG00000172366	MCRIP2	MCRIP2	MAPK regulated corepressor interacting protein 2 [Source:HGNC Symbol;Acc:HGNC:14142]	ENSG00000172366	1728	0.647569	1.09858	-19.4004	19.5338	9.88e-06	0.000334768
1168	ENSG00000183688	RFLNB	RFLNB	refilin B [Source:HGNC Symbol;Acc:HGNC:28705]	ENSG00000183688	3517	0.50725	1.09806	-20.799	15.6365	7.68e-05	0.00158318
1169	ENSG00000183864	TOB2	TOB2	transducer of ERBB2, 2 [Source:HGNC Symbol;Acc:HGNC:11980]	ENSG00000183864	3916	0.514556	1.09805	-18.2926	20.2483	6.8e-06	0.000253303
1170	ENSG00000138646	HERC5	HERC5	HECT and RLD domain containing E3 ubiquitin protein ligase 5 [Source:HGNC Symbol;Acc:HGNC:24368]	ENSG00000138646	880	0.406818	1.09784	-22.2118	9.09081	0.00256897	0.0206207
1171	ENSG00000166265	CYYR1	CYYR1	cysteine and tyrosine rich 1 [Source:HGNC Symbol;Acc:HGNC:16274]	ENSG00000166265	2423	0.358646	1.09783	-22.1264	11.4598	0.000711167	0.00809052
1172	ENSG00000133321	RARRES3	RARRES3	retinoic acid receptor responder 3 [Source:HGNC Symbol;Acc:HGNC:9869]	ENSG00000133321	788	0.544416	1.09721	-20.7263	7.84953	0.0050834	0.0338818
1173	ENSG00000213203	GIMAP1	GIMAP1	GTPase, IMAP family member 1 [Source:HGNC Symbol;Acc:HGNC:23237]	ENSG00000213203	4237	0.473448	1.09714	-22.4759	8.91341	0.00283085	0.02219
1174	ENSG00000174021	GNG5	GNG5	G protein subunit gamma 5 [Source:HGNC Symbol;Acc:HGNC:4408]	ENSG00000174021	555	0.646847	1.09529	-20.5056	19.065	1.26e-05	0.000403176
1175	ENSG00000150457	LATS2	LATS2	large tumor suppressor kinase 2 [Source:HGNC Symbol;Acc:HGNC:6515]	ENSG00000150457	2333	0.399057	1.09339	-21.9902	7.83084	0.00513623	0.0340606
1176	ENSG00000123143	PKN1	PKN1	protein kinase N1 [Source:HGNC Symbol;Acc:HGNC:9405]	ENSG00000123143	648	0.609568	1.09236	-17.6939	24.3688	7.95e-07	5.19e-05
1177	ENSG00000087884	AAMDC	AAMDC	adipogenesis associated Mth938 domain containing [Source:HGNC Symbol;Acc:HGNC:30205]	ENSG00000087884	372	0.5	1.09185	-21.5378	13.7687	0.000206749	0.00325045
1178	ENSG00000056487	PHF21B	PHF21B	PHD finger protein 21B [Source:HGNC Symbol;Acc:HGNC:25161]	ENSG00000056487	2143	0.557163	1.09112	-21.2101	10.5273	0.00117624	0.0117076
1179	ENSG00000103335	PIEZO1	PIEZO1	piezo type mechanosensitive ion channel component 1 [Source:HGNC Symbol;Acc:HGNC:28993]	ENSG00000103335	1719	0.500873	1.08935	-19.3337	17.6856	2.61e-05	0.000684882
1180	ENSG00000100146	SOX10	SOX10	SRY-box 10 [Source:HGNC Symbol;Acc:HGNC:11190]	ENSG00000100146	1899	0.601896	1.08724	-17.9579	8.62372	0.00331814	0.02486
1181	ENSG00000197083	ZNF300P1	ZNF300P1	zinc finger protein 300 pseudogene 1 [Source:HGNC Symbol;Acc:HGNC:27032]	ENSG00000197083	1646	0.386391	1.08647	-23.6617	9.15017	0.00248695	0.0201423
1182	ENSG00000169604	ANTXR1	ANTXR1	ANTXR cell adhesion molecule 1 [Source:HGNC Symbol;Acc:HGNC:21014]	ENSG00000169604	4103	0.42018	1.08627	-19.3479	19.6733	9.19e-06	0.000317359
1183	ENSG00000168658	VWA3B	VWA3B	von Willebrand factor A domain containing 3B [Source:HGNC Symbol;Acc:HGNC:28385]	ENSG00000168658	1593	0.428751	1.08558	-24.005	8.3569	0.00384226	0.0276497
1184	ENSG00000124224	PPP4R1L	PPP4R1L	protein phosphatase 4 regulatory subunit 1 like (pseudogene) [Source:HGNC Symbol;Acc:HGNC:15755]	ENSG00000124224	2988	0.388889	1.08512	-22.6287	8.90127	0.00284973	0.0223158
1185	ENSG00000180834	MAP6D1	MAP6D1	MAP6 domain containing 1 [Source:HGNC Symbol;Acc:HGNC:25753]	ENSG00000180834	1561	0.507367	1.08332	-21.4017	12.4362	0.000421082	0.00546287
1186	ENSG00000179277	MEIS3P1	MEIS3P1	Meis homeobox 3 pseudogene 1 [Source:HGNC Symbol;Acc:HGNC:7002]	ENSG00000179277	958	0.610647	1.08319	-23.5398	8.3208	0.00391938	0.0280377
1187	ENSG00000260852	FBXL19-AS1	FBXL19-AS1	FBXL19 antisense RNA 1 [Source:HGNC Symbol;Acc:HGNC:27557]	ENSG00000260852	3951	0.526196	1.08277	-22.4006	8.38823	0.00377659	0.0272977
1188	ENSG00000196411	EPHB4	EPHB4	EPH receptor B4 [Source:HGNC Symbol;Acc:HGNC:3395]	ENSG00000196411	1324	0.610272	1.08271	-21.5905	8.77659	0.00305121	0.0233866
1189	ENSG00000145012	LPP	LPP	LIM domain containing preferred translocation partner in lipoma [Source:HGNC Symbol;Acc:HGNC:6679]	ENSG00000145012	16321	0.379634	1.08235	-19.2609	23.0153	1.61e-06	8.86e-05
1190	ENSG00000170915	PAQR8	PAQR8	progestin and adipoQ receptor family member 8 [Source:HGNC Symbol;Acc:HGNC:15708]	ENSG00000170915	4616	0.444107	1.082	-17.3683	19.6186	9.45e-06	0.000322666
1191	ENSG00000154898	CCDC144CP	CCDC144CP	coiled-coil domain containing 144C, pseudogene [Source:HGNC Symbol;Acc:HGNC:29073]	ENSG00000154898	2255	0.394235	1.08175	-21.9297	8.27315	0.00402356	0.0285105
1192	ENSG00000133065	SLC41A1	SLC41A1	solute carrier family 41 member 1 [Source:HGNC Symbol;Acc:HGNC:19429]	ENSG00000133065	2626	0.464966	1.07991	-18.694	28.65	8.67e-08	9.84e-06
1193	ENSG00000165478	HEPACAM	HEPACAM	hepatic and glial cell adhesion molecule [Source:HGNC Symbol;Acc:HGNC:26361]	ENSG00000165478	2248	0.553381	1.0793	-17.6891	18.9481	1.34e-05	0.000423053
1194	ENSG00000079999	KEAP1	KEAP1	kelch like ECH associated protein 1 [Source:HGNC Symbol;Acc:HGNC:23177]	ENSG00000079999	699	0.537911	1.07903	-18.1553	20.3616	6.41e-06	0.000242767
1195	ENSG00000104972	LILRB1	LILRB1	leukocyte immunoglobulin like receptor B1 [Source:HGNC Symbol;Acc:HGNC:6605]	ENSG00000104972	1096	0.603102	1.07893	-22.497	8.40204	0.00374801	0.0271517
1196	ENSG00000250156	LINC02060	LINC02060	long intergenic non-protein coding RNA 2060 [Source:HGNC Symbol;Acc:HGNC:52904]	ENSG00000250156	964	0.36722	1.07816	-23.9837	7.63632	0.00572044	0.0368163
1197	ENSG00000229743	LINC01159	LINC01159	long intergenic non-protein coding RNA 1159 [Source:HGNC Symbol;Acc:HGNC:49514]	ENSG00000229743	2896	0.544544	1.07766	-24.3634	7.75943	0.00534327	0.0350344
1198	ENSG00000125968	ID1	ID1	inhibitor of DNA binding 1, HLH protein [Source:HGNC Symbol;Acc:HGNC:5360]	ENSG00000125968	1233	0.585564	1.07734	-20.1852	12.8449	0.000338392	0.00464484
1199	ENSG00000172466	ZNF24	ZNF24	zinc finger protein 24 [Source:HGNC Symbol;Acc:HGNC:13032]	ENSG00000172466	6862	0.360536	1.07699	-18.1413	21.169	4.21e-06	0.000178677
1200	ENSG00000213949	ITGA1	ITGA1	integrin subunit alpha 1 [Source:HGNC Symbol;Acc:HGNC:6134]	ENSG00000213949	6804	0.35729	1.07666	-21.5553	14.0955	0.000173759	0.00287159
1201	ENSG00000170802	FOXN2	FOXN2	forkhead box N2 [Source:HGNC Symbol;Acc:HGNC:5281]	ENSG00000170802	4375	0.32	1.07661	-20.038	10.8328	0.000997151	0.0103581
1202	ENSG00000142227	EMP3	EMP3	epithelial membrane protein 3 [Source:HGNC Symbol;Acc:HGNC:3335]	ENSG00000142227	469	0.639659	1.07495	-21.5709	13.7814	0.00020536	0.00323562
1203	ENSG00000065809	FAM107B	FAM107B	family with sequence similarity 107 member B [Source:HGNC Symbol;Acc:HGNC:23726]	ENSG00000065809	2750	0.394909	1.07485	-18.1544	7.51546	0.00611716	0.0385897
1204	ENSG00000132825	PPP1R3D	PPP1R3D	protein phosphatase 1 regulatory subunit 3D [Source:HGNC Symbol;Acc:HGNC:9294]	ENSG00000132825	3630	0.49697	1.07449	-20.9716	19.7686	8.74e-06	0.000306302
1205	ENSG00000214106	PAXIP1-AS2	PAXIP1-AS2	PAXIP1 antisense RNA 2 [Source:HGNC Symbol;Acc:HGNC:48958]	ENSG00000214106	5829	0.382741	1.07308	-21.3146	11.4759	0.000705044	0.00803249
1206	ENSG00000135636	DYSF	DYSF	dysferlin [Source:HGNC Symbol;Acc:HGNC:3097]	ENSG00000135636	365	0.671233	1.07242	-18.6535	8.16411	0.00427275	0.0297391
1207	ENSG00000213977	TAX1BP3	TAX1BP3	Tax1 binding protein 3 [Source:HGNC Symbol;Acc:HGNC:30684]	ENSG00000213977	990	0.578788	1.07241	-21.2551	12.3246	0.000447022	0.00570724
1208	ENSG00000133561	GIMAP6	GIMAP6	GTPase, IMAP family member 6 [Source:HGNC Symbol;Acc:HGNC:21918]	ENSG00000133561	3348	0.497611	1.07235	-21.9057	10.5517	0.0011608	0.0116313
1209	ENSG00000117151	CTBS	CTBS	chitobiase [Source:HGNC Symbol;Acc:HGNC:2496]	ENSG00000117151	5594	0.300322	1.07169	-22.2867	9.98488	0.00157831	0.0145232
1210	ENSG00000111348	ARHGDIB	ARHGDIB	Rho GDP dissociation inhibitor beta [Source:HGNC Symbol;Acc:HGNC:679]	ENSG00000111348	705	0.495035	1.07124	-20.5696	12.8772	0.000332612	0.00458956
1211	ENSG00000129493	HEATR5A	HEATR5A	HEAT repeat containing 5A [Source:HGNC Symbol;Acc:HGNC:20276]	ENSG00000129493	1822	0.35236	1.07072	-20.2261	15.8948	6.7e-05	0.00142488
1212	ENSG00000178764	ZHX2	ZHX2	zinc fingers and homeoboxes 2 [Source:HGNC Symbol;Acc:HGNC:18513]	ENSG00000178764	2737	0.541469	1.06979	-19.6701	14.2756	0.0001579	0.00267995
1213	ENSG00000172164	SNTB1	SNTB1	syntrophin beta 1 [Source:HGNC Symbol;Acc:HGNC:11168]	ENSG00000172164	3225	0.344496	1.0692	-21.0627	16.1229	5.94e-05	0.00130664
1214	ENSG00000111328	CDK2AP1	CDK2AP1	cyclin dependent kinase 2 associated protein 1 [Source:HGNC Symbol;Acc:HGNC:14002]	ENSG00000111328	893	0.577828	1.06856	-17.8115	20.2051	6.96e-06	0.000256658
1215	ENSG00000187699	C2orf88	C2orf88	chromosome 2 open reading frame 88 [Source:HGNC Symbol;Acc:HGNC:28191]	ENSG00000187699	3788	0.360876	1.06823	-20.756	13.7434	0.000209551	0.00327865
1216	ENSG00000158195	WASF2	WASF2	WAS protein family member 2 [Source:HGNC Symbol;Acc:HGNC:12733]	ENSG00000158195	4121	0.52463	1.0682	-18.2839	14.9905	0.000108052	0.00203134
1217	ENSG00000105227	PRX	PRX	periaxin [Source:HGNC Symbol;Acc:HGNC:13797]	ENSG00000105227	5049	0.626857	1.06768	-20.95	9.36858	0.00220736	0.0184679
1218	ENSG00000080200	CRYBG3	CRYBG3	crystallin beta-gamma domain containing 3 [Source:HGNC Symbol;Acc:HGNC:34427]	ENSG00000080200	6196	0.396869	1.0672	-20.7851	9.24574	0.00236044	0.0194179
1219	ENSG00000137509	PRCP	PRCP	prolylcarboxypeptidase [Source:HGNC Symbol;Acc:HGNC:9344]	ENSG00000137509	7937	0.370669	1.06625	-18.4541	23.276	1.4e-06	7.96e-05
1220	ENSG00000169504	CLIC4	CLIC4	chloride intracellular channel 4 [Source:HGNC Symbol;Acc:HGNC:13518]	ENSG00000169504	3552	0.338682	1.06542	-17.9506	8.92373	0.00281489	0.0221078
1221	ENSG00000203883	SOX18	SOX18	SRY-box 18 [Source:HGNC Symbol;Acc:HGNC:11194]	ENSG00000203883	1381	0.660391	1.06452	-21.9935	10.4109	0.00125271	0.0122607
1222	ENSG00000215244	None	None	None	ENSG00000215244	1879	0.469399	1.06367	-24.2664	7.60349	0.00582554	0.0373398
1223	ENSG00000166046	TCP11L2	TCP11L2	t-complex 11 like 2 [Source:HGNC Symbol;Acc:HGNC:28627]	ENSG00000166046	2404	0.403494	1.06343	-21.2422	8.36498	0.00382522	0.0275712
1224	ENSG00000121966	CXCR4	CXCR4	C-X-C motif chemokine receptor 4 [Source:HGNC Symbol;Acc:HGNC:2561]	ENSG00000121966	1895	0.438522	1.06306	-21.9273	9.69734	0.00184535	0.016216
1225	ENSG00000177105	RHOG	RHOG	ras homolog family member G [Source:HGNC Symbol;Acc:HGNC:672]	ENSG00000177105	1229	0.590724	1.06182	-19.7703	9.0527	0.00262306	0.020944
1226	ENSG00000026025	VIM	VIM	vimentin [Source:HGNC Symbol;Acc:HGNC:12692]	ENSG00000026025	1211	0.400495	1.06134	-17.2318	14.2897	0.000156722	0.00266672
1227	ENSG00000210196	MT-TP	MT-TP	mitochondrially encoded tRNA proline [Source:HGNC Symbol;Acc:HGNC:7494]	ENSG00000210196	68	0.338235	1.06055	-17.6881	17.8295	2.42e-05	0.000645228
1228	ENSG00000124570	SERPINB6	SERPINB6	serpin family B member 6 [Source:HGNC Symbol;Acc:HGNC:8950]	ENSG00000124570	5766	0.476587	1.05974	-18.6216	18.3693	1.82e-05	0.00052504
1229	ENSG00000154945	ANKRD40	ANKRD40	ankyrin repeat domain 40 [Source:HGNC Symbol;Acc:HGNC:28233]	ENSG00000154945	2954	0.423832	1.05893	-17.2207	12.238	0.000468256	0.00589691
1230	ENSG00000115267	IFIH1	IFIH1	interferon induced with helicase C domain 1 [Source:HGNC Symbol;Acc:HGNC:18873]	ENSG00000115267	849	0.59364	1.05853	-21.847	9.07582	0.00259012	0.0207533
1231	ENSG00000109458	GAB1	GAB1	GRB2 associated binding protein 1 [Source:HGNC Symbol;Acc:HGNC:4066]	ENSG00000109458	5538	0.335861	1.05543	-18.6949	9.16751	0.0024635	0.0200143
1232	ENSG00000151414	NEK7	NEK7	NIMA related kinase 7 [Source:HGNC Symbol;Acc:HGNC:13386]	ENSG00000151414	3009	0.304752	1.05537	-18.7986	17.1912	3.38e-05	0.000840777
1233	ENSG00000151491	EPS8	EPS8	epidermal growth factor receptor pathway substrate 8 [Source:HGNC Symbol;Acc:HGNC:3420]	ENSG00000151491	1410	0.337589	1.05436	-20.1007	17.9847	2.23e-05	0.000605523
1234	ENSG00000159176	CSRP1	CSRP1	cysteine and glycine rich protein 1 [Source:HGNC Symbol;Acc:HGNC:2469]	ENSG00000159176	7619	0.489828	1.05426	-15.274	15.3158	9.1e-05	0.00178678
1235	ENSG00000104825	NFKBIB	NFKBIB	NFKB inhibitor beta [Source:HGNC Symbol;Acc:HGNC:7798]	ENSG00000104825	1495	0.573244	1.05415	-19.7623	22.5295	2.07e-06	0.000106458
1236	ENSG00000150093	ITGB1	ITGB1	integrin subunit beta 1 [Source:HGNC Symbol;Acc:HGNC:6153]	ENSG00000150093	1317	0.336371	1.05325	-18.6686	14.6206	0.000131472	0.00234139
1237	ENSG00000079215	SLC1A3	SLC1A3	solute carrier family 1 member 3 [Source:HGNC Symbol;Acc:HGNC:10941]	ENSG00000079215	2270	0.397797	1.05272	-14.7633	16.1089	5.98e-05	0.00131294
1238	ENSG00000280383	None	None	None	ENSG00000280383	23112	0.4187	1.05235	-23.0825	8.59903	0.00336342	0.0250899
1239	ENSG00000163565	IFI16	IFI16	interferon gamma inducible protein 16 [Source:HGNC Symbol;Acc:HGNC:5395]	ENSG00000163565	2046	0.373412	1.0523	-20.6311	10.2786	0.00134583	0.0129675
1240	ENSG00000132109	TRIM21	TRIM21	tripartite motif containing 21 [Source:HGNC Symbol;Acc:HGNC:11312]	ENSG00000132109	957	0.478579	1.05152	-22.8351	8.24661	0.00408281	0.028794
1241	ENSG00000090530	P3H2	P3H2	prolyl 3-hydroxylase 2 [Source:HGNC Symbol;Acc:HGNC:19317]	ENSG00000090530	1277	0.440877	1.04999	-22.3942	7.7344	0.00541786	0.0353539
1242	ENSG00000092531	SNAP23	SNAP23	synaptosome associated protein 23 [Source:HGNC Symbol;Acc:HGNC:11131]	ENSG00000092531	1649	0.374166	1.04873	-20.3778	15.6277	7.71e-05	0.00158844
1243	ENSG00000105855	ITGB8	ITGB8	integrin subunit beta 8 [Source:HGNC Symbol;Acc:HGNC:6163]	ENSG00000105855	5880	0.326361	1.04722	-17.916	16.7975	4.16e-05	0.00099108
1244	ENSG00000119729	RHOQ	RHOQ	ras homolog family member Q [Source:HGNC Symbol;Acc:HGNC:17736]	ENSG00000119729	2194	0.356882	1.04699	-18.3264	22.2443	2.4e-06	0.000118094
1245	ENSG00000180537	RNF182	RNF182	ring finger protein 182 [Source:HGNC Symbol;Acc:HGNC:28522]	ENSG00000180537	3394	0.391573	1.04695	-19.5668	17.1332	3.48e-05	0.000857748
1246	ENSG00000213064	SFT2D2	SFT2D2	SFT2 domain containing 2 [Source:HGNC Symbol;Acc:HGNC:25140]	ENSG00000213064	10525	0.412257	1.04665	-19.5713	20.8026	5.09e-06	0.000204916
1247	ENSG00000167543	TP53I13	TP53I13	tumor protein p53 inducible protein 13 [Source:HGNC Symbol;Acc:HGNC:25102]	ENSG00000167543	2469	0.603483	1.04598	-20.3956	13.5221	0.000235764	0.00356459
1248	ENSG00000101849	TBL1X	TBL1X	transducin beta like 1 X-linked [Source:HGNC Symbol;Acc:HGNC:11585]	ENSG00000101849	3524	0.473326	1.04462	-19.2392	20.0779	7.44e-06	0.000269842
1249	ENSG00000214456	PLIN5	PLIN5	perilipin 5 [Source:HGNC Symbol;Acc:HGNC:33196]	ENSG00000214456	1903	0.523384	1.04411	-20.8267	13.015	0.000309012	0.00434011
1250	ENSG00000152952	PLOD2	PLOD2	procollagen-lysine,2-oxoglutarate 5-dioxygenase 2 [Source:HGNC Symbol;Acc:HGNC:9082]	ENSG00000152952	2000	0.3395	1.04403	-19.8067	13.6952	0.000215008	0.00334734
1251	ENSG00000230630	DNM3OS	DNM3OS	DNM3 opposite strand/antisense RNA [Source:HGNC Symbol;Acc:HGNC:41228]	ENSG00000230630	4066	0.319233	1.04387	-22.1946	10.3482	0.00129601	0.0125849
1252	ENSG00000196205	EEF1A1P5	EEF1A1P5	eukaryotic translation elongation factor 1 alpha 1 pseudogene 5 [Source:HGNC Symbol;Acc:HGNC:3200]	ENSG00000196205	1389	0.483081	1.04317	-20.6483	17.1504	3.45e-05	0.00085336
1253	ENSG00000067900	ROCK1	ROCK1	Rho associated coiled-coil containing protein kinase 1 [Source:HGNC Symbol;Acc:HGNC:10251]	ENSG00000067900	4482	0.369701	1.04316	-19.0447	20.581	5.72e-06	0.000222088
1254	ENSG00000186918	ZNF395	ZNF395	zinc finger protein 395 [Source:HGNC Symbol;Acc:HGNC:18737]	ENSG00000186918	3246	0.49045	1.03903	-19.4087	16.4677	4.95e-05	0.00113211
1255	ENSG00000186350	RXRA	RXRA	retinoid X receptor alpha [Source:HGNC Symbol;Acc:HGNC:10477]	ENSG00000186350	4763	0.632165	1.03854	-17.5273	22.0205	2.7e-06	0.000127788
1256	ENSG00000157191	NECAP2	NECAP2	NECAP endocytosis associated 2 [Source:HGNC Symbol;Acc:HGNC:25528]	ENSG00000157191	2923	0.471091	1.03841	-19.7688	19.5069	1e-05	0.00033842
1257	ENSG00000164125	FAM198B	FAM198B	family with sequence similarity 198 member B [Source:HGNC Symbol;Acc:HGNC:25312]	ENSG00000164125	3246	0.473506	1.0375	-18.9255	18.7321	1.5e-05	0.000461766
1258	ENSG00000139679	LPAR6	LPAR6	lysophosphatidic acid receptor 6 [Source:HGNC Symbol;Acc:HGNC:15520]	ENSG00000139679	2067	0.343493	1.03629	-21.4519	8.44282	0.00366488	0.0267157
1259	ENSG00000051128	HOMER3	HOMER3	homer scaffold protein 3 [Source:HGNC Symbol;Acc:HGNC:17514]	ENSG00000051128	667	0.535232	1.03623	-19.5916	18.587	1.62e-05	0.000485023
1260	ENSG00000143842	SOX13	SOX13	SRY-box 13 [Source:HGNC Symbol;Acc:HGNC:11192]	ENSG00000143842	2267	0.501544	1.0318	-20.2198	16.0493	6.17e-05	0.0013369
1261	ENSG00000181481	RNF135	RNF135	ring finger protein 135 [Source:HGNC Symbol;Acc:HGNC:21158]	ENSG00000181481	1250	0.4848	1.03173	-22.0806	11.881	0.000567092	0.006814
1262	ENSG00000100813	ACIN1	ACIN1	apoptotic chromatin condensation inducer 1 [Source:HGNC Symbol;Acc:HGNC:17066]	ENSG00000100813	1388	0.557637	1.03148	-17.6137	15.417	8.62e-05	0.00172747
1263	ENSG00000198157	HMGN5	HMGN5	high mobility group nucleosome binding domain 5 [Source:HGNC Symbol;Acc:HGNC:8013]	ENSG00000198157	1530	0.305882	1.03132	-19.6155	19.9852	7.8e-06	0.000280367
1264	ENSG00000254087	LYN	LYN	LYN proto-oncogene, Src family tyrosine kinase [Source:HGNC Symbol;Acc:HGNC:6735]	ENSG00000254087	4261	0.434405	1.03056	-21.3656	9.74826	0.00179492	0.0158929
1265	ENSG00000143514	TP53BP2	TP53BP2	tumor protein p53 binding protein 2 [Source:HGNC Symbol;Acc:HGNC:12000]	ENSG00000143514	1285	0.412451	1.0299	-17.9951	18.5434	1.66e-05	0.000492011
1266	ENSG00000168394	TAP1	TAP1	transporter 1, ATP binding cassette subfamily B member [Source:HGNC Symbol;Acc:HGNC:43]	ENSG00000168394	1491	0.484909	1.02901	-20.3095	11.8835	0.000566326	0.00680739
1267	ENSG00000271860	None	None	None	ENSG00000271860	1402	0.326676	1.02846	-22.7634	10.0843	0.00149537	0.0139768
1268	ENSG00000119950	MXI1	MXI1	MAX interactor 1, dimerization protein [Source:HGNC Symbol;Acc:HGNC:7534]	ENSG00000119950	2542	0.380016	1.028	-17.5421	18.5043	1.7e-05	0.000499273
1269	ENSG00000106565	TMEM176B	TMEM176B	transmembrane protein 176B [Source:HGNC Symbol;Acc:HGNC:29596]	ENSG00000106565	368	0.709239	1.02665	-20.0961	12.4459	0.000418905	0.00544376
1270	ENSG00000066056	TIE1	TIE1	tyrosine kinase with immunoglobulin like and EGF like domains 1 [Source:HGNC Symbol;Acc:HGNC:11809]	ENSG00000066056	1646	0.532807	1.02614	-20.6152	8.6216	0.003322	0.0248679
1271	ENSG00000227640	SOX21-AS1	SOX21-AS1	SOX21 antisense divergent transcript 1 [Source:HGNC Symbol;Acc:HGNC:39807]	ENSG00000227640	2609	0.381372	1.02593	-21.2845	13.8559	0.000197374	0.00315087
1272	ENSG00000256235	SMIM3	SMIM3	small integral membrane protein 3 [Source:HGNC Symbol;Acc:HGNC:30248]	ENSG00000256235	1305	0.483525	1.02442	-21.5428	8.05107	0.00454767	0.0311296
1273	ENSG00000168811	IL12A	IL12A	interleukin 12A [Source:HGNC Symbol;Acc:HGNC:5969]	ENSG00000168811	833	0.363745	1.02318	-24.1784	7.53419	0.00605389	0.038319
1274	ENSG00000099875	MKNK2	MKNK2	MAP kinase interacting serine/threonine kinase 2 [Source:HGNC Symbol;Acc:HGNC:7111]	ENSG00000099875	3740	0.619519	1.023	-18.4632	10.5514	0.00116103	0.0116313
1275	ENSG00000254122	PCDHGB7	PCDHGB7	protocadherin gamma subfamily B, 7 [Source:HGNC Symbol;Acc:HGNC:8714]	ENSG00000254122	2785	0.526032	1.02277	-21.5071	11.8608	0.000573264	0.00686053
1276	ENSG00000141401	IMPA2	IMPA2	inositol monophosphatase 2 [Source:HGNC Symbol;Acc:HGNC:6051]	ENSG00000141401	951	0.563617	1.0226	-21.8051	9.4455	0.00211668	0.0179385
1277	ENSG00000167693	NXN	NXN	nucleoredoxin [Source:HGNC Symbol;Acc:HGNC:18008]	ENSG00000167693	1819	0.561297	1.02223	-20.5464	16.5231	4.81e-05	0.00110513
1278	ENSG00000005893	LAMP2	LAMP2	lysosomal associated membrane protein 2 [Source:HGNC Symbol;Acc:HGNC:6501]	ENSG00000005893	2800	0.347143	1.02219	-16.8655	12.5886	0.000388113	0.00513666
1279	ENSG00000186951	PPARA	PPARA	peroxisome proliferator activated receptor alpha [Source:HGNC Symbol;Acc:HGNC:9232]	ENSG00000186951	8624	0.471707	1.02154	-19.5368	17.9926	2.22e-05	0.000603525
1280	ENSG00000250159	None	None	None	ENSG00000250159	829	0.348613	1.02153	-23.8232	8.30155	0.00396112	0.0282351
1281	ENSG00000064961	HMG20B	HMG20B	high mobility group 20B [Source:HGNC Symbol;Acc:HGNC:5002]	ENSG00000064961	1124	0.595196	1.02136	-19.4099	19.043	1.28e-05	0.000406601
1282	ENSG00000152990	ADGRA3	ADGRA3	adhesion G protein-coupled receptor A3 [Source:HGNC Symbol;Acc:HGNC:13839]	ENSG00000152990	2324	0.391997	1.02126	-18.7073	23.5071	1.24e-06	7.22e-05
1283	ENSG00000104408	EIF3E	EIF3E	eukaryotic translation initiation factor 3 subunit E [Source:HGNC Symbol;Acc:HGNC:3277]	ENSG00000104408	819	0.336996	1.02125	-18.2146	19.9513	7.94e-06	0.000284724
1284	ENSG00000101493	ZNF516	ZNF516	zinc finger protein 516 [Source:HGNC Symbol;Acc:HGNC:28990]	ENSG00000101493	4368	0.4375	1.01989	-20.281	20.2251	6.88e-06	0.00025547
1285	ENSG00000235823	OLMALINC	OLMALINC	oligodendrocyte maturation-associated long intergenic non-coding RNA [Source:HGNC Symbol;Acc:HGNC:28060]	ENSG00000235823	2957	0.431857	1.01913	-19.2414	9.85442	0.00169424	0.0152331
1286	ENSG00000198740	ZNF652	ZNF652	zinc finger protein 652 [Source:HGNC Symbol;Acc:HGNC:29147]	ENSG00000198740	4360	0.395642	1.01909	-18.6904	8.39673	0.00375897	0.0272185
1287	ENSG00000165732	DDX21	DDX21	DExD-box helicase 21 [Source:HGNC Symbol;Acc:HGNC:2744]	ENSG00000165732	2531	0.365468	1.01848	-19.4336	24.5162	7.37e-07	4.89e-05
1288	ENSG00000154080	CHST9	CHST9	carbohydrate sulfotransferase 9 [Source:HGNC Symbol;Acc:HGNC:19898]	ENSG00000154080	10870	0.38804	1.01683	-23.2181	7.94923	0.00481079	0.0325339
1289	ENSG00000269958	None	None	None	ENSG00000269958	811	0.490752	1.01628	-20.8662	12.3805	0.000433844	0.0055798
1290	ENSG00000148400	NOTCH1	NOTCH1	notch 1 [Source:HGNC Symbol;Acc:HGNC:7881]	ENSG00000148400	3126	0.579335	1.01536	-19.0228	13.8122	0.000202017	0.00320173
1291	ENSG00000270629	NBPF14	NBPF14	NBPF member 14 [Source:HGNC Symbol;Acc:HGNC:25232]	ENSG00000270629	1864	0.421137	1.01406	-22.1056	9.34545	0.00223539	0.0186479
1292	ENSG00000171791	BCL2	BCL2	BCL2, apoptosis regulator [Source:HGNC Symbol;Acc:HGNC:990]	ENSG00000171791	6327	0.445393	1.01366	-19.5501	21.4754	3.58e-06	0.000159114
1293	ENSG00000087253	LPCAT2	LPCAT2	lysophosphatidylcholine acyltransferase 2 [Source:HGNC Symbol;Acc:HGNC:26032]	ENSG00000087253	3757	0.324195	1.01122	-20.7167	9.91517	0.00163922	0.0149263
1294	ENSG00000267390	None	None	None	ENSG00000267390	532	0.669173	1.01099	-22.551	9.9817	0.00158103	0.0145397
1295	ENSG00000256463	SALL3	SALL3	spalt like transcription factor 3 [Source:HGNC Symbol;Acc:HGNC:10527]	ENSG00000256463	3781	0.672838	1.01036	-20.5956	13.9126	0.000191509	0.00308544
1296	ENSG00000069431	ABCC9	ABCC9	ATP binding cassette subfamily C member 9 [Source:HGNC Symbol;Acc:HGNC:60]	ENSG00000069431	3781	0.331658	1.01036	-20.3956	17.1436	3.47e-05	0.000854411
1297	ENSG00000127241	MASP1	MASP1	mannan binding lectin serine peptidase 1 [Source:HGNC Symbol;Acc:HGNC:6901]	ENSG00000127241	3496	0.479977	1.01029	-21.3306	13.3483	0.000258661	0.00382251
1298	ENSG00000087903	RFX2	RFX2	regulatory factor X2 [Source:HGNC Symbol;Acc:HGNC:9983]	ENSG00000087903	2326	0.468186	1.00963	-20.676	15.5791	7.91e-05	0.00161919
1299	ENSG00000169860	P2RY1	P2RY1	purinergic receptor P2Y1 [Source:HGNC Symbol;Acc:HGNC:8539]	ENSG00000169860	6747	0.423003	1.00904	-20.6932	13.126	0.000291227	0.00414332
1300	ENSG00000205730	ITPRIPL2	ITPRIPL2	ITPRIP like 2 [Source:HGNC Symbol;Acc:HGNC:27257]	ENSG00000205730	7247	0.475783	1.00903	-21.2087	15.0595	0.000104175	0.00197262
1301	ENSG00000168884	TNIP2	TNIP2	TNFAIP3 interacting protein 2 [Source:HGNC Symbol;Acc:HGNC:19118]	ENSG00000168884	873	0.587629	1.0082	-20.5414	13.0536	0.000302709	0.00427068
1302	ENSG00000168264	IRF2BP2	IRF2BP2	interferon regulatory factor 2 binding protein 2 [Source:HGNC Symbol;Acc:HGNC:21729]	ENSG00000168264	3584	0.401507	1.00809	-18.0428	12.2876	0.000455988	0.00577713
1303	ENSG00000083857	FAT1	FAT1	FAT atypical cadherin 1 [Source:HGNC Symbol;Acc:HGNC:3595]	ENSG00000083857	4068	0.438545	1.00763	-18.7723	17.4743	2.91e-05	0.000749718
1304	ENSG00000124782	RREB1	RREB1	ras responsive element binding protein 1 [Source:HGNC Symbol;Acc:HGNC:10449]	ENSG00000124782	7519	0.47493	1.00733	-21.8674	10.8805	0.000971832	0.0101621
1305	ENSG00000127528	KLF2	KLF2	Kruppel like factor 2 [Source:HGNC Symbol;Acc:HGNC:6347]	ENSG00000127528	1019	0.533857	1.00678	-20.7146	12.9747	0.000315731	0.00441285
1306	ENSG00000168916	ZNF608	ZNF608	zinc finger protein 608 [Source:HGNC Symbol;Acc:HGNC:29238]	ENSG00000168916	2455	0.505092	1.00657	-20.0458	15.9581	6.48e-05	0.00138761
1307	ENSG00000139567	ACVRL1	ACVRL1	activin A receptor like type 1 [Source:HGNC Symbol;Acc:HGNC:175]	ENSG00000139567	2603	0.549366	1.0061	-20.984	9.86284	0.0016865	0.0151766
1308	ENSG00000151322	NPAS3	NPAS3	neuronal PAS domain protein 3 [Source:HGNC Symbol;Acc:HGNC:19311]	ENSG00000151322	4443	0.467252	1.00609	-19.1439	23.6747	1.14e-06	6.82e-05
1309	ENSG00000105698	USF2	USF2	upstream transcription factor 2, c-fos interacting [Source:HGNC Symbol;Acc:HGNC:12594]	ENSG00000105698	2845	0.595782	1.00607	-16.8647	19.3259	1.1e-05	0.00036502
1310	ENSG00000133195	SLC39A11	SLC39A11	solute carrier family 39 member 11 [Source:HGNC Symbol;Acc:HGNC:14463]	ENSG00000133195	1714	0.445158	1.00491	-19.9529	18.6891	1.54e-05	0.000468382
1311	ENSG00000180354	MTURN	MTURN	maturin, neural progenitor differentiation regulator homolog [Source:HGNC Symbol;Acc:HGNC:25457]	ENSG00000180354	5325	0.426291	1.00389	-13.6142	11.4056	0.000732233	0.00825548
1312	ENSG00000204264	PSMB8	PSMB8	proteasome subunit beta 8 [Source:HGNC Symbol;Acc:HGNC:9545]	ENSG00000204264	504	0.412698	1.00388	-21.3136	10.8126	0.00100812	0.0104536
1313	ENSG00000134376	CRB1	CRB1	crumbs 1, cell polarity complex component [Source:HGNC Symbol;Acc:HGNC:2343]	ENSG00000134376	6273	0.347521	1.00243	-20.2659	19.4524	1.03e-05	0.000345495
1314	ENSG00000111321	LTBR	LTBR	lymphotoxin beta receptor [Source:HGNC Symbol;Acc:HGNC:6718]	ENSG00000111321	1541	0.536665	1.00169	-21.4577	10.3325	0.00130709	0.0126573
1315	ENSG00000170759	KIF5B	KIF5B	kinesin family member 5B [Source:HGNC Symbol;Acc:HGNC:6324]	ENSG00000170759	2507	0.314719	1.00134	-16.3983	14.3097	0.000155067	0.00264759
1316	ENSG00000143384	MCL1	MCL1	MCL1, BCL2 family apoptosis regulator [Source:HGNC Symbol;Acc:HGNC:6943]	ENSG00000143384	2941	0.391704	1.00134	-18.1177	18.6423	1.58e-05	0.000477047
1317	ENSG00000071054	MAP4K4	MAP4K4	mitogen-activated protein kinase kinase kinase kinase 4 [Source:HGNC Symbol;Acc:HGNC:6866]	ENSG00000071054	3524	0.400397	0.999771	-15.599	9.40367	0.00216552	0.0182343
1318	ENSG00000101605	MYOM1	MYOM1	myomesin 1 [Source:HGNC Symbol;Acc:HGNC:7613]	ENSG00000101605	749	0.507343	0.999152	-20.3976	12.836	0.000340009	0.00465889
1319	ENSG00000177807	KCNJ10	KCNJ10	potassium voltage-gated channel subfamily J member 10 [Source:HGNC Symbol;Acc:HGNC:6256]	ENSG00000177807	5066	0.469206	0.998395	-16.7576	13.2141	0.00027785	0.00399893
1320	ENSG00000115414	FN1	FN1	fibronectin 1 [Source:HGNC Symbol;Acc:HGNC:3778]	ENSG00000115414	3196	0.415519	0.997426	-18.9403	8.96916	0.00274574	0.0217179
1321	ENSG00000165566	AMER2	AMER2	APC membrane recruitment protein 2 [Source:HGNC Symbol;Acc:HGNC:26360]	ENSG00000165566	10605	0.433663	0.99731	-16.7779	10.7659	0.00103388	0.0106551
1322	ENSG00000242086	MUC20-OT1	MUC20-OT1	MUC20 overlapping transcript [Source:HGNC Symbol;Acc:HGNC:53807]	ENSG00000242086	2930	0.460751	0.995375	-19.3935	7.57875	0.00590605	0.0376791
1323	ENSG00000229344	MTCO2P12	MTCO2P12	MT-CO2 pseudogene 12 [Source:HGNC Symbol;Acc:HGNC:52028]	ENSG00000229344	682	0.453079	0.994994	-21.9579	10.4999	0.0011938	0.011832
1324	ENSG00000145794	MEGF10	MEGF10	multiple EGF like domains 10 [Source:HGNC Symbol;Acc:HGNC:29634]	ENSG00000145794	4095	0.348718	0.994814	-18.9539	13.2666	0.000270177	0.00393352
1325	ENSG00000131981	LGALS3	LGALS3	galectin 3 [Source:HGNC Symbol;Acc:HGNC:6563]	ENSG00000131981	1181	0.499577	0.992331	-19.4937	10.8018	0.00101404	0.0104919
1326	ENSG00000118515	SGK1	SGK1	serum/glucocorticoid regulated kinase 1 [Source:HGNC Symbol;Acc:HGNC:10810]	ENSG00000118515	5651	0.413555	0.991713	-18.4443	12.0158	0.00052752	0.00643194
1327	ENSG00000274118	None	None	None	ENSG00000274118	103	0.378641	0.991203	-22.7695	7.72404	0.00544904	0.0355205
1328	ENSG00000141458	NPC1	NPC1	NPC intracellular cholesterol transporter 1 [Source:HGNC Symbol;Acc:HGNC:7897]	ENSG00000141458	1521	0.466798	0.990235	-18.3806	9.21492	0.0024005	0.0196242
1329	ENSG00000122786	CALD1	CALD1	caldesmon 1 [Source:HGNC Symbol;Acc:HGNC:1441]	ENSG00000122786	2416	0.370447	0.99004	-18.0274	14.9007	0.000113322	0.00209656
1330	ENSG00000255198	SNHG9	SNHG9	small nucleolar RNA host gene 9 [Source:HGNC Symbol;Acc:HGNC:33102]	ENSG00000255198	551	0.664247	0.988742	-23.0984	9.69326	0.00184945	0.016243
1331	ENSG00000189134	NKAPL	NKAPL	NFKB activating protein like [Source:HGNC Symbol;Acc:HGNC:21584]	ENSG00000189134	1639	0.446614	0.988564	-21.9106	10.9717	0.000925143	0.00981439
1332	ENSG00000197579	TOPORS	TOPORS	TOP1 binding arginine/serine rich protein [Source:HGNC Symbol;Acc:HGNC:21653]	ENSG00000197579	3783	0.373513	0.987223	-20.012	19.5091	1e-05	0.000338403
1333	ENSG00000135540	NHSL1	NHSL1	NHS like 1 [Source:HGNC Symbol;Acc:HGNC:21021]	ENSG00000135540	3288	0.566606	0.986581	-20.0566	20.2767	6.7e-06	0.000251958
1334	ENSG00000166508	MCM7	MCM7	minichromosome maintenance complex component 7 [Source:HGNC Symbol;Acc:HGNC:6950]	ENSG00000166508	856	0.577103	0.986407	-18.8083	12.7359	0.000358699	0.00484528
1335	ENSG00000196139	AKR1C3	AKR1C3	aldo-keto reductase family 1 member C3 [Source:HGNC Symbol;Acc:HGNC:386]	ENSG00000196139	743	0.39031	0.986315	-20.9913	7.93175	0.00485747	0.032758
1336	ENSG00000049323	LTBP1	LTBP1	latent transforming growth factor beta binding protein 1 [Source:HGNC Symbol;Acc:HGNC:6714]	ENSG00000049323	1146	0.353403	0.985864	-20.6999	14.8578	0.000115926	0.00213218
1337	ENSG00000162496	DHRS3	DHRS3	dehydrogenase/reductase 3 [Source:HGNC Symbol;Acc:HGNC:17693]	ENSG00000162496	899	0.502781	0.985201	-19.6384	16.4013	5.12e-05	0.00116395
1338	ENSG00000144476	ACKR3	ACKR3	atypical chemokine receptor 3 [Source:HGNC Symbol;Acc:HGNC:23692]	ENSG00000144476	1919	0.479937	0.984312	-21.6404	12.4126	0.000426456	0.00550958
1339	ENSG00000106991	ENG	ENG	endoglin [Source:HGNC Symbol;Acc:HGNC:3349]	ENSG00000106991	1042	0.646833	0.984214	-19.7683	10.215	0.00139302	0.0132888
1340	ENSG00000203805	PLPP4	PLPP4	phospholipid phosphatase 4 [Source:HGNC Symbol;Acc:HGNC:23531]	ENSG00000203805	553	0.479204	0.983555	-21.6073	8.12778	0.0043592	0.0301348
1341	ENSG00000185112	FAM43A	FAM43A	family with sequence similarity 43 member A [Source:HGNC Symbol;Acc:HGNC:26888]	ENSG00000185112	2494	0.609864	0.983441	-21.4345	9.50189	0.0020526	0.0175383
1342	ENSG00000270419	CAHM	CAHM	colon adenocarcinoma hypermethylated [Source:HGNC Symbol;Acc:HGNC:42860]	ENSG00000270419	896	0.609375	0.982421	-22.12	7.93254	0.00485537	0.0327579
1343	ENSG00000101871	MID1	MID1	midline 1 [Source:HGNC Symbol;Acc:HGNC:7095]	ENSG00000101871	4407	0.39165	0.982154	-20.8185	17.9943	2.22e-05	0.000603525
1344	ENSG00000083444	PLOD1	PLOD1	procollagen-lysine,2-oxoglutarate 5-dioxygenase 1 [Source:HGNC Symbol;Acc:HGNC:9081]	ENSG00000083444	1455	0.529897	0.982118	-18.84	14.6571	0.000128945	0.00231079
1345	ENSG00000114790	ARHGEF26	ARHGEF26	Rho guanine nucleotide exchange factor 26 [Source:HGNC Symbol;Acc:HGNC:24490]	ENSG00000114790	2497	0.392471	0.982036	-19.5201	19.885	8.22e-06	0.000292559
1346	ENSG00000197580	BCO2	BCO2	beta-carotene oxygenase 2 [Source:HGNC Symbol;Acc:HGNC:18503]	ENSG00000197580	1282	0.358034	0.981584	-21.0076	11.4469	0.00071612	0.00813216
1347	ENSG00000026297	RNASET2	RNASET2	ribonuclease T2 [Source:HGNC Symbol;Acc:HGNC:21686]	ENSG00000026297	2006	0.567797	0.9813	-18.8167	10.5484	0.00116287	0.0116447
1348	ENSG00000164574	GALNT10	GALNT10	polypeptide N-acetylgalactosaminyltransferase 10 [Source:HGNC Symbol;Acc:HGNC:19873]	ENSG00000164574	4171	0.483577	0.98106	-19.7995	17.6337	2.68e-05	0.000700912
1349	ENSG00000139946	PELI2	PELI2	pellino E3 ubiquitin protein ligase family member 2 [Source:HGNC Symbol;Acc:HGNC:8828]	ENSG00000139946	4927	0.381774	0.980938	-20.9742	14.9984	0.000107601	0.0020254
1350	ENSG00000111666	CHPT1	CHPT1	choline phosphotransferase 1 [Source:HGNC Symbol;Acc:HGNC:17852]	ENSG00000111666	3353	0.315837	0.980934	-18.4077	22.8104	1.79e-06	9.61e-05
1351	ENSG00000151702	FLI1	FLI1	Fli-1 proto-oncogene, ETS transcription factor [Source:HGNC Symbol;Acc:HGNC:3749]	ENSG00000151702	3364	0.431926	0.980152	-21.4972	7.72021	0.0054606	0.0355674
1352	ENSG00000100345	MYH9	MYH9	myosin heavy chain 9 [Source:HGNC Symbol;Acc:HGNC:7579]	ENSG00000100345	1509	0.543406	0.976529	-17.0979	14.264	0.000158872	0.00269208
1353	ENSG00000104472	CHRAC1	CHRAC1	chromatin accessibility complex subunit 1 [Source:HGNC Symbol;Acc:HGNC:13544]	ENSG00000104472	2844	0.401899	0.975932	-20.7825	10	0.00156538	0.014433
1354	ENSG00000161714	PLCD3	PLCD3	phospholipase C delta 3 [Source:HGNC Symbol;Acc:HGNC:9061]	ENSG00000161714	3738	0.570894	0.975688	-18.334	20.6955	5.38e-06	0.000212885
1355	ENSG00000125753	VASP	VASP	vasodilator stimulated phosphoprotein [Source:HGNC Symbol;Acc:HGNC:12652]	ENSG00000125753	844	0.498815	0.975202	-20.9369	13.6924	0.000215326	0.003349
1356	ENSG00000139178	C1RL	C1RL	complement C1r subcomponent like [Source:HGNC Symbol;Acc:HGNC:21265]	ENSG00000139178	2610	0.499234	0.972795	-21.61	8.12209	0.0043729	0.0302029
1357	ENSG00000198483	ANKRD35	ANKRD35	ankyrin repeat domain 35 [Source:HGNC Symbol;Acc:HGNC:26323]	ENSG00000198483	2004	0.605289	0.971884	-20.1151	18.5367	1.67e-05	0.000492833
1358	ENSG00000162909	CAPN2	CAPN2	calpain 2 [Source:HGNC Symbol;Acc:HGNC:1479]	ENSG00000162909	1858	0.49408	0.971311	-17.6917	16.2584	5.53e-05	0.00123846
1359	ENSG00000172086	KRCC1	KRCC1	lysine rich coiled-coil 1 [Source:HGNC Symbol;Acc:HGNC:28039]	ENSG00000172086	1381	0.362056	0.97098	-20.1758	18.7968	1.45e-05	0.000450493
1360	ENSG00000132688	NES	NES	nestin [Source:HGNC Symbol;Acc:HGNC:7756]	ENSG00000132688	4443	0.565159	0.970749	-19.2006	17.2247	3.32e-05	0.000830725
1361	ENSG00000177663	IL17RA	IL17RA	interleukin 17 receptor A [Source:HGNC Symbol;Acc:HGNC:5985]	ENSG00000177663	7388	0.541554	0.970376	-20.4199	10.3376	0.00130347	0.0126301
1362	ENSG00000117298	ECE1	ECE1	endothelin converting enzyme 1 [Source:HGNC Symbol;Acc:HGNC:3146]	ENSG00000117298	2885	0.590988	0.970137	-18.5775	17.8817	2.35e-05	0.000633146
1363	ENSG00000237973	MTCO1P12	MTCO1P12	MT-CO1 pseudogene 12 [Source:HGNC Symbol;Acc:HGNC:52014]	ENSG00000237973	1543	0.45755	0.969724	-17.7881	10.7695	0.00103189	0.0106415
1364	ENSG00000112333	NR2E1	NR2E1	nuclear receptor subfamily 2 group E member 1 [Source:HGNC Symbol;Acc:HGNC:7973]	ENSG00000112333	1509	0.397614	0.969106	-19.9	14.3888	0.000148681	0.00257001
1365	ENSG00000082781	ITGB5	ITGB5	integrin subunit beta 5 [Source:HGNC Symbol;Acc:HGNC:6160]	ENSG00000082781	1771	0.467532	0.968991	-19.1481	14.1899	0.000165257	0.00277041
1366	ENSG00000198695	MT-ND6	MT-ND6	mitochondrially encoded NADH:ubiquinone oxidoreductase core subunit 6 [Source:HGNC Symbol;Acc:HGNC:7462]	ENSG00000198695	525	0.426667	0.968897	-13.111	10.1122	0.0014729	0.0138409
1367	ENSG00000163629	PTPN13	PTPN13	protein tyrosine phosphatase, non-receptor type 13 [Source:HGNC Symbol;Acc:HGNC:9646]	ENSG00000163629	716	0.321229	0.967662	-19.1072	18.8785	1.39e-05	0.000436593
1368	ENSG00000105355	PLIN3	PLIN3	perilipin 3 [Source:HGNC Symbol;Acc:HGNC:16893]	ENSG00000105355	1196	0.534281	0.967286	-19.5533	10.6978	0.00107262	0.0109135
1369	ENSG00000165175	MID1IP1	MID1IP1	MID1 interacting protein 1 [Source:HGNC Symbol;Acc:HGNC:20715]	ENSG00000165175	1879	0.55455	0.965383	-17.1801	8.24868	0.00407816	0.028788
1370	ENSG00000089472	HEPH	HEPH	hephaestin [Source:HGNC Symbol;Acc:HGNC:4866]	ENSG00000089472	2428	0.403213	0.963671	-19.5743	17.0423	3.66e-05	0.000890069
1371	ENSG00000072736	NFATC3	NFATC3	nuclear factor of activated T cells 3 [Source:HGNC Symbol;Acc:HGNC:7777]	ENSG00000072736	2910	0.434021	0.963628	-21.549	10.4996	0.001194	0.011832
1372	ENSG00000164105	SAP30	SAP30	Sin3A associated protein 30 [Source:HGNC Symbol;Acc:HGNC:10532]	ENSG00000164105	555	0.708108	0.963484	-20.6051	12.8018	0.00034628	0.00471926
1373	ENSG00000173269	MMRN2	MMRN2	multimerin 2 [Source:HGNC Symbol;Acc:HGNC:19888]	ENSG00000173269	1812	0.659492	0.960631	-20.888	8.3098	0.00394317	0.0281759
1374	ENSG00000178537	SLC25A20	SLC25A20	solute carrier family 25 member 20 [Source:HGNC Symbol;Acc:HGNC:1421]	ENSG00000178537	842	0.445368	0.959293	-20.8523	13.6028	0.000225852	0.00346302
1375	ENSG00000173905	GOLIM4	GOLIM4	golgi integral membrane protein 4 [Source:HGNC Symbol;Acc:HGNC:15448]	ENSG00000173905	1742	0.322044	0.958047	-18.1657	16.7089	4.36e-05	0.00102526
1376	ENSG00000160789	LMNA	LMNA	lamin A/C [Source:HGNC Symbol;Acc:HGNC:6636]	ENSG00000160789	1296	0.599537	0.957792	-18.8675	8.71071	0.00316346	0.0240012
1377	ENSG00000185483	ROR1	ROR1	receptor tyrosine kinase like orphan receptor 1 [Source:HGNC Symbol;Acc:HGNC:10256]	ENSG00000185483	4071	0.388602	0.956899	-23.4747	8.12226	0.00437251	0.0302029
1378	ENSG00000150760	DOCK1	DOCK1	dedicator of cytokinesis 1 [Source:HGNC Symbol;Acc:HGNC:2987]	ENSG00000150760	1186	0.419899	0.95605	-18.2195	12.8551	0.000336561	0.00462778
1379	ENSG00000173039	RELA	RELA	RELA proto-oncogene, NF-kB subunit [Source:HGNC Symbol;Acc:HGNC:9955]	ENSG00000173039	2167	0.553761	0.955954	-19.1962	11.2919	0.000778444	0.00863198
1380	ENSG00000130021	PUDP	PUDP	pseudouridine 5'-phosphatase [Source:HGNC Symbol;Acc:HGNC:16818]	ENSG00000130021	1553	0.421764	0.955292	-20.9607	15.1404	9.98e-05	0.00191521
1381	ENSG00000209082	MT-TL1	MT-TL1	mitochondrially encoded tRNA leucine 1 (UUA/G) [Source:HGNC Symbol;Acc:HGNC:7490]	ENSG00000209082	75	0.386667	0.954972	-18.8335	13.2732	0.000269229	0.00392336
1382	ENSG00000196689	TRPV1	TRPV1	transient receptor potential cation channel subfamily V member 1 [Source:HGNC Symbol;Acc:HGNC:12716]	ENSG00000196689	1544	0.503238	0.953738	-20.9095	7.55197	0.00599444	0.0380961
1383	ENSG00000185475	TMEM179B	TMEM179B	transmembrane protein 179B [Source:HGNC Symbol;Acc:HGNC:33744]	ENSG00000185475	1383	0.520607	0.952745	-21.0666	13.2555	0.000271788	0.00395149
1384	ENSG00000269028	MTRNR2L12	MTRNR2L12	MT-RNR2 like 12 [Source:HGNC Symbol;Acc:HGNC:37169]	ENSG00000269028	1049	0.405148	0.952487	-20.7805	11.6808	0.000631489	0.00737903
1385	ENSG00000105329	TGFB1	TGFB1	transforming growth factor beta 1 [Source:HGNC Symbol;Acc:HGNC:11766]	ENSG00000105329	1222	0.708674	0.951669	-20.4477	12.5532	0.000395533	0.00520636
1386	ENSG00000154175	ABI3BP	ABI3BP	ABI family member 3 binding protein [Source:HGNC Symbol;Acc:HGNC:17265]	ENSG00000154175	2490	0.380321	0.951181	-22.6353	9.53744	0.00201323	0.0172995
1387	ENSG00000141027	NCOR1	NCOR1	nuclear receptor corepressor 1 [Source:HGNC Symbol;Acc:HGNC:7672]	ENSG00000141027	3327	0.370905	0.951087	-16.9735	17.3345	3.13e-05	0.000791399
1388	ENSG00000167081	PBX3	PBX3	PBX homeobox 3 [Source:HGNC Symbol;Acc:HGNC:8634]	ENSG00000167081	1547	0.369748	0.950859	-21.2526	12.8557	0.000336452	0.00462778
1389	ENSG00000167994	RAB3IL1	RAB3IL1	RAB3A interacting protein like 1 [Source:HGNC Symbol;Acc:HGNC:9780]	ENSG00000167994	1060	0.616038	0.950717	-21.1068	10.9177	0.000952504	0.0100067
1390	ENSG00000080839	RBL1	RBL1	RB transcriptional corepressor like 1 [Source:HGNC Symbol;Acc:HGNC:9893]	ENSG00000080839	2581	0.376986	0.95002	-22.6058	9.12214	0.00252534	0.0203873
1391	ENSG00000108679	LGALS3BP	LGALS3BP	galectin 3 binding protein [Source:HGNC Symbol;Acc:HGNC:6564]	ENSG00000108679	2106	0.600665	0.94735	-18.5991	9.98694	0.00157654	0.0145153
1392	ENSG00000164889	SLC4A2	SLC4A2	solute carrier family 4 member 2 [Source:HGNC Symbol;Acc:HGNC:11028]	ENSG00000164889	989	0.551062	0.946962	-19.4432	10.2726	0.00135023	0.0129926
1393	ENSG00000136451	VEZF1	VEZF1	vascular endothelial zinc finger 1 [Source:HGNC Symbol;Acc:HGNC:12949]	ENSG00000136451	3354	0.380441	0.946935	-19.3235	12.7745	0.000351383	0.00476489
1394	ENSG00000180370	PAK2	PAK2	p21 (RAC1) activated kinase 2 [Source:HGNC Symbol;Acc:HGNC:8591]	ENSG00000180370	4329	0.359667	0.946601	-18.6094	17.6759	2.62e-05	0.000687238
1395	ENSG00000085563	ABCB1	ABCB1	ATP binding cassette subfamily B member 1 [Source:HGNC Symbol;Acc:HGNC:40]	ENSG00000085563	817	0.359853	0.946384	-20.2201	14.2271	0.000162022	0.00272491
1396	ENSG00000154240	CEP112	CEP112	centrosomal protein 112 [Source:HGNC Symbol;Acc:HGNC:28514]	ENSG00000154240	989	0.451972	0.945996	-21.381	11.5121	0.000691436	0.0079263
1397	ENSG00000158467	AHCYL2	AHCYL2	adenosylhomocysteinase like 2 [Source:HGNC Symbol;Acc:HGNC:22204]	ENSG00000158467	3173	0.417271	0.945617	-18.1628	18.7655	1.48e-05	0.000454693
1398	ENSG00000066468	FGFR2	FGFR2	fibroblast growth factor receptor 2 [Source:HGNC Symbol;Acc:HGNC:3689]	ENSG00000066468	1780	0.380899	0.945566	-17.684	11.552	0.000676778	0.00779523
1399	ENSG00000250461	None	None	None	ENSG00000250461	744	0.377688	0.945344	-21.5934	11.2318	0.000804092	0.0088529
1400	ENSG00000124067	SLC12A4	SLC12A4	solute carrier family 12 member 4 [Source:HGNC Symbol;Acc:HGNC:10913]	ENSG00000124067	2080	0.61875	0.944654	-19.8553	17.1998	3.36e-05	0.000838076
1401	ENSG00000135069	PSAT1	PSAT1	phosphoserine aminotransferase 1 [Source:HGNC Symbol;Acc:HGNC:19129]	ENSG00000135069	1113	0.36478	0.944314	-17.3825	13.178	0.000283261	0.00406007
1402	ENSG00000087077	TRIP6	TRIP6	thyroid hormone receptor interactor 6 [Source:HGNC Symbol;Acc:HGNC:12311]	ENSG00000087077	571	0.640981	0.943868	-19.9823	15.6948	7.44e-05	0.00154115
1403	ENSG00000141639	MAPK4	MAPK4	mitogen-activated protein kinase 4 [Source:HGNC Symbol;Acc:HGNC:6878]	ENSG00000141639	2667	0.551181	0.942511	-17.9163	16.0775	6.08e-05	0.00132812
1404	ENSG00000147883	CDKN2B	CDKN2B	cyclin dependent kinase inhibitor 2B [Source:HGNC Symbol;Acc:HGNC:1788]	ENSG00000147883	3369	0.408727	0.942397	-22.9574	7.82048	0.00516575	0.0341842
1405	ENSG00000140497	SCAMP2	SCAMP2	secretory carrier membrane protein 2 [Source:HGNC Symbol;Acc:HGNC:10564]	ENSG00000140497	2216	0.5713	0.94203	-19.6072	13.8979	0.000193017	0.00310179
1406	ENSG00000178209	PLEC	PLEC	plectin [Source:HGNC Symbol;Acc:HGNC:9069]	ENSG00000178209	7249	0.65816	0.941493	-15.8446	15.1685	9.83e-05	0.00189509
1407	ENSG00000106571	GLI3	GLI3	GLI family zinc finger 3 [Source:HGNC Symbol;Acc:HGNC:4319]	ENSG00000106571	5692	0.4935	0.940443	-21.2465	13.7472	0.000209134	0.00327457
1408	ENSG00000034677	RNF19A	RNF19A	ring finger protein 19A, RBR E3 ubiquitin protein ligase [Source:HGNC Symbol;Acc:HGNC:13432]	ENSG00000034677	2187	0.355738	0.94016	-18.4113	16.0366	6.21e-05	0.00134408
1409	ENSG00000134533	RERG	RERG	RAS like estrogen regulated growth inhibitor [Source:HGNC Symbol;Acc:HGNC:15980]	ENSG00000134533	1735	0.372911	0.93939	-20.4178	9.87086	0.00167917	0.0151352
1410	ENSG00000056972	TRAF3IP2	TRAF3IP2	TRAF3 interacting protein 2 [Source:HGNC Symbol;Acc:HGNC:1343]	ENSG00000056972	3098	0.434797	0.938925	-20.6376	12.9941	0.000312469	0.00437888
1411	ENSG00000185591	SP1	SP1	Sp1 transcription factor [Source:HGNC Symbol;Acc:HGNC:11205]	ENSG00000185591	5520	0.411051	0.937744	-19.6548	13.4344	0.000247053	0.00369264
1412	ENSG00000134250	NOTCH2	NOTCH2	notch 2 [Source:HGNC Symbol;Acc:HGNC:7882]	ENSG00000134250	5142	0.44049	0.93678	-18.5175	15.4539	8.45e-05	0.00170568
1413	ENSG00000165121	None	None	None	ENSG00000165121	298	0.389262	0.936623	-21.1692	11.6656	0.000636656	0.0074201
1414	ENSG00000165424	ZCCHC24	ZCCHC24	zinc finger CCHC-type containing 24 [Source:HGNC Symbol;Acc:HGNC:26911]	ENSG00000165424	4134	0.520319	0.936383	-17.139	11.8106	0.000588938	0.00699624
1415	ENSG00000147251	DOCK11	DOCK11	dedicator of cytokinesis 11 [Source:HGNC Symbol;Acc:HGNC:23483]	ENSG00000147251	476	0.338235	0.935221	-21.856	9.67932	0.00186354	0.0163348
1416	ENSG00000135929	CYP27A1	CYP27A1	cytochrome P450 family 27 subfamily A member 1 [Source:HGNC Symbol;Acc:HGNC:2605]	ENSG00000135929	875	0.563429	0.934121	-18.9713	7.6056	0.00581874	0.0373266
1417	ENSG00000172943	PHF8	PHF8	PHD finger protein 8 [Source:HGNC Symbol;Acc:HGNC:20672]	ENSG00000172943	2571	0.499028	0.933801	-20.35	13.2594	0.00027122	0.00394506
1418	ENSG00000198886	MT-ND4	MT-ND4	mitochondrially encoded NADH:ubiquinone oxidoreductase core subunit 4 [Source:HGNC Symbol;Acc:HGNC:7459]	ENSG00000198886	1378	0.442671	0.933656	-10.6217	12.8318	0.00034077	0.00466525
1419	ENSG00000122971	ACADS	ACADS	acyl-CoA dehydrogenase short chain [Source:HGNC Symbol;Acc:HGNC:90]	ENSG00000122971	820	0.646341	0.932497	-20.3358	10.453	0.0012245	0.012062
1420	ENSG00000143418	CERS2	CERS2	ceramide synthase 2 [Source:HGNC Symbol;Acc:HGNC:14076]	ENSG00000143418	1116	0.468638	0.932059	-18.4235	9.14205	0.00249801	0.0202163
1421	ENSG00000121039	RDH10	RDH10	retinol dehydrogenase 10 [Source:HGNC Symbol;Acc:HGNC:19975]	ENSG00000121039	2369	0.370621	0.93186	-22.0876	8.35398	0.00384843	0.027675
1422	ENSG00000155366	RHOC	RHOC	ras homolog family member C [Source:HGNC Symbol;Acc:HGNC:669]	ENSG00000155366	1613	0.577805	0.93076	-18.6819	17.0101	3.72e-05	0.000901791
1423	ENSG00000154217	PITPNC1	PITPNC1	phosphatidylinositol transfer protein cytoplasmic 1 [Source:HGNC Symbol;Acc:HGNC:21045]	ENSG00000154217	4690	0.380171	0.930701	-18.2251	19.2488	1.15e-05	0.000376097
1424	ENSG00000100906	NFKBIA	NFKBIA	NFKB inhibitor alpha [Source:HGNC Symbol;Acc:HGNC:7797]	ENSG00000100906	609	0.648604	0.929922	-18.7741	10.4535	0.00122418	0.012062
1425	ENSG00000144655	CSRNP1	CSRNP1	cysteine and serine rich nuclear protein 1 [Source:HGNC Symbol;Acc:HGNC:14300]	ENSG00000144655	2190	0.558447	0.927062	-20.2047	15.8696	6.79e-05	0.00143539
1426	ENSG00000154930	ACSS1	ACSS1	acyl-CoA synthetase short chain family member 1 [Source:HGNC Symbol;Acc:HGNC:16091]	ENSG00000154930	3057	0.52437	0.926048	-18.0446	16.3019	5.4e-05	0.0012196
1427	ENSG00000187840	EIF4EBP1	EIF4EBP1	eukaryotic translation initiation factor 4E binding protein 1 [Source:HGNC Symbol;Acc:HGNC:3288]	ENSG00000187840	462	0.597403	0.924997	-22.4582	8.48815	0.00357466	0.0261845
1428	ENSG00000109906	ZBTB16	ZBTB16	zinc finger and BTB domain containing 16 [Source:HGNC Symbol;Acc:HGNC:12930]	ENSG00000109906	2813	0.441522	0.924925	-19.2826	13.687	0.000215947	0.00335677
1429	ENSG00000163430	FSTL1	FSTL1	follistatin like 1 [Source:HGNC Symbol;Acc:HGNC:3972]	ENSG00000163430	4704	0.405612	0.924601	-19.5921	16.3061	5.39e-05	0.0012178
1430	ENSG00000119655	NPC2	NPC2	NPC intracellular cholesterol transporter 2 [Source:HGNC Symbol;Acc:HGNC:14537]	ENSG00000119655	1557	0.421965	0.924428	-19.2573	16.19	5.73e-05	0.00127635
1431	ENSG00000168056	LTBP3	LTBP3	latent transforming growth factor beta binding protein 3 [Source:HGNC Symbol;Acc:HGNC:6716]	ENSG00000168056	2344	0.563993	0.924323	-17.2242	12.8027	0.00034612	0.00471926
1432	ENSG00000119280	C1orf198	C1orf198	chromosome 1 open reading frame 198 [Source:HGNC Symbol;Acc:HGNC:25900]	ENSG00000119280	2790	0.457706	0.923692	-17.6106	12.1138	0.000500492	0.00618833
1433	ENSG00000196981	WDR5B	WDR5B	WD repeat domain 5B [Source:HGNC Symbol;Acc:HGNC:17826]	ENSG00000196981	3720	0.405376	0.922527	-22.6113	7.53203	0.00606115	0.0383572
1434	ENSG00000103811	CTSH	CTSH	cathepsin H [Source:HGNC Symbol;Acc:HGNC:2535]	ENSG00000103811	1571	0.55506	0.920483	-18.5883	12.2357	0.000468831	0.0059011
1435	ENSG00000023287	RB1CC1	RB1CC1	RB1 inducible coiled-coil 1 [Source:HGNC Symbol;Acc:HGNC:15574]	ENSG00000023287	1901	0.34666	0.919891	-16.7722	15.0477	0.000104827	0.00198256
1436	ENSG00000129675	ARHGEF6	ARHGEF6	Rac/Cdc42 guanine nucleotide exchange factor 6 [Source:HGNC Symbol;Acc:HGNC:685]	ENSG00000129675	2623	0.425467	0.919377	-18.9513	16.2608	5.52e-05	0.00123846
1437	ENSG00000153721	CNKSR3	CNKSR3	CNKSR family member 3 [Source:HGNC Symbol;Acc:HGNC:23034]	ENSG00000153721	19149	0.41856	0.917924	-20.5298	7.50289	0.00616002	0.0388032
1438	ENSG00000204520	MICA	MICA	MHC class I polypeptide-related sequence A [Source:HGNC Symbol;Acc:HGNC:7090]	ENSG00000204520	1000	0.579	0.915777	-21.8712	8.469	0.0036125	0.026432
1439	ENSG00000165626	BEND7	BEND7	BEN domain containing 7 [Source:HGNC Symbol;Acc:HGNC:23514]	ENSG00000165626	6232	0.411264	0.915392	-21.415	12.4832	0.000410631	0.00536243
1440	ENSG00000137491	SLCO2B1	SLCO2B1	solute carrier organic anion transporter family member 2B1 [Source:HGNC Symbol;Acc:HGNC:10962]	ENSG00000137491	6996	0.531018	0.915036	-18.9031	9.05829	0.00261506	0.0208946
1441	ENSG00000136938	ANP32B	ANP32B	acidic nuclear phosphoprotein 32 family member B [Source:HGNC Symbol;Acc:HGNC:16677]	ENSG00000136938	580	0.374138	0.914993	-17.9412	12.8152	0.000343813	0.00469669
1442	ENSG00000140022	STON2	STON2	stonin 2 [Source:HGNC Symbol;Acc:HGNC:30652]	ENSG00000140022	1918	0.501564	0.914974	-18.849	12.5078	0.000405257	0.00530105
1443	ENSG00000105137	SYDE1	SYDE1	synapse defective Rho GTPase homolog 1 [Source:HGNC Symbol;Acc:HGNC:25824]	ENSG00000105137	1903	0.689438	0.914843	-21.6954	8.6056	0.0033513	0.0250217
1444	ENSG00000140931	CMTM3	CMTM3	CKLF like MARVEL transmembrane domain containing 3 [Source:HGNC Symbol;Acc:HGNC:19174]	ENSG00000140931	1284	0.521807	0.914809	-21.7578	9.61295	0.00193209	0.0167767
1445	ENSG00000173801	JUP	JUP	junction plakoglobin [Source:HGNC Symbol;Acc:HGNC:6207]	ENSG00000173801	1292	0.589009	0.913252	-19.7469	8.70533	0.00317281	0.0240489
1446	ENSG00000197324	LRP10	LRP10	LDL receptor related protein 10 [Source:HGNC Symbol;Acc:HGNC:14553]	ENSG00000197324	4641	0.537384	0.912592	-18.616	13.2144	0.000277809	0.00399893
1447	ENSG00000176485	PLA2G16	PLA2G16	phospholipase A2 group XVI [Source:HGNC Symbol;Acc:HGNC:17825]	ENSG00000176485	1852	0.453564	0.911967	-17.2126	10.2468	0.00136926	0.0131019
1448	ENSG00000182492	BGN	BGN	biglycan [Source:HGNC Symbol;Acc:HGNC:1044]	ENSG00000182492	1307	0.610559	0.911583	-19.6594	10.8329	0.000997117	0.0103581
1449	ENSG00000053371	AKR7A2	AKR7A2	aldo-keto reductase family 7 member A2 [Source:HGNC Symbol;Acc:HGNC:389]	ENSG00000053371	524	0.566794	0.911205	-19.3579	17.5721	2.77e-05	0.000719189
1450	ENSG00000120129	DUSP1	DUSP1	dual specificity phosphatase 1 [Source:HGNC Symbol;Acc:HGNC:3064]	ENSG00000120129	1043	0.455417	0.911093	-18.9955	10.6661	0.00109118	0.0110536
1451	ENSG00000163879	DNALI1	DNALI1	dynein axonemal light intermediate chain 1 [Source:HGNC Symbol;Acc:HGNC:14353]	ENSG00000163879	1832	0.433406	0.909944	-20.5279	13.5519	0.000232061	0.00353238
1452	ENSG00000152558	TMEM123	TMEM123	transmembrane protein 123 [Source:HGNC Symbol;Acc:HGNC:30138]	ENSG00000152558	2560	0.319922	0.90987	-18.569	12.1326	0.00049548	0.00613891
1453	ENSG00000129116	PALLD	PALLD	palladin, cytoskeletal associated protein [Source:HGNC Symbol;Acc:HGNC:17068]	ENSG00000129116	2245	0.355902	0.909082	-18.5267	12.2084	0.000475742	0.00595302
1454	ENSG00000223802	CERS1	CERS1	ceramide synthase 1 [Source:HGNC Symbol;Acc:HGNC:14253]	ENSG00000223802	1131	0.623342	0.908709	-18.1764	18.8174	1.44e-05	0.000447687
1455	ENSG00000162889	MAPKAPK2	MAPKAPK2	mitogen-activated protein kinase-activated protein kinase 2 [Source:HGNC Symbol;Acc:HGNC:6887]	ENSG00000162889	2478	0.564568	0.90599	-19.3175	14.5622	0.000135605	0.00239734
1456	ENSG00000128311	TST	TST	thiosulfate sulfurtransferase [Source:HGNC Symbol;Acc:HGNC:12388]	ENSG00000128311	1390	0.667626	0.905766	-20.3289	12.838	0.000339651	0.00465805
1457	ENSG00000021300	PLEKHB1	PLEKHB1	pleckstrin homology domain containing B1 [Source:HGNC Symbol;Acc:HGNC:19079]	ENSG00000021300	1354	0.532496	0.905166	-14.9528	10.6538	0.00109845	0.0111128
1458	ENSG00000141965	FEM1A	FEM1A	fem-1 homolog A [Source:HGNC Symbol;Acc:HGNC:16934]	ENSG00000141965	9593	0.551861	0.904508	-20.6689	10.0794	0.00149937	0.0140017
1459	ENSG00000164111	ANXA5	ANXA5	annexin A5 [Source:HGNC Symbol;Acc:HGNC:543]	ENSG00000164111	573	0.363002	0.902272	-18.1972	10.9666	0.000927703	0.00982827
1460	ENSG00000101888	NXT2	NXT2	nuclear transport factor 2 like export factor 2 [Source:HGNC Symbol;Acc:HGNC:18151]	ENSG00000101888	2184	0.328297	0.90151	-22.0956	8.56187	0.00343277	0.0254214
1461	ENSG00000081913	PHLPP1	PHLPP1	PH domain and leucine rich repeat protein phosphatase 1 [Source:HGNC Symbol;Acc:HGNC:20610]	ENSG00000081913	2198	0.365332	0.900487	-17.9693	12.037	0.000521556	0.00637995
1462	ENSG00000131669	NINJ1	NINJ1	ninjurin 1 [Source:HGNC Symbol;Acc:HGNC:7824]	ENSG00000131669	1292	0.544892	0.900126	-19.7438	15.7846	7.1e-05	0.00148805
1463	ENSG00000204390	HSPA1L	HSPA1L	heat shock protein family A (Hsp70) member 1 like [Source:HGNC Symbol;Acc:HGNC:5234]	ENSG00000204390	2367	0.490494	0.899798	-21.5827	7.66612	0.00562674	0.0363546
1464	ENSG00000172936	MYD88	MYD88	MYD88, innate immune signal transduction adaptor [Source:HGNC Symbol;Acc:HGNC:7562]	ENSG00000172936	1891	0.498678	0.899639	-22.0719	8.18692	0.00421936	0.0294832
1465	ENSG00000185633	NDUFA4L2	NDUFA4L2	NDUFA4, mitochondrial complex associated like 2 [Source:HGNC Symbol;Acc:HGNC:29836]	ENSG00000185633	950	0.614737	0.89935	-20.9826	8.74922	0.00309735	0.0236251
1466	ENSG00000137502	RAB30	RAB30	RAB30, member RAS oncogene family [Source:HGNC Symbol;Acc:HGNC:9770]	ENSG00000137502	9283	0.359905	0.899026	-18.4967	16.8201	4.11e-05	0.000981594
1467	ENSG00000104375	STK3	STK3	serine/threonine kinase 3 [Source:HGNC Symbol;Acc:HGNC:11406]	ENSG00000104375	4937	0.362568	0.898987	-21.5637	8.2116	0.00416234	0.0292042
1468	ENSG00000144909	OSBPL11	OSBPL11	oxysterol binding protein like 11 [Source:HGNC Symbol;Acc:HGNC:16397]	ENSG00000144909	1723	0.33372	0.898259	-19.9365	16.6717	4.44e-05	0.00104163
1469	ENSG00000111145	ELK3	ELK3	ELK3, ETS transcription factor [Source:HGNC Symbol;Acc:HGNC:3325]	ENSG00000111145	2754	0.348947	0.897117	-21.627	7.70247	0.00551454	0.0358359
1470	ENSG00000188493	C19orf54	C19orf54	chromosome 19 open reading frame 54 [Source:HGNC Symbol;Acc:HGNC:24758]	ENSG00000188493	1915	0.560836	0.895602	-22.0053	8.06513	0.00451252	0.0309428
1471	ENSG00000130202	NECTIN2	NECTIN2	nectin cell adhesion molecule 2 [Source:HGNC Symbol;Acc:HGNC:9707]	ENSG00000130202	1119	0.541555	0.89531	-20.3642	16.6018	4.61e-05	0.00106935
1472	ENSG00000188428	BLOC1S5	BLOC1S5	biogenesis of lysosomal organelles complex 1 subunit 5 [Source:HGNC Symbol;Acc:HGNC:18561]	ENSG00000188428	2262	0.390363	0.894852	-21.927	9.11594	0.00253392	0.0204175
1473	ENSG00000134186	PRPF38B	PRPF38B	pre-mRNA processing factor 38B [Source:HGNC Symbol;Acc:HGNC:25512]	ENSG00000134186	2642	0.369796	0.894704	-18.2411	16.5435	4.75e-05	0.00109571
1474	ENSG00000101144	BMP7	BMP7	bone morphogenetic protein 7 [Source:HGNC Symbol;Acc:HGNC:1074]	ENSG00000101144	2361	0.489199	0.89422	-18.8146	14.9329	0.000111406	0.00207725
1475	ENSG00000144485	HES6	HES6	hes family bHLH transcription factor 6 [Source:HGNC Symbol;Acc:HGNC:18254]	ENSG00000144485	1302	0.660522	0.893679	-18.9211	12.3819	0.000433509	0.0055798
1476	ENSG00000136436	CALCOCO2	CALCOCO2	calcium binding and coiled-coil domain 2 [Source:HGNC Symbol;Acc:HGNC:29912]	ENSG00000136436	2448	0.426062	0.893605	-18.5524	14.308	0.000155205	0.00264852
1477	ENSG00000150977	RILPL2	RILPL2	Rab interacting lysosomal protein like 2 [Source:HGNC Symbol;Acc:HGNC:28787]	ENSG00000150977	5239	0.514029	0.893544	-20.1697	15.8899	6.71e-05	0.00142488
1478	ENSG00000137478	FCHSD2	FCHSD2	FCH and double SH3 domains 2 [Source:HGNC Symbol;Acc:HGNC:29114]	ENSG00000137478	2130	0.413615	0.892397	-19.0506	17.2958	3.2e-05	0.000805066
1479	ENSG00000167100	SAMD14	SAMD14	sterile alpha motif domain containing 14 [Source:HGNC Symbol;Acc:HGNC:27312]	ENSG00000167100	4985	0.595787	0.892041	-18.8521	13.336	0.000260353	0.00383191
1480	ENSG00000171100	MTM1	MTM1	myotubularin 1 [Source:HGNC Symbol;Acc:HGNC:7448]	ENSG00000171100	1895	0.362533	0.891931	-20.3721	15.8796	6.75e-05	0.00142886
1481	ENSG00000146409	SLC18B1	SLC18B1	solute carrier family 18 member B1 [Source:HGNC Symbol;Acc:HGNC:21573]	ENSG00000146409	967	0.353671	0.891594	-19.0206	17.5256	2.83e-05	0.000732732
1482	ENSG00000149131	SERPING1	SERPING1	serpin family G member 1 [Source:HGNC Symbol;Acc:HGNC:1228]	ENSG00000149131	706	0.470255	0.891301	-19.7456	12.7407	0.000357782	0.00483706
1483	ENSG00000110172	CHORDC1	CHORDC1	cysteine and histidine rich domain containing 1 [Source:HGNC Symbol;Acc:HGNC:14525]	ENSG00000110172	4019	0.344862	0.890984	-18.5042	11.6842	0.000630317	0.00737207
1484	ENSG00000130158	DOCK6	DOCK6	dedicator of cytokinesis 6 [Source:HGNC Symbol;Acc:HGNC:19189]	ENSG00000130158	3023	0.591796	0.890116	-20.5375	9.04698	0.0026313	0.0209923
1485	ENSG00000116729	WLS	WLS	wntless Wnt ligand secretion mediator [Source:HGNC Symbol;Acc:HGNC:30238]	ENSG00000116729	978	0.427403	0.889224	-17.9863	14.4129	0.000146792	0.00254813
1486	ENSG00000123095	BHLHE41	BHLHE41	basic helix-loop-helix family member e41 [Source:HGNC Symbol;Acc:HGNC:16617]	ENSG00000123095	3143	0.494432	0.888418	-18.1732	14.5108	0.000139361	0.00245134
1487	ENSG00000160685	ZBTB7B	ZBTB7B	zinc finger and BTB domain containing 7B [Source:HGNC Symbol;Acc:HGNC:18668]	ENSG00000160685	2303	0.622666	0.888377	-20.0625	10.9606	0.000930677	0.00984982
1488	ENSG00000111077	TNS2	TNS2	tensin 2 [Source:HGNC Symbol;Acc:HGNC:19737]	ENSG00000111077	1212	0.665842	0.887371	-18.4883	9.42909	0.00213571	0.0180656
1489	ENSG00000198786	MT-ND5	MT-ND5	mitochondrially encoded NADH:ubiquinone oxidoreductase core subunit 5 [Source:HGNC Symbol;Acc:HGNC:7461]	ENSG00000198786	1812	0.449227	0.886533	-12.025	10.4914	0.00119935	0.0118662
1490	ENSG00000126016	AMOT	AMOT	angiomotin [Source:HGNC Symbol;Acc:HGNC:17810]	ENSG00000126016	4162	0.397405	0.886391	-18.3684	15.8165	6.98e-05	0.00146736
1491	ENSG00000165730	STOX1	STOX1	storkhead box 1 [Source:HGNC Symbol;Acc:HGNC:23508]	ENSG00000165730	2359	0.442136	0.885835	-19.4923	15.3241	9.06e-05	0.00178017
1492	ENSG00000166912	MTMR10	MTMR10	myotubularin related protein 10 [Source:HGNC Symbol;Acc:HGNC:25999]	ENSG00000166912	4132	0.405131	0.885389	-18.3689	9.84733	0.00170079	0.0152702
1493	ENSG00000172216	CEBPB	CEBPB	CCAAT enhancer binding protein beta [Source:HGNC Symbol;Acc:HGNC:1834]	ENSG00000172216	1956	0.661554	0.88449	-19.1567	10.067	0.00150951	0.0140546
1494	ENSG00000145832	SLC25A48	SLC25A48	solute carrier family 25 member 48 [Source:HGNC Symbol;Acc:HGNC:30451]	ENSG00000145832	1739	0.485336	0.883005	-20.2558	8.85736	0.00291909	0.0226446
1495	ENSG00000068976	PYGM	PYGM	glycogen phosphorylase, muscle associated [Source:HGNC Symbol;Acc:HGNC:9726]	ENSG00000068976	1665	0.515315	0.880522	-19.3561	13.4433	0.000245884	0.00367866
1496	ENSG00000156049	GNA14	GNA14	G protein subunit alpha 14 [Source:HGNC Symbol;Acc:HGNC:4382]	ENSG00000156049	1091	0.361137	0.879096	-21.2194	8.2412	0.00409501	0.0288413
1497	ENSG00000143507	DUSP10	DUSP10	dual specificity phosphatase 10 [Source:HGNC Symbol;Acc:HGNC:3065]	ENSG00000143507	1254	0.370813	0.878427	-21.8316	8.23793	0.00410239	0.0288867
1498	ENSG00000249898	MCPH1-AS1	MCPH1-AS1	MCPH1 antisense RNA 1 [Source:HGNC Symbol;Acc:HGNC:51655]	ENSG00000249898	728	0.410714	0.877693	-22.7298	7.49825	0.00617588	0.0388652
1499	ENSG00000125817	CENPB	CENPB	centromere protein B [Source:HGNC Symbol;Acc:HGNC:1852]	ENSG00000125817	2840	0.661972	0.876254	-17.3689	13.8578	0.000197173	0.00314925
1500	ENSG00000154856	APCDD1	APCDD1	APC down-regulated 1 [Source:HGNC Symbol;Acc:HGNC:15718]	ENSG00000154856	2359	0.478169	0.875944	-18.771	15.6963	7.44e-05	0.00154101
1501	ENSG00000112079	STK38	STK38	serine/threonine kinase 38 [Source:HGNC Symbol;Acc:HGNC:17847]	ENSG00000112079	2023	0.437469	0.875742	-20.1026	10.6263	0.00111489	0.0112357
1502	ENSG00000044459	CNTLN	CNTLN	centlein [Source:HGNC Symbol;Acc:HGNC:23432]	ENSG00000044459	3862	0.34697	0.875736	-22.1842	7.83851	0.00511448	0.0339836
1503	ENSG00000135272	MDFIC	MDFIC	MyoD family inhibitor domain containing [Source:HGNC Symbol;Acc:HGNC:28870]	ENSG00000135272	3515	0.329161	0.874761	-21.3944	9.45244	0.00210868	0.0178851
1504	ENSG00000144642	RBMS3	RBMS3	RNA binding motif single stranded interacting protein 3 [Source:HGNC Symbol;Acc:HGNC:13427]	ENSG00000144642	6536	0.333384	0.874748	-20.9072	13.612	0.000224741	0.00344936
1505	ENSG00000135917	SLC19A3	SLC19A3	solute carrier family 19 member 3 [Source:HGNC Symbol;Acc:HGNC:16266]	ENSG00000135917	3811	0.437156	0.874625	-22.5107	7.54059	0.00603244	0.0382602
1506	ENSG00000124126	PREX1	PREX1	phosphatidylinositol-3,4,5-trisphosphate dependent Rac exchange factor 1 [Source:HGNC Symbol;Acc:HGNC:32594]	ENSG00000124126	1676	0.553103	0.874597	-16.7452	9.51039	0.00204311	0.0174954
1507	ENSG00000140067	FAM181A	FAM181A	family with sequence similarity 181 member A [Source:HGNC Symbol;Acc:HGNC:20491]	ENSG00000140067	1410	0.615603	0.874169	-21.8347	8.63326	0.0033008	0.0247741
1508	ENSG00000148730	EIF4EBP2	EIF4EBP2	eukaryotic translation initiation factor 4E binding protein 2 [Source:HGNC Symbol;Acc:HGNC:3289]	ENSG00000148730	6903	0.429668	0.87304	-17.9688	16.993	3.75e-05	0.00090882
1509	ENSG00000164941	INTS8	INTS8	integrator complex subunit 8 [Source:HGNC Symbol;Acc:HGNC:26048]	ENSG00000164941	1629	0.322284	0.872024	-20.2563	13.3102	0.000263969	0.00387003
1510	ENSG00000149499	EML3	EML3	echinoderm microtubule associated protein like 3 [Source:HGNC Symbol;Acc:HGNC:26666]	ENSG00000149499	1030	0.684466	0.87162	-19.7053	11.742	0.000611045	0.00720712
1511	ENSG00000164300	SERINC5	SERINC5	serine incorporator 5 [Source:HGNC Symbol;Acc:HGNC:18825]	ENSG00000164300	5084	0.43037	0.871035	-18.9881	9.83044	0.00171648	0.0153759
1512	ENSG00000185920	PTCH1	PTCH1	patched 1 [Source:HGNC Symbol;Acc:HGNC:9585]	ENSG00000185920	4552	0.47913	0.870436	-19.3386	18.6282	1.59e-05	0.000477363
1513	ENSG00000111275	ALDH2	ALDH2	aldehyde dehydrogenase 2 family member [Source:HGNC Symbol;Acc:HGNC:404]	ENSG00000111275	7987	0.452986	0.868899	-16.1597	17.3316	3.14e-05	0.000791934
1514	ENSG00000136205	TNS3	TNS3	tensin 3 [Source:HGNC Symbol;Acc:HGNC:21616]	ENSG00000136205	5037	0.505261	0.86797	-17.3253	12.5241	0.000401738	0.00527038
1515	ENSG00000136044	APPL2	APPL2	adaptor protein, phosphotyrosine interacting with PH domain and leucine zipper 2 [Source:HGNC Symbol;Acc:HGNC:18242]	ENSG00000136044	1153	0.390286	0.866628	-19.1726	16.6155	4.58e-05	0.00106501
1516	ENSG00000105538	RASIP1	RASIP1	Ras interacting protein 1 [Source:HGNC Symbol;Acc:HGNC:24716]	ENSG00000105538	865	0.490173	0.865286	-21.0899	10.0526	0.00152129	0.0141225
1517	ENSG00000157554	ERG	ERG	ETS transcription factor ERG [Source:HGNC Symbol;Acc:HGNC:3446]	ENSG00000157554	3897	0.443418	0.864877	-21.9354	7.92817	0.0048671	0.0327948
1518	ENSG00000171316	CHD7	CHD7	chromodomain helicase DNA binding protein 7 [Source:HGNC Symbol;Acc:HGNC:20626]	ENSG00000171316	7125	0.411509	0.864824	-19.3738	8.90741	0.00284016	0.0222519
1519	ENSG00000113732	ATP6V0E1	ATP6V0E1	ATPase H+ transporting V0 subunit e1 [Source:HGNC Symbol;Acc:HGNC:863]	ENSG00000113732	1047	0.404967	0.864473	-19.4014	13.7188	0.00021232	0.00331044
1520	ENSG00000170412	GPRC5C	GPRC5C	G protein-coupled receptor class C group 5 member C [Source:HGNC Symbol;Acc:HGNC:13309]	ENSG00000170412	2226	0.579964	0.862588	-21.1743	11.5971	0.000660549	0.00763627
1521	ENSG00000198464	ZNF480	ZNF480	zinc finger protein 480 [Source:HGNC Symbol;Acc:HGNC:23305]	ENSG00000198464	4344	0.36326	0.858317	-21.7847	9.04288	0.0026372	0.0210287
1522	ENSG00000141971	MVB12A	MVB12A	multivesicular body subunit 12A [Source:HGNC Symbol;Acc:HGNC:25153]	ENSG00000141971	1145	0.558079	0.85774	-20.8241	12.3166	0.000448945	0.0057225
1523	ENSG00000108510	MED13	MED13	mediator complex subunit 13 [Source:HGNC Symbol;Acc:HGNC:22474]	ENSG00000108510	3996	0.323073	0.857198	-18.9674	17.5057	2.86e-05	0.00073925
1524	ENSG00000126785	RHOJ	RHOJ	ras homolog family member J [Source:HGNC Symbol;Acc:HGNC:688]	ENSG00000126785	2342	0.420154	0.856748	-20.7953	13.1352	0.000289793	0.00413076
1525	ENSG00000237441	RGL2	RGL2	ral guanine nucleotide dissociation stimulator like 2 [Source:HGNC Symbol;Acc:HGNC:9769]	ENSG00000237441	818	0.591687	0.855545	-19.171	10.0154	0.00155239	0.0143561
1526	ENSG00000111859	NEDD9	NEDD9	neural precursor cell expressed, developmentally down-regulated 9 [Source:HGNC Symbol;Acc:HGNC:7733]	ENSG00000111859	2739	0.439942	0.853799	-20.9341	11.5106	0.000692021	0.00793011
1527	ENSG00000178075	GRAMD1C	GRAMD1C	GRAM domain containing 1C [Source:HGNC Symbol;Acc:HGNC:25252]	ENSG00000178075	2020	0.336634	0.853718	-19.9048	14.4895	0.000140947	0.00246818
1528	ENSG00000079337	RAPGEF3	RAPGEF3	Rap guanine nucleotide exchange factor 3 [Source:HGNC Symbol;Acc:HGNC:16629]	ENSG00000079337	3319	0.578789	0.852511	-18.1459	7.68751	0.00556044	0.0360644
1529	ENSG00000117280	RAB29	RAB29	RAB29, member RAS oncogene family [Source:HGNC Symbol;Acc:HGNC:9789]	ENSG00000117280	2468	0.418963	0.852049	-19.7763	15.8843	6.73e-05	0.00142721
1530	ENSG00000011465	DCN	DCN	decorin [Source:HGNC Symbol;Acc:HGNC:2705]	ENSG00000011465	5769	0.366615	0.851502	-19.8183	9.23053	0.00238013	0.0195135
1531	ENSG00000165458	INPPL1	INPPL1	inositol polyphosphate phosphatase like 1 [Source:HGNC Symbol;Acc:HGNC:6080]	ENSG00000165458	1064	0.609023	0.851422	-18.4878	14.4096	0.000147052	0.00254952
1532	ENSG00000113594	LIFR	LIFR	LIF receptor alpha [Source:HGNC Symbol;Acc:HGNC:6597]	ENSG00000113594	7256	0.351295	0.850738	-18.0314	12.5604	0.000394011	0.0051885
1533	ENSG00000196576	PLXNB2	PLXNB2	plexin B2 [Source:HGNC Symbol;Acc:HGNC:9104]	ENSG00000196576	1081	0.650324	0.849918	-18.2881	12.4493	0.000418144	0.00544019
1534	ENSG00000164011	ZNF691	ZNF691	zinc finger protein 691 [Source:HGNC Symbol;Acc:HGNC:28028]	ENSG00000164011	1555	0.52926	0.849739	-21.8756	9.07902	0.00258559	0.0207223
1535	ENSG00000170385	SLC30A1	SLC30A1	solute carrier family 30 member 1 [Source:HGNC Symbol;Acc:HGNC:11012]	ENSG00000170385	4722	0.329733	0.849295	-19.0287	11.9315	0.00055192	0.0066725
1536	ENSG00000186635	ARAP1	ARAP1	ArfGAP with RhoGAP domain, ankyrin repeat and PH domain 1 [Source:HGNC Symbol;Acc:HGNC:16925]	ENSG00000186635	806	0.622829	0.849224	-18.1964	11.6033	0.000658345	0.0076164
1537	ENSG00000101972	STAG2	STAG2	stromal antigen 2 [Source:HGNC Symbol;Acc:HGNC:11355]	ENSG00000101972	2083	0.295727	0.848252	-18.4451	15.1104	0.000101403	0.00193815
1538	ENSG00000110756	HPS5	HPS5	HPS5, biogenesis of lysosomal organelles complex 2 subunit 2 [Source:HGNC Symbol;Acc:HGNC:17022]	ENSG00000110756	1275	0.372549	0.848031	-20.5516	9.6958	0.00184689	0.0162251
1539	ENSG00000183621	ZNF438	ZNF438	zinc finger protein 438 [Source:HGNC Symbol;Acc:HGNC:21029]	ENSG00000183621	1837	0.470876	0.847945	-21.3893	9.68963	0.00185311	0.0162661
1540	ENSG00000145220	LYAR	LYAR	Ly1 antibody reactive [Source:HGNC Symbol;Acc:HGNC:26021]	ENSG00000145220	567	0.601411	0.847727	-21.0648	10.0137	0.00155378	0.0143614
1541	ENSG00000145685	LHFPL2	LHFPL2	LHFPL tetraspan subfamily member 2 [Source:HGNC Symbol;Acc:HGNC:6588]	ENSG00000145685	3939	0.412795	0.846578	-20.3274	7.90274	0.004936	0.0331453
1542	ENSG00000103540	CCP110	CCP110	centriolar coiled-coil protein 110 [Source:HGNC Symbol;Acc:HGNC:24342]	ENSG00000103540	2390	0.359833	0.846492	-17.9357	8.88985	0.0028676	0.0223665
1543	ENSG00000132122	SPATA6	SPATA6	spermatogenesis associated 6 [Source:HGNC Symbol;Acc:HGNC:18309]	ENSG00000132122	3522	0.343839	0.84626	-21.0575	10.0593	0.00151585	0.014103
1544	ENSG00000188783	PRELP	PRELP	proline and arginine rich end leucine rich repeat protein [Source:HGNC Symbol;Acc:HGNC:9357]	ENSG00000188783	4647	0.53045	0.84602	-19.2354	15.8896	6.71e-05	0.00142488
1545	ENSG00000155850	SLC26A2	SLC26A2	solute carrier family 26 member 2 [Source:HGNC Symbol;Acc:HGNC:10994]	ENSG00000155850	7113	0.383383	0.845894	-21.5656	8.7374	0.00311748	0.0237404
1546	ENSG00000181722	ZBTB20	ZBTB20	zinc finger and BTB domain containing 20 [Source:HGNC Symbol;Acc:HGNC:13503]	ENSG00000181722	24926	0.377477	0.844261	-19.1745	9.40408	0.00216503	0.0182343
1547	ENSG00000174099	MSRB3	MSRB3	methionine sulfoxide reductase B3 [Source:HGNC Symbol;Acc:HGNC:27375]	ENSG00000174099	3753	0.422062	0.842032	-20.2584	11.9128	0.000557488	0.00672688
1548	ENSG00000110057	UNC93B1	UNC93B1	unc-93 homolog B1, TLR signaling regulator [Source:HGNC Symbol;Acc:HGNC:13481]	ENSG00000110057	1102	0.732305	0.840172	-21.2399	10.6388	0.00110739	0.0111961
1549	ENSG00000124145	SDC4	SDC4	syndecan 4 [Source:HGNC Symbol;Acc:HGNC:10661]	ENSG00000124145	2128	0.466635	0.838278	-18.3463	8.97899	0.00273102	0.0216232
1550	ENSG00000134152	KATNBL1	KATNBL1	katanin regulatory subunit B1 like 1 [Source:HGNC Symbol;Acc:HGNC:26199]	ENSG00000134152	1698	0.304476	0.837421	-19.7617	13.439	0.000246448	0.00368535
1551	ENSG00000108370	RGS9	RGS9	regulator of G protein signaling 9 [Source:HGNC Symbol;Acc:HGNC:10004]	ENSG00000108370	2415	0.405383	0.8374	-21.3152	7.91908	0.00489163	0.0329106
1552	ENSG00000073712	FERMT2	FERMT2	fermitin family member 2 [Source:HGNC Symbol;Acc:HGNC:15767]	ENSG00000073712	4917	0.364857	0.837305	-18.6593	13.4176	0.000249271	0.00371519
1553	ENSG00000101367	MAPRE1	MAPRE1	microtubule associated protein RP/EB family member 1 [Source:HGNC Symbol;Acc:HGNC:6890]	ENSG00000101367	1734	0.407151	0.837258	-18.4881	12.6724	0.000371085	0.00497412
1554	ENSG00000198001	IRAK4	IRAK4	interleukin 1 receptor associated kinase 4 [Source:HGNC Symbol;Acc:HGNC:17967]	ENSG00000198001	2864	0.435056	0.836225	-21.4638	8.03056	0.00459947	0.031402
1555	ENSG00000165801	ARHGEF40	ARHGEF40	Rho guanine nucleotide exchange factor 40 [Source:HGNC Symbol;Acc:HGNC:25516]	ENSG00000165801	1411	0.509568	0.835416	-19.3414	13.1147	0.000292989	0.00415967
1556	ENSG00000188803	SHISA6	SHISA6	shisa family member 6 [Source:HGNC Symbol;Acc:HGNC:34491]	ENSG00000188803	6310	0.527892	0.834481	-20.1612	9.30574	0.00228437	0.0189358
1557	ENSG00000171729	TMEM51	TMEM51	transmembrane protein 51 [Source:HGNC Symbol;Acc:HGNC:25488]	ENSG00000171729	1155	0.505628	0.83158	-22.0744	8.28846	0.00398978	0.0283658
1558	ENSG00000178202	KDELC2	KDELC2	KDEL motif containing 2 [Source:HGNC Symbol;Acc:HGNC:28496]	ENSG00000178202	2848	0.370435	0.830289	-21.6924	7.89419	0.00495938	0.0332739
1559	ENSG00000119900	OGFRL1	OGFRL1	opioid growth factor receptor like 1 [Source:HGNC Symbol;Acc:HGNC:21378]	ENSG00000119900	7565	0.333377	0.829296	-17.2507	12.2416	0.000467345	0.0058878
1560	ENSG00000178685	PARP10	PARP10	poly(ADP-ribose) polymerase family member 10 [Source:HGNC Symbol;Acc:HGNC:25895]	ENSG00000178685	1265	0.656917	0.828682	-20.2741	10.3617	0.00128654	0.0125113
1561	ENSG00000132128	LRRC41	LRRC41	leucine rich repeat containing 41 [Source:HGNC Symbol;Acc:HGNC:16917]	ENSG00000132128	2497	0.43292	0.828507	-18.6794	13.1038	0.000294698	0.00418177
1562	ENSG00000129657	SEC14L1	SEC14L1	SEC14 like lipid binding 1 [Source:HGNC Symbol;Acc:HGNC:10698]	ENSG00000129657	3184	0.50848	0.826846	-17.5562	13.2371	0.000274461	0.00396631
1563	ENSG00000165185	KIAA1958	KIAA1958	KIAA1958 [Source:HGNC Symbol;Acc:HGNC:23427]	ENSG00000165185	10135	0.409472	0.825828	-20.246	7.82407	0.00515548	0.0341306
1564	ENSG00000109790	KLHL5	KLHL5	kelch like family member 5 [Source:HGNC Symbol;Acc:HGNC:6356]	ENSG00000109790	1200	0.3175	0.825352	-18.7517	12.4275	0.000423053	0.00547236
1565	ENSG00000053524	MCF2L2	MCF2L2	MCF.2 cell line derived transforming sequence-like 2 [Source:HGNC Symbol;Acc:HGNC:30319]	ENSG00000053524	7393	0.435141	0.825023	-18.3029	16.8602	4.02e-05	0.000963986
1566	ENSG00000138434	ITPRID2	ITPRID2	ITPR interacting domain containing 2 [Source:HGNC Symbol;Acc:HGNC:11319]	ENSG00000138434	3460	0.412428	0.824492	-17.6367	12.5927	0.000387265	0.00513207
1567	ENSG00000173821	RNF213	RNF213	ring finger protein 213 [Source:HGNC Symbol;Acc:HGNC:14539]	ENSG00000173821	5442	0.480154	0.824245	-18.4453	10.2526	0.00136493	0.0130845
1568	ENSG00000075539	FRYL	FRYL	FRY like transcription coactivator [Source:HGNC Symbol;Acc:HGNC:29127]	ENSG00000075539	2320	0.355603	0.820471	-18.3171	7.58277	0.00589288	0.0376104
1569	ENSG00000106689	LHX2	LHX2	LIM homeobox 2 [Source:HGNC Symbol;Acc:HGNC:6594]	ENSG00000106689	882	0.438776	0.819865	-18.1103	11.9719	0.000540088	0.00655973
1570	ENSG00000114166	KAT2B	KAT2B	lysine acetyltransferase 2B [Source:HGNC Symbol;Acc:HGNC:8638]	ENSG00000114166	2073	0.321274	0.819803	-18.2852	12.5096	0.00040486	0.00530044
1571	ENSG00000180263	FGD6	FGD6	FYVE, RhoGEF and PH domain containing 6 [Source:HGNC Symbol;Acc:HGNC:21740]	ENSG00000180263	4808	0.365017	0.818228	-20.4331	10.9011	0.000961094	0.0100767
1572	ENSG00000168140	VASN	VASN	vasorin [Source:HGNC Symbol;Acc:HGNC:18517]	ENSG00000168140	2660	0.655263	0.81761	-20.9405	9.2601	0.002342	0.0193133
1573	ENSG00000123243	ITIH5	ITIH5	inter-alpha-trypsin inhibitor heavy chain family member 5 [Source:HGNC Symbol;Acc:HGNC:21449]	ENSG00000123243	5365	0.418267	0.816249	-20.4367	8.58493	0.00338956	0.0252252
1574	ENSG00000137962	ARHGAP29	ARHGAP29	Rho GTPase activating protein 29 [Source:HGNC Symbol;Acc:HGNC:30207]	ENSG00000137962	6015	0.35079	0.815885	-20.4345	10.5081	0.00118852	0.0117962
1575	ENSG00000104205	SGK3	SGK3	serum/glucocorticoid regulated kinase family member 3 [Source:HGNC Symbol;Acc:HGNC:10812]	ENSG00000104205	2612	0.354135	0.8149	-19.8837	9.42999	0.00213465	0.0180615
1576	ENSG00000174628	IQCK	IQCK	IQ motif containing K [Source:HGNC Symbol;Acc:HGNC:28556]	ENSG00000174628	1981	0.404341	0.814255	-21.3823	9.03965	0.00264186	0.0210552
1577	ENSG00000166925	TSC22D4	TSC22D4	TSC22 domain family member 4 [Source:HGNC Symbol;Acc:HGNC:21696]	ENSG00000166925	1031	0.685742	0.814248	-16.8752	11.6698	0.000635211	0.00741142
1578	ENSG00000065882	TBC1D1	TBC1D1	TBC1 domain family member 1 [Source:HGNC Symbol;Acc:HGNC:11578]	ENSG00000065882	2041	0.44929	0.813983	-19.2893	12.3326	0.000445122	0.0056853
1579	ENSG00000198538	ZNF28	ZNF28	zinc finger protein 28 [Source:HGNC Symbol;Acc:HGNC:13073]	ENSG00000198538	4294	0.382394	0.813658	-22.0882	8.08461	0.00446427	0.0306709
1580	ENSG00000197879	MYO1C	MYO1C	myosin IC [Source:HGNC Symbol;Acc:HGNC:7597]	ENSG00000197879	1567	0.564135	0.812482	-20.1093	10.263	0.00135728	0.0130389
1581	ENSG00000109320	NFKB1	NFKB1	nuclear factor kappa B subunit 1 [Source:HGNC Symbol;Acc:HGNC:7794]	ENSG00000109320	1326	0.444947	0.812279	-20.5655	10.2474	0.00136875	0.0131019
1582	ENSG00000128567	PODXL	PODXL	podocalyxin like [Source:HGNC Symbol;Acc:HGNC:9171]	ENSG00000128567	4247	0.479633	0.812263	-18.5738	8.82386	0.00297318	0.0229283
1583	ENSG00000198721	ECI2	ECI2	enoyl-CoA delta isomerase 2 [Source:HGNC Symbol;Acc:HGNC:14601]	ENSG00000198721	1968	0.450203	0.812184	-19.4695	14.1518	0.000168636	0.00281355
1584	ENSG00000198816	ZNF358	ZNF358	zinc finger protein 358 [Source:HGNC Symbol;Acc:HGNC:16838]	ENSG00000198816	1822	0.674533	0.810377	-17.577	12.1329	0.00049541	0.00613891
1585	ENSG00000171700	RGS19	RGS19	regulator of G protein signaling 19 [Source:HGNC Symbol;Acc:HGNC:13735]	ENSG00000171700	864	0.585648	0.809011	-21.4862	8.90239	0.00284798	0.0223077
1586	ENSG00000154319	FAM167A	FAM167A	family with sequence similarity 167 member A [Source:HGNC Symbol;Acc:HGNC:15549]	ENSG00000154319	3174	0.501575	0.808752	-19.2758	13.6761	0.000217201	0.00336933
1587	ENSG00000196843	ARID5A	ARID5A	AT-rich interaction domain 5A [Source:HGNC Symbol;Acc:HGNC:17361]	ENSG00000196843	1540	0.635714	0.808221	-20.488	7.83586	0.00512197	0.0340054
1588	ENSG00000133943	DGLUCY	DGLUCY	D-glutamate cyclase [Source:HGNC Symbol;Acc:HGNC:20498]	ENSG00000133943	949	0.493151	0.808213	-18.4214	13.0295	0.000306615	0.00431416
1589	ENSG00000109501	WFS1	WFS1	wolframin ER transmembrane glycoprotein [Source:HGNC Symbol;Acc:HGNC:12762]	ENSG00000109501	2609	0.597164	0.807841	-17.9503	15.4073	8.67e-05	0.00173155
1590	ENSG00000226950	DANCR	DANCR	differentiation antagonizing non-protein coding RNA [Source:HGNC Symbol;Acc:HGNC:28964]	ENSG00000226950	684	0.394737	0.807127	-19.4063	10.5834	0.00114105	0.01147
1591	ENSG00000179630	LACC1	LACC1	laccase domain containing 1 [Source:HGNC Symbol;Acc:HGNC:26789]	ENSG00000179630	2484	0.326087	0.806781	-20.2403	8.54511	0.00346451	0.0255934
1592	ENSG00000100330	MTMR3	MTMR3	myotubularin related protein 3 [Source:HGNC Symbol;Acc:HGNC:7451]	ENSG00000100330	5237	0.483865	0.806366	-20.7212	12.2758	0.000458872	0.00580203
1593	ENSG00000108349	CASC3	CASC3	CASC3, exon junction complex subunit [Source:HGNC Symbol;Acc:HGNC:17040]	ENSG00000108349	1737	0.463443	0.804308	-17.2668	12.5814	0.000389608	0.0051456
1594	ENSG00000158156	XKR8	XKR8	XK related 8 [Source:HGNC Symbol;Acc:HGNC:25508]	ENSG00000158156	1594	0.571518	0.803943	-21.4485	8.75651	0.00308498	0.0235593
1595	ENSG00000151012	SLC7A11	SLC7A11	solute carrier family 7 member 11 [Source:HGNC Symbol;Acc:HGNC:11059]	ENSG00000151012	7921	0.330766	0.803283	-18.7837	10.297	0.00133248	0.0128557
1596	ENSG00000068078	FGFR3	FGFR3	fibroblast growth factor receptor 3 [Source:HGNC Symbol;Acc:HGNC:3690]	ENSG00000068078	1757	0.539556	0.803238	-16.8049	10.3748	0.00127749	0.0124386
1597	ENSG00000162599	NFIA	NFIA	nuclear factor I A [Source:HGNC Symbol;Acc:HGNC:7784]	ENSG00000162599	7491	0.37485	0.803018	-17.8834	14.1642	0.000167525	0.00280097
1598	ENSG00000071564	TCF3	TCF3	transcription factor 3 [Source:HGNC Symbol;Acc:HGNC:11633]	ENSG00000071564	2560	0.559375	0.802665	-19.7415	11.2761	0.000785096	0.00868634
1599	ENSG00000210112	MT-TM	MT-TM	mitochondrially encoded tRNA methionine [Source:HGNC Symbol;Acc:HGNC:7492]	ENSG00000210112	68	0.455882	0.802186	-20.1073	8.19033	0.00421143	0.02945
1600	ENSG00000175899	A2M	A2M	alpha-2-macroglobulin [Source:HGNC Symbol;Acc:HGNC:7]	ENSG00000175899	561	0.404635	0.801772	-17.8558	7.66306	0.00563628	0.0363938
1601	ENSG00000106049	HIBADH	HIBADH	3-hydroxyisobutyrate dehydrogenase [Source:HGNC Symbol;Acc:HGNC:4907]	ENSG00000106049	931	0.380236	0.800597	-20.1931	13.3357	0.000260406	0.00383191
1602	ENSG00000129219	PLD2	PLD2	phospholipase D2 [Source:HGNC Symbol;Acc:HGNC:9068]	ENSG00000129219	795	0.591195	0.800204	-19.9752	10.251	0.00136612	0.0130879
1603	ENSG00000126777	KTN1	KTN1	kinectin 1 [Source:HGNC Symbol;Acc:HGNC:6467]	ENSG00000126777	5372	0.360573	0.799219	-16.7734	12.8161	0.000343658	0.00469669
1604	ENSG00000235903	CPB2-AS1	CPB2-AS1	CPB2 antisense RNA 1 [Source:HGNC Symbol;Acc:HGNC:39898]	ENSG00000235903	2950	0.411525	0.798971	-21.6083	7.59171	0.00586372	0.0374976
1605	ENSG00000171206	TRIM8	TRIM8	tripartite motif containing 8 [Source:HGNC Symbol;Acc:HGNC:15579]	ENSG00000171206	4436	0.554779	0.798213	-17.2445	11.0855	0.000870068	0.00938211
1606	ENSG00000067141	NEO1	NEO1	neogenin 1 [Source:HGNC Symbol;Acc:HGNC:7754]	ENSG00000067141	2594	0.459907	0.79779	-17.8156	9.95906	0.00160059	0.0146638
1607	ENSG00000114423	CBLB	CBLB	Cbl proto-oncogene B [Source:HGNC Symbol;Acc:HGNC:1542]	ENSG00000114423	3769	0.36243	0.797378	-21.4952	8.62078	0.0033235	0.0248732
1608	ENSG00000127920	GNG11	GNG11	G protein subunit gamma 11 [Source:HGNC Symbol;Acc:HGNC:4403]	ENSG00000127920	2520	0.380159	0.796489	-21.0794	9.10173	0.00255368	0.0205137
1609	ENSG00000055208	TAB2	TAB2	TGF-beta activated kinase 1 (MAP3K7) binding protein 2 [Source:HGNC Symbol;Acc:HGNC:17075]	ENSG00000055208	2037	0.368189	0.795843	-18.3694	12.6357	0.000378446	0.0050491
1610	ENSG00000212907	MT-ND4L	MT-ND4L	mitochondrially encoded NADH:ubiquinone oxidoreductase core subunit 4L [Source:HGNC Symbol;Acc:HGNC:7460]	ENSG00000212907	297	0.430976	0.795656	-13.6327	9.94597	0.00161202	0.0147312
1611	ENSG00000168890	TMEM150A	TMEM150A	transmembrane protein 150A [Source:HGNC Symbol;Acc:HGNC:24677]	ENSG00000168890	815	0.679755	0.794822	-21.4293	8.07653	0.00448423	0.0307623
1612	ENSG00000012660	ELOVL5	ELOVL5	ELOVL fatty acid elongase 5 [Source:HGNC Symbol;Acc:HGNC:21308]	ENSG00000012660	1873	0.357715	0.794314	-18.1723	11.134	0.000847606	0.00921258
1613	ENSG00000116670	MAD2L2	MAD2L2	mitotic arrest deficient 2 like 2 [Source:HGNC Symbol;Acc:HGNC:6764]	ENSG00000116670	1086	0.69337	0.794101	-20.3364	10.2618	0.0013581	0.0130428
1614	ENSG00000164237	CMBL	CMBL	carboxymethylenebutenolidase homolog [Source:HGNC Symbol;Acc:HGNC:25090]	ENSG00000164237	1356	0.418879	0.793303	-19.8568	13.4763	0.000241592	0.00363
1615	ENSG00000109381	ELF2	ELF2	E74 like ETS transcription factor 2 [Source:HGNC Symbol;Acc:HGNC:3317]	ENSG00000109381	2388	0.34799	0.792365	-20.0642	11.4967	0.000697186	0.00796317
1616	ENSG00000113658	SMAD5	SMAD5	SMAD family member 5 [Source:HGNC Symbol;Acc:HGNC:6771]	ENSG00000113658	5398	0.344572	0.792292	-19.6495	14.9326	0.000111419	0.00207725
1617	ENSG00000171016	PYGO1	PYGO1	pygopus family PHD finger 1 [Source:HGNC Symbol;Acc:HGNC:30256]	ENSG00000171016	8258	0.340276	0.790785	-21.0913	10.9849	0.000918586	0.00977783
1618	ENSG00000100427	MLC1	MLC1	megalencephalic leukoencephalopathy with subcortical cysts 1 [Source:HGNC Symbol;Acc:HGNC:17082]	ENSG00000100427	2267	0.593736	0.79077	-16.1216	12.3091	0.00045076	0.00573112
1619	ENSG00000129521	EGLN3	EGLN3	egl-9 family hypoxia inducible factor 3 [Source:HGNC Symbol;Acc:HGNC:14661]	ENSG00000129521	2849	0.493506	0.788789	-19.2558	10.2593	0.00135994	0.0130525
1620	ENSG00000164741	DLC1	DLC1	DLC1 Rho GTPase activating protein [Source:HGNC Symbol;Acc:HGNC:2897]	ENSG00000164741	2571	0.369506	0.787964	-19.0786	14.6372	0.000130314	0.00232868
1621	ENSG00000197019	SERTAD1	SERTAD1	SERTA domain containing 1 [Source:HGNC Symbol;Acc:HGNC:17932]	ENSG00000197019	1955	0.533504	0.78715	-21.5819	8.3237	0.00391311	0.0279993
1622	ENSG00000189067	LITAF	LITAF	lipopolysaccharide induced TNF factor [Source:HGNC Symbol;Acc:HGNC:16841]	ENSG00000189067	2025	0.439506	0.786781	-18.8772	7.72638	0.00544196	0.035489
1623	ENSG00000100106	TRIOBP	TRIOBP	TRIO and F-actin binding protein [Source:HGNC Symbol;Acc:HGNC:17009]	ENSG00000100106	3386	0.609864	0.78623	-20.3029	9.44643	0.0021156	0.0179382
1624	ENSG00000137710	RDX	RDX	radixin [Source:HGNC Symbol;Acc:HGNC:9944]	ENSG00000137710	2593	0.338218	0.786113	-17.6289	10.7349	0.00105134	0.010785
1625	ENSG00000071127	WDR1	WDR1	WD repeat domain 1 [Source:HGNC Symbol;Acc:HGNC:12754]	ENSG00000071127	1512	0.593915	0.785186	-17.7061	12.8935	0.000329723	0.00455768
1626	ENSG00000070756	PABPC1	PABPC1	poly(A) binding protein cytoplasmic 1 [Source:HGNC Symbol;Acc:HGNC:8554]	ENSG00000070756	1419	0.677237	0.785109	-17.176	10.7484	0.00104368	0.0107244
1627	ENSG00000000003	TSPAN6	TSPAN6	tetraspanin 6 [Source:HGNC Symbol;Acc:HGNC:11858]	ENSG00000000003	2878	0.367964	0.784983	-20.8906	9.75522	0.00178814	0.015851
1628	ENSG00000165406	2019-03-08	2019-03-08	membrane associated ring-CH-type finger 8 [Source:HGNC Symbol;Acc:HGNC:23356]	ENSG00000165406	3959	0.485729	0.783731	-19.2243	12.8673	0.000334366	0.0046097
1629	ENSG00000131732	ZCCHC9	ZCCHC9	zinc finger CCHC-type containing 9 [Source:HGNC Symbol;Acc:HGNC:25424]	ENSG00000131732	3552	0.428773	0.782581	-20.7645	10.8917	0.000965941	0.0101174
1630	ENSG00000145555	MYO10	MYO10	myosin X [Source:HGNC Symbol;Acc:HGNC:7593]	ENSG00000145555	4880	0.43832	0.782225	-17.202	11.3091	0.000771278	0.00857403
1631	ENSG00000159388	BTG2	BTG2	BTG anti-proliferation factor 2 [Source:HGNC Symbol;Acc:HGNC:1131]	ENSG00000159388	2499	0.488595	0.781039	-19.76	8.09981	0.00442698	0.030496
1632	ENSG00000132164	SLC6A11	SLC6A11	solute carrier family 6 member 11 [Source:HGNC Symbol;Acc:HGNC:11044]	ENSG00000132164	2484	0.521739	0.779631	-18.7631	10.9308	0.000945803	0.00995927
1633	ENSG00000150907	FOXO1	FOXO1	forkhead box O1 [Source:HGNC Symbol;Acc:HGNC:3819]	ENSG00000150907	3368	0.364608	0.779629	-20.3289	9.34162	0.00224007	0.0186769
1634	ENSG00000166016	ABTB2	ABTB2	ankyrin repeat and BTB domain containing 2 [Source:HGNC Symbol;Acc:HGNC:23842]	ENSG00000166016	1597	0.544145	0.777939	-20.547	7.51634	0.00611419	0.0385841
1635	ENSG00000051620	HEBP2	HEBP2	heme binding protein 2 [Source:HGNC Symbol;Acc:HGNC:15716]	ENSG00000051620	9318	0.458789	0.777759	-20.2238	10.9459	0.000938126	0.00991531
1636	ENSG00000163110	PDLIM5	PDLIM5	PDZ and LIM domain 5 [Source:HGNC Symbol;Acc:HGNC:17468]	ENSG00000163110	4250	0.357882	0.777702	-18.7643	11.1305	0.000849203	0.00922676
1637	ENSG00000100441	KHNYN	KHNYN	KH and NYN domain containing [Source:HGNC Symbol;Acc:HGNC:20166]	ENSG00000100441	4799	0.501563	0.7774	-20.0283	8.66323	0.00324696	0.0244635
1638	ENSG00000134548	SPX	SPX	spexin hormone [Source:HGNC Symbol;Acc:HGNC:28139]	ENSG00000134548	1811	0.331861	0.776404	-20.1843	7.58521	0.00588491	0.0375747
1639	ENSG00000070778	PTPN21	PTPN21	protein tyrosine phosphatase, non-receptor type 21 [Source:HGNC Symbol;Acc:HGNC:9651]	ENSG00000070778	2488	0.379019	0.775287	-20.3766	9.87616	0.00167434	0.0151147
1640	ENSG00000003402	CFLAR	CFLAR	CASP8 and FADD like apoptosis regulator [Source:HGNC Symbol;Acc:HGNC:1876]	ENSG00000003402	12853	0.432039	0.773945	-18.8297	9.24501	0.00236138	0.0194206
1641	ENSG00000134954	ETS1	ETS1	ETS proto-oncogene 1, transcription factor [Source:HGNC Symbol;Acc:HGNC:3488]	ENSG00000134954	3816	0.397799	0.773924	-20.8471	10.2789	0.0013456	0.0129675
1642	ENSG00000107551	RASSF4	RASSF4	Ras association domain family member 4 [Source:HGNC Symbol;Acc:HGNC:20793]	ENSG00000107551	2623	0.513153	0.772906	-18.2504	8.35123	0.00385425	0.0276979
1643	ENSG00000173451	THAP2	THAP2	THAP domain containing 2 [Source:HGNC Symbol;Acc:HGNC:20854]	ENSG00000173451	3951	0.307517	0.772603	-20.9701	9.3337	0.00224977	0.0187286
1644	ENSG00000135837	CEP350	CEP350	centrosomal protein 350 [Source:HGNC Symbol;Acc:HGNC:24238]	ENSG00000135837	3884	0.371524	0.771105	-18.9963	12.3637	0.000437765	0.00561644
1645	ENSG00000105939	ZC3HAV1	ZC3HAV1	zinc finger CCCH-type containing, antiviral 1 [Source:HGNC Symbol;Acc:HGNC:23721]	ENSG00000105939	4334	0.391555	0.77005	-20.4015	9.66975	0.00187327	0.0164018
1646	ENSG00000124226	RNF114	RNF114	ring finger protein 114 [Source:HGNC Symbol;Acc:HGNC:13094]	ENSG00000124226	1817	0.44634	0.769512	-18.7732	11.6603	0.000638481	0.00743573
1647	ENSG00000105700	KXD1	KXD1	KxDL motif containing 1 [Source:HGNC Symbol;Acc:HGNC:28420]	ENSG00000105700	1724	0.487239	0.76848	-18.9304	12.1602	0.000488211	0.0060776
1648	ENSG00000153048	CARHSP1	CARHSP1	calcium regulated heat stable protein 1 [Source:HGNC Symbol;Acc:HGNC:17150]	ENSG00000153048	2385	0.521174	0.768098	-19.155	13.5049	0.00023794	0.00358541
1649	ENSG00000011198	ABHD5	ABHD5	abhydrolase domain containing 5 [Source:HGNC Symbol;Acc:HGNC:21396]	ENSG00000011198	4283	0.346019	0.766934	-20.2469	9.85806	0.00169089	0.0152074
1650	ENSG00000243156	MICAL3	MICAL3	microtubule associated monooxygenase, calponin and LIM domain containing 3 [Source:HGNC Symbol;Acc:HGNC:24694]	ENSG00000243156	4824	0.488599	0.766825	-18.8015	7.87448	0.00501374	0.0335455
1651	ENSG00000119927	GPAM	GPAM	glycerol-3-phosphate acyltransferase, mitochondrial [Source:HGNC Symbol;Acc:HGNC:24865]	ENSG00000119927	3803	0.378123	0.766745	-19.5323	10.7022	0.00107009	0.0109102
1652	ENSG00000188647	PTAR1	PTAR1	protein prenyltransferase alpha subunit repeat containing 1 [Source:HGNC Symbol;Acc:HGNC:30449]	ENSG00000188647	9163	0.344101	0.765594	-19.1929	12.883	0.000331589	0.00457744
1653	ENSG00000240849	TMEM189	TMEM189	transmembrane protein 189 [Source:HGNC Symbol;Acc:HGNC:16735]	ENSG00000240849	6926	0.482963	0.765475	-19.3673	8.92102	0.00281907	0.0221253
1654	ENSG00000173473	SMARCC1	SMARCC1	SWI/SNF related, matrix associated, actin dependent regulator of chromatin subfamily c member 1 [Source:HGNC Symbol;Acc:HGNC:11104]	ENSG00000173473	3035	0.437562	0.76547	-19.2138	8.66374	0.00324605	0.0244634
1655	ENSG00000128849	CGNL1	CGNL1	cingulin like 1 [Source:HGNC Symbol;Acc:HGNC:25931]	ENSG00000128849	3373	0.492736	0.765211	-18.9055	8.89965	0.00285226	0.0223172
1656	ENSG00000197442	MAP3K5	MAP3K5	mitogen-activated protein kinase kinase kinase 5 [Source:HGNC Symbol;Acc:HGNC:6857]	ENSG00000197442	809	0.716934	0.764352	-18.5644	14.0212	0.000180764	0.00295773
1657	ENSG00000023697	DERA	DERA	deoxyribose-phosphate aldolase [Source:HGNC Symbol;Acc:HGNC:24269]	ENSG00000023697	593	0.335582	0.762815	-21.0017	7.69717	0.00553074	0.0359116
1658	ENSG00000198914	POU3F3	POU3F3	POU class 3 homeobox 3 [Source:HGNC Symbol;Acc:HGNC:9216]	ENSG00000198914	3064	0.607702	0.761301	-17.9696	10.7166	0.00106178	0.0108466
1659	ENSG00000253159	PCDHGA12	PCDHGA12	protocadherin gamma subfamily A, 12 [Source:HGNC Symbol;Acc:HGNC:8699]	ENSG00000253159	2634	0.562263	0.760629	-21.2684	7.80124	0.00522105	0.0344559
1660	ENSG00000166822	TMEM170A	TMEM170A	transmembrane protein 170A [Source:HGNC Symbol;Acc:HGNC:29577]	ENSG00000166822	4635	0.375836	0.76056	-19.7328	12.1087	0.000501883	0.0061987
1661	ENSG00000241839	PLEKHO2	PLEKHO2	pleckstrin homology domain containing O2 [Source:HGNC Symbol;Acc:HGNC:30026]	ENSG00000241839	3109	0.575426	0.759957	-19.6304	10.2279	0.00138331	0.0132016
1662	ENSG00000118496	FBXO30	FBXO30	F-box protein 30 [Source:HGNC Symbol;Acc:HGNC:15600]	ENSG00000118496	6808	0.316833	0.758908	-20.2786	10.2081	0.00139823	0.0133151
1663	ENSG00000156273	BACH1	BACH1	BTB domain and CNC homolog 1 [Source:HGNC Symbol;Acc:HGNC:935]	ENSG00000156273	3750	0.356	0.758875	-21.0132	9.30866	0.00228073	0.0189107
1664	ENSG00000128602	SMO	SMO	smoothened, frizzled class receptor [Source:HGNC Symbol;Acc:HGNC:11119]	ENSG00000128602	1522	0.580158	0.758107	-20.5974	10.0997	0.00148292	0.0138893
1665	ENSG00000198732	SMOC1	SMOC1	SPARC related modular calcium binding 1 [Source:HGNC Symbol;Acc:HGNC:20318]	ENSG00000198732	2125	0.508235	0.758009	-18.6727	7.75395	0.00535952	0.0351336
1666	ENSG00000116473	RAP1A	RAP1A	RAP1A, member of RAS oncogene family [Source:HGNC Symbol;Acc:HGNC:9855]	ENSG00000116473	4261	0.357193	0.757366	-18.4086	11.6435	0.000644261	0.007481
1667	ENSG00000143416	SELENBP1	SELENBP1	selenium binding protein 1 [Source:HGNC Symbol;Acc:HGNC:10719]	ENSG00000143416	979	0.616956	0.756637	-19.2463	11.1517	0.000839565	0.00915368
1668	ENSG00000156381	ANKRD9	ANKRD9	ankyrin repeat domain 9 [Source:HGNC Symbol;Acc:HGNC:20096]	ENSG00000156381	6183	0.576581	0.755214	-18.1426	11.0694	0.000877643	0.00945083
1669	ENSG00000138821	SLC39A8	SLC39A8	solute carrier family 39 member 8 [Source:HGNC Symbol;Acc:HGNC:20862]	ENSG00000138821	2390	0.408368	0.75366	-21.4286	8.18365	0.00422695	0.0295061
1670	ENSG00000169957	ZNF768	ZNF768	zinc finger protein 768 [Source:HGNC Symbol;Acc:HGNC:26273]	ENSG00000169957	2051	0.610922	0.753496	-19.0712	10.7578	0.00103841	0.0106878
1671	ENSG00000008405	CRY1	CRY1	cryptochrome circadian regulator 1 [Source:HGNC Symbol;Acc:HGNC:2384]	ENSG00000008405	1673	0.298864	0.753011	-20.5436	10.2116	0.00139562	0.0133016
1672	ENSG00000146733	PSPH	PSPH	phosphoserine phosphatase [Source:HGNC Symbol;Acc:HGNC:9577]	ENSG00000146733	819	0.423687	0.751686	-20.5487	10.1518	0.00144162	0.0136284
1673	ENSG00000116096	SPR	SPR	sepiapterin reductase [Source:HGNC Symbol;Acc:HGNC:11257]	ENSG00000116096	812	0.534483	0.750191	-20.1986	7.92375	0.00487901	0.0328469
1674	ENSG00000165156	ZHX1	ZHX1	zinc fingers and homeoboxes 1 [Source:HGNC Symbol;Acc:HGNC:12871]	ENSG00000165156	3743	0.374566	0.749943	-18.1815	13.5432	0.000233138	0.00353907
1675	ENSG00000179818	PCBP1-AS1	PCBP1-AS1	PCBP1 antisense RNA 1 [Source:HGNC Symbol;Acc:HGNC:42948]	ENSG00000179818	1958	0.457099	0.749656	-20.1627	9.35598	0.00222259	0.0185608
1676	ENSG00000172081	MOB3A	MOB3A	MOB kinase activator 3A [Source:HGNC Symbol;Acc:HGNC:29802]	ENSG00000172081	2387	0.567658	0.749475	-20.0207	11.5641	0.00067238	0.00775024
1677	ENSG00000114738	MAPKAPK3	MAPKAPK3	mitogen-activated protein kinase-activated protein kinase 3 [Source:HGNC Symbol;Acc:HGNC:6888]	ENSG00000114738	1404	0.552707	0.747727	-20.4153	9.25282	0.00235133	0.0193683
1678	ENSG00000130758	MAP3K10	MAP3K10	mitogen-activated protein kinase kinase kinase 10 [Source:HGNC Symbol;Acc:HGNC:6849]	ENSG00000130758	1146	0.71466	0.74521	-16.6242	9.75367	0.00178965	0.0158596
1679	ENSG00000167555	ZNF528	ZNF528	zinc finger protein 528 [Source:HGNC Symbol;Acc:HGNC:29384]	ENSG00000167555	7041	0.430763	0.743042	-20.5549	8.20751	0.00417173	0.0292375
1680	ENSG00000125977	EIF2S2	EIF2S2	eukaryotic translation initiation factor 2 subunit beta [Source:HGNC Symbol;Acc:HGNC:3266]	ENSG00000125977	1608	0.455224	0.741254	-17.8416	11.3866	0.000739755	0.00831643
1681	ENSG00000158710	TAGLN2	TAGLN2	transgelin 2 [Source:HGNC Symbol;Acc:HGNC:11554]	ENSG00000158710	1270	0.543307	0.741211	-19.3785	8.29874	0.00396726	0.0282645
1682	ENSG00000091656	ZFHX4	ZFHX4	zinc finger homeobox 4 [Source:HGNC Symbol;Acc:HGNC:30939]	ENSG00000091656	5415	0.474054	0.740128	-19.832	7.97579	0.00474071	0.0321568
1683	ENSG00000143570	SLC39A1	SLC39A1	solute carrier family 39 member 1 [Source:HGNC Symbol;Acc:HGNC:12876]	ENSG00000143570	1656	0.548913	0.739635	-19.5972	9.91289	0.00164125	0.0149318
1684	ENSG00000274712	None	None	None	ENSG00000274712	2005	0.519701	0.739392	-20.6333	10.0848	0.00149499	0.0139768
1685	ENSG00000263146	LINC01896	LINC01896	long intergenic non-protein coding RNA 1896 [Source:HGNC Symbol;Acc:HGNC:52715]	ENSG00000263146	875	0.507429	0.737363	-19.9519	9.63104	0.00191316	0.0166515
1686	ENSG00000177119	ANO6	ANO6	anoctamin 6 [Source:HGNC Symbol;Acc:HGNC:25240]	ENSG00000177119	3247	0.387127	0.737042	-20.307	7.55473	0.00598527	0.0380609
1687	ENSG00000178538	CA8	CA8	carbonic anhydrase 8 [Source:HGNC Symbol;Acc:HGNC:1382]	ENSG00000178538	2639	0.346343	0.73628	-20.498	10.413	0.00125132	0.012257
1688	ENSG00000055070	SZRD1	SZRD1	SUZ RNA binding domain containing 1 [Source:HGNC Symbol;Acc:HGNC:30232]	ENSG00000055070	3108	0.533462	0.733569	-19.0077	12.5685	0.000392306	0.00517254
1689	ENSG00000143157	POGK	POGK	pogo transposable element derived with KRAB domain [Source:HGNC Symbol;Acc:HGNC:18800]	ENSG00000143157	7407	0.440394	0.733277	-18.0581	10.0034	0.00156252	0.0144158
1690	ENSG00000115825	PRKD3	PRKD3	protein kinase D3 [Source:HGNC Symbol;Acc:HGNC:9408]	ENSG00000115825	2849	0.346437	0.73322	-20.3468	11.1121	0.000857655	0.00928329
1691	ENSG00000205189	ZBTB10	ZBTB10	zinc finger and BTB domain containing 10 [Source:HGNC Symbol;Acc:HGNC:30953]	ENSG00000205189	7043	0.328553	0.733022	-20.1079	11.5579	0.000674621	0.00777323
1692	ENSG00000103740	ACSBG1	ACSBG1	acyl-CoA synthetase bubblegum family member 1 [Source:HGNC Symbol;Acc:HGNC:29567]	ENSG00000103740	4062	0.408419	0.732808	-18.9821	11.3706	0.000746156	0.00836167
1693	ENSG00000169239	CA5B	CA5B	carbonic anhydrase 5B [Source:HGNC Symbol;Acc:HGNC:1378]	ENSG00000169239	5925	0.417046	0.732201	-20.958	7.87123	0.00502275	0.0335915
1694	ENSG00000138942	RNF185	RNF185	ring finger protein 185 [Source:HGNC Symbol;Acc:HGNC:26783]	ENSG00000138942	2531	0.482813	0.731257	-19.2891	11.0979	0.000864252	0.00933075
1695	ENSG00000115548	KDM3A	KDM3A	lysine demethylase 3A [Source:HGNC Symbol;Acc:HGNC:20815]	ENSG00000115548	4130	0.421065	0.731247	-18.7115	9.51036	0.00204315	0.0174954
1696	ENSG00000120915	EPHX2	EPHX2	epoxide hydrolase 2 [Source:HGNC Symbol;Acc:HGNC:3402]	ENSG00000120915	1121	0.519179	0.728853	-20.8855	9.55582	0.00199316	0.0171788
1697	ENSG00000185187	SIGIRR	SIGIRR	single Ig and TIR domain containing [Source:HGNC Symbol;Acc:HGNC:30575]	ENSG00000185187	1480	0.691892	0.726569	-20.4584	7.79635	0.00523518	0.0345325
1698	ENSG00000115461	IGFBP5	IGFBP5	insulin like growth factor binding protein 5 [Source:HGNC Symbol;Acc:HGNC:5474]	ENSG00000115461	4778	0.502302	0.725681	-17.612	11.2344	0.000802929	0.00884319
1699	ENSG00000147853	AK3	AK3	adenylate kinase 3 [Source:HGNC Symbol;Acc:HGNC:17376]	ENSG00000147853	3538	0.369983	0.725498	-18.4667	12.0099	0.000529173	0.00644959
1700	ENSG00000163288	GABRB1	GABRB1	gamma-aminobutyric acid type A receptor beta1 subunit [Source:HGNC Symbol;Acc:HGNC:4081]	ENSG00000163288	771	0.45655	0.723927	-19.2618	10.1458	0.00144627	0.0136519
1701	ENSG00000105372	RPS19	RPS19	ribosomal protein S19 [Source:HGNC Symbol;Acc:HGNC:10402]	ENSG00000105372	1576	0.548858	0.723139	-17.033	10.9692	0.000926372	0.00981748
1702	ENSG00000214530	STARD10	STARD10	StAR related lipid transfer domain containing 10 [Source:HGNC Symbol;Acc:HGNC:10666]	ENSG00000214530	1294	0.543277	0.721708	-18.9708	7.99716	0.00468509	0.0318758
1703	ENSG00000106268	NUDT1	NUDT1	nudix hydrolase 1 [Source:HGNC Symbol;Acc:HGNC:8048]	ENSG00000106268	790	0.583544	0.720204	-21.4735	8.41518	0.00372102	0.0270184
1704	ENSG00000115677	HDLBP	HDLBP	high density lipoprotein binding protein [Source:HGNC Symbol;Acc:HGNC:4857]	ENSG00000115677	3006	0.57485	0.719292	-16.3804	9.62843	0.00191588	0.0166635
1705	ENSG00000153944	MSI2	MSI2	musashi RNA binding protein 2 [Source:HGNC Symbol;Acc:HGNC:18585]	ENSG00000153944	7612	0.527588	0.716341	-17.7516	12.2983	0.000453371	0.00575093
1706	ENSG00000120896	SORBS3	SORBS3	sorbin and SH3 domain containing 3 [Source:HGNC Symbol;Acc:HGNC:30907]	ENSG00000120896	1122	0.613191	0.713512	-18.5742	9.82334	0.00172311	0.0154178
1707	ENSG00000104365	IKBKB	IKBKB	inhibitor of nuclear factor kappa B kinase subunit beta [Source:HGNC Symbol;Acc:HGNC:5960]	ENSG00000104365	2676	0.470852	0.713188	-19.8851	8.43183	0.0036871	0.0268279
1708	ENSG00000137161	CNPY3	CNPY3	canopy FGF signaling regulator 3 [Source:HGNC Symbol;Acc:HGNC:11968]	ENSG00000137161	720	0.605556	0.712612	-18.7439	11.3418	0.000757807	0.00846111
1709	ENSG00000104067	TJP1	TJP1	tight junction protein 1 [Source:HGNC Symbol;Acc:HGNC:11827]	ENSG00000104067	2323	0.372794	0.711999	-17.5688	8.16005	0.00428232	0.0297801
1710	ENSG00000164106	SCRG1	SCRG1	stimulator of chondrogenesis 1 [Source:HGNC Symbol;Acc:HGNC:17036]	ENSG00000164106	3695	0.369689	0.711308	-18.6344	12.2206	0.00047266	0.00593098
1711	ENSG00000100075	SLC25A1	SLC25A1	solute carrier family 25 member 1 [Source:HGNC Symbol;Acc:HGNC:10979]	ENSG00000100075	795	0.74717	0.710821	-18.8282	10.8351	0.000995925	0.0103521
1712	ENSG00000171444	MCC	MCC	MCC, WNT signaling pathway regulator [Source:HGNC Symbol;Acc:HGNC:6935]	ENSG00000171444	5384	0.40416	0.710737	-19.7494	8.46675	0.00361698	0.0264463
1713	ENSG00000107104	KANK1	KANK1	KN motif and ankyrin repeat domains 1 [Source:HGNC Symbol;Acc:HGNC:19309]	ENSG00000107104	4785	0.421944	0.707861	-18.4938	7.9157	0.00490076	0.0329439
1714	ENSG00000134324	LPIN1	LPIN1	lipin 1 [Source:HGNC Symbol;Acc:HGNC:13345]	ENSG00000134324	3446	0.394951	0.707764	-18.0378	9.56651	0.00198159	0.0171072
1715	ENSG00000116641	DOCK7	DOCK7	dedicator of cytokinesis 7 [Source:HGNC Symbol;Acc:HGNC:19190]	ENSG00000116641	4255	0.380259	0.707725	-19.0152	10.7072	0.00106718	0.0108876
1716	ENSG00000100227	POLDIP3	POLDIP3	DNA polymerase delta interacting protein 3 [Source:HGNC Symbol;Acc:HGNC:23782]	ENSG00000100227	2248	0.545374	0.707382	-18.1036	11.778	0.000599339	0.00709568
1717	ENSG00000090776	EFNB1	EFNB1	ephrin B1 [Source:HGNC Symbol;Acc:HGNC:3226]	ENSG00000090776	1906	0.566632	0.705364	-21.2519	7.76988	0.00531246	0.0348761
1718	ENSG00000187079	TEAD1	TEAD1	TEA domain transcription factor 1 [Source:HGNC Symbol;Acc:HGNC:11714]	ENSG00000187079	7375	0.402847	0.702255	-19.1598	9.38016	0.00219346	0.0183908
1719	ENSG00000049449	RCN1	RCN1	reticulocalbin 1 [Source:HGNC Symbol;Acc:HGNC:9934]	ENSG00000049449	1486	0.423957	0.702112	-19.6448	9.12351	0.00252345	0.0203873
1720	ENSG00000149289	ZC3H12C	ZC3H12C	zinc finger CCCH-type containing 12C [Source:HGNC Symbol;Acc:HGNC:29362]	ENSG00000149289	7501	0.362752	0.701567	-20.4812	9.18595	0.0024388	0.0198546
1721	ENSG00000138594	TMOD3	TMOD3	tropomodulin 3 [Source:HGNC Symbol;Acc:HGNC:11873]	ENSG00000138594	6950	0.379281	0.698511	-19.8884	10.8365	0.000995182	0.0103513
1722	ENSG00000071655	MBD3	MBD3	methyl-CpG binding domain protein 3 [Source:HGNC Symbol;Acc:HGNC:6918]	ENSG00000071655	4943	0.615416	0.698386	-17.3863	8.7528	0.00309126	0.0235844
1723	ENSG00000116205	TCEANC2	TCEANC2	transcription elongation factor A N-terminal and central domain containing 2 [Source:HGNC Symbol;Acc:HGNC:26494]	ENSG00000116205	9798	0.454174	0.697755	-19.9873	8.39039	0.0037721	0.0272884
1724	ENSG00000104219	ZDHHC2	ZDHHC2	zinc finger DHHC-type containing 2 [Source:HGNC Symbol;Acc:HGNC:18469]	ENSG00000104219	4544	0.320423	0.696449	-19.3653	9.8829	0.00166821	0.0150811
1725	ENSG00000154721	JAM2	JAM2	junctional adhesion molecule 2 [Source:HGNC Symbol;Acc:HGNC:14686]	ENSG00000154721	2923	0.402668	0.69551	-19.2732	8.4591	0.00363221	0.026533
1726	ENSG00000196453	ZNF777	ZNF777	zinc finger protein 777 [Source:HGNC Symbol;Acc:HGNC:22213]	ENSG00000196453	1570	0.650318	0.695177	-19.8684	8.70062	0.00318102	0.0241053
1727	ENSG00000197724	PHF2	PHF2	PHD finger protein 2 [Source:HGNC Symbol;Acc:HGNC:8920]	ENSG00000197724	2000	0.4785	0.695044	-18.8202	10.1442	0.00144755	0.013659
1728	ENSG00000097007	ABL1	ABL1	ABL proto-oncogene 1, non-receptor tyrosine kinase [Source:HGNC Symbol;Acc:HGNC:76]	ENSG00000097007	3707	0.599407	0.694842	-18.3797	8.62261	0.00332015	0.02486
1729	ENSG00000174306	ZHX3	ZHX3	zinc fingers and homeoboxes 3 [Source:HGNC Symbol;Acc:HGNC:15935]	ENSG00000174306	6754	0.482381	0.694557	-17.6898	11.4588	0.000711565	0.00809212
1730	ENSG00000156639	ZFAND3	ZFAND3	zinc finger AN1-type containing 3 [Source:HGNC Symbol;Acc:HGNC:18019]	ENSG00000156639	2390	0.525105	0.694325	-18.0433	11.4977	0.000696808	0.00796312
1731	ENSG00000167291	TBC1D16	TBC1D16	TBC1 domain family member 16 [Source:HGNC Symbol;Acc:HGNC:28356]	ENSG00000167291	8765	0.572276	0.693591	-18.6922	11.389	0.000738803	0.00830869
1732	ENSG00000135365	PHF21A	PHF21A	PHD finger protein 21A [Source:HGNC Symbol;Acc:HGNC:24156]	ENSG00000135365	6417	0.526258	0.691989	-18.7909	8.9306	0.00280431	0.0220591
1733	ENSG00000174718	KIAA1551	KIAA1551	KIAA1551 [Source:HGNC Symbol;Acc:HGNC:25559]	ENSG00000174718	5080	0.384843	0.69173	-20.253	8.60902	0.00334503	0.0249867
1734	ENSG00000114978	MOB1A	MOB1A	MOB kinase activator 1A [Source:HGNC Symbol;Acc:HGNC:16015]	ENSG00000114978	4118	0.351384	0.691633	-19.2977	10.5283	0.00117563	0.0117076
1735	ENSG00000095637	SORBS1	SORBS1	sorbin and SH3 domain containing 1 [Source:HGNC Symbol;Acc:HGNC:14565]	ENSG00000095637	3356	0.413886	0.690519	-16.7618	9.95573	0.0016035	0.0146776
1736	ENSG00000116062	MSH6	MSH6	mutS homolog 6 [Source:HGNC Symbol;Acc:HGNC:7329]	ENSG00000116062	3323	0.343665	0.689332	-19.4048	8.66078	0.00325133	0.0244847
1737	ENSG00000109787	KLF3	KLF3	Kruppel like factor 3 [Source:HGNC Symbol;Acc:HGNC:16516]	ENSG00000109787	3961	0.369856	0.688485	-19.5249	10.565	0.00115252	0.0115704
1738	ENSG00000165389	SPTSSA	SPTSSA	serine palmitoyltransferase small subunit A [Source:HGNC Symbol;Acc:HGNC:20361]	ENSG00000165389	2516	0.350954	0.688266	-19.8601	10.1203	0.00146648	0.0137888
1739	ENSG00000115761	NOL10	NOL10	nucleolar protein 10 [Source:HGNC Symbol;Acc:HGNC:25862]	ENSG00000115761	1425	0.425263	0.684364	-20.4472	8.48781	0.00357535	0.0261845
1740	ENSG00000141905	NFIC	NFIC	nuclear factor I C [Source:HGNC Symbol;Acc:HGNC:7786]	ENSG00000141905	6466	0.57609	0.683589	-17.4468	8.82475	0.00297172	0.0229249
1741	ENSG00000140264	SERF2	SERF2	small EDRK-rich factor 2 [Source:HGNC Symbol;Acc:HGNC:10757]	ENSG00000140264	3251	0.514918	0.682352	-17.0308	10.9801	0.000920954	0.00978646
1742	ENSG00000103187	COTL1	COTL1	coactosin like F-actin binding protein 1 [Source:HGNC Symbol;Acc:HGNC:18304]	ENSG00000103187	3534	0.495473	0.682288	-18.3654	9.96014	0.00159966	0.0146629
1743	ENSG00000141756	FKBP10	FKBP10	FK506 binding protein 10 [Source:HGNC Symbol;Acc:HGNC:18169]	ENSG00000141756	1560	0.601923	0.682208	-20.1181	8.7413	0.00311082	0.0237048
1744	ENSG00000179314	WSCD1	WSCD1	WSC domain containing 1 [Source:HGNC Symbol;Acc:HGNC:29060]	ENSG00000179314	4119	0.538237	0.682021	-18.9713	11.1885	0.00082308	0.00899891
1745	ENSG00000139921	TMX1	TMX1	thioredoxin related transmembrane protein 1 [Source:HGNC Symbol;Acc:HGNC:15487]	ENSG00000139921	3206	0.311603	0.681637	-20.2393	8.23407	0.00411113	0.0289354
1746	ENSG00000164976	MYORG	MYORG	myogenesis regulating glycosidase (putative) [Source:HGNC Symbol;Acc:HGNC:19918]	ENSG00000164976	6337	0.543159	0.681524	-18.0848	8.30539	0.00395276	0.0282085
1747	ENSG00000100234	TIMP3	TIMP3	TIMP metallopeptidase inhibitor 3 [Source:HGNC Symbol;Acc:HGNC:11822]	ENSG00000100234	3864	0.451863	0.681388	-18.0316	8.58689	0.00338592	0.0252084
1748	ENSG00000164039	BDH2	BDH2	3-hydroxybutyrate dehydrogenase 2 [Source:HGNC Symbol;Acc:HGNC:32389]	ENSG00000164039	1192	0.385067	0.67969	-19.7079	8.51599	0.00352039	0.0258906
1749	ENSG00000198743	SLC5A3	SLC5A3	solute carrier family 5 member 3 [Source:HGNC Symbol;Acc:HGNC:11038]	ENSG00000198743	11400	0.378509	0.678823	-19.058	9.71811	0.00182461	0.0160788
1750	ENSG00000096717	SIRT1	SIRT1	sirtuin 1 [Source:HGNC Symbol;Acc:HGNC:14929]	ENSG00000096717	2126	0.326905	0.6774	-20.2284	8.13267	0.00434747	0.0300898
1751	ENSG00000046889	PREX2	PREX2	phosphatidylinositol-3,4,5-trisphosphate dependent Rac exchange factor 2 [Source:HGNC Symbol;Acc:HGNC:22950]	ENSG00000046889	5698	0.332397	0.677063	-18.9529	9.62272	0.00192185	0.0166969
1752	ENSG00000166224	SGPL1	SGPL1	sphingosine-1-phosphate lyase 1 [Source:HGNC Symbol;Acc:HGNC:10817]	ENSG00000166224	3979	0.460166	0.676401	-19.3479	8.31812	0.00392516	0.0280663
1753	ENSG00000128915	ICE2	ICE2	interactor of little elongation complex ELL subunit 2 [Source:HGNC Symbol;Acc:HGNC:29885]	ENSG00000128915	5252	0.360244	0.676073	-19.899	7.85648	0.00506388	0.0338023
1754	ENSG00000088280	ASAP3	ASAP3	ArfGAP with SH3 domain, ankyrin repeat and PH domain 3 [Source:HGNC Symbol;Acc:HGNC:14987]	ENSG00000088280	1368	0.510965	0.672848	-19.6973	9.83075	0.00171619	0.0153759
1755	ENSG00000185262	UBALD2	UBALD2	UBA like domain containing 2 [Source:HGNC Symbol;Acc:HGNC:28438]	ENSG00000185262	1106	0.593128	0.672693	-19.5956	9.31029	0.0022787	0.0189088
1756	ENSG00000164117	FBXO8	FBXO8	F-box protein 8 [Source:HGNC Symbol;Acc:HGNC:13587]	ENSG00000164117	942	0.31104	0.670367	-20.7518	8.00232	0.00467176	0.031792
1757	ENSG00000179943	FIZ1	FIZ1	FLT3 interacting zinc finger 1 [Source:HGNC Symbol;Acc:HGNC:25917]	ENSG00000179943	4399	0.583542	0.670047	-19.4453	8.45412	0.00364218	0.0265811
1758	ENSG00000172458	IL17D	IL17D	interleukin 17D [Source:HGNC Symbol;Acc:HGNC:5984]	ENSG00000172458	1463	0.530417	0.669305	-18.4125	10.1323	0.00145692	0.0137235
1759	ENSG00000164818	DNAAF5	DNAAF5	dynein axonemal assembly factor 5 [Source:HGNC Symbol;Acc:HGNC:26013]	ENSG00000164818	2505	0.547705	0.667647	-20.8087	7.74158	0.00539637	0.0352722
1760	ENSG00000271601	LIX1L	LIX1L	limb and CNS expressed 1 like [Source:HGNC Symbol;Acc:HGNC:28715]	ENSG00000271601	3130	0.435463	0.667459	-20.1552	9.72033	0.00182241	0.0160729
1761	ENSG00000104325	DECR1	DECR1	2,4-dienoyl-CoA reductase 1 [Source:HGNC Symbol;Acc:HGNC:2753]	ENSG00000104325	593	0.354132	0.667362	-19.4483	9.01022	0.00268474	0.0213521
1762	ENSG00000136940	PDCL	PDCL	phosducin like [Source:HGNC Symbol;Acc:HGNC:8770]	ENSG00000136940	2476	0.365105	0.666933	-20.501	9.4977	0.0020573	0.0175726
1763	ENSG00000273749	CYFIP1	CYFIP1	cytoplasmic FMR1 interacting protein 1 [Source:HGNC Symbol;Acc:HGNC:13759]	ENSG00000273749	3141	0.402101	0.666603	-18.6692	7.87917	0.00500073	0.0334831
1764	ENSG00000138448	ITGAV	ITGAV	integrin subunit alpha V [Source:HGNC Symbol;Acc:HGNC:6150]	ENSG00000138448	3705	0.299595	0.665871	-17.6782	7.838	0.00511593	0.0339836
1765	ENSG00000184985	SORCS2	SORCS2	sortilin related VPS10 domain containing receptor 2 [Source:HGNC Symbol;Acc:HGNC:16698]	ENSG00000184985	2637	0.604096	0.665336	-19.001	9.07521	0.00259098	0.0207549
1766	ENSG00000135414	GDF11	GDF11	growth differentiation factor 11 [Source:HGNC Symbol;Acc:HGNC:4216]	ENSG00000135414	7777	0.454417	0.664142	-18.7141	9.01305	0.00268059	0.021326
1767	ENSG00000177125	ZBTB34	ZBTB34	zinc finger and BTB domain containing 34 [Source:HGNC Symbol;Acc:HGNC:31446]	ENSG00000177125	6531	0.422447	0.664071	-20.9285	7.51912	0.00610474	0.0385554
1768	ENSG00000165733	BMS1	BMS1	BMS1, ribosome biogenesis factor [Source:HGNC Symbol;Acc:HGNC:23505]	ENSG00000165733	4072	0.393173	0.663739	-19.1344	7.58965	0.00587042	0.0375159
1769	ENSG00000147027	TMEM47	TMEM47	transmembrane protein 47 [Source:HGNC Symbol;Acc:HGNC:18515]	ENSG00000147027	3428	0.338681	0.663322	-18.3941	7.65147	0.00567259	0.0365757
1770	ENSG00000113328	CCNG1	CCNG1	cyclin G1 [Source:HGNC Symbol;Acc:HGNC:1592]	ENSG00000113328	1343	0.321668	0.661856	-19.5186	8.58481	0.00338979	0.0252252
1771	ENSG00000166821	PEX11A	PEX11A	peroxisomal biogenesis factor 11 alpha [Source:HGNC Symbol;Acc:HGNC:8852]	ENSG00000166821	2679	0.432624	0.661708	-21.002	7.50482	0.00615341	0.0387771
1772	ENSG00000174851	YIF1A	YIF1A	Yip1 interacting factor homolog A, membrane trafficking protein [Source:HGNC Symbol;Acc:HGNC:16688]	ENSG00000174851	756	0.601852	0.661657	-19.9628	9.56389	0.00198442	0.0171223
1773	ENSG00000144579	CTDSP1	CTDSP1	CTD small phosphatase 1 [Source:HGNC Symbol;Acc:HGNC:21614]	ENSG00000144579	1645	0.599392	0.661158	-19.4151	8.38768	0.00377772	0.0272977
1774	ENSG00000136770	DNAJC1	DNAJC1	DnaJ heat shock protein family (Hsp40) member C1 [Source:HGNC Symbol;Acc:HGNC:20090]	ENSG00000136770	557	0.728905	0.661107	-20.5756	8.78172	0.00304263	0.0233303
1775	ENSG00000132478	UNK	UNK	unkempt family zinc finger [Source:HGNC Symbol;Acc:HGNC:29369]	ENSG00000132478	1538	0.553316	0.660942	-20.1222	7.86238	0.00504739	0.0337133
1776	ENSG00000115541	HSPE1	HSPE1	heat shock protein family E (Hsp10) member 1 [Source:HGNC Symbol;Acc:HGNC:5269]	ENSG00000115541	1558	0.525674	0.660858	-18.243	9.60762	0.00193771	0.0168067
1777	ENSG00000175970	UNC119B	UNC119B	unc-119 lipid binding chaperone B [Source:HGNC Symbol;Acc:HGNC:16488]	ENSG00000175970	3721	0.479978	0.659279	-19.0937	9.39028	0.00218139	0.0183238
1778	ENSG00000101400	SNTA1	SNTA1	syntrophin alpha 1 [Source:HGNC Symbol;Acc:HGNC:11167]	ENSG00000101400	645	0.592248	0.656799	-17.0161	8.45641	0.00363759	0.0265599
1779	ENSG00000101294	HM13	HM13	histocompatibility minor 13 [Source:HGNC Symbol;Acc:HGNC:16435]	ENSG00000101294	3555	0.472011	0.656035	-18.7325	9.64638	0.00189725	0.0165599
1780	ENSG00000197226	TBC1D9B	TBC1D9B	TBC1 domain family member 9B [Source:HGNC Symbol;Acc:HGNC:29097]	ENSG00000197226	2596	0.566641	0.655819	-16.8235	8.12984	0.00435427	0.0301139
1781	ENSG00000162738	VANGL2	VANGL2	VANGL planar cell polarity protein 2 [Source:HGNC Symbol;Acc:HGNC:15511]	ENSG00000162738	3561	0.488065	0.654343	-20.6256	8.3842	0.00378498	0.0273439
1782	ENSG00000137601	NEK1	NEK1	NIMA related kinase 1 [Source:HGNC Symbol;Acc:HGNC:7744]	ENSG00000137601	1809	0.372582	0.652715	-19.6521	9.59628	0.00194972	0.0168879
1783	ENSG00000162430	SELENON	SELENON	selenoprotein N [Source:HGNC Symbol;Acc:HGNC:15999]	ENSG00000162430	2677	0.571909	0.65271	-18.4341	10.8429	0.000991731	0.0103188
1784	ENSG00000172888	ZNF621	ZNF621	zinc finger protein 621 [Source:HGNC Symbol;Acc:HGNC:24787]	ENSG00000172888	5667	0.418034	0.650158	-19.4452	7.65249	0.00566939	0.0365625
1785	ENSG00000128585	MKLN1	MKLN1	muskelin 1 [Source:HGNC Symbol;Acc:HGNC:7109]	ENSG00000128585	9030	0.357807	0.649898	-19.0956	9.25173	0.00235273	0.0193747
1786	ENSG00000236824	BCYRN1	BCYRN1	brain cytoplasmic RNA 1 [Source:HGNC Symbol;Acc:HGNC:1022]	ENSG00000236824	200	0.53	0.648832	-14.8788	9.11122	0.00254047	0.0204598
1787	ENSG00000118482	PHF3	PHF3	PHD finger protein 3 [Source:HGNC Symbol;Acc:HGNC:8921]	ENSG00000118482	3896	0.365246	0.648544	-18.567	9.21768	0.00239689	0.0196098
1788	ENSG00000180008	SOCS4	SOCS4	suppressor of cytokine signaling 4 [Source:HGNC Symbol;Acc:HGNC:19392]	ENSG00000180008	6537	0.342665	0.648296	-20.3589	7.60817	0.00581045	0.0372911
1789	ENSG00000124615	MOCS1	MOCS1	molybdenum cofactor synthesis 1 [Source:HGNC Symbol;Acc:HGNC:7190]	ENSG00000124615	2975	0.512605	0.647134	-20.1676	8.76345	0.00307326	0.0235156
1790	ENSG00000156162	DPY19L4	DPY19L4	dpy-19 like 4 [Source:HGNC Symbol;Acc:HGNC:27829]	ENSG00000156162	4091	0.33757	0.64554	-19.9898	9.39907	0.00217096	0.0182703
1791	ENSG00000033867	SLC4A7	SLC4A7	solute carrier family 4 member 7 [Source:HGNC Symbol;Acc:HGNC:11033]	ENSG00000033867	4125	0.296242	0.644709	-20.2228	8.43915	0.00367228	0.0267572
1792	ENSG00000155368	DBI	DBI	diazepam binding inhibitor, acyl-CoA binding protein [Source:HGNC Symbol;Acc:HGNC:2690]	ENSG00000155368	658	0.493921	0.64464	-17.4764	8.99585	0.00270593	0.0214786
1793	ENSG00000159658	EFCAB14	EFCAB14	EF-hand calcium binding domain 14 [Source:HGNC Symbol;Acc:HGNC:29051]	ENSG00000159658	3478	0.391317	0.644635	-17.8439	8.30298	0.00395801	0.0282351
1794	ENSG00000165632	TAF3	TAF3	TATA-box binding protein associated factor 3 [Source:HGNC Symbol;Acc:HGNC:17303]	ENSG00000165632	1991	0.378202	0.641735	-19.5363	8.16642	0.00426731	0.0297152
1795	ENSG00000142534	RPS11	RPS11	ribosomal protein S11 [Source:HGNC Symbol;Acc:HGNC:10384]	ENSG00000142534	1079	0.533828	0.641399	-16.0071	9.15147	0.00248519	0.0201361
1796	ENSG00000186153	WWOX	WWOX	WW domain containing oxidoreductase [Source:HGNC Symbol;Acc:HGNC:12799]	ENSG00000186153	1060	0.49434	0.641132	-20.0612	9.90184	0.00165114	0.0149957
1797	ENSG00000079691	CARMIL1	CARMIL1	capping protein regulator and myosin 1 linker 1 [Source:HGNC Symbol;Acc:HGNC:21581]	ENSG00000079691	1084	0.382841	0.640394	-19.4667	9.05132	0.00262505	0.0209531
1798	ENSG00000165609	NUDT5	NUDT5	nudix hydrolase 5 [Source:HGNC Symbol;Acc:HGNC:8052]	ENSG00000165609	2487	0.396864	0.64012	-19.8932	7.66504	0.00563012	0.036369
1799	ENSG00000231500	RPS18	RPS18	ribosomal protein S18 [Source:HGNC Symbol;Acc:HGNC:10401]	ENSG00000231500	1190	0.508403	0.639751	-16.3119	8.29953	0.00396553	0.0282586
1800	ENSG00000165698	SPACA9	SPACA9	sperm acrosome associated 9 [Source:HGNC Symbol;Acc:HGNC:1367]	ENSG00000165698	1912	0.537657	0.638919	-20.5815	7.52447	0.00608664	0.0384661
1801	ENSG00000046653	GPM6B	GPM6B	glycoprotein M6B [Source:HGNC Symbol;Acc:HGNC:4461]	ENSG00000046653	3594	0.335281	0.634645	-14.5041	7.84057	0.00510864	0.0339708
1802	ENSG00000180900	SCRIB	SCRIB	scribbled planar cell polarity protein [Source:HGNC Symbol;Acc:HGNC:30377]	ENSG00000180900	613	0.670473	0.634598	-17.7572	7.77939	0.00528457	0.034751
1803	ENSG00000079482	OPHN1	OPHN1	oligophrenin 1 [Source:HGNC Symbol;Acc:HGNC:8148]	ENSG00000079482	4820	0.41971	0.634522	-18.9642	7.9738	0.00474591	0.0321851
1804	ENSG00000047365	ARAP2	ARAP2	ArfGAP with RhoGAP domain, ankyrin repeat and PH domain 2 [Source:HGNC Symbol;Acc:HGNC:16924]	ENSG00000047365	2281	0.346339	0.634165	-18.2544	7.92474	0.00487633	0.0328412
1805	ENSG00000152492	CCDC50	CCDC50	coiled-coil domain containing 50 [Source:HGNC Symbol;Acc:HGNC:18111]	ENSG00000152492	6930	0.350649	0.633654	-19.2683	9.05258	0.00262324	0.020944
1806	ENSG00000099204	ABLIM1	ABLIM1	actin binding LIM protein 1 [Source:HGNC Symbol;Acc:HGNC:78]	ENSG00000099204	5261	0.431667	0.633513	-16.9213	9.74212	0.00180093	0.0159365
1807	ENSG00000131626	PPFIA1	PPFIA1	PTPRF interacting protein alpha 1 [Source:HGNC Symbol;Acc:HGNC:9245]	ENSG00000131626	2310	0.445022	0.632382	-18.6059	8.66721	0.00323986	0.0244496
1808	ENSG00000177200	CHD9	CHD9	chromodomain helicase DNA binding protein 9 [Source:HGNC Symbol;Acc:HGNC:25701]	ENSG00000177200	5131	0.351783	0.630124	-18.7562	9.89395	0.00165823	0.0150339
1809	ENSG00000114054	PCCB	PCCB	propionyl-CoA carboxylase subunit beta [Source:HGNC Symbol;Acc:HGNC:8654]	ENSG00000114054	4495	0.432703	0.629767	-19.3658	8.28772	0.00399141	0.0283658
1810	ENSG00000134824	FADS2	FADS2	fatty acid desaturase 2 [Source:HGNC Symbol;Acc:HGNC:3575]	ENSG00000134824	2885	0.580243	0.628388	-17.2451	7.50046	0.00616833	0.0388322
1811	ENSG00000213563	C8orf82	C8orf82	chromosome 8 open reading frame 82 [Source:HGNC Symbol;Acc:HGNC:33826]	ENSG00000213563	2340	0.668376	0.627697	-19.8193	7.4982	0.00617605	0.0388652
1812	ENSG00000213463	SYNJ2BP	SYNJ2BP	synaptojanin 2 binding protein [Source:HGNC Symbol;Acc:HGNC:18955]	ENSG00000213463	6636	0.389843	0.626191	-19.226	9.50315	0.0020512	0.0175348
1813	ENSG00000143321	HDGF	HDGF	heparin binding growth factor [Source:HGNC Symbol;Acc:HGNC:4856]	ENSG00000143321	1772	0.533296	0.62468	-17.4495	8.57515	0.00340782	0.0253414
1814	ENSG00000168303	MPLKIP	MPLKIP	M-phase specific PLK1 interacting protein [Source:HGNC Symbol;Acc:HGNC:16002]	ENSG00000168303	7237	0.395744	0.623389	-20.2396	7.54266	0.00602551	0.038245
1815	ENSG00000168385	2019-09-02	2019-09-02	septin 2 [Source:HGNC Symbol;Acc:HGNC:7729]	ENSG00000168385	2085	0.372182	0.618498	-16.5303	7.55666	0.00597887	0.0380433
1816	ENSG00000084207	GSTP1	GSTP1	glutathione S-transferase pi 1 [Source:HGNC Symbol;Acc:HGNC:4638]	ENSG00000084207	1108	0.638087	0.6121	-17.6176	8.63749	0.00329315	0.0247345
1817	ENSG00000261609	GAN	GAN	gigaxonin [Source:HGNC Symbol;Acc:HGNC:4137]	ENSG00000261609	13470	0.408983	0.611961	-19.1636	8.74274	0.00310836	0.0236918
1818	ENSG00000198130	HIBCH	HIBCH	3-hydroxyisobutyryl-CoA hydrolase [Source:HGNC Symbol;Acc:HGNC:4908]	ENSG00000198130	3154	0.440393	0.611652	-19.6178	8.04151	0.00457175	0.0312604
1819	ENSG00000116747	TROVE2	TROVE2	TROVE domain family member 2 [Source:HGNC Symbol;Acc:HGNC:11313]	ENSG00000116747	6641	0.320133	0.609345	-19.5824	7.5289	0.0060717	0.0384085
1820	ENSG00000112473	SLC39A7	SLC39A7	solute carrier family 39 member 7 [Source:HGNC Symbol;Acc:HGNC:4927]	ENSG00000112473	1212	0.577558	0.608399	-18.8479	8.1317	0.00434979	0.0300962
1821	ENSG00000132329	RAMP1	RAMP1	receptor activity modifying protein 1 [Source:HGNC Symbol;Acc:HGNC:9843]	ENSG00000132329	587	0.623509	0.605439	-18.5277	7.93039	0.00486113	0.0327686
1822	ENSG00000122557	HERPUD2	HERPUD2	HERPUD family member 2 [Source:HGNC Symbol;Acc:HGNC:21915]	ENSG00000122557	1193	0.39145	0.600307	-19.8955	8.15072	0.0043044	0.0298742
1823	ENSG00000116198	CEP104	CEP104	centrosomal protein 104 [Source:HGNC Symbol;Acc:HGNC:24866]	ENSG00000116198	3437	0.46785	0.596806	-19.3073	7.51364	0.00612337	0.038611
1824	ENSG00000241343	RPL36A	RPL36A	ribosomal protein L36a [Source:HGNC Symbol;Acc:HGNC:10359]	ENSG00000241343	2739	0.430814	0.593216	-18.8185	8.14641	0.00431466	0.0299208
1825	ENSG00000066654	THUMPD1	THUMPD1	THUMP domain containing 1 [Source:HGNC Symbol;Acc:HGNC:23807]	ENSG00000066654	3623	0.374551	0.592891	-19.0782	8.11729	0.00438452	0.0302693
1826	ENSG00000162819	BROX	BROX	BRO1 domain and CAAX motif containing [Source:HGNC Symbol;Acc:HGNC:26512]	ENSG00000162819	2569	0.337096	0.587137	-19.119	7.67137	0.00561039	0.0362928
1827	ENSG00000166295	ANAPC16	ANAPC16	anaphase promoting complex subunit 16 [Source:HGNC Symbol;Acc:HGNC:26976]	ENSG00000166295	2860	0.422378	0.587127	-18.7459	7.62826	0.00574607	0.0369661
1828	ENSG00000011376	LARS2	LARS2	leucyl-tRNA synthetase 2, mitochondrial [Source:HGNC Symbol;Acc:HGNC:17095]	ENSG00000011376	2071	0.497344	0.586305	-19.4055	7.76445	0.00532846	0.0349703
1829	ENSG00000117174	ZNHIT6	ZNHIT6	zinc finger HIT-type containing 6 [Source:HGNC Symbol;Acc:HGNC:26089]	ENSG00000117174	4676	0.360778	0.586263	-19.3876	8.13565	0.00434033	0.0300638
1830	ENSG00000123933	MXD4	MXD4	MAX dimerization protein 4 [Source:HGNC Symbol;Acc:HGNC:13906]	ENSG00000123933	3270	0.625994	0.581795	-17.7171	7.59148	0.00586448	0.0374976
1831	ENSG00000204977	TRIM13	TRIM13	tripartite motif containing 13 [Source:HGNC Symbol;Acc:HGNC:9976]	ENSG00000204977	6517	0.369956	0.58069	-19.9306	7.49399	0.00619052	0.0389104
1832	ENSG00000134138	MEIS2	MEIS2	Meis homeobox 2 [Source:HGNC Symbol;Acc:HGNC:7001]	ENSG00000134138	3256	0.353194	0.576608	-19.4257	7.89812	0.00494862	0.0332122
1833	ENSG00000138433	CIR1	CIR1	corepressor interacting with RBPJ, 1 [Source:HGNC Symbol;Acc:HGNC:24217]	ENSG00000138433	1151	0.365769	0.576589	-18.2271	7.62777	0.00574765	0.0369686
1834	ENSG00000124098	FAM210B	FAM210B	family with sequence similarity 210 member B [Source:HGNC Symbol;Acc:HGNC:16102]	ENSG00000124098	2593	0.426147	0.56775	-19.2914	8.1391	0.00433207	0.0300132
1835	ENSG00000173402	DAG1	DAG1	dystroglycan 1 [Source:HGNC Symbol;Acc:HGNC:2666]	ENSG00000173402	4822	0.538366	0.562026	-18.5145	8.3428	0.0038722	0.0278014
1836	ENSG00000068796	KIF2A	KIF2A	kinesin family member 2A [Source:HGNC Symbol;Acc:HGNC:6318]	ENSG00000068796	900	0.37	-0.567221	-18.963	7.8421	0.00510434	0.0339494
1837	ENSG00000006744	ELAC2	ELAC2	elaC ribonuclease Z 2 [Source:HGNC Symbol;Acc:HGNC:14198]	ENSG00000006744	746	0.591153	-0.572496	-18.7833	7.52439	0.00608693	0.0384661
1838	ENSG00000111144	LTA4H	LTA4H	leukotriene A4 hydrolase [Source:HGNC Symbol;Acc:HGNC:6710]	ENSG00000111144	4165	0.403842	-0.573909	-19.3484	7.82962	0.0051397	0.0340658
1839	ENSG00000033178	UBA6	UBA6	ubiquitin like modifier activating enzyme 6 [Source:HGNC Symbol;Acc:HGNC:25581]	ENSG00000033178	6481	0.337757	-0.57636	-19.29	7.78272	0.00527483	0.0346942
1840	ENSG00000082153	BZW1	BZW1	basic leucine zipper and W2 domains 1 [Source:HGNC Symbol;Acc:HGNC:18380]	ENSG00000082153	5192	0.365177	-0.576373	-18.3059	7.87585	0.00500994	0.0335344
1841	ENSG00000172531	PPP1CA	PPP1CA	protein phosphatase 1 catalytic subunit alpha [Source:HGNC Symbol;Acc:HGNC:9281]	ENSG00000172531	916	0.644105	-0.577934	-18.4287	7.76049	0.00534014	0.0350212
1842	ENSG00000119414	PPP6C	PPP6C	protein phosphatase 6 catalytic subunit [Source:HGNC Symbol;Acc:HGNC:9323]	ENSG00000119414	3349	0.343386	-0.579921	-18.6377	8.24142	0.0040945	0.0288413
1843	ENSG00000136758	YME1L1	YME1L1	YME1 like 1 ATPase [Source:HGNC Symbol;Acc:HGNC:12843]	ENSG00000136758	2250	0.373778	-0.584778	-18.3924	7.5895	0.00587092	0.0375159
1844	ENSG00000211460	TSN	TSN	translin [Source:HGNC Symbol;Acc:HGNC:12379]	ENSG00000211460	2720	0.388971	-0.585463	-18.2694	7.65009	0.00567696	0.0365924
1845	ENSG00000114742	WDR48	WDR48	WD repeat domain 48 [Source:HGNC Symbol;Acc:HGNC:30914]	ENSG00000114742	2798	0.424589	-0.586805	-18.4326	8.18432	0.00422539	0.0295054
1846	ENSG00000188786	MTF1	MTF1	metal regulatory transcription factor 1 [Source:HGNC Symbol;Acc:HGNC:7428]	ENSG00000188786	6000	0.455333	-0.587201	-20.041	7.63711	0.00571794	0.0368077
1847	ENSG00000145332	KLHL8	KLHL8	kelch like family member 8 [Source:HGNC Symbol;Acc:HGNC:18644]	ENSG00000145332	3540	0.341808	-0.594637	-19.8772	7.84503	0.00509606	0.0339302
1848	ENSG00000160310	PRMT2	PRMT2	protein arginine methyltransferase 2 [Source:HGNC Symbol;Acc:HGNC:5186]	ENSG00000160310	2608	0.447853	-0.601208	-17.1792	7.61991	0.00577274	0.0371073
1849	ENSG00000142784	WDTC1	WDTC1	WD and tetratricopeptide repeats 1 [Source:HGNC Symbol;Acc:HGNC:29175]	ENSG00000142784	2448	0.572304	-0.601667	-18.0311	7.80362	0.00521417	0.0344249
1850	ENSG00000135766	EGLN1	EGLN1	egl-9 family hypoxia inducible factor 1 [Source:HGNC Symbol;Acc:HGNC:1232]	ENSG00000135766	4047	0.505807	-0.602285	-17.9355	7.99622	0.0046875	0.0318785
1851	ENSG00000163257	DCAF16	DCAF16	DDB1 and CUL4 associated factor 16 [Source:HGNC Symbol;Acc:HGNC:25987]	ENSG00000163257	4117	0.409764	-0.604196	-19.7084	7.60404	0.00582375	0.0373393
1852	ENSG00000127884	ECHS1	ECHS1	enoyl-CoA hydratase, short chain 1 [Source:HGNC Symbol;Acc:HGNC:3151]	ENSG00000127884	454	0.548458	-0.604632	-17.6398	8.58117	0.00339657	0.0252697
1853	ENSG00000205155	PSENEN	PSENEN	presenilin enhancer, gamma-secretase subunit [Source:HGNC Symbol;Acc:HGNC:30100]	ENSG00000205155	1101	0.476839	-0.606613	-20.0633	7.78833	0.00525847	0.0346374
1854	ENSG00000117362	APH1A	APH1A	aph-1 homolog A, gamma-secretase subunit [Source:HGNC Symbol;Acc:HGNC:29509]	ENSG00000117362	1258	0.530207	-0.609346	-19.015	8.89592	0.00285808	0.0223311
1855	ENSG00000110046	ATG2A	ATG2A	autophagy related 2A [Source:HGNC Symbol;Acc:HGNC:29028]	ENSG00000110046	1235	0.65668	-0.613263	-19.2007	7.72428	0.00544831	0.0355205
1856	ENSG00000071537	SEL1L	SEL1L	SEL1L, ERAD E3 ligase adaptor subunit [Source:HGNC Symbol;Acc:HGNC:10717]	ENSG00000071537	5633	0.362862	-0.613404	-18.146	8.50342	0.00354479	0.0260213
1857	ENSG00000145743	FBXL17	FBXL17	F-box and leucine rich repeat protein 17 [Source:HGNC Symbol;Acc:HGNC:13615]	ENSG00000145743	2943	0.41998	-0.613507	-18.4904	7.71082	0.00548907	0.0357148
1858	ENSG00000132612	VPS4A	VPS4A	vacuolar protein sorting 4 homolog A [Source:HGNC Symbol;Acc:HGNC:13488]	ENSG00000132612	2732	0.516837	-0.614281	-17.8097	7.83567	0.00512251	0.0340054
1859	ENSG00000182700	IGIP	IGIP	IgA inducing protein [Source:HGNC Symbol;Acc:HGNC:33847]	ENSG00000182700	3458	0.355408	-0.616799	-18.0565	7.55971	0.00596877	0.0379944
1860	ENSG00000125812	GZF1	GZF1	GDNF inducible zinc finger protein 1 [Source:HGNC Symbol;Acc:HGNC:15808]	ENSG00000125812	2973	0.403969	-0.61713	-19.58	9.1064	0.00254717	0.0204773
1861	ENSG00000170837	GPR27	GPR27	G protein-coupled receptor 27 [Source:HGNC Symbol;Acc:HGNC:4482]	ENSG00000170837	2447	0.548427	-0.618723	-19.3645	7.74177	0.00539578	0.0352722
1862	ENSG00000066583	ISOC1	ISOC1	isochorismatase domain containing 1 [Source:HGNC Symbol;Acc:HGNC:24254]	ENSG00000066583	1174	0.349233	-0.619127	-20.1207	7.77442	0.00529912	0.0348103
1863	ENSG00000105953	OGDH	OGDH	oxoglutarate dehydrogenase [Source:HGNC Symbol;Acc:HGNC:8124]	ENSG00000105953	1188	0.585017	-0.620271	-17.3911	8.28588	0.00399545	0.0283753
1864	ENSG00000023330	ALAS1	ALAS1	5'-aminolevulinate synthase 1 [Source:HGNC Symbol;Acc:HGNC:396]	ENSG00000023330	308	0.402597	-0.623417	-19.1205	7.67407	0.00560201	0.0362843
1865	ENSG00000214174	AMZ2P1	AMZ2P1	archaelysin family metallopeptidase 2 pseudogene 1 [Source:HGNC Symbol;Acc:HGNC:26491]	ENSG00000214174	1832	0.385917	-0.623847	-19.3679	7.57601	0.00591503	0.0376981
1866	ENSG00000077235	GTF3C1	GTF3C1	general transcription factor IIIC subunit 1 [Source:HGNC Symbol;Acc:HGNC:4664]	ENSG00000077235	3018	0.606362	-0.62514	-17.8383	7.619	0.00577566	0.0371185
1867	ENSG00000176165	FOXG1	FOXG1	forkhead box G1 [Source:HGNC Symbol;Acc:HGNC:3811]	ENSG00000176165	4890	0.535378	-0.625659	-18.006	8.3435	0.00387069	0.027797
1868	ENSG00000148219	ASTN2	ASTN2	astrotactin 2 [Source:HGNC Symbol;Acc:HGNC:17021]	ENSG00000148219	2706	0.337398	-0.625725	-19.1904	8.56698	0.00342314	0.0254049
1869	ENSG00000114686	MRPL3	MRPL3	mitochondrial ribosomal protein L3 [Source:HGNC Symbol;Acc:HGNC:10379]	ENSG00000114686	664	0.338855	-0.627087	-19.0641	7.84379	0.00509956	0.0339433
1870	ENSG00000064726	BTBD1	BTBD1	BTB domain containing 1 [Source:HGNC Symbol;Acc:HGNC:1120]	ENSG00000064726	1804	0.31929	-0.627714	-17.706	8.11493	0.00439021	0.0302693
1871	ENSG00000214253	FIS1	FIS1	fission, mitochondrial 1 [Source:HGNC Symbol;Acc:HGNC:21689]	ENSG00000214253	446	0.625561	-0.628036	-17.6106	8.04015	0.00457517	0.0312769
1872	ENSG00000114745	GORASP1	GORASP1	golgi reassembly stacking protein 1 [Source:HGNC Symbol;Acc:HGNC:16769]	ENSG00000114745	1831	0.523211	-0.62915	-18.667	10.0186	0.00154969	0.0143395
1873	ENSG00000177683	THAP5	THAP5	THAP domain containing 5 [Source:HGNC Symbol;Acc:HGNC:23188]	ENSG00000177683	2879	0.329976	-0.632464	-19.7165	7.673	0.00560531	0.0362908
1874	ENSG00000204406	MBD5	MBD5	methyl-CpG binding domain protein 5 [Source:HGNC Symbol;Acc:HGNC:20444]	ENSG00000204406	4115	0.384933	-0.632947	-19.9139	8.29055	0.00398518	0.02836
1875	ENSG00000104687	GSR	GSR	glutathione-disulfide reductase [Source:HGNC Symbol;Acc:HGNC:4623]	ENSG00000104687	1609	0.40087	-0.633067	-19.3149	7.70198	0.00551604	0.0358383
1876	ENSG00000137876	RSL24D1	RSL24D1	ribosomal L24 domain containing 1 [Source:HGNC Symbol;Acc:HGNC:18479]	ENSG00000137876	1420	0.319718	-0.633753	-18.3695	7.80702	0.00520436	0.0343818
1877	ENSG00000144278	GALNT13	GALNT13	polypeptide N-acetylgalactosaminyltransferase 13 [Source:HGNC Symbol;Acc:HGNC:23242]	ENSG00000144278	3439	0.3533	-0.636807	-20.4155	8.34106	0.0038759	0.0278153
1878	ENSG00000143294	PRCC	PRCC	proline rich mitotic checkpoint control factor [Source:HGNC Symbol;Acc:HGNC:9343]	ENSG00000143294	1530	0.466667	-0.637037	-18.4394	7.64952	0.00567876	0.0365929
1879	ENSG00000125304	TM9SF2	TM9SF2	transmembrane 9 superfamily member 2 [Source:HGNC Symbol;Acc:HGNC:11865]	ENSG00000125304	1316	0.324468	-0.638776	-17.9376	8.48793	0.0035751	0.0261845
1880	ENSG00000136247	ZDHHC4	ZDHHC4	zinc finger DHHC-type containing 4 [Source:HGNC Symbol;Acc:HGNC:18471]	ENSG00000136247	1015	0.431527	-0.641579	-19.8039	8.92426	0.00281407	0.0221078
1881	ENSG00000009844	VTA1	VTA1	vesicle trafficking 1 [Source:HGNC Symbol;Acc:HGNC:20954]	ENSG00000009844	6192	0.370155	-0.642078	-18.8969	8.64107	0.00328668	0.0246977
1882	ENSG00000198924	DCLRE1A	DCLRE1A	DNA cross-link repair 1A [Source:HGNC Symbol;Acc:HGNC:17660]	ENSG00000198924	1665	0.392192	-0.642346	-20.7721	7.71994	0.00546141	0.0355674
1883	ENSG00000108788	MLX	MLX	MLX, MAX dimerization protein [Source:HGNC Symbol;Acc:HGNC:11645]	ENSG00000108788	1693	0.478441	-0.644355	-19.9664	7.85269	0.00507452	0.0338504
1884	ENSG00000204272	NBDY	NBDY	negative regulator of P-body association [Source:HGNC Symbol;Acc:HGNC:50713]	ENSG00000204272	1061	0.288407	-0.644757	-19.6832	7.94301	0.00482736	0.0326109
1885	ENSG00000133398	MED10	MED10	mediator complex subunit 10 [Source:HGNC Symbol;Acc:HGNC:28760]	ENSG00000133398	721	0.423024	-0.646683	-18.848	7.49679	0.0061809	0.0388811
1886	ENSG00000197969	VPS13A	VPS13A	vacuolar protein sorting 13 homolog A [Source:HGNC Symbol;Acc:HGNC:1908]	ENSG00000197969	5586	0.350161	-0.647136	-18.8573	8.08657	0.00445944	0.0306457
1887	ENSG00000177189	RPS6KA3	RPS6KA3	ribosomal protein S6 kinase A3 [Source:HGNC Symbol;Acc:HGNC:10432]	ENSG00000177189	5610	0.370232	-0.648044	-19.3216	8.87555	0.00289016	0.0224756
1888	ENSG00000184831	APOO	APOO	apolipoprotein O [Source:HGNC Symbol;Acc:HGNC:28727]	ENSG00000184831	661	0.531014	-0.649778	-19.3341	7.51535	0.00611754	0.0385897
1889	ENSG00000101181	MTG2	MTG2	mitochondrial ribosome associated GTPase 2 [Source:HGNC Symbol;Acc:HGNC:16239]	ENSG00000101181	2161	0.586765	-0.64988	-19.8985	7.64991	0.0056775	0.0365924
1890	ENSG00000146938	NLGN4X	NLGN4X	neuroligin 4 X-linked [Source:HGNC Symbol;Acc:HGNC:14287]	ENSG00000146938	3641	0.405108	-0.650057	-19.2688	8.08429	0.00446505	0.0306709
1891	ENSG00000136021	SCYL2	SCYL2	SCY1 like pseudokinase 2 [Source:HGNC Symbol;Acc:HGNC:19286]	ENSG00000136021	3197	0.325305	-0.650536	-19.4315	9.10926	0.00254318	0.0204711
1892	ENSG00000183520	UTP11	UTP11	UTP11, small subunit processome component [Source:HGNC Symbol;Acc:HGNC:24329]	ENSG00000183520	1412	0.388102	-0.651262	-20.2169	8.42446	0.00370206	0.0269181
1893	ENSG00000145439	CBR4	CBR4	carbonyl reductase 4 [Source:HGNC Symbol;Acc:HGNC:25891]	ENSG00000145439	2739	0.320555	-0.651593	-19.7616	8.63566	0.00329646	0.0247474
1894	ENSG00000171503	ETFDH	ETFDH	electron transfer flavoprotein dehydrogenase [Source:HGNC Symbol;Acc:HGNC:3483]	ENSG00000171503	1260	0.388889	-0.652049	-19.7947	8.88025	0.00288272	0.0224432
1895	ENSG00000132953	XPO4	XPO4	exportin 4 [Source:HGNC Symbol;Acc:HGNC:17796]	ENSG00000132953	6591	0.352147	-0.652095	-20.297	8.04495	0.00456307	0.0312078
1896	ENSG00000147684	NDUFB9	NDUFB9	NADH:ubiquinone oxidoreductase subunit B9 [Source:HGNC Symbol;Acc:HGNC:7704]	ENSG00000147684	864	0.471065	-0.652408	-17.4127	7.93358	0.00485258	0.0327461
1897	ENSG00000159128	IFNGR2	IFNGR2	interferon gamma receptor 2 [Source:HGNC Symbol;Acc:HGNC:5440]	ENSG00000159128	721	0.729542	-0.654094	-19.1801	7.58886	0.00587299	0.0375215
1898	ENSG00000109189	USP46	USP46	ubiquitin specific peptidase 46 [Source:HGNC Symbol;Acc:HGNC:20075]	ENSG00000109189	6770	0.392024	-0.654206	-17.7372	8.82627	0.00296925	0.0229205
1899	ENSG00000117475	BLZF1	BLZF1	basic leucine zipper nuclear factor 1 [Source:HGNC Symbol;Acc:HGNC:1065]	ENSG00000117475	1309	0.317036	-0.654358	-20.2119	8.33828	0.00388183	0.0278388
1900	ENSG00000135597	REPS1	REPS1	RALBP1 associated Eps domain containing 1 [Source:HGNC Symbol;Acc:HGNC:15578]	ENSG00000135597	3698	0.339102	-0.654637	-18.8093	8.79128	0.00302674	0.0232331
1901	ENSG00000112110	MRPL18	MRPL18	mitochondrial ribosomal protein L18 [Source:HGNC Symbol;Acc:HGNC:14477]	ENSG00000112110	385	0.363636	-0.656067	-18.8831	10.1776	0.00142156	0.0134874
1902	ENSG00000204619	PPP1R11	PPP1R11	protein phosphatase 1 regulatory inhibitor subunit 11 [Source:HGNC Symbol;Acc:HGNC:9285]	ENSG00000204619	1230	0.495935	-0.656759	-18.5042	7.91168	0.00491166	0.0330101
1903	ENSG00000108061	SHOC2	SHOC2	SHOC2, leucine rich repeat scaffold protein [Source:HGNC Symbol;Acc:HGNC:15454]	ENSG00000108061	2058	0.333819	-0.657497	-18.5172	7.98993	0.00470382	0.0319687
1904	ENSG00000175806	MSRA	MSRA	methionine sulfoxide reductase A [Source:HGNC Symbol;Acc:HGNC:7377]	ENSG00000175806	744	0.466398	-0.658225	-19.639	8.41075	0.00373008	0.0270592
1905	ENSG00000133027	PEMT	PEMT	phosphatidylethanolamine N-methyltransferase [Source:HGNC Symbol;Acc:HGNC:8830]	ENSG00000133027	286	0.636364	-0.659479	-20.7276	8.52318	0.0035065	0.0258184
1906	ENSG00000169764	UGP2	UGP2	UDP-glucose pyrophosphorylase 2 [Source:HGNC Symbol;Acc:HGNC:12527]	ENSG00000169764	2784	0.391164	-0.659645	-16.8765	8.00547	0.00466362	0.0317435
1907	ENSG00000115520	COQ10B	COQ10B	coenzyme Q10B [Source:HGNC Symbol;Acc:HGNC:25819]	ENSG00000115520	1552	0.362758	-0.660232	-19.8137	7.50174	0.00616393	0.03882
1908	ENSG00000116406	EDEM3	EDEM3	ER degradation enhancing alpha-mannosidase like protein 3 [Source:HGNC Symbol;Acc:HGNC:16787]	ENSG00000116406	4242	0.33852	-0.661002	-19.2671	8.63089	0.00330509	0.0247945
1909	ENSG00000100647	SUSD6	SUSD6	sushi domain containing 6 [Source:HGNC Symbol;Acc:HGNC:19956]	ENSG00000100647	4189	0.508236	-0.661078	-19.6946	8.68466	0.00320899	0.0242646
1910	ENSG00000139289	PHLDA1	PHLDA1	pleckstrin homology like domain family A member 1 [Source:HGNC Symbol;Acc:HGNC:8933]	ENSG00000139289	4646	0.363754	-0.661595	-19.3863	7.61257	0.00579628	0.0372205
1911	ENSG00000115902	SLC1A4	SLC1A4	solute carrier family 1 member 4 [Source:HGNC Symbol;Acc:HGNC:10942]	ENSG00000115902	2954	0.486121	-0.662046	-17.6338	7.61476	0.00578925	0.037187
1912	ENSG00000149100	EIF3M	EIF3M	eukaryotic translation initiation factor 3 subunit M [Source:HGNC Symbol;Acc:HGNC:24460]	ENSG00000149100	3984	0.368223	-0.662122	-18.515	10.0792	0.00149949	0.0140017
1913	ENSG00000133275	CSNK1G2	CSNK1G2	casein kinase 1 gamma 2 [Source:HGNC Symbol;Acc:HGNC:2455]	ENSG00000133275	1190	0.633613	-0.662923	-17.9983	8.588	0.00338385	0.0252084
1914	ENSG00000086065	CHMP5	CHMP5	charged multivesicular body protein 5 [Source:HGNC Symbol;Acc:HGNC:26942]	ENSG00000086065	1261	0.34655	-0.663558	-18.184	8.76023	0.00307871	0.0235286
1915	ENSG00000157216	SSBP3	SSBP3	single stranded DNA binding protein 3 [Source:HGNC Symbol;Acc:HGNC:15674]	ENSG00000157216	1729	0.48583	-0.663729	-16.5168	7.58999	0.00586933	0.0375159
1916	ENSG00000160959	LRRC14	LRRC14	leucine rich repeat containing 14 [Source:HGNC Symbol;Acc:HGNC:20419]	ENSG00000160959	4268	0.638941	-0.667443	-19.1839	7.64342	0.00569799	0.0366943
1917	ENSG00000168765	GSTM4	GSTM4	glutathione S-transferase mu 4 [Source:HGNC Symbol;Acc:HGNC:4636]	ENSG00000168765	2743	0.51841	-0.667875	-19.5448	7.95397	0.00479819	0.0324697
1918	ENSG00000178567	EPM2AIP1	EPM2AIP1	EPM2A interacting protein 1 [Source:HGNC Symbol;Acc:HGNC:19735]	ENSG00000178567	8126	0.385183	-0.668818	-18.1891	7.80457	0.00521144	0.0344141
1919	ENSG00000067798	NAV3	NAV3	neuron navigator 3 [Source:HGNC Symbol;Acc:HGNC:15998]	ENSG00000067798	2611	0.38108	-0.669294	-18.7128	9.24926	0.00235591	0.0193959
1920	ENSG00000174485	DENND4A	DENND4A	DENN domain containing 4A [Source:HGNC Symbol;Acc:HGNC:24321]	ENSG00000174485	2865	0.342408	-0.669518	-19.5078	9.59626	0.00194974	0.0168879
1921	ENSG00000164114	MAP9	MAP9	microtubule associated protein 9 [Source:HGNC Symbol;Acc:HGNC:26118]	ENSG00000164114	5248	0.31593	-0.669656	-17.6269	8.61789	0.00332876	0.0249008
1922	ENSG00000182197	EXT1	EXT1	exostosin glycosyltransferase 1 [Source:HGNC Symbol;Acc:HGNC:3512]	ENSG00000182197	5408	0.388683	-0.669845	-20.6248	8.41027	0.00373107	0.0270602
1923	ENSG00000067704	IARS2	IARS2	isoleucyl-tRNA synthetase 2, mitochondrial [Source:HGNC Symbol;Acc:HGNC:29685]	ENSG00000067704	549	0.347905	-0.670007	-18.4988	10.3176	0.00131769	0.0127443
1924	ENSG00000135966	TGFBRAP1	TGFBRAP1	transforming growth factor beta receptor associated protein 1 [Source:HGNC Symbol;Acc:HGNC:16836]	ENSG00000135966	3169	0.467655	-0.670651	-19.9438	8.83103	0.00296152	0.022889
1925	ENSG00000173418	NAA20	NAA20	N(alpha)-acetyltransferase 20, NatB catalytic subunit [Source:HGNC Symbol;Acc:HGNC:15908]	ENSG00000173418	1085	0.662673	-0.670829	-19.131	9.46396	0.00209548	0.0177971
1926	ENSG00000105963	ADAP1	ADAP1	ArfGAP with dual PH domains 1 [Source:HGNC Symbol;Acc:HGNC:16486]	ENSG00000105963	1049	0.677788	-0.671261	-17.5619	7.93189	0.0048571	0.032758
1927	ENSG00000114520	SNX4	SNX4	sorting nexin 4 [Source:HGNC Symbol;Acc:HGNC:11175]	ENSG00000114520	1183	0.307692	-0.671366	-19.6633	9.87871	0.00167202	0.0151025
1928	ENSG00000141644	MBD1	MBD1	methyl-CpG binding domain protein 1 [Source:HGNC Symbol;Acc:HGNC:6916]	ENSG00000141644	2700	0.447037	-0.671422	-18.3812	8.08313	0.00446792	0.0306839
1929	ENSG00000104142	VPS18	VPS18	VPS18, CORVET/HOPS core subunit [Source:HGNC Symbol;Acc:HGNC:15972]	ENSG00000104142	1871	0.617851	-0.671783	-19.3293	7.95757	0.00478867	0.0324262
1930	ENSG00000079785	DDX1	DDX1	DEAD-box helicase 1 [Source:HGNC Symbol;Acc:HGNC:2734]	ENSG00000079785	504	0.30754	-0.671928	-17.4623	7.77654	0.0052929	0.0347882
1931	ENSG00000196372	ASB13	ASB13	ankyrin repeat and SOCS box containing 13 [Source:HGNC Symbol;Acc:HGNC:19765]	ENSG00000196372	1964	0.530041	-0.672279	-19.584	9.3185	0.00226852	0.0188491
1932	ENSG00000090520	DNAJB11	DNAJB11	DnaJ heat shock protein family (Hsp40) member B11 [Source:HGNC Symbol;Acc:HGNC:14889]	ENSG00000090520	3216	0.373445	-0.6725	-19.8508	8.81367	0.00298982	0.0230115
1933	ENSG00000100280	AP1B1	AP1B1	adaptor related protein complex 1 subunit beta 1 [Source:HGNC Symbol;Acc:HGNC:554]	ENSG00000100280	2853	0.607781	-0.672509	-17.5431	9.66742	0.00187564	0.016418
1934	ENSG00000100324	TAB1	TAB1	TGF-beta activated kinase 1 (MAP3K7) binding protein 1 [Source:HGNC Symbol;Acc:HGNC:18157]	ENSG00000100324	1868	0.600642	-0.672983	-19.0602	8.95375	0.002769	0.0218908
1935	ENSG00000160469	BRSK1	BRSK1	BR serine/threonine kinase 1 [Source:HGNC Symbol;Acc:HGNC:18994]	ENSG00000160469	623	0.640449	-0.673302	-16.4491	7.78636	0.0052642	0.0346533
1936	ENSG00000172500	FIBP	FIBP	FGF1 intracellular binding protein [Source:HGNC Symbol;Acc:HGNC:3705]	ENSG00000172500	1405	0.535231	-0.675338	-18.5669	8.01229	0.00464609	0.0316448
1937	ENSG00000235314	LINC00957	LINC00957	long intergenic non-protein coding RNA 957 [Source:HGNC Symbol;Acc:HGNC:22332]	ENSG00000235314	2413	0.603813	-0.675455	-18.8703	8.66474	0.00324427	0.0244608
1938	ENSG00000023734	STRAP	STRAP	serine/threonine kinase receptor associated protein [Source:HGNC Symbol;Acc:HGNC:30796]	ENSG00000023734	562	0.354093	-0.675541	-17.5021	8.44662	0.00365723	0.0266785
1939	ENSG00000081791	DELE1	DELE1	DAP3 binding cell death enhancer 1 [Source:HGNC Symbol;Acc:HGNC:28969]	ENSG00000081791	3527	0.483697	-0.676512	-19.0007	8.25302	0.00406842	0.0287442
1940	ENSG00000186318	BACE1	BACE1	beta-secretase 1 [Source:HGNC Symbol;Acc:HGNC:933]	ENSG00000186318	4601	0.439035	-0.6773	-17.5107	8.50899	0.00353395	0.0259539
1941	ENSG00000135250	SRPK2	SRPK2	SRSF protein kinase 2 [Source:HGNC Symbol;Acc:HGNC:11306]	ENSG00000135250	1647	0.355798	-0.677783	-16.8657	8.94245	0.00278618	0.0219714
1942	ENSG00000125249	RAP2A	RAP2A	RAP2A, member of RAS oncogene family [Source:HGNC Symbol;Acc:HGNC:9861]	ENSG00000125249	4924	0.341795	-0.678567	-17.25	8.7882	0.00303185	0.0232609
1943	ENSG00000048540	LMO3	LMO3	LIM domain only 3 [Source:HGNC Symbol;Acc:HGNC:6643]	ENSG00000048540	3253	0.339686	-0.678877	-16.5486	8.11619	0.00438716	0.0302693
1944	ENSG00000173692	PSMD1	PSMD1	proteasome 26S subunit, non-ATPase 1 [Source:HGNC Symbol;Acc:HGNC:9554]	ENSG00000173692	635	0.370079	-0.679539	-17.19	8.57215	0.00341343	0.0253591
1945	ENSG00000170464	DNAJC18	DNAJC18	DnaJ heat shock protein family (Hsp40) member C18 [Source:HGNC Symbol;Acc:HGNC:28429]	ENSG00000170464	4070	0.455774	-0.679812	-18.6416	9.7501	0.00179313	0.0158852
1946	ENSG00000078369	GNB1	GNB1	G protein subunit beta 1 [Source:HGNC Symbol;Acc:HGNC:4396]	ENSG00000078369	1769	0.42736	-0.682072	-15.0576	8.15759	0.00428814	0.0298084
1947	ENSG00000157800	SLC37A3	SLC37A3	solute carrier family 37 member 3 [Source:HGNC Symbol;Acc:HGNC:20651]	ENSG00000157800	2487	0.420989	-0.682362	-20.0447	8.71836	0.00315021	0.0239238
1948	ENSG00000149476	TKFC	TKFC	triokinase and FMN cyclase [Source:HGNC Symbol;Acc:HGNC:24552]	ENSG00000149476	2948	0.526459	-0.682456	-19.9527	7.64038	0.00570758	0.0367485
1949	ENSG00000179918	SEPHS2	SEPHS2	selenophosphate synthetase 2 [Source:HGNC Symbol;Acc:HGNC:19686]	ENSG00000179918	2551	0.513132	-0.682473	-19.1713	9.51551	0.00203742	0.0174645
1950	ENSG00000107537	PHYH	PHYH	phytanoyl-CoA 2-hydroxylase [Source:HGNC Symbol;Acc:HGNC:8940]	ENSG00000107537	560	0.408929	-0.682717	-19.7714	11.0615	0.000881397	0.00948224
1951	ENSG00000183978	COA3	COA3	cytochrome c oxidase assembly factor 3 [Source:HGNC Symbol;Acc:HGNC:24990]	ENSG00000183978	1007	0.593843	-0.682875	-18.6534	8.74322	0.00310755	0.0236914
1952	ENSG00000114861	FOXP1	FOXP1	forkhead box P1 [Source:HGNC Symbol;Acc:HGNC:3823]	ENSG00000114861	6575	0.357567	-0.683328	-18.6254	9.24403	0.00236265	0.0194259
1953	ENSG00000196776	CD47	CD47	CD47 molecule [Source:HGNC Symbol;Acc:HGNC:1682]	ENSG00000196776	4199	0.353656	-0.683827	-16.9756	8.30569	0.00395211	0.0282085
1954	ENSG00000136159	NUDT15	NUDT15	nudix hydrolase 15 [Source:HGNC Symbol;Acc:HGNC:23063]	ENSG00000136159	1563	0.382598	-0.683866	-20.8244	7.75257	0.00536362	0.0351458
1955	ENSG00000059122	FLYWCH1	FLYWCH1	FLYWCH-type zinc finger 1 [Source:HGNC Symbol;Acc:HGNC:25404]	ENSG00000059122	2521	0.598175	-0.684622	-18.0733	7.55605	0.00598091	0.0380486
1956	ENSG00000204574	ABCF1	ABCF1	ATP binding cassette subfamily F member 1 [Source:HGNC Symbol;Acc:HGNC:70]	ENSG00000204574	998	0.493988	-0.685066	-18.521	9.77913	0.00176504	0.0157168
1957	ENSG00000132824	SERINC3	SERINC3	serine incorporator 3 [Source:HGNC Symbol;Acc:HGNC:11699]	ENSG00000132824	3004	0.401798	-0.685158	-16.5292	7.60008	0.00583656	0.0373799
1958	ENSG00000175048	ZDHHC14	ZDHHC14	zinc finger DHHC-type containing 14 [Source:HGNC Symbol;Acc:HGNC:20341]	ENSG00000175048	5423	0.472617	-0.685536	-18.675	9.16815	0.00246263	0.0200123
1959	ENSG00000117419	ERI3	ERI3	ERI1 exoribonuclease family member 3 [Source:HGNC Symbol;Acc:HGNC:17276]	ENSG00000117419	571	0.611208	-0.685986	-17.97	8.35968	0.00383637	0.0276136
1960	ENSG00000150471	ADGRL3	ADGRL3	adhesion G protein-coupled receptor L3 [Source:HGNC Symbol;Acc:HGNC:20974]	ENSG00000150471	8227	0.336575	-0.687838	-18.2195	11.0099	0.000906288	0.00966983
1961	ENSG00000165629	ATP5F1C	ATP5F1C	ATP synthase F1 subunit gamma [Source:HGNC Symbol;Acc:HGNC:833]	ENSG00000165629	561	0.374332	-0.687976	-17.8221	8.8912	0.00286548	0.0223579
1962	ENSG00000162910	MRPL55	MRPL55	mitochondrial ribosomal protein L55 [Source:HGNC Symbol;Acc:HGNC:16686]	ENSG00000162910	1646	0.59356	-0.689507	-19.7688	8.59582	0.00336936	0.025115
1963	ENSG00000179820	MYADM	MYADM	myeloid associated differentiation marker [Source:HGNC Symbol;Acc:HGNC:7544]	ENSG00000179820	2910	0.535739	-0.690315	-18.7468	8.51506	0.0035222	0.0258978
1964	ENSG00000112697	TMEM30A	TMEM30A	transmembrane protein 30A [Source:HGNC Symbol;Acc:HGNC:16667]	ENSG00000112697	3372	0.335113	-0.690343	-16.5331	9.21174	0.00240469	0.0196431
1965	ENSG00000184368	MAP7D2	MAP7D2	MAP7 domain containing 2 [Source:HGNC Symbol;Acc:HGNC:25899]	ENSG00000184368	1686	0.38968	-0.690564	-17.5359	7.53815	0.0060406	0.0382657
1966	ENSG00000196396	PTPN1	PTPN1	protein tyrosine phosphatase, non-receptor type 1 [Source:HGNC Symbol;Acc:HGNC:9642]	ENSG00000196396	2550	0.470588	-0.690641	-19.7522	9.15489	0.00248055	0.020106
1967	ENSG00000138095	LRPPRC	LRPPRC	leucine rich pentatricopeptide repeat containing [Source:HGNC Symbol;Acc:HGNC:15714]	ENSG00000138095	2612	0.356432	-0.690782	-17.4694	7.58831	0.00587481	0.0375255
1968	ENSG00000082258	CCNT2	CCNT2	cyclin T2 [Source:HGNC Symbol;Acc:HGNC:1600]	ENSG00000082258	6113	0.360052	-0.690934	-19.1536	8.84453	0.00293969	0.0227594
1969	ENSG00000124733	MEA1	MEA1	male-enhanced antigen 1 [Source:HGNC Symbol;Acc:HGNC:6986]	ENSG00000124733	1479	0.554429	-0.690958	-18.5529	9.75685	0.00178656	0.0158456
1970	ENSG00000146842	TMEM209	TMEM209	transmembrane protein 209 [Source:HGNC Symbol;Acc:HGNC:21898]	ENSG00000146842	1791	0.339475	-0.691219	-21.1298	8.3176	0.00392628	0.028068
1971	ENSG00000099940	SNAP29	SNAP29	synaptosome associated protein 29 [Source:HGNC Symbol;Acc:HGNC:11133]	ENSG00000099940	3540	0.44435	-0.69123	-19.4603	11.2643	0.000790103	0.00872945
1972	ENSG00000196449	YRDC	YRDC	yrdC N6-threonylcarbamoyltransferase domain containing [Source:HGNC Symbol;Acc:HGNC:28905]	ENSG00000196449	1054	0.428843	-0.691414	-20.7385	7.86635	0.00503633	0.0336607
1973	ENSG00000154001	PPP2R5E	PPP2R5E	protein phosphatase 2 regulatory subunit B'epsilon [Source:HGNC Symbol;Acc:HGNC:9313]	ENSG00000154001	4752	0.344697	-0.69144	-18.6419	9.09006	0.00257002	0.0206238
1974	ENSG00000143324	XPR1	XPR1	xenotropic and polytropic retrovirus receptor 1 [Source:HGNC Symbol;Acc:HGNC:12827]	ENSG00000143324	6246	0.368236	-0.692207	-19.1456	9.07164	0.00259604	0.0207742
1975	ENSG00000150625	GPM6A	GPM6A	glycoprotein M6A [Source:HGNC Symbol;Acc:HGNC:4460]	ENSG00000150625	2124	0.326271	-0.692233	-14.3911	7.90331	0.00493445	0.033142
1976	ENSG00000120675	DNAJC15	DNAJC15	DnaJ heat shock protein family (Hsp40) member C15 [Source:HGNC Symbol;Acc:HGNC:20325]	ENSG00000120675	7047	0.369661	-0.692533	-18.7508	11.8432	0.000578718	0.00690719
1977	ENSG00000131437	KIF3A	KIF3A	kinesin family member 3A [Source:HGNC Symbol;Acc:HGNC:6319]	ENSG00000131437	4055	0.348705	-0.69265	-16.6916	7.57289	0.00592528	0.0377405
1978	ENSG00000130707	ASS1	ASS1	argininosuccinate synthase 1 [Source:HGNC Symbol;Acc:HGNC:758]	ENSG00000130707	442	0.624434	-0.693989	-18.6631	8.1841	0.00422592	0.0295054
1979	ENSG00000130748	TMEM160	TMEM160	transmembrane protein 160 [Source:HGNC Symbol;Acc:HGNC:26042]	ENSG00000130748	346	0.739884	-0.694337	-18.7312	7.88985	0.0049713	0.0333396
1980	ENSG00000079739	PGM1	PGM1	phosphoglucomutase 1 [Source:HGNC Symbol;Acc:HGNC:8905]	ENSG00000079739	668	0.444611	-0.69438	-18.6581	10.6684	0.00108983	0.0110434
1981	ENSG00000163001	CFAP36	CFAP36	cilia and flagella associated protein 36 [Source:HGNC Symbol;Acc:HGNC:30540]	ENSG00000163001	973	0.40185	-0.694435	-18.0632	7.88215	0.0049925	0.0334604
1982	ENSG00000103415	HMOX2	HMOX2	heme oxygenase 2 [Source:HGNC Symbol;Acc:HGNC:5014]	ENSG00000103415	936	0.57265	-0.694435	-17.9358	8.53223	0.00348911	0.0257208
1983	ENSG00000133794	ARNTL	ARNTL	aryl hydrocarbon receptor nuclear translocator like [Source:HGNC Symbol;Acc:HGNC:701]	ENSG00000133794	2918	0.435915	-0.695132	-19.4507	8.15099	0.00430378	0.0298742
1984	ENSG00000104613	INTS10	INTS10	integrator complex subunit 10 [Source:HGNC Symbol;Acc:HGNC:25548]	ENSG00000104613	1572	0.409669	-0.69518	-18.7648	10.7142	0.00106315	0.0108535
1985	ENSG00000105520	PLPPR2	PLPPR2	phospholipid phosphatase related 2 [Source:HGNC Symbol;Acc:HGNC:29566]	ENSG00000105520	1352	0.590237	-0.695474	-17.6143	8.28681	0.0039934	0.0283735
1986	ENSG00000131238	PPT1	PPT1	palmitoyl-protein thioesterase 1 [Source:HGNC Symbol;Acc:HGNC:9325]	ENSG00000131238	2723	0.422328	-0.695552	-17.4076	9.9347	0.00162192	0.0148117
1987	ENSG00000111711	GOLT1B	GOLT1B	golgi transport 1B [Source:HGNC Symbol;Acc:HGNC:20175]	ENSG00000111711	2740	0.310584	-0.696136	-19.4849	8.56655	0.00342395	0.0254049
1988	ENSG00000186106	ANKRD46	ANKRD46	ankyrin repeat domain 46 [Source:HGNC Symbol;Acc:HGNC:27229]	ENSG00000186106	2000	0.339	-0.696391	-18.1655	8.17007	0.00425874	0.0296752
1989	ENSG00000163291	PAQR3	PAQR3	progestin and adipoQ receptor family member 3 [Source:HGNC Symbol;Acc:HGNC:30130]	ENSG00000163291	9844	0.344271	-0.696501	-19.5921	11.0554	0.000884305	0.00949978
1990	ENSG00000143155	TIPRL	TIPRL	TOR signaling pathway regulator [Source:HGNC Symbol;Acc:HGNC:30231]	ENSG00000143155	2212	0.331826	-0.697032	-19.2004	8.41129	0.00372897	0.0270574
1991	ENSG00000116984	MTR	MTR	5-methyltetrahydrofolate-homocysteine methyltransferase [Source:HGNC Symbol;Acc:HGNC:7468]	ENSG00000116984	6424	0.42279	-0.697232	-19.3246	9.67721	0.00186567	0.016349
1992	ENSG00000118946	PCDH17	PCDH17	protocadherin 17 [Source:HGNC Symbol;Acc:HGNC:14267]	ENSG00000118946	4700	0.360426	-0.697772	-17.7018	8.39723	0.00375794	0.0272174
1993	ENSG00000174151	CYB561D1	CYB561D1	cytochrome b561 family member D1 [Source:HGNC Symbol;Acc:HGNC:26804]	ENSG00000174151	4762	0.528349	-0.698661	-20.1596	7.88129	0.00499489	0.0334692
1994	ENSG00000143742	SRP9	SRP9	signal recognition particle 9 [Source:HGNC Symbol;Acc:HGNC:11304]	ENSG00000143742	1227	0.320293	-0.698706	-17.054	9.97032	0.00159084	0.014617
1995	ENSG00000006715	VPS41	VPS41	VPS41, HOPS complex subunit [Source:HGNC Symbol;Acc:HGNC:12713]	ENSG00000006715	3364	0.399227	-0.699	-17.7331	8.19926	0.00419075	0.0293446
1996	ENSG00000100711	ZFYVE21	ZFYVE21	zinc finger FYVE-type containing 21 [Source:HGNC Symbol;Acc:HGNC:20760]	ENSG00000100711	3672	0.583333	-0.699627	-17.8428	10.3952	0.00126346	0.0123413
1997	ENSG00000112763	BTN2A1	BTN2A1	butyrophilin subfamily 2 member A1 [Source:HGNC Symbol;Acc:HGNC:1136]	ENSG00000112763	1935	0.489922	-0.699816	-19.7802	8.97534	0.00273648	0.021661
1998	ENSG00000131375	CAPN7	CAPN7	calpain 7 [Source:HGNC Symbol;Acc:HGNC:1484]	ENSG00000131375	1803	0.318358	-0.699821	-19.8343	9.58566	0.00196103	0.016967
1999	ENSG00000184545	DUSP8	DUSP8	dual specificity phosphatase 8 [Source:HGNC Symbol;Acc:HGNC:3074]	ENSG00000184545	3531	0.649391	-0.700549	-17.681	9.08068	0.00258324	0.0207087
[truncated: 3,001 more rows]
