# Supplementary material for: Single-nucleus RNA-seq identifies Huntington disease astrocyte states
Source: Acta Neuropathol Commun. 2020 Feb 18;8:19. doi: 10.1186/s40478-020-0880-6 (PMC7029580; doi:10.1186/s40478-020-0880-6)
Supplement: Supplementary file 11 — Additional file 11. Differential correlation analysis between astrocytic genes in HD and control [file 40478_2020_880_MOESM11_ESM.xlsx]

## Sheet: in
	Gene1	Gene2	HD_cor	HD_pVal	Con_cor	Con_pVal	zScoreDiff	pValDiff	empPVals	pValDiff_adj	Classes
1	MT1E	MT2A	0.612657	0	0.216244	2.28306e-06	-7.96812	1.61108e-15	1.04264e-07	7.89648e-05	+/+
2	MT2A	MT1F	0.61999	0	0.246907	6.06301e-08	-7.6358	2.24414e-14	1.04264e-07	7.89648e-05	+/+
3	MT1E	MT1F	0.559969	0	0.168419	0.000248487	-7.47234	7.87827e-14	1.04264e-07	7.89648e-05	+/+
4	MT1E	MT3	0.452612	0	0.0379135	0.412688	-7.26726	3.66849e-13	1.04264e-07	7.89648e-05	+/0
5	MT1G	COL5A3	0.253012	3.83043e-10	-0.158217	0.000583979	-6.75273	1.45089e-11	1.04264e-07	7.89648e-05	+/-
6	MT1F	GFAP	-0.304325	3.24185e-14	0.0950512	0.0396252	6.61441	3.73049e-11	1.04264e-07	7.89648e-05	-/+
7	MT2A	GFAP	-0.326756	4.44089e-16	0.0557472	0.228204	6.37829	1.79072e-10	1.04264e-07	7.89648e-05	-/0
8	MT1G	GFAP	-0.206036	3.98479e-07	0.17717	0.0001147	6.26673	3.68715e-10	1.04264e-07	7.89648e-05	-/+
9	MT1G	MT2A	0.583151	0	0.278702	8.16541e-10	-6.15147	7.67663e-10	1.04264e-07	7.89648e-05	+/+
10	MT2A	MT3	0.532817	0	0.220214	1.46789e-06	-5.97772	2.26275e-09	1.04264e-07	7.89648e-05	+/+
11	MT1F	COL5A3	0.252472	4.18452e-10	-0.0928756	0.044396	-5.671	1.41964e-08	2.08529e-07	0.000143572	+/-
12	MT1E	GFAP	-0.272562	1.35181e-11	0.0630103	0.173107	5.5342	3.12659e-08	3.12793e-07	0.000197412	-/0
13	C1orf61	FAM171B	0.196165	1.42235e-06	-0.135742	0.00322446	-5.41475	6.1373e-08	5.21322e-07	0.000282017	+/-
14	MT2A	COL5A3	0.312652	5.77316e-15	-0.00996682	0.829553	-5.38444	7.26713e-08	5.21322e-07	0.000282017	+/0
15	MT1F	MT1M	0.402022	0	0.101343	0.028198	-5.23777	1.62532e-07	6.25586e-07	0.000315859	+/+
16	MT2A	MT1X	0.513871	0	0.244041	8.69538e-08	-5.14966	2.60964e-07	1.04264e-06	0.00049353	+/+
17	MT1G	MT1X	0.530827	0	0.267045	4.23292e-09	-5.12878	2.91619e-07	1.14691e-06	0.000510949	+/+
18	MT1G	MT1E	0.494449	0	0.221579	1.25861e-06	-5.11261	3.1774e-07	1.4597e-06	0.00061417	+/+
19	MT1F	SFXN5	0.138232	0.000722228	-0.168757	0.000241343	-4.99787	5.79668e-07	2.50235e-06	0.00099745	+/-
20	MT3	MT1F	0.424054	0	0.144493	0.00170497	-4.95918	7.07918e-07	2.81514e-06	0.00106602	+/+
21	MALAT1	NEAT1	0.565306	0	0.324392	5.92859e-13	-4.9097	9.1214e-07	4.37911e-06	0.0015793	+/+
22	MT3	GFAP	-0.230505	1.28859e-08	0.0681012	0.140859	4.89162	1.00007e-06	4.58763e-06	0.0015793	-/0
23	FTL	C1orf61	0.0839389	0.0406779	-0.204852	7.74757e-06	-4.71399	2.42912e-06	1.03222e-05	0.00339892	+/-
24	ACTB	MT1X	-0.185437	5.28046e-06	0.102701	0.026143	4.69368	2.68335e-06	1.12606e-05	0.00350604	-/+
25	ACTB	MT1F	-0.260793	1.04583e-10	0.0232452	0.615575	4.68621	2.78317e-06	1.15734e-05	0.00350604	-/0
26	NTM	PON2	0.273381	1.16813e-11	-0.00907229	0.844647	-4.67616	2.923e-06	1.27203e-05	0.00370527	+/0
27	TUBB2A	AHCYL1	0.114612	0.00512568	-0.171989	0.000182095	-4.66399	3.10141e-06	1.37629e-05	0.0038605	+/-
28	MT1G	SLC1A3	0.0755149	0.0656565	-0.209158	4.92048e-06	-4.64973	3.32371e-06	1.48055e-05	0.00400464	0/-
29	ACTB	MT1E	-0.205755	4.13562e-07	0.0767854	0.0967312	4.61293	3.97024e-06	1.63695e-05	0.00427499	-/0
30	MT2A	PON2	0.276378	6.81366e-12	0.00113311	0.980475	-4.56372	5.02544e-06	1.9706e-05	0.00497478	+/0
31	MT2A	SLC1A3	0.136605	0.000835325	-0.14246	0.00198328	-4.53589	5.73616e-06	2.33552e-05	0.00570584	+/-
32	MT3	MT1X	0.337333	0	0.0748332	0.105541	-4.45848	8.25413e-06	3.15921e-05	0.00747698	+/0
33	MT1G	CKB	0.17244	2.34591e-05	-0.097887	0.0340638	-4.39834	1.09082e-05	4.03503e-05	0.00926041	+/-
34	DPYSL2	RPLP2	-0.107271	0.00882707	0.161021	0.000464032	4.36182	1.28983e-05	4.57721e-05	0.0101957	-/+
35	MT3	COL5A3	0.218162	7.64797e-08	-0.0444476	0.336813	-4.29857	1.71906e-05	5.61985e-05	0.0111735	+/0
36	NDRG2	MT1E	0.137943	0.000741249	-0.12669	0.00600683	-4.29856	1.71914e-05	5.61985e-05	0.0111735	+/-
37	MT1G	MT3	0.437405	0	0.200307	1.23837e-05	-4.29472	1.74911e-05	5.71369e-05	0.0111735	+/+
38	DPYSL2	RPLP1	-0.0840746	0.0403529	0.179628	9.16988e-05	4.29321	1.76105e-05	5.7554e-05	0.0111735	-/+
39	SP100	DTNA	0.167188	4.15929e-05	-0.0965412	0.0366143	-4.28907	1.79423e-05	5.81795e-05	0.0111735	+/-
40	SLC3A2	ACADVL	0.177635	1.30905e-05	-0.085683	0.0637327	-4.28614	1.81803e-05	5.90137e-05	0.0111735	+/0
41	HSP90AA1	MT2A	-0.181727	8.17052e-06	0.0795824	0.0851416	4.25523	2.08835e-05	6.65207e-05	0.0122877	-/0
42	AQP4	RPLP2	-0.146224	0.000345512	0.114143	0.0133828	4.22945	2.34265e-05	7.30894e-05	0.0131796	-/+
43	HSP90AB1	CST3	0.172627	2.29771e-05	-0.0850293	0.0657906	-4.19208	2.76404e-05	8.27859e-05	0.0145809	+/0
44	CLU	C1orf61	0.187091	4.33402e-06	-0.069536	0.132658	-4.18177	2.89248e-05	8.65395e-05	0.0148956	+/0
45	HNRNPL	DST	0.171421	2.62517e-05	-0.0839495	0.0693089	-4.15444	3.26082e-05	9.75915e-05	0.016381	+/0
46	MT1G	ATP1B2	0.168144	3.75203e-05	-0.0868586	0.0601654	-4.14729	3.36435e-05	0.000100094	0.016381	+/0
47	CALM1	SLC3A2	-0.142121	0.000506915	0.113071	0.014284	4.14425	3.4093e-05	0.000101658	0.016381	-/+
48	ACTB	MT1G	-0.19157	2.5171e-06	0.0608317	0.188477	4.11563	3.86125e-05	0.000112814	0.0178	-/0
49	SLC1A3	COL5A3	0.00408592	0.920775	0.252523	2.95198e-08	4.10185	4.09866e-05	0.00011907	0.0184036	0/+
50	NTM	N4BP2L2	0.181825	8.07804e-06	-0.0672766	0.145744	-4.05707	4.96925e-05	0.000139819	0.0210108	+/0
51	CALM1	MT2A	-0.281307	2.76845e-12	-0.0381101	0.410267	4.05263	5.06447e-05	0.000141487	0.0210108	-/0
52	ACTG1	PON2	-0.150376	0.000232036	0.0984824	0.0329846	4.04223	5.29461e-05	0.000147221	0.021442	-/+
53	ACTB	RPLP1	-0.0241356	0.556815	0.222041	1.19459e-06	4.03599	5.43715e-05	0.000150766	0.021544	0/+
54	RPL21	SNAP25	0.0990387	0.0156629	-0.147467	0.00136188	-4.00325	6.24774e-05	0.000173392	0.0243182	+/-
55	PTGDS	NTRK2	0.208122	3.02052e-07	-0.0346062	0.454659	-3.96956	7.2007e-05	0.000197373	0.0271782	+/0
56	ENO1	C1orf61	0.114514	0.00516378	-0.127753	0.00559447	-3.93154	8.44023e-05	0.000227609	0.0305376	+/-
57	MT1E	FGFR3	0.124671	0.00231474	-0.117425	0.0109269	-3.92862	8.54346e-05	0.000230737	0.0305376	+/-
58	ALDOA	C1orf61	0.0787694	0.0548153	-0.162671	0.000404628	-3.92489	8.67697e-05	0.000233865	0.0305376	0/-
59	PTGDS	FAM171B	0.182533	7.43697e-06	-0.0574106	0.2146	-3.90896	9.26943e-05	0.000246377	0.0316261	+/0
60	RPL3	MT1E	-0.103964	0.0111646	0.135402	0.00330293	3.88482	0.000102407	0.000267438	0.0337574	-/+
61	CKB	SLC1A2	0.0640096	0.118836	0.295206	6.94014e-11	3.87807	0.000105287	0.000275467	0.0341586	0/+
62	MT1E	COL5A3	0.161619	7.49261e-05	-0.0766974	0.0971155	-3.87378	0.00010716	0.000279637	0.0341586	+/0
63	RPL11	DPYSL2	-0.0910404	0.0263741	0.145346	0.00159919	3.83793	0.000124077	0.000316651	0.0366622	-/+
64	ATP1B2	MT1F	0.195006	1.64478e-06	-0.039978	0.38769	-3.83565	0.000125234	0.000319258	0.0366622	+/0
65	PTGDS	DPYSL2	0.211824	1.83442e-07	-0.021987	0.634826	-3.82815	0.000129108	0.00032812	0.0366622	+/0
66	MT1G	AQP4	-0.0126369	0.758378	0.220646	1.39829e-06	3.82657	0.000129941	0.00033031	0.0366622	0/+
67	MT1F	SLC1A3	0.0974491	0.0174209	-0.138234	0.0026991	-3.82514	0.0001307	0.000331874	0.0366622	+/-
68	MT1F	MT1X	0.402157	0	0.187263	4.48842e-05	-3.82248	0.000132119	0.00033375	0.0366622	+/+
69	FAM171B	MT2A	0.166367	4.54158e-05	-0.0686448	0.137707	-3.82185	0.000132453	0.000334585	0.0366622	+/0
70	NEAT1	ACADVL	0.172483	2.33466e-05	-0.0619916	0.180173	-3.81564	0.00013583	0.000343447	0.0366622	+/0
71	ACTB	FTL	-0.0178856	0.663276	0.214967	2.62681e-06	3.81507	0.000136142	0.000344594	0.0366622	0/+
72	RPS25	GPR37L1	-0.1274	0.00184699	0.106973	0.0204973	3.80247	0.000143262	0.000358878	0.0366622	-/+
73	MT1F	KIAA0930	0.166355	4.54734e-05	-0.0672779	0.145736	-3.79948	0.000144999	0.000362527	0.0366622	+/0
74	N4BP2L2	HNRNPH1	0.00407122	0.921059	0.234834	2.68662e-07	3.7984	0.000145634	0.000363987	0.0366622	0/+
75	MT2A	PNISR	0.170228	2.9918e-05	-0.063117	0.172378	-3.79638	0.000146827	0.000367115	0.0366622	+/0
76	RPL41	FAM107A	0.130286	0.00144788	-0.103485	0.0250157	-3.79291	0.000148892	0.000371494	0.0366622	+/-
77	MT1G	SLC3A2	0.142115	0.000507179	-0.0914932	0.0476719	-3.79202	0.000149425	0.000372745	0.0366622	+/-
78	EEF1A1	RPL41	0.0223904	0.585698	0.251384	3.42067e-08	3.78657	0.00015274	0.000379731	0.0368705	0/+
79	RPS27	AQP4	-0.10094	0.013766	0.132119	0.00415488	3.78148	0.000155897	0.000388176	0.0372134	-/+
80	CALM1	NEAT1	-0.322477	8.88178e-16	-0.100976	0.0287769	3.76384	0.000167321	0.000411115	0.0384424	-/-
81	CLU	ACTB	-0.053851	0.189602	0.177117	0.000115253	3.76093	0.000169283	0.00041466	0.0384424	0/+
82	FTL	ATP1B2	0.145329	0.000375969	-0.0862552	0.0619753	-3.75976	0.000170076	0.000416224	0.0384424	+/0
83	MT2A	NEAT1	0.208067	3.04265e-07	-0.0214074	0.643778	-3.75533	0.000173113	0.000422584	0.0385595	+/0
84	MT2A	SFXN5	0.206481	3.75699e-07	-0.0219088	0.63603	-3.73666	0.000186477	0.00045282	0.0402169	+/0
85	MT1G	GLUL	0.206166	3.91679e-07	-0.022109	0.632948	-3.73459	0.000188022	0.000456157	0.0402169	+/0
86	HSP90AB1	COX7C	-0.0615367	0.133794	0.168036	0.000256816	3.73431	0.000188232	0.000456678	0.0402169	0/+
87	UBC	C1orf61	-0.166171	4.63751e-05	0.0631739	0.171991	3.72988	0.000191574	0.000463351	0.0403356	-/0
88	RPL41	DST	0.0271823	0.508116	-0.199532	1.34003e-05	-3.70483	0.000211532	0.000501616	0.0428007	0/-
89	SP100	MT1E	-0.187492	4.13081e-06	0.0396421	0.391693	3.70427	0.000212002	0.000502972	0.0428007	-/0
90	UBC	RPLP1	-0.0676077	0.0994456	0.159751	0.000515189	3.69528	0.000219644	0.000517881	0.0431216	0/+
91	MT1X	COL5A3	0.139749	0.000629758	-0.0877439	0.0575894	-3.69201	0.000222492	0.000523199	0.0431216	+/0
92	CLU	FAM171B	0.376231	0	0.165515	0.000318509	-3.69153	0.000222906	0.000523824	0.0431216	+/+
93	EEF1A1	EIF1	0.078936	0.054303	0.297978	4.51488e-11	3.68488	0.000228807	0.000537692	0.0434138	0/+
94	ATP1B2	MT1E	0.180864	9.0321e-06	-0.0452528	0.328125	-3.68426	0.000229371	0.000538838	0.0434138	+/0
95	ACTB	MT3	-0.194726	1.70328e-06	0.0290511	0.530269	3.65429	0.000257892	0.000602648	0.0475987	-/0
96	CALM2	GFAP	0.121001	0.0031145	-0.104241	0.0239698	-3.65291	0.000259289	0.000604629	0.0475987	+/-
97	CST3	FAM171B	0.350062	0	0.138582	0.00263237	-3.64995	0.000262289	0.000609634	0.0475987	+/+
98	MT1G	MT1M	0.363193	0	0.153638	0.000843236	-3.64446	0.000267952	0.000620269	0.0479348	+/+
99	TMSB4X	MT1G	-0.176379	1.50972e-05	0.0471101	0.308641	3.6395	0.000273172	0.000631321	0.0482961	-/0
100	RPL11	GFAP	-0.0830333	0.0429045	0.140969	0.00221322	3.63547	0.000277472	0.000641956	0.0486186	-/+
101	ITM2C	C1orf61	0.124666	0.0023158	-0.0986769	0.0326385	-3.6222	0.000292103	0.000674904	0.0506078	+/-
102	APOE	SLC1A2	0.0592542	0.148853	0.275926	1.21679e-09	3.61618	0.000298987	0.00069023	0.0512497	0/+
103	RPL7	COL6A3	0.0890371	0.0298862	-0.133278	0.00383374	-3.60657	0.000310265	0.000711917	0.0517407	+/-
104	RPS15	GLUL	0.075346	0.0662641	-0.146679	0.00144599	-3.60472	0.000312495	0.000715671	0.0517407	0/-
105	C1orf61	NTM	-0.00306046	0.940616	0.216643	2.1847e-06	3.60403	0.000313319	0.000717339	0.0517407	0/+
106	FAM171B	CSRP1	0.207106	3.4584e-07	-0.0123356	0.789898	-3.59257	0.000327436	0.000748201	0.0528702	+/0
107	RPL41	FGFR3	0.0451141	0.271901	-0.17524	0.000136464	-3.58821	0.000332951	0.000758107	0.0528702	0/-
108	NDRG2	NTM	-0.0174055	0.67178	0.201961	1.04532e-05	3.58775	0.000333538	0.000758836	0.0528702	0/+
109	TMSB4X	MT2A	-0.238862	3.63871e-09	-0.0214467	0.643169	3.58668	0.000334912	0.000760922	0.0528702	-/0
110	SAT1	GFAP	0.0498502	0.224681	-0.169439	0.000227504	-3.56833	0.000359261	0.000809822	0.0553038	0/-
111	CALM2	DDX17	-0.120485	0.00324528	0.0995591	0.0311074	3.56805	0.000359648	0.000810552	0.0553038	-/+
112	HNRNPL	N4BP2L2	0.0264737	0.519239	0.242239	1.08818e-07	3.56335	0.000366157	0.000821916	0.0553243	0/+
113	ATP1B2	MALAT1	-0.0750962	0.0671714	0.144318	0.00172748	3.5617	0.000368461	0.000825461	0.0553243	0/+
114	MALAT1	GFAP	0.184061	6.21485e-06	-0.0341351	0.460826	-3.55784	0.000373917	0.000837765	0.0556563	+/0
115	DDX17	ACADVL	0.217359	8.55718e-08	0.000781035	0.986541	-3.55414	0.000379217	0.000847253	0.0557972	+/0
116	2019-03-06	HIF3A	0.129153	0.00159404	-0.0885575	0.0553033	-3.531	0.00041399	0.000918778	0.059986	+/0
117	MT3	SFXN5	0.181005	8.88604e-06	-0.0338857	0.464111	-3.50276	0.000460462	0.00101063	0.0648827	+/0
118	MT1G	NDRG2	0.122576	0.00274475	-0.0931738	0.043715	-3.49825	0.000468327	0.00102544	0.0648827	+/-
119	C1orf61	GJA1	0.15037	0.00023217	-0.0650078	0.159853	-3.4979	0.000468934	0.0010268	0.0648827	+/0
120	CPE	UBC	-0.0403835	0.325416	0.174394	0.000147171	3.4976	0.000469464	0.00102805	0.0648827	0/+
121	SON	EEF1A1	0.0545679	0.183767	-0.160038	0.000503199	-3.48868	0.000485417	0.00105745	0.0661868	0/-
122	SON	COL5A3	-0.0138754	0.735542	0.199044	1.40811e-05	3.48165	0.000498329	0.00108028	0.0670618	0/+
123	MT1G	MT1F	0.512486	0	0.33733	6.03961e-14	-3.47207	0.000516457	0.00111448	0.0682918	+/+
124	SAT1	AHCYL1	0.107601	0.0086197	-0.106526	0.0210332	-3.47097	0.000518587	0.00111813	0.0682918	+/-
125	ATP1B2	MT1M	0.196932	1.29147e-06	-0.0149983	0.745967	-3.46429	0.000531625	0.00114201	0.0691921	+/0
126	SRP14	NDRG2	0.0928678	0.0234867	-0.11984	0.00938349	-3.44843	0.000563855	0.00120238	0.0722716	+/-
127	HSP90AA1	MT3	-0.0964191	0.0186501	0.11612	0.011851	3.44537	0.000570282	0.00121478	0.0724424	-/+
128	DTNA	HNRNPH1	0.097993	0.0168009	-0.113769	0.0136917	-3.43255	0.000597943	0.00126577	0.0748932	+/-
129	ENO1	RPLP1	-0.0193703	0.637252	0.190379	3.3258e-05	3.42497	0.000614861	0.0012983	0.0759916	0/+
130	CSRP1	MACF1	-0.138446	0.00070844	0.0724121	0.117335	3.42138	0.000623031	0.00131384	0.0759916	-/0
131	RPL3	RPS27A	0.016624	0.685713	0.224463	9.06676e-07	3.41887	0.000628812	0.00132322	0.0759916	0/+
132	RPS18	ADGRV1	-0.00408227	0.920846	-0.212502	3.4357e-06	-3.4186	0.000629431	0.00132447	0.0759916	0/-
133	RPL13	PNISR	-0.188208	3.78945e-06	0.0207772	0.653571	3.41135	0.000646421	0.00135523	0.0771717	-/0
134	MT2A	KIAA0930	0.171611	2.57071e-05	-0.037568	0.416962	-3.40574	0.000659844	0.00137994	0.0779925	+/0
135	CALM2	CSRP1	0.102943	0.0119899	-0.107041	0.0204169	-3.40331	0.000665749	0.00139329	0.0781634	+/-
136	NDUFA4	NTM	-0.0110326	0.78827	-0.217787	1.92474e-06	-3.39584	0.000684172	0.00142874	0.0795628	0/-
137	CRYAB	HSPB1	0.269458	2.34146e-11	0.0665273	0.150294	-3.38543	0.000710672	0.0014793	0.0807009	+/0
138	GNAS	TSC22D4	0.15152	0.00020755	-0.0567378	0.220031	-3.38286	0.000717343	0.00149109	0.0807009	+/0
139	MT2A	HIF3A	0.12077	0.00317256	-0.0878032	0.0574203	-3.3812	0.000721694	0.00150016	0.0807009	+/0
140	RPS28	SOX2	-0.120994	0.00311626	0.0875532	0.0581364	3.38081	0.000722713	0.00150224	0.0807009	-/0
141	BCYRN1	RPS28	0.0292135	0.476931	-0.178221	0.000104265	-3.3808	0.000722757	0.00150245	0.0807009	0/-
142	EEF1A1	COL5A3	-0.11479	0.00505654	-0.313475	3.74545e-12	-3.37642	0.000734352	0.00152341	0.0812503	-/-
143	SPARCL1	NEAT1	-0.232664	9.33716e-09	-0.0281663	0.542873	3.37214	0.000745864	0.00154124	0.0816264	-/0
144	GPM6B	FGFR3	0.0451342	0.271687	-0.162031	0.000426763	-3.36901	0.000754398	0.00155667	0.0818711	0/-
145	NTM	MT1X	0.0412472	0.315167	-0.164998	0.000332775	-3.35535	0.000792654	0.00162361	0.0841808	0/-
146	RPL11	CST3	-0.0701275	0.0874324	0.136633	0.00302673	3.35446	0.000795193	0.00162851	0.0841808	0/+
147	C2orf68	2019-09-07	0.078193	0.056619	-0.12861	0.00528084	-3.35354	0.000797855	0.00163393	0.0841808	0/-
148	C1orf61	MT1X	0.189393	3.28356e-06	-0.0157995	0.732901	-3.35078	0.000805849	0.001648	0.0843322	+/0
149	TPI1	RPS27A	-0.0930007	0.0232878	0.113398	0.0140034	3.34513	0.000822429	0.00167668	0.0852237	-/+
150	FTL	RPLP1	-0.0407687	0.320819	0.163756	0.000369478	3.327	0.000877865	0.00177562	0.0875913	0/+
151	MT3	SLC1A3	0.036696	0.371574	-0.167704	0.000264248	-3.32668	0.000878869	0.0017775	0.0875913	0/-
152	RPLP2	RPS28	0.176085	1.56076e-05	-0.0277547	0.548788	-3.3216	0.000895029	0.00180503	0.0875913	+/0
153	GPM6B	MT1F	-0.11136	0.00654554	0.0935924	0.0427735	3.32144	0.000895528	0.00180555	0.0875913	-/+
154	CKB	MT2A	0.0827691	0.0435731	-0.121924	0.00821118	-3.31824	0.000905878	0.00182348	0.0875913	+/-
155	RPL41	COX7C	0.00461499	0.910557	0.207052	6.15102e-06	3.31795	0.000906818	0.00182515	0.0875913	0/+
156	FAM107A	MALAT1	-0.0875052	0.0328355	0.11718	0.0110951	3.31756	0.000908069	0.00182817	0.0875913	-/+
157	MT3	HIF3A	0.100068	0.0146091	-0.104557	0.0235431	-3.31586	0.00091363	0.00183818	0.0875913	+/-
158	CLU	RPS28	-0.0472024	0.250304	0.156795	0.000655225	3.31572	0.000914067	0.0018386	0.0875913	0/+
159	SERF2	DTNA	-0.188398	3.70343e-06	0.0146542	0.751602	3.31563	0.000914361	0.00183891	0.0875913	-/0
160	SP100	C1orf61	-0.0567168	0.167071	0.147345	0.00137458	3.31357	0.000921143	0.0018509	0.0876114	0/+
161	RPL10	NTRK2	-0.0842985	0.0398214	0.119854	0.00937538	3.30918	0.000935687	0.00187321	0.0879997	-/+
162	NTM	DDX17	0.235481	6.10421e-09	0.0351457	0.447653	-3.30745	0.000941511	0.00188364	0.0879997	+/0
163	FAM171B	MT3	0.151148	0.000215233	-0.0523366	0.257982	-3.30543	0.000948292	0.00189396	0.0879997	+/0
164	ALDOA	BCYRN1	0.0993925	0.0152935	-0.104371	0.023793	-3.3018	0.000960674	0.00191283	0.0881008	+/-
165	CPE	SAT1	-0.0526902	0.199338	0.150509	0.00107763	3.3006	0.000964784	0.0019194	0.0881008	0/+
166	SRP14	TMSB10	0.111299	0.00657565	-0.0921418	0.0461105	-3.29681	0.000977908	0.00194203	0.0886023	+/-
167	MT2A	ZBTB20	0.115512	0.00478506	-0.0877011	0.0577117	-3.29343	0.000989717	0.00196278	0.0890127	+/0
168	MALAT1	COL5A3	0.12338	0.00257185	0.316435	2.28928e-12	3.28878	0.00100623	0.00198738	0.0895921	+/+
169	TUBB2B	AHCYL1	0.117691	0.00404343	-0.0850592	0.0656953	-3.28613	0.00101575	0.00200136	0.0896436	+/0
170	MT1G	DDX17	0.0898886	0.0283472	-0.112761	0.0145546	-3.28403	0.00102334	0.0020122	0.0896436	+/-
171	PTGDS	ACTG1	0.0500586	0.222747	-0.151574	0.000991826	-3.27559	0.00105442	0.00205985	0.0904283	0/-
172	MT2A	ACADVL	0.186378	4.72047e-06	-0.0142573	0.758117	-3.2754	0.00105511	0.00206068	0.0904283	+/0
173	COL6A3	GFAP	0.168804	3.49371e-05	-0.0323057	0.485214	-3.27398	0.00106044	0.00206861	0.0904283	+/0
174	CLU	RPLP1	-0.118805	0.00370602	0.0830995	0.0721859	3.2725	0.00106601	0.00207757	0.0904283	-/0
175	SLC1A3	SOX2	0.0991325	0.0155642	-0.102676	0.0261791	-3.26989	0.0010759	0.00209655	0.0907328	+/-
176	ACTG1	HIF3A	-0.130422	0.00143131	0.0709927	0.124715	3.26638	0.00108934	0.00212032	0.0912402	-/0
177	CRYAB	MT3	0.0269779	0.511312	0.225023	8.50281e-07	3.26113	0.00110971	0.00215556	0.0922326	0/+
178	CPE	ATP1B2	0.218319	7.48246e-08	0.0203012	0.661007	-3.25515	0.00113333	0.00219633	0.093449	+/0
179	MT1G	CSRP1	0.160085	8.78169e-05	-0.0391382	0.397745	-3.23975	0.00119635	0.00229361	0.0970429	+/0
180	AQP4	NTM	0.117897	0.00397897	-0.081814	0.0767209	-3.23673	0.00120906	0.00231404	0.0973636	+/0
181	UBC	CST3	-0.0840583	0.0403918	0.115544	0.0122803	3.2347	0.00121769	0.00232906	0.0974539	-/+
182	HSP90AA1	GPM6A	-0.0573593	0.162307	0.141766	0.00208738	3.23196	0.00122943	0.0023497	0.0974571	0/+
183	DYNLL1	GPR37L1	0.107973	0.00839124	-0.0913555	0.0480091	-3.22964	0.00123946	0.00236472	0.0974571	+/-
184	PTGDS	ITM2C	0.201076	7.6121e-07	0.00387249	0.933342	-3.22924	0.00124118	0.00236774	0.0974571	+/0
185	HSP90AB1	ALDOA	0.101709	0.0130581	0.292739	1.01348e-10	3.22143	0.00127553	0.00242383	0.0980285	+/+
186	CALM2	CRYAB	0.125603	0.00214412	-0.0730437	0.114163	-3.22056	0.0012794	0.00242988	0.0980285	+/0
187	SON	ATP1B2	-0.0654722	0.110625	0.13298	0.00391404	3.21886	0.00128703	0.00244365	0.0980285	0/+
188	SON	GFAP	0.13924	0.0006595	-0.0591001	0.201391	-3.21855	0.00128841	0.00244594	0.0980285	+/0
189	CST3	CSRP1	0.226187	2.43111e-08	0.0308591	0.504982	-3.21821	0.00128995	0.00244813	0.0980285	+/0
190	PEBP1	COX7C	-0.00349008	0.932298	0.19326	2.50958e-05	3.21681	0.00129626	0.00245928	0.0980285	0/+
191	RPL21	SAT1	-0.112924	0.00582384	0.0852994	0.0649337	3.21202	0.00131807	0.00249526	0.0985291	-/0
192	ACTG1	NTRK2	-0.0769648	0.0606267	0.121171	0.00861899	3.21156	0.00132016	0.00249786	0.0985291	0/+
193	UBC	GJA1	-0.0726524	0.0765946	0.125246	0.00661085	3.20835	0.001335	0.00252341	0.099021	0/+
194	VAMP2	MT2A	-0.199919	8.83246e-07	-0.00406319	0.930068	3.2067	0.00134268	0.00253727	0.099052	-/0
195	ACTB	SP100	0.137494	0.000771626	-0.0599742	0.194794	-3.20398	0.00135542	0.00256032	0.0994389	+/0
196	DPYSL2	MT1F	-0.094635	0.0209588	0.102857	0.0259147	3.19953	0.00137651	0.00259629	0.0999846	-/+
197	AQP4	RPS28	-0.0540056	0.188332	0.143061	0.00189696	3.19898	0.00137916	0.00260077	0.0999846	0/+
198	SP100	MT1F	-0.222044	4.41709e-08	-0.0281046	0.543758	3.19229	0.00141151	0.00265687	0.101625	-/0
199	SLC1A2	COL5A3	0.127093	0.0018949	0.314194	3.32467e-12	3.18768	0.00143418	0.00269461	0.102551	+/+
200	SP100	MT2A	-0.205977	4.01616e-07	-0.0118027	0.798776	3.18373	0.00145391	0.00272631	0.102814	-/0
201	CRYAB	C2orf68	0.0429475	0.295616	-0.152895	0.000894155	-3.18235	0.00146086	0.00273913	0.102814	0/-
202	SLC1A2	MT2A	0.165554	4.95313e-05	-0.0299474	0.517652	-3.18187	0.00146327	0.00274226	0.102814	+/0
203	HSPB1	MT2A	-0.118607	0.00376414	0.0773217	0.0944166	3.17535	0.00149655	0.00279919	0.104432	-/0
204	PTGDS	RPL41	0.0423297	0.302624	-0.152758	0.000903858	-3.17009	0.00152393	0.00284173	0.105451	0/-
205	SP100	GFAP	0.175876	1.59796e-05	-0.0185052	0.689362	-3.16868	0.00153131	0.00285434	0.105451	+/0
206	EIF1	COX7C	-0.0448532	0.274685	0.149918	0.00112818	3.16398	0.00155627	0.00289448	0.106415	0/+
207	RPL21	RPS28	-0.0174338	0.671279	0.17627	0.000124406	3.15794	0.00158886	0.00294797	0.107514	0/+
208	EIF1	RPS27A	-0.0255337	0.534188	0.168331	0.000250379	3.15667	0.00159579	0.00295944	0.107514	0/+
209	SAT1	PON2	0.104706	0.0105969	0.291749	1.17877e-10	3.15502	0.00160487	0.00297373	0.107514	+/+
210	ATP1B2	COL5A3	-0.0243488	0.553335	0.169273	0.000230803	3.15319	0.00161496	0.00299218	0.107514	0/+
211	MT1E	MT1X	0.40445	0	0.229574	5.01469e-07	-3.15234	0.00161968	0.00300094	0.107514	+/+
212	ACTB	MT2A	-0.274363	9.79639e-12	-0.086245	0.0620061	3.15068	0.0016289	0.00301877	0.107514	-/0
213	APOE	SLC1A3	0.0037402	0.927459	0.196231	1.86896e-05	3.14992	0.00163315	0.00302627	0.107514	0/+
214	CALM1	DTNA	0.032702	0.425902	-0.160869	0.000469918	-3.14867	0.00164014	0.00303795	0.107514	0/-
215	RPS18	CKB	0.071074	0.0832332	-0.122917	0.00769999	-3.14454	0.0016635	0.00307966	0.107886	0/-
216	RPS18	FAM171B	-0.0443676	0.279921	0.149135	0.00119849	3.14319	0.00167119	0.00309154	0.107886	0/+
217	MT1M	MT1X	0.345077	0	0.163759	0.000369384	-3.14231	0.00167623	0.00309843	0.107886	+/+
218	UBC	MT1F	-0.0857762	0.0364597	0.10814	0.0191522	3.14158	0.00168041	0.00310593	0.107886	-/+
219	FTL	DDX17	-0.162605	6.76035e-05	0.030384	0.511564	3.14	0.00168951	0.0031197	0.107886	-/0
220	SRP14	FGFR3	0.0503048	0.220477	-0.143	0.0019055	-3.13806	0.00170072	0.00314003	0.108096	0/-
221	RPS25	FGFR3	0.090302	0.0276249	-0.103155	0.0254855	-3.13381	0.00172551	0.00318006	0.108961	+/-
222	HMGB1	NOVA1	-0.0644639	0.116236	0.128614	0.00527943	3.13077	0.00174347	0.00320624	0.108961	0/+
223	MT1G	GPM6B	-0.0802348	0.0504443	0.112979	0.0143635	3.13058	0.00174461	0.00320832	0.108961	0/+
224	BCYRN1	SNAP25	0.112004	0.00623941	-0.08096	0.0798599	-3.12641	0.00176956	0.00324888	0.10933	+/0
225	APOE	PTN	0.0861629	0.0356209	0.272763	1.90681e-09	3.12409	0.00178357	0.00327109	0.10933	+/+
226	RPL10	MT1X	-0.0333115	0.417325	0.158765	0.000558477	3.12367	0.00178612	0.0032739	0.10933	0/+
227	MT3	NEAT1	0.118539	0.00378431	-0.0741925	0.108567	-3.12341	0.00178767	0.00327693	0.10933	+/0
228	BCYRN1	HNRNPH1	-0.0667164	0.103997	0.125801	0.0063725	3.12114	0.00180154	0.0032983	0.10956	0/+
229	AHCYL1	GJA1	-0.0523572	0.202196	0.139596	0.00244609	3.1152	0.00183822	0.00335471	0.110947	0/+
230	RPL21	DST	0.0530823	0.196009	-0.138596	0.00262954	-3.11048	0.00186785	0.00340131	0.112	0/-
231	FTL	CSRP1	0.158385	0.000104539	-0.0327636	0.479045	-3.10851	0.00188033	0.00342352	0.112243	+/0
232	SLC1A2	GLUL	0.254924	2.79547e-10	0.424337	0	3.10518	0.00190162	0.00345595	0.112394	+/+
233	SLC3A2	SFXN5	0.167147	4.17752e-05	-0.0235497	0.610954	-3.10495	0.00190312	0.00345783	0.112394	+/0
234	SLC1A2	TTYH1	0.0358964	0.382093	0.223854	9.72015e-07	3.0971	0.00195425	0.00354061	0.114593	0/+
235	RPL32	RPL31	0.00295733	0.942613	0.192221	2.77896e-05	3.09528	0.00196626	0.00355907	0.114701	0/+
236	RPL21	N4BP2L2	-0.102797	0.0121124	0.088135	0.0564809	3.09269	0.00198349	0.00358763	0.115025	-/0
237	RPL13A	MT1F	-0.0617033	0.132743	0.128947	0.00516186	3.09149	0.00199158	0.00359952	0.115025	0/+
238	RPL13A	MT1E	-0.0832138	0.0424527	0.10751	0.019869	3.0896	0.00200428	0.00362162	0.115245	-/+
239	AHCYL1	PNISR	0.12233	0.00279978	-0.068139	0.140638	-3.08729	0.00201992	0.0036504	0.115675	+/0
240	ALDOA	NDRG2	0.16466	5.44607e-05	-0.0242539	0.600328	-3.07503	0.00210484	0.00378511	0.118244	+/0
241	NTRK2	SOX2	0.148748	0.000271591	-0.0404295	0.382348	-3.07309	0.00211856	0.00380794	0.118244	+/0
242	RPL10	MT1M	-0.0295394	0.472027	0.159318	0.000533802	3.07186	0.00212731	0.00382202	0.118244	0/+
243	HSPB1	GFAP	0.251819	4.65604e-10	0.0670326	0.147214	-3.07163	0.00212897	0.00382494	0.118244	+/0
244	SNAP25	MT2A	-0.226026	2.48872e-08	-0.0398416	0.389312	3.07024	0.00213889	0.00384048	0.118244	-/0
245	PON2	FGFR3	0.065064	0.11287	-0.124274	0.00704748	-3.06928	0.00214573	0.00385017	0.118244	0/-
246	CKB	SLC1A3	0.00781803	0.849071	0.19528	2.05478e-05	3.06811	0.00215418	0.003863	0.118244	0/+
247	HNRNPL	SPARCL1	0.030848	0.452617	0.217283	2.03546e-06	3.06717	0.00216095	0.00387499	0.118244	0/+
248	ACTG1	KIAA0930	-0.155635	0.000138058	0.0330182	0.475634	3.06711	0.0021614	0.00387572	0.118244	-/0
249	RPLP1	MACF1	0.006878	0.867038	-0.180982	8.09521e-05	-3.06607	0.00216895	0.0038876	0.118244	0/-
250	CLU	DST	0.0608116	0.138445	-0.127873	0.0055497	-3.0594	0.00221783	0.00396226	0.12002	0/-
251	RPL13A	CRYAB	-0.085016	0.0381577	0.103783	0.0245988	3.05805	0.00222781	0.00397769	0.12002	-/+
252	FTL	AQP4	-0.0695582	0.0900388	0.119007	0.00989257	3.05587	0.00224412	0.00400438	0.120346	0/+
253	EIF1	RPL13	0.0243796	0.552833	0.210334	4.33964e-06	3.05412	0.00225724	0.0040244	0.12047	0/+
254	DTNA	GFAP	0.190462	2.88289e-06	0.00378687	0.934813	-3.05239	0.00227024	0.00404723	0.120676	+/0
255	C1orf61	PTN	0.0620035	0.130865	-0.126126	0.0062364	-3.05006	0.00228798	0.00407528	0.120943	0/-
256	CHN1	NEAT1	-0.217395	8.5142e-08	-0.0321008	0.487988	3.04883	0.00229734	0.0040881	0.120943	-/0
257	MT1G	RPL21	-0.0547537	0.182277	0.132927	0.00392843	3.04428	0.00233237	0.00414232	0.12207	0/+
258	SON	NTM	0.0242791	0.554472	0.209527	4.73085e-06	3.04211	0.00234928	0.00416912	0.122383	0/+
259	HNRNPL	RPS15	0.0892354	0.0295214	-0.0980625	0.0337426	-3.03338	0.00241829	0.00428131	0.124767	+/-
260	VAMP2	TCF4	0.10913	0.0077143	-0.078111	0.0910908	-3.03313	0.00242031	0.00428329	0.124767	+/0
261	RPL11	RPL10	0.187459	4.14708e-06	0.00195427	0.966332	-3.0317	0.00243182	0.00430164	0.124822	+/0
262	DYNLL1	BCYRN1	0.11132	0.00656545	-0.0755498	0.102236	-3.02732	0.00246731	0.00436138	0.126072	+/0
263	PTGDS	COX6A1	0.0867874	0.034301	-0.100026	0.0303222	-3.02556	0.00248172	0.00437973	0.126121	+/-
264	PON2	ACADVL	0.19725	1.24055e-06	0.0127845	0.782442	-3.02099	0.00251952	0.00443739	0.126525	+/0
265	RPLP2	NTRK2	-0.0972191	0.017689	0.089299	0.0532858	3.02067	0.00252219	0.00444114	0.126525	-/0
266	FTL	NEAT1	-0.240919	2.6459e-09	-0.0586336	0.204979	3.02041	0.00252433	0.00444385	0.126525	-/0
267	RPL10	MT2A	-0.0575354	0.16102	0.128547	0.00530326	3.01738	0.00254971	0.00447962	0.126571	0/+
268	UBC	AGT	-0.039702	0.333654	0.145996	0.00152272	3.0159	0.00256214	0.00449828	0.126571	0/+
269	RPL3	FTL	0.0572868	0.16284	0.239297	1.56389e-07	3.01443	0.00257461	0.00451861	0.126571	0/+
270	RPS25	ADGRV1	0.0605856	0.13992	-0.125344	0.00656802	-3.01424	0.00257623	0.00452101	0.126571	0/-
271	DDX5	NTM	0.142196	0.000503419	-0.0434354	0.347943	-3.01363	0.00258144	0.00452904	0.126571	+/0
272	FTL	RPL41	0.00275519	0.94653	0.186886	4.65296e-05	3.00918	0.00261958	0.00459306	0.127552	0/+
273	ATP1B2	MT2A	0.185216	5.42103e-06	0.00108806	0.981251	-3.00816	0.00262836	0.00460463	0.127552	+/0
274	NTM	EMX2	0.119459	0.00352011	-0.066024	0.153411	-3.00593	0.00264769	0.0046358	0.127552	+/0
275	C1orf61	GFAP	-0.166608	4.42609e-05	0.0179395	0.698387	3.00536	0.00265265	0.00464279	0.127552	-/0
276	UBC	PTN	-0.095486	0.0198283	0.0899907	0.0514595	3.00368	0.00266738	0.00466396	0.127552	-/0
277	SON	RPL7	0.0078564	0.848339	-0.176234	0.000124809	-3.00267	0.00267625	0.00467793	0.127552	0/-
278	TUBB2A	RPLP1	-0.055676	0.17501	0.129394	0.00500753	3.00118	0.0026894	0.00469763	0.127552	0/+
279	RPS18	MT1M	-0.0871879	0.0334766	0.0980778	0.0337148	3.00031	0.00269706	0.00470983	0.127552	-/+
280	AQP4	HIF3A	0.0791146	0.0537584	-0.106053	0.0216146	-2.99917	0.00270718	0.00472568	0.127552	0/-
281	CLU	RPL3	-0.00648729	0.874527	0.177199	0.0001144	2.99664	0.00272971	0.00476144	0.127552	0/+
282	AQP4	RPL23A	-0.0584794	0.154248	0.126326	0.00615421	2.99622	0.0027335	0.00476728	0.127552	0/+
283	TUBB2A	FTL	0.0611027	0.136563	0.241831	1.14471e-07	2.99603	0.00273522	0.00476989	0.127552	0/+
284	MT1G	C1orf61	0.245888	1.21073e-09	0.0654732	0.156878	-2.99483	0.00274597	0.0047873	0.127552	+/0
285	HNRNPL	PON2	0.0464228	0.258222	0.2278	6.16815e-07	2.99398	0.00275364	0.00479992	0.127552	0/+
286	CRYAB	SFXN5	0.0505149	0.218553	-0.133911	0.00366802	-2.99181	0.00277325	0.00483307	0.127984	0/-
287	CSRP1	MT1X	0.101912	0.0128771	-0.0823824	0.0746879	-2.98469	0.00283869	0.00493244	0.12931	+/0
288	ATP1B2	MT1X	0.151409	0.000209813	-0.0321539	0.487268	-2.98325	0.00285203	0.00495277	0.12931	+/0
289	APOE	BCYRN1	0.0920052	0.0248137	-0.0922008	0.0459707	-2.98296	0.00285476	0.0049584	0.12931	+/-
290	AQP4	COL5A3	-0.000216473	0.995796	-0.182824	6.82376e-05	-2.98225	0.00286135	0.00496851	0.12931	0/-
291	COX6A1	NDRG2	0.152668	0.000185438	-0.0307276	0.506799	-2.981	0.00287312	0.00498551	0.12931	+/0
292	MT1E	ACADVL	0.111177	0.00663524	-0.0727584	0.115587	-2.97967	0.0028856	0.00500313	0.12931	+/0
293	COX6A1	RPL41	0.0537444	0.190482	0.233829	3.03024e-07	2.97829	0.00289866	0.00502002	0.12931	0/+
294	ACTB	EMX2	-0.190576	2.84287e-06	-0.0085419	0.853624	2.97753	0.00290585	0.00503107	0.12931	-/0
295	SNAP25	PNISR	-0.195452	1.5555e-06	-0.0136524	0.76808	2.97677	0.00291302	0.00504264	0.12931	-/0
296	HSPA8	MT1E	-0.061492	0.134078	0.122116	0.00811033	2.97599	0.00292048	0.0050539	0.12931	0/+
297	ACTB	PON2	-0.23987	3.11416e-09	-0.060348	0.192022	2.97464	0.00293334	0.00507476	0.129407	-/0
298	MALAT1	PNISR	0.358047	0	0.188587	3.95381e-05	-2.96749	0.00300238	0.00518184	0.131694	+/+
299	CRYAB	SLC1A2	-0.0534305	0.193088	-0.232666	3.48107e-07	-2.9635	0.00304165	0.00524429	0.132835	0/-
300	GPM6B	MT2A	-0.125711	0.00212508	0.0569843	0.21803	2.96191	0.0030574	0.00527234	0.1331	-/0
301	SNAP25	SLC3A2	-0.121188	0.00306834	0.0614828	0.183782	2.96064	0.00306999	0.00529163	0.133144	-/0
302	RPL3	SLC3A2	-0.0106115	0.796171	0.170758	0.000202827	2.956	0.00311662	0.00536357	0.133515	0/+
303	RPS25	AQP4	-0.0887901	0.0303457	0.0937353	0.0424561	2.95561	0.00312052	0.0053692	0.133515	-/+
304	VAMP2	HNRNPL	0.158034	0.000108342	-0.0236566	0.609336	-2.95553	0.00312137	0.00537003	0.133515	+/0
305	C1orf61	MALAT1	-0.0731663	0.0745284	0.109263	0.0179317	2.95501	0.00312662	0.00537692	0.133515	0/+
306	ALDOA	RPS27A	-0.0210901	0.60766	0.160388	0.000488932	2.95306	0.00314645	0.00541038	0.133577	0/+
307	SP100	NEAT1	0.133303	0.00111673	-0.048718	0.292402	-2.95274	0.00314969	0.00541466	0.133577	+/0
308	SRP14	COL5A3	-0.00277222	0.9462	-0.183414	6.45763e-05	-2.95085	0.00316902	0.00544229	0.133822	0/-
309	NDRG2	MT2A	0.119126	0.00361378	-0.06279	0.174617	-2.94803	0.00319802	0.00548827	0.134314	+/0
310	NDRG2	MT1F	0.0947187	0.0208452	-0.087307	0.0588491	-2.9475	0.00320359	0.00549776	0.134314	+/0
311	SP100	AHCYL1	0.112749	0.00590061	-0.0690382	0.13546	-2.945	0.0032295	0.00554103	0.134936	+/0
312	CLU	ATP1B2	0.229749	1.44146e-08	0.0515717	0.265014	-2.94384	0.0032417	0.00555959	0.134954	+/0
313	COX6A1	RPS15	0.188206	3.79057e-06	0.00835372	0.856814	-2.94086	0.00327303	0.00560567	0.135638	+/0
314	HSP90AB1	CSRP1	0.179828	1.01817e-05	6.69073e-05	0.998847	-2.93465	0.00333921	0.00570191	0.137118	+/0
315	COX6A1	MT3	-0.0483782	0.238685	0.132533	0.00403756	2.93457	0.00334012	0.00570305	0.137118	0/+
316	GJA1	ADGRV1	0.150571	0.000227679	-0.0297264	0.520749	-2.93017	0.00338781	0.00577072	0.137764	+/0
317	CPE	AQP4	0.0309492	0.451135	0.209225	4.88552e-06	2.92922	0.0033981	0.00578636	0.137764	0/+
318	RPLP1	COL5A3	-0.0489565	0.233112	-0.226341	7.30517e-07	-2.92812	0.00341015	0.00580534	0.137764	0/-
319	COX4I1	MALAT1	-0.181955	7.95582e-06	-0.00267641	0.953902	2.92803	0.00341119	0.00580732	0.137764	-/0
320	SON	CALM2	0.0338842	0.409359	-0.146323	0.00148555	-2.92723	0.00342001	0.00582087	0.137764	0/-
321	PTGDS	TPI1	0.0859592	0.0360606	-0.0946833	0.0404001	-2.92499	0.00344466	0.00586029	0.137901	+/-
322	RPS27A	FTL	0.00357008	0.93075	0.182502	7.03113e-05	2.92273	0.00346974	0.00589615	0.137901	0/+
323	SP100	MALAT1	0.285176	1.34803e-12	0.111842	0.0153826	-2.92266	0.00347059	0.0058973	0.137901	+/+
324	APOE	C1orf61	0.145182	0.000381208	-0.034759	0.452669	-2.92254	0.00347184	0.00589949	0.137901	+/0
325	RPS15	MACF1	0.0652181	0.112018	-0.115032	0.0126736	-2.92038	0.00349604	0.00593442	0.13829	0/-
326	COX6A1	RPL23A	-0.00594802	0.884881	0.172829	0.000169088	2.91514	0.00355525	0.00602231	0.139908	0/+
327	PKM	C1orf61	0.0243232	0.553752	-0.154808	0.000768367	-2.9129	0.00358086	0.00606058	0.140315	0/-
328	RPL3	MT1X	-0.134012	0.0010498	0.0454585	0.325929	2.91164	0.00359533	0.00608279	0.140315	-/0
329	RPS25	BCYRN1	0.0777208	0.0581328	-0.102028	0.0271453	-2.91081	0.00360489	0.0060954	0.140315	0/-
330	MT1E	MT1M	0.356932	0	0.190944	3.14796e-05	-2.90737	0.00364487	0.00615389	0.141232	+/+
331	NTRK2	MT1F	-0.0742921	0.0701608	0.104975	0.0229906	2.90323	0.00369337	0.00622146	0.141987	0/+
332	RPS14	TUBB2A	0.054437	0.184822	0.230078	4.72643e-07	2.90305	0.00369547	0.00622427	0.141987	0/+
333	RPS27A	COL6A3	0.0508317	0.215675	-0.127939	0.00552491	-2.89883	0.00374555	0.00629893	0.143258	0/-
334	SON	RPS14	0.0486232	0.236312	-0.129852	0.00485423	-2.89449	0.00379778	0.00637911	0.144548	0/-
335	TMSB4X	MT1M	-0.169753	3.15117e-05	0.00777925	0.866565	2.89354	0.00380931	0.00639485	0.144548	-/0
336	ITM2C	GFAP	0.072754	0.0761824	-0.105847	0.0218715	-2.8925	0.00382186	0.00641289	0.144548	0/-
337	ATP1B2	GPR37L1	0.185469	5.26014e-06	0.00886201	0.848204	-2.88686	0.00389101	0.00651872	0.146473	+/0
338	C1orf61	MT1F	0.260405	1.11695e-10	0.0876082	0.0579782	-2.88575	0.00390486	0.00653696	0.146473	+/0
339	HSP90AB1	COX4I1	0.0179722	0.661746	0.19405	2.32149e-05	2.88346	0.00393336	0.00657929	0.146586	0/+
340	RPS14	MT3	-0.0500977	0.222385	0.127626	0.00564231	2.88181	0.00395398	0.00661047	0.146586	0/+
341	ACTB	MT1M	-0.191796	2.44845e-06	-0.0157401	0.733867	2.88171	0.00395526	0.00661276	0.146586	-/0
342	MT1M	COL5A3	0.0362605	0.37728	-0.141208	0.00217466	-2.88131	0.00396021	0.00661943	0.146586	0/-
343	FAM171B	FGFR3	0.06624	0.106496	-0.111461	0.0157379	-2.87855	0.00399512	0.00667032	0.147282	0/-
344	CALM1	COL6A3	0.058238	0.155959	-0.119213	0.00976475	-2.87569	0.0040315	0.00672578	0.148075	0/-
345	RPL21	MT3	-0.028582	0.486513	0.14821	0.00128674	2.87267	0.00407025	0.00678605	0.148969	0/+
346	GPM6B	MT1M	-0.0663813	0.10575	0.110777	0.0163944	2.86965	0.00410931	0.00685153	0.149971	0/+
347	TMSB10	PNISR	-0.204371	4.96084e-07	-0.0296793	0.52141	2.86786	0.00413256	0.00688938	0.150365	-/0
348	RPL32	EMX2	-0.120366	0.00327614	0.0563647	0.223084	2.86423	0.00418023	0.00696007	0.151472	-/0
349	MT1G	NEAT1	0.0907318	0.0268909	-0.0860859	0.0624911	-2.86269	0.00420062	0.00698864	0.151658	+/0
350	FTL	FGFR3	-0.0629214	0.125249	-0.235493	2.48195e-07	-2.85803	0.00426287	0.00707924	0.152946	0/-
351	RPL32	CKB	0.0230611	0.574516	-0.152693	0.000908517	-2.85752	0.00426962	0.00708842	0.152946	0/-
352	CALM2	SNAP25	0.210875	2.0864e-07	0.0374169	0.418839	-2.85254	0.0043372	0.00719185	0.154737	+/0
353	SON	KIAA0930	-0.0401891	0.327752	0.13537	0.00331034	2.84874	0.00438933	0.00726608	0.155892	0/+
354	NEAT1	DDX17	0.372406	0	0.211771	3.71831e-06	-2.84505	0.00444039	0.00734011	0.157035	+/+
355	AHCYL1	PON2	0.159962	8.89392e-05	-0.0146452	0.751749	-2.84189	0.00448465	0.00740715	0.157628	+/0
356	EIF1	RPL41	0.0167595	0.68329	0.190396	3.32003e-05	2.84179	0.00448605	0.00740945	0.157628	0/+
357	ITM2B	ATP1B2	0.11496	0.00499129	-0.0603333	0.19213	-2.84001	0.00451114	0.00744385	0.157916	+/0
358	AQP4	RPL7	-0.0640363	0.118682	0.111057	0.016123	2.8362	0.00456545	0.00752622	0.159218	0/+
359	RPS25	CKB	0.0693485	0.0910148	-0.105664	0.0221022	-2.83424	0.00459343	0.00756595	0.159612	0/-
360	TUBB2B	NOVA1	0.0995009	0.0151819	-0.0751354	0.104137	-2.8276	0.00468983	0.00770848	0.162167	+/0
361	EIF1	CRYAB	0.00634272	0.877301	0.179164	9.5677e-05	2.82223	0.00476911	0.00782129	0.164003	0/+
362	ITM2C	PTN	0.0753038	0.0664166	0.245026	7.6856e-08	2.82048	0.00479523	0.00785872	0.164003	0/+
363	UBC	SPARCL1	-0.0507819	0.216125	0.123143	0.00758752	2.81934	0.00481218	0.00788468	0.164003	0/+
364	NEAT1	PNISR	0.29546	1.88294e-13	0.129216	0.00506861	-2.81931	0.00481264	0.0078851	0.164003	+/+
365	HMGB1	DTNA	-0.054134	0.187283	0.119739	0.00944421	2.81783	0.00483498	0.00791847	0.164003	0/+
366	AQP4	MT1F	-0.0450073	0.273038	0.12873	0.00523823	2.81754	0.00483927	0.00792566	0.164003	0/+
367	EEF1A1	RPL31	-0.0222513	0.588029	0.150854	0.00104913	2.81405	0.00489219	0.00800156	0.16503	0/+
368	GFAP	MT1X	-0.132063	0.00124337	0.0413567	0.37152	2.81324	0.0049045	0.00801887	0.16503	-/0
369	SP100	PCDH9	0.147645	0.000301874	-0.0252742	0.585083	-2.80988	0.00495597	0.00808862	0.165161	+/0
370	MACF1	HIF3A	0.19896	9.98528e-07	0.0276624	0.550118	-2.80937	0.00496384	0.00810124	0.165161	+/0
371	TUBB2B	C1orf61	0.107952	0.00840403	-0.0655087	0.156653	-2.80932	0.00496458	0.00810249	0.165161	+/0
372	PCDH9	NTM	0.182956	7.07674e-06	0.0111318	0.80999	-2.80821	0.00498178	0.00812793	0.165161	+/0
373	DST	SLC1A3	-0.0382527	0.351615	0.134795	0.00344732	2.80796	0.00498567	0.00813429	0.165161	0/+
374	RPS27A	SERF2	0.0137644	0.737581	0.185167	5.4765e-05	2.80265	0.0050685	0.00825003	0.167063	0/+
375	MT1G	FAM171B	0.157063	0.00011956	-0.0151173	0.744023	-2.80151	0.00508645	0.00827682	0.167159	+/0
376	GPM6B	SNAP25	0.0650886	0.112734	-0.107808	0.0195275	-2.80016	0.00510777	0.00830883	0.167359	0/-
377	MT3	GPR37L1	0.0800066	0.0511054	-0.0928154	0.0445347	-2.79777	0.00514562	0.00835836	0.167562	0/-
378	AQP4	MALAT1	0.149541	0.000251598	-0.0225712	0.625855	-2.79752	0.00514958	0.00836315	0.167562	+/0
379	SPARCL1	PON2	-0.0821914	0.0450657	0.0905359	0.050057	2.79617	0.00517127	0.00839433	0.167743	-/0
380	EIF1	MT1M	0.00871958	0.831912	0.179841	8.99249e-05	2.79514	0.00518776	0.00842081	0.167829	0/+
381	CLU	CSRP1	0.270608	1.91203e-11	0.104126	0.0241263	-2.79379	0.00520945	0.00844823	0.167934	+/+
382	RPL37A	RPL7	0.0221052	0.590483	0.192362	2.7409e-05	2.78839	0.00529708	0.00857783	0.170064	0/+
383	RPL37A	AQP4	-0.0620376	0.130652	0.109984	0.0171847	2.78626	0.00533208	0.00863163	0.170211	0/+
384	CKB	MT1F	0.160227	8.65368e-05	-0.0108824	0.814169	-2.78553	0.0053441	0.00864863	0.170211	+/0
385	EIF1	RPL7	-0.0225301	0.58336	0.148782	0.00123145	2.78433	0.00536383	0.00867688	0.170211	0/+
386	2019-09-07	GPR37L1	-0.0113771	0.781825	0.159634	0.000520184	2.78367	0.00537469	0.00869044	0.170211	0/+
387	RPS18	HSPB1	-0.0589026	0.151283	0.112914	0.0144206	2.78335	0.00538001	0.00869763	0.170211	0/+
388	HSP90AA1	GJA1	-0.0642238	0.117604	0.107553	0.0198194	2.78197	0.00540301	0.00873235	0.17045	0/+
389	ALDOA	RPLP1	-0.0302577	0.461316	0.140811	0.00223891	2.77772	0.0054741	0.00883829	0.170696	0/+
390	NDRG2	MT1M	0.0412086	0.31562	-0.130025	0.00479722	-2.77736	0.00548019	0.00884746	0.170696	0/-
391	RPL37A	EIF1	-0.00225811	0.956166	0.168099	0.000255422	2.77689	0.00548819	0.0088583	0.170696	0/+
392	RPS14	RPS27A	0.0315053	0.443039	0.200714	1.18786e-05	2.77678	0.00549006	0.00886091	0.170696	0/+
393	RPL13A	MT2A	-0.12811	0.00174042	0.0430806	0.351898	2.7762	0.0054998	0.00887415	0.170696	-/0
394	COX5B	HSPA8	-0.0245872	0.549456	0.146204	0.00149895	2.77501	0.00551997	0.00890157	0.170696	0/+
395	SP100	SAT1	0.140499	0.000588184	-0.0303992	0.511353	-2.77488	0.00552219	0.00890502	0.170696	+/0
396	FAM171B	MT1E	0.194808	1.68598e-06	0.0255327	0.581249	-2.77404	0.00553648	0.00892524	0.170696	+/0
397	UBC	GPR37L1	-0.0995913	0.0150893	0.0715493	0.121779	2.77086	0.00559093	0.00900584	0.170748	-/0
398	BCYRN1	SFXN5	-0.0451835	0.271163	0.125683	0.00642244	2.77039	0.00559892	0.00902023	0.170748	0/+
399	PTGDS	SAT1	0.0343437	0.403032	-0.136288	0.0031021	-2.7693	0.00561762	0.00904734	0.170748	0/-
400	AQP4	MT2A	-0.0352525	0.390695	0.135373	0.00330976	2.76895	0.00562376	0.00905828	0.170748	0/+
401	ALDOA	SFXN5	-0.0315416	0.442514	-0.200264	1.2438e-05	-2.76861	0.00562959	0.00906746	0.170748	0/-
402	GPM6B	HNRNPH1	-0.0833312	0.0421611	0.0877028	0.0577069	2.76858	0.00563007	0.00906798	0.170748	-/0
403	RPL3	APOE	-0.0273044	0.506211	0.143061	0.00189698	2.76707	0.00565622	0.00910666	0.170748	0/+
404	TUBB2B	MT2A	-0.0743297	0.0700186	0.0965869	0.0365251	2.76701	0.00565736	0.00910833	0.170748	0/+
405	RPLP1	FGFR3	0.0556146	0.175487	-0.115028	0.0126765	-2.76468	0.00569794	0.00916734	0.171371	0/-
406	CALM1	DDX5	-0.142543	0.000487559	0.027632	0.550556	2.76383	0.0057128	0.00918684	0.171371	-/0
407	RPL7	MT1E	-0.0557823	0.174186	0.114552	0.0130525	2.7596	0.00578728	0.0092959	0.172024	0/+
408	HSPB1	MT1F	-0.116824	0.00432507	0.0533896	0.248514	2.75803	0.00581504	0.00933646	0.172024	-/0
409	RPL13	NEAT1	-0.215787	1.06484e-07	-0.0484032	0.295536	2.75791	0.00581729	0.00933969	0.172024	-/0
410	FTL	KIAA0930	0.0794535	0.052737	-0.090842	0.0492838	-2.75665	0.00583971	0.0093742	0.172024	0/-
411	COX5B	RPLP1	-0.0235737	0.566039	0.146073	0.0015139	2.75647	0.00584288	0.00937671	0.172024	0/+
412	APOE	FTL	0.133871	0.0010628	0.296113	6.03273e-11	2.75437	0.00588052	0.00942842	0.172024	+/+
413	C1orf61	RBM6	-0.0815489	0.0467762	0.0886047	0.055173	2.75428	0.00588208	0.0094303	0.172024	-/0
414	GPM6B	RPL13	0.195464	1.55323e-06	0.0274723	0.552863	-2.75371	0.00589241	0.00944521	0.172024	+/0
415	MT3	TTYH1	0.112812	0.00587277	-0.057167	0.216556	-2.75357	0.00589486	0.00944875	0.172024	+/0
416	C1orf61	RPS15	0.0679657	0.0976627	-0.102096	0.0270417	-2.75357	0.00589494	0.00944896	0.172024	0/-
417	BCYRN1	TSC22D4	0.0490143	0.232559	-0.120742	0.00885933	-2.75136	0.00593476	0.00950975	0.172453	0/-
418	CALM1	MT1E	-0.174958	1.77181e-05	-0.00640782	0.889923	2.75107	0.00594009	0.00951809	0.172453	-/0
419	2019-03-06	FGFR3	0.0740911	0.0709247	-0.0954002	0.0389017	-2.74379	0.00607338	0.00970712	0.175458	0/-
420	MT1F	PON2	0.214341	1.30021e-07	0.047876	0.300833	-2.74195	0.00610751	0.00975884	0.175973	+/0
421	APOE	SOX2	-0.0174821	0.670421	0.151047	0.00103344	2.7402	0.00614012	0.00980607	0.176389	0/+
422	FTL	COL5A3	-0.0661877	0.106774	-0.231643	3.92995e-07	-2.7393	0.00615699	0.00982849	0.176389	0/-
423	CHN1	EMX2	-0.166334	4.55759e-05	0.00163284	0.971867	2.73747	0.00619137	0.00987593	0.176821	-/0
424	PKM	PCDH9	-0.0803189	0.0502028	0.0887271	0.0548364	2.73628	0.00621378	0.00990814	0.17698	0/0
425	CLU	CKB	0.304597	3.06422e-14	0.144249	0.00173633	-2.73407	0.00625566	0.00996695	0.177367	+/+
426	RPS25	HNRNPH1	-0.136104	0.000873312	0.0323335	0.484838	2.73378	0.00626112	0.00997664	0.177367	-/0
427	RPL23A	COL5A3	0.0236977	0.563998	-0.144444	0.00171118	-2.73161	0.00630263	0.0100378	0.178037	0/-
428	RPS27A	VAMP2	0.00890915	0.828314	0.175993	0.000127547	2.72792	0.00637359	0.010133	0.178488	0/+
429	NTM	AHCYL1	0.1782	1.22741e-05	0.0112327	0.808301	-2.72718	0.00638785	0.0101534	0.178488	+/0
430	SPARCL1	MALAT1	-0.107815	0.00848729	0.0605452	0.190571	2.72663	0.00639853	0.0101677	0.178488	-/0
431	COX7C	GFAP	-0.0792107	0.0534672	0.089238	0.0534495	2.72659	0.00639927	0.0101689	0.178488	0/0
432	MALAT1	ACADVL	0.227745	1.93628e-08	0.062922	0.173711	-2.72581	0.00641447	0.0101912	0.178488	+/0
433	MACF1	PON2	0.149769	0.000246109	-0.0178707	0.699486	-2.72536	0.00642316	0.0102047	0.178488	+/0
434	BCYRN1	MALAT1	-0.0674045	0.100469	0.100788	0.0290767	2.72312	0.00646676	0.0102626	0.178821	0/+
435	RPL32	RPL7	0.0538841	0.18933	0.218941	1.69282e-06	2.72261	0.00647681	0.0102769	0.178821	0/+
436	NTM	FGFR3	0.0297382	0.469048	0.195697	1.97125e-05	2.72101	0.00650834	0.0103211	0.178821	0/+
437	DDX5	SNAP25	-0.145165	0.000381828	0.0222714	0.630452	2.72045	0.0065194	0.0103374	0.178821	-/0
438	SP100	COL6A3	0.150206	0.000235909	-0.0171093	0.711707	-2.72028	0.00652275	0.0103418	0.178821	+/0
439	FAM171B	N4BP2L2	-0.014305	0.727674	0.152834	0.00089843	2.71843	0.00655934	0.0103908	0.179259	0/+
440	FTL	ACADVL	-0.0426253	0.299257	-0.207849	5.65427e-06	-2.7172	0.00658373	0.010424	0.179424	0/-
441	MT1G	SFXN5	0.126791	0.00194322	-0.0406152	0.380163	-2.71467	0.00663423	0.0104908	0.180163	+/0
442	RPL7	NTM	-0.0173795	0.672242	-0.183345	6.49957e-05	-2.71379	0.00665184	0.0105153	0.180175	0/-
443	APOE	SLC3A2	-0.0190511	0.642812	0.147751	0.00133265	2.71111	0.00670589	0.0105916	0.180593	0/+
444	CRYAB	FGFR3	0.0611358	0.136351	-0.10625	0.0213705	-2.71063	0.0067155	0.0106052	0.180593	0/-
445	RPS27	SLC1A3	0.0393134	0.33841	-0.127816	0.00557078	-2.71044	0.00671942	0.0106112	0.180593	0/-
446	ENO1	TMSB10	0.0205263	0.617294	0.186136	4.99694e-05	2.70962	0.00673609	0.0106361	0.18061	0/+
447	PCDH9	MALAT1	0.312556	5.9952e-15	0.154378	0.000795159	-2.70885	0.00675173	0.0106599	0.18061	+/+
448	RPL32	SLC1A3	-0.041884	0.307748	-0.206487	6.52852e-06	-2.7062	0.00680577	0.0107376	0.181503	0/-
449	TUBB2A	MT2A	-0.190646	2.81879e-06	-0.0255379	0.581173	2.70416	0.00684771	0.0107943	0.181503	-/0
450	SELENOW	RPL21	0.113914	0.00540448	-0.0529912	0.252068	-2.70396	0.00685186	0.0107992	0.181503	+/0
451	TNRC6B	N4BP2L2	-0.0824352	0.0444307	0.0846043	0.0671574	2.70361	0.00685913	0.0108085	0.181503	-/0
452	RPL3	2019-03-06	-0.0275007	0.503157	0.138608	0.00262733	2.69689	0.00699902	0.0110028	0.183918	0/+
453	ATP1B2	HNRNPH1	0.151721	0.000203516	-0.0138881	0.764193	-2.69328	0.00707522	0.0111113	0.183918	+/0
454	TNRC6B	PON2	0.0462545	0.259955	0.209893	4.54912e-06	2.69299	0.00708141	0.0111193	0.183918	0/+
455	MALAT1	HIF3A	0.309234	1.19904e-14	0.151842	0.000971282	-2.6914	0.00711536	0.0111667	0.183918	+/+
456	MT2A	MT1M	0.417515	0	0.271061	2.4223e-09	-2.69133	0.00711688	0.011169	0.183918	+/+
457	DTNA	TNRC6B	0.0708759	0.0840985	-0.0953713	0.0389612	-2.69113	0.00712108	0.0111743	0.183918	0/-
458	TUBB2A	MT1F	-0.145304	0.000376875	0.0203135	0.660814	2.69111	0.00712154	0.0111751	0.183918	-/0
459	RPLP2	HNRNPH1	-0.0919263	0.0249383	0.0743308	0.107908	2.69109	0.00712185	0.0111758	0.183918	-/0
460	HSPA8	ZBTB20	0.0706197	0.0852277	-0.095594	0.0385049	-2.6906	0.00713235	0.0111884	0.183918	0/-
461	CLU	UBC	0.0282042	0.492295	0.192395	2.73224e-05	2.69038	0.00713697	0.0111951	0.183918	0/+
462	TMSB4X	MT1F	-0.128634	0.00166541	0.037163	0.422005	2.68909	0.0071646	0.0112314	0.184114	-/0
463	CHN1	TCF4	-0.0676719	0.0991242	0.0983356	0.0332479	2.68746	0.00719972	0.0112839	0.184576	0/+
464	MT1G	RPL10	0.000569676	0.988936	0.165373	0.000322377	2.68595	0.00723245	0.0113276	0.184892	0/+
465	MT1G	RPL13A	-0.0529975	0.196726	0.112653	0.0146497	2.68343	0.00728702	0.0114045	0.18554	0/+
466	ATP1A2	NEAT1	0.160738	8.20897e-05	-0.00401321	0.930926	-2.68306	0.00729509	0.0114163	0.18554	+/0
467	FTL	SAT1	-0.0381049	0.35348	0.127195	0.00580754	2.6807	0.00734677	0.0114857	0.186267	0/+
468	SRP14	CKB	0.113992	0.00537262	-0.0513345	0.267221	-2.67841	0.00739722	0.0115568	0.18702	+/0
469	RPS25	CSRP1	0.0243751	0.552906	-0.140479	0.00229392	-2.67719	0.00742426	0.0115918	0.187187	0/-
470	VAMP2	MACF1	-0.184036	6.2332e-06	-0.0204168	0.659198	2.67627	0.00744459	0.0116223	0.187279	-/0
471	CLU	PON2	0.217679	8.18328e-08	0.0556086	0.229364	-2.67329	0.00751106	0.0117088	0.188037	+/0
472	TMSB4X	SAT1	0.0368175	0.369991	-0.127989	0.0055064	-2.67292	0.00751952	0.0117189	0.188037	0/-
473	RPS27A	CST3	0.0208507	0.611741	0.183871	6.18705e-05	2.66651	0.00766431	0.0119119	0.190462	0/+
474	TPI1	APOE	0.131158	0.00134395	-0.0331854	0.473401	-2.66624	0.00767046	0.0119203	0.190462	+/0
475	RPS14	RBM6	0.01172	0.775422	-0.152058	0.000954951	-2.66384	0.00772543	0.0119927	0.191214	0/-
476	CKB	MT1E	0.117258	0.00418195	-0.047003	0.309743	-2.66175	0.00777358	0.0120634	0.191629	+/0
477	C1orf61	CSRP1	0.155638	0.000138021	-0.00791278	0.864296	-2.66157	0.00777778	0.0120693	0.191629	+/0
478	PTGDS	VAMP2	0.122997	0.00265301	-0.0410547	0.375026	-2.65953	0.00782488	0.0121315	0.192213	+/0
479	CALM1	MT1M	-0.10652	0.00931616	0.0575371	0.213591	2.65672	0.00789058	0.0122226	0.192332	-/0
480	TPI1	AQP4	-0.0504171	0.219447	0.113538	0.0138852	2.65613	0.00790439	0.0122417	0.192332	0/+
481	RPS25	RPL31	0.046268	0.259815	0.20766	5.76898e-06	2.65506	0.00792951	0.0122794	0.192332	0/+
482	HSPA8	RPL41	-0.041625	0.310751	0.122094	0.00812174	2.65396	0.00795539	0.012317	0.192332	0/+
483	CKB	NTM	-0.0340375	0.407242	0.129546	0.00495636	2.65353	0.00796554	0.0123322	0.192332	0/+
484	HNRNPL	MT1X	-0.063753	0.120324	0.10013	0.03015	2.65317	0.00797408	0.0123433	0.192332	0/+
485	FTL	HIF3A	-0.00973753	0.812633	-0.172298	0.000177206	-2.65301	0.00797785	0.0123487	0.192332	0/-
486	RPL32	COL6A3	0.00919788	0.82284	-0.153833	0.000830286	-2.65246	0.00799083	0.012367	0.192332	0/-
487	RPS18	GNAS	0.00834412	0.839049	0.170834	0.000201493	2.65115	0.00802178	0.01241	0.192332	0/+
488	NDUFA4	FAM107A	0.0770927	0.0601988	-0.0866961	0.0606485	-2.65081	0.00802986	0.012419	0.192332	0/0
489	CHN1	RPL21	0.183658	6.51686e-06	0.0216154	0.640559	-2.6506	0.00803494	0.0124257	0.192332	+/0
490	NDUFA4	CKB	0.120856	0.00315092	-0.0426343	0.356915	-2.64999	0.00804936	0.0124437	0.192332	+/0
491	NDUFA4	HNRNPL	0.0736291	0.0727069	-0.0899968	0.0514436	-2.64828	0.0080902	0.0125016	0.192833	0/0
492	MT1G	EMX2	0.141272	0.000548054	-0.0215347	0.641806	-2.64437	0.00818425	0.012629	0.194403	+/0
493	CLU	MT1M	0.219704	6.1575e-08	0.0595878	0.197691	-2.64316	0.00821369	0.012669	0.194622	+/0
494	MT1G	KIAA0930	0.123808	0.00248378	-0.0390555	0.398744	-2.64051	0.00827811	0.0127591	0.195319	+/0
495	RPS18	MT2A	-0.102527	0.0123409	0.0605464	0.190562	2.6403	0.00828331	0.0127659	0.195319	-/0
496	SP100	SLC1A3	-0.0886505	0.0306083	0.0742957	0.108075	2.63719	0.00835961	0.0128722	0.196547	-/0
497	MT1G	COL6A3	-0.111892	0.0062916	0.0506782	0.273392	2.63344	0.00845257	0.0130015	0.197544	-/0
498	NDUFA4	APOE	0.134987	0.000963827	-0.0272302	0.556369	-2.63293	0.00846522	0.0130169	0.197544	+/0
499	MT2A	CSRP1	0.114927	0.00500384	-0.0475424	0.304218	-2.63233	0.00848022	0.0130383	0.197544	+/0
500	PTGDS	TUBB2B	0.193396	2.00954e-06	0.0328944	0.477292	-2.63138	0.00850389	0.0130723	0.197544	+/0
501	COX5B	MT1M	-0.0366248	0.372503	0.125631	0.00644442	2.63111	0.00851072	0.0130808	0.197544	0/+
502	SFXN5	PON2	0.217611	8.2617e-08	0.0581647	0.20863	-2.63073	0.0085202	0.0130939	0.197544	+/0
503	OAZ1	ADGRV1	-0.0149937	0.715122	-0.175865	0.000129026	-2.62751	0.00860119	0.0131977	0.198713	0/-
504	PTGDS	PON2	0.0662506	0.10644	-0.0960008	0.0376829	-2.62635	0.00863068	0.0132414	0.198976	0/-
505	COX5B	2019-09-07	0.170827	2.80199e-05	0.00996417	0.829598	-2.62488	0.00866804	0.0132943	0.199376	+/0
506	EEF1A1	DDX5	-0.099265	0.0154257	0.0628296	0.174345	2.62409	0.00868806	0.0133213	0.199386	-/0
507	TMSB4X	MT1X	-0.158058	0.000108077	0.00294971	0.949201	2.62148	0.0087548	0.0134148	0.200388	-/0
508	MT1G	FTL	0.114542	0.00515298	-0.0471794	0.307929	-2.62015	0.00878921	0.0134603	0.200673	+/0
509	NTM	SOX2	0.222287	4.26643e-08	0.0638553	0.167404	-2.61784	0.0088489	0.0135438	0.20089	+/0
510	CPE	ACTG1	-0.00439406	0.914823	0.15641	0.000675891	2.61752	0.00885722	0.0135543	0.20089	0/+
511	EIF1	RPL31	-0.0526349	0.19981	0.108979	0.0182339	2.6175	0.00885765	0.0135545	0.20089	0/+
512	MT1G	AHCYL1	-0.0757768	0.0647232	0.0859051	0.0630457	2.61657	0.00888179	0.0135894	0.201015	0/0
513	SOX2	HIF3A	0.106888	0.00907336	-0.0546175	0.237784	-2.61544	0.00891118	0.0136281	0.201194	+/0
514	HSPA8	SLC3A2	-0.00966278	0.814045	0.150915	0.00104416	2.61173	0.00900863	0.0137607	0.202068	0/+
515	HSPA8	NTM	0.0656047	0.109903	-0.0956823	0.0383252	-2.61068	0.00903623	0.0137956	0.202068	0/-
516	EEF1A1	TTYH1	0.0494459	0.228467	-0.111678	0.0155352	-2.60998	0.00905472	0.0138247	0.202068	0/-
517	CRYAB	NDRG2	0.0825925	0.044025	-0.0786477	0.0888835	-2.60933	0.00907188	0.0138456	0.202068	+/0
518	PTGDS	2019-09-07	0.175821	1.60791e-05	0.0161029	0.727974	-2.60887	0.00908417	0.0138621	0.202068	+/0
519	GPM6B	GFAP	0.160522	8.39438e-05	0.000374573	0.993545	-2.60863	0.00909054	0.0138712	0.202068	+/0
520	SON	CRYAB	0.0236719	0.564422	-0.137	0.00294858	-2.60856	0.00909243	0.013874	0.202068	0/-
521	MT3	KIAA0930	0.101566	0.013188	-0.0594994	0.198358	-2.60764	0.00911686	0.0139069	0.202157	+/0
522	COX5B	MT1F	-0.00696189	0.865432	0.153254	0.00086919	2.60677	0.00913996	0.0139393	0.202241	0/+
523	RPS14	RPL13A	0.0121113	0.768135	0.171538	0.000189442	2.60203	0.00926732	0.0141139	0.204284	0/+
524	OAZ1	C1orf61	0.053039	0.196375	-0.107601	0.0197635	-2.60153	0.00928092	0.0141341	0.204284	0/-
525	OAZ1	RPL10	-0.0130961	0.749886	0.146891	0.00142295	2.60072	0.00930297	0.014164	0.204326	0/+
526	AQP4	SERF2	-0.0410992	0.316907	0.119249	0.00974239	2.59884	0.00935404	0.0142349	0.204434	0/+
527	MT3	CSRP1	0.161491	7.59245e-05	0.00198536	0.965796	-2.59869	0.00935813	0.0142394	0.204434	+/0
528	COX6A1	MT1F	-0.00454707	0.911868	0.155097	0.000750881	2.59826	0.00936972	0.0142524	0.204434	0/+
529	C1orf61	GLUL	0.162209	7.04569e-05	0.00286507	0.950657	-2.59638	0.00942108	0.0143206	0.205018	+/0
530	RPS25	GJA1	0.0788798	0.0544755	-0.0815214	0.077785	-2.59569	0.00944009	0.0143473	0.205018	0/0
531	NEAT1	EMX2	0.231743	1.07178e-08	0.0754081	0.102883	-2.59137	0.00955958	0.0145134	0.206985	+/0
532	CRYAB	GLUL	0.0213208	0.603737	-0.138158	0.00271384	-2.58963	0.00960783	0.0145789	0.206985	0/-
533	HSP90AB1	CALM1	0.112268	0.00611755	0.266488	4.57035e-09	2.58907	0.00962362	0.0146008	0.206985	+/+
534	OAZ1	SOX2	-0.0889928	0.0299681	0.0709707	0.124832	2.58879	0.00963148	0.014612	0.206985	-/0
535	MT2A	SLC3A2	0.165155	5.16769e-05	0.00638961	0.890234	-2.58834	0.00964395	0.0146305	0.206985	+/0
536	RPL21	ZBTB20	-0.0860346	0.0358975	0.0738807	0.110064	2.58789	0.00965668	0.0146489	0.206985	-/0
537	DPYSL2	PCDH9	0.0845796	0.0391624	-0.0752359	0.103674	-2.58623	0.00970334	0.0147129	0.207125	+/0
538	PTGDS	SRSF5	0.0542505	0.186334	-0.105461	0.0223602	-2.5862	0.00970411	0.0147136	0.207125	0/-
539	ALDOA	SLC1A2	0.0486745	0.235818	-0.110881	0.0162924	-2.58448	0.00975269	0.0147759	0.207191	0/-
540	PTGDS	CALM2	0.103162	0.0118079	-0.0564461	0.222415	-2.58423	0.00975964	0.0147863	0.207191	+/0
541	CALM1	MT1X	-0.129534	0.00154347	0.0297407	0.520548	2.58389	0.00976942	0.0148003	0.207191	-/0
542	RPL41	COL5A3	-0.122015	0.00287163	-0.275223	1.34534e-09	-2.58169	0.00983176	0.0148865	0.208012	-/-
543	RPL41	RPL34	-0.00968493	0.813627	0.148964	0.00121431	2.57986	0.00988396	0.0149525	0.208239	0/+
544	PCDH9	N4BP2L2	0.148408	0.000280605	-0.0102205	0.825284	-2.57932	0.00989955	0.0149718	0.208239	+/0
545	ACADVL	HIF3A	0.172749	2.26685e-05	0.0147877	0.749414	-2.57896	0.00990989	0.0149864	0.208239	+/0
546	TUBB2B	RPLP1	-0.0745668	0.0691276	0.0847286	0.0667554	2.57778	0.00994366	0.0150332	0.208239	0/0
547	HNRNPH1	MACF1	0.0958662	0.0193407	-0.0633574	0.170747	-2.57724	0.00995938	0.0150539	0.208239	+/0
548	TUBB2B	TPI1	-0.0193105	0.638293	0.139358	0.00248877	2.57691	0.00996893	0.0150677	0.208239	0/+
549	TMSB10	HSPA8	-0.0384643	0.348955	0.120414	0.00904676	2.57531	0.0100151	0.015128	0.208693	0/+
550	PTGDS	HMGB1	0.0874361	0.0329743	-0.0715651	0.121696	-2.5731	0.0100793	0.0152094	0.209433	+/0
551	GNAS	FGFR3	0.0905651	0.0271735	-0.0683689	0.1393	-2.57216	0.0101065	0.0152473	0.209575	+/0
552	ACTG1	FTL	0.0194318	0.636185	0.17671	0.000119567	2.56992	0.0101723	0.0153373	0.21009	0/+
553	NDRG2	AGT	-0.00500352	0.903063	0.152866	0.000896172	2.56874	0.0102069	0.0153857	0.21009	0/+
554	EIF1	MT1E	-0.0892739	0.0294512	0.0694324	0.133238	2.5684	0.010217	0.0153999	0.21009	-/0
555	GPM6B	ADGRV1	0.0374909	0.361295	-0.120939	0.00874818	-2.56817	0.0102238	0.0154105	0.21009	0/-
556	RPS27A	NDRG2	0.0889744	0.0300022	-0.069672	0.1319	-2.56741	0.0102461	0.015443	0.21009	+/0
557	CRYAB	COL5A3	-0.0389468	0.342937	-0.195403	2.02984e-05	-2.56719	0.0102525	0.0154513	0.21009	0/-
558	SRP14	TSC22D4	0.137947	0.000740944	-0.0199882	0.665916	-2.56463	0.0103285	0.0155517	0.211077	+/0
559	NOVA1	RBM6	-0.089164	0.0296524	0.0689624	0.135891	2.55898	0.0104978	0.0157804	0.213522	-/0
560	TUBB2A	RPLP2	-0.0441782	0.28198	0.113725	0.0137282	2.55821	0.0105211	0.0158113	0.213522	0/+
561	RPS27A	DPYSL2	0.00025791	0.994991	0.157341	0.000626947	2.55782	0.010533	0.0158273	0.213522	0/+
562	PKM	CSRP1	0.15038	0.000231964	-0.00682512	0.882805	-2.55705	0.0105563	0.0158587	0.213522	+/0
563	HNRNPL	NOVA1	-0.03793	0.355695	0.119806	0.00940386	2.55671	0.0105667	0.0158728	0.213522	0/+
564	DPYSL2	GJA1	-0.0667487	0.103829	0.0911567	0.0484993	2.55551	0.0106031	0.0159255	0.213707	0/+
565	CLU	SAT1	-0.132904	0.00115617	0.0245311	0.59617	2.55506	0.0106169	0.015943	0.213707	-/0
566	PTN	PON2	0.0434424	0.290081	0.198901	1.42856e-05	2.55325	0.0106722	0.0160186	0.214341	0/+
567	RPS27A	CKB	0.128062	0.0017475	-0.0292245	0.527816	-2.55137	0.0107301	0.016096	0.214997	+/0
568	EEF1A1	RPS27A	0.0688898	0.0931784	0.223053	1.06495e-06	2.5492	0.010797	0.0161854	0.215471	0/+
569	RPL13	MT1F	-0.123998	0.00244566	0.0331741	0.473552	2.54853	0.0108178	0.0162125	0.215471	-/0
570	2019-09-07	MT1F	0.0148264	0.718163	0.170953	0.000199415	2.54844	0.0108207	0.0162169	0.215471	0/+
571	PTGDS	TUBB2A	0.153577	0.000169507	-0.00294595	0.949266	-2.54726	0.0108571	0.0162632	0.215708	+/0
572	HSP90AA1	CRYAB	0.200969	7.7177e-07	0.0461163	0.318969	-2.54477	0.0109348	0.0163667	0.216702	+/0
573	C2orf68	GPR37L1	0.0739722	0.0713801	-0.0832173	0.0717812	-2.54355	0.0109732	0.0164159	0.216974	0/0
574	ATP1A2	COL6A3	0.0345421	0.400319	0.189651	3.56846e-05	2.54196	0.0110231	0.0164833	0.217485	0/+
575	GPM6B	RPL23A	-0.0145826	0.722605	0.141819	0.00207933	2.54108	0.0110511	0.0165204	0.217595	0/+
576	GNAS	KIAA0930	-0.0317843	0.439009	-0.186698	4.73689e-05	-2.53711	0.0111773	0.0166886	0.219152	0/-
577	ACTG1	MT2A	-0.167013	4.23816e-05	-0.0115081	0.803695	2.53654	0.0111955	0.0167158	0.219152	-/0
578	CKB	NEAT1	-0.13387	0.00106294	0.0223866	0.628684	2.5363	0.0112031	0.0167254	0.219152	-/0
579	PSAP	NTRK2	0.149317	0.000257095	-0.00652095	0.887992	-2.53459	0.0112578	0.016798	0.219228	+/0
580	COX6A1	RPS14	-0.000684803	0.986701	0.15501	0.000756099	2.53446	0.0112621	0.0168048	0.219228	0/+
581	GFAP	SOX2	0.0222471	0.588101	0.177251	0.000113866	2.53345	0.0112946	0.0168476	0.219228	0/+
582	NTM	PTN	0.0640959	0.118338	-0.092439	0.0454096	-2.53338	0.011297	0.0168501	0.219228	0/-
583	NTM	CSRP1	-0.0466696	0.255698	0.109672	0.0175045	2.53226	0.011333	0.0168981	0.219228	0/+
584	PKM	TNRC6B	-0.103584	0.0114658	0.052768	0.254074	2.53154	0.0113564	0.0169301	0.219228	-/0
585	FTL	HNRNPL	0.00881751	0.830053	0.164089	0.000359278	2.53146	0.011359	0.0169338	0.219228	0/+
586	FGFR3	COL5A3	0.106689	0.00920358	0.257821	1.47352e-08	2.52995	0.0114077	0.0169998	0.219459	+/+
587	FGFR3	ADGRV1	0.0196181	0.632952	0.174478	0.000146079	2.52971	0.0114157	0.0170096	0.219459	0/+
588	ENO1	CRYAB	0.109721	0.0073878	-0.0463585	0.316431	-2.52802	0.0114708	0.0170835	0.220038	+/0
589	NEAT1	MT1F	0.0903393	0.0275605	-0.0657988	0.154822	-2.5268	0.0115107	0.0171339	0.220312	+/0
590	GPM6A	SNAP25	0.0959437	0.0192425	-0.0600861	0.193961	-2.52547	0.0115542	0.0171932	0.220572	+/0
591	RPL10	MT1F	-0.00976734	0.812071	0.145562	0.00157337	2.52504	0.0115685	0.0172124	0.220572	0/+
592	ATP1B2	RPL7	0.00717919	0.861273	-0.148027	0.00130484	-2.52392	0.0116053	0.017263	0.220653	0/-
593	RPL32	EEF1A1	0.0618828	0.131617	0.214814	2.67142e-06	2.52309	0.011633	0.017301	0.220653	0/+
594	PSAP	ACADVL	-0.164271	5.67465e-05	-0.00953579	0.836819	2.52286	0.0116404	0.0173097	0.220653	-/0
595	GLUL	MT1M	0.104521	0.0107358	-0.0512539	0.267973	-2.52233	0.0116581	0.0173352	0.220653	+/0
596	SFXN5	SOX2	0.132223	0.00122632	-0.0229702	0.619761	-2.51865	0.0117804	0.0174942	0.222062	+/0
597	TUBB2B	UBC	-0.038771	0.345123	0.116634	0.0114792	2.51836	0.0117904	0.0175045	0.222062	0/+
598	OAZ1	FAM107A	0.152644	0.00018587	-0.00190174	0.967236	-2.51498	0.011904	0.0176619	0.223683	+/0
599	SLC1A2	MT1M	0.0587571	0.152297	-0.096497	0.0367006	-2.51296	0.0119724	0.0177523	0.224228	0/-
600	SPARCL1	CSRP1	0.153737	0.000166834	-0.000639323	0.988983	-2.51267	0.0119822	0.0177642	0.224228	+/0
601	PEBP1	MT1X	-0.0863263	0.0352714	0.0688951	0.136274	2.51171	0.0120146	0.0178112	0.22427	-/0
602	C1orf61	HNRNPL	0.0589828	0.150726	-0.096161	0.0373634	-2.51114	0.0120343	0.0178391	0.22427	0/-
603	HNRNPH1	PNISR	-0.0239024	0.560635	0.130828	0.00454108	2.51079	0.0120462	0.0178563	0.22427	0/+
604	SP100	COX4I1	-0.071613	0.0809157	0.083439	0.0710252	2.50886	0.0121122	0.0179475	0.225042	0/0
605	RPLP1	HSPB1	-0.0301025	0.463618	0.124441	0.00697069	2.50614	0.0122059	0.0180694	0.226197	0/+
606	GNAS	C1orf61	0.0817871	0.0461359	-0.0729771	0.114494	-2.50414	0.0122748	0.0181664	0.226719	+/0
607	HSP90AB1	PKM	0.0960788	0.0190725	0.246278	6.56471e-08	2.50403	0.0122788	0.018171	0.226719	+/+
608	RPL34	RPS15	0.0488034	0.234578	-0.105711	0.0220423	-2.50209	0.0123463	0.0182592	0.227131	0/-
609	RPS27A	ATP1B2	0.00602571	0.883388	-0.147828	0.00132486	-2.50201	0.0123491	0.018264	0.227131	0/-
610	MT1M	HIF3A	0.0679238	0.0978703	-0.0865665	0.061036	-2.49986	0.0124241	0.0183625	0.227325	0/0
611	SELENOW	DDX5	-0.0811309	0.0479178	0.0733499	0.11265	2.49953	0.0124359	0.0183792	0.227325	-/0
612	UBC	HNRNPL	0.0622826	0.129137	-0.092099	0.0462121	-2.49844	0.0124741	0.0184298	0.227325	0/-
613	RPL37A	AHCYL1	-0.128079	0.00174501	0.0259026	0.575784	2.49796	0.0124909	0.0184517	0.227325	-/0
614	ACTG1	PTN	-0.0113575	0.78219	0.142331	0.0020022	2.49744	0.0125093	0.0184788	0.227325	0/+
615	RPS25	GPM6B	-0.0372544	0.364335	0.116833	0.0113378	2.49709	0.0125215	0.0184961	0.227325	0/+
616	RPS27A	N4BP2L2	0.0896105	0.0288422	-0.0646949	0.161877	-2.49703	0.0125237	0.0184989	0.227325	+/0
617	ACTG1	GLUL	-0.067173	0.101645	0.0870763	0.0595234	2.49598	0.012561	0.0185478	0.227325	0/0
618	SPARCL1	DDX17	-0.153938	0.00016355	-0.000601838	0.989629	2.49594	0.0125623	0.0185498	0.227325	-/0
619	NDRG2	FGFR3	-0.0100023	0.807637	0.143443	0.00184387	2.49388	0.0126354	0.0186487	0.228169	0/+
620	SLC1A3	AGT	0.042852	0.296692	-0.110924	0.0162514	-2.49095	0.0127402	0.0188003	0.229199	0/-
621	RPL11	2019-09-07	0.0132041	0.747893	0.165852	0.000309523	2.48988	0.0127786	0.0188509	0.229199	0/+
622	ACTG1	ADGRV1	0.0143605	0.72666	-0.13892	0.00256885	-2.48974	0.0127835	0.0188579	0.229199	0/-
623	RPS14	BCYRN1	0.0851731	0.0378014	-0.0685904	0.13802	-2.48801	0.012846	0.0189404	0.229199	+/0
624	COL5A3	ADGRV1	0.201926	6.82101e-07	0.344153	1.73195e-14	2.48765	0.0128589	0.0189566	0.229199	+/+
625	SON	ADGRV1	-0.00658473	0.872658	0.146389	0.00147813	2.48728	0.0128722	0.0189729	0.229199	0/+
626	RPS27A	ACADVL	0.0105169	0.797949	-0.142514	0.00197543	-2.48687	0.0128873	0.0189941	0.229199	0/-
627	RPS14	COX7C	-0.0131311	0.74924	0.139944	0.00238511	2.48675	0.0128918	0.0189992	0.229199	0/+
628	RPL32	MT1M	-0.0477047	0.245294	0.105853	0.0218642	2.48661	0.0128965	0.0190053	0.229199	0/+
629	EIF1	ITM2B	-0.0424993	0.300688	0.110969	0.0162079	2.48598	0.0129195	0.0190356	0.229199	0/+
630	ATP1B2	DDX17	-0.0072607	0.859715	0.145522	0.00157823	2.48389	0.0129957	0.019135	0.230031	0/+
631	EEF1A1	CRYAB	0.0453824	0.269057	0.196574	1.80584e-05	2.48276	0.0130369	0.0191913	0.230342	0/+
632	PTGDS	RPL31	0.0180804	0.659838	-0.134783	0.00345027	-2.48175	0.0130738	0.0192394	0.230545	0/-
633	RPS27	EIF1	0.00426439	0.917327	0.156622	0.000664453	2.48121	0.0130937	0.0192691	0.230545	0/+
634	MT3	SLC3A2	0.100263	0.0144168	-0.0528796	0.253069	-2.47916	0.0131692	0.0193739	0.231315	+/0
635	PCDH9	2019-03-06	0.174906	1.78217e-05	0.0232116	0.616085	-2.47879	0.0131827	0.0193945	0.231315	+/0
636	APOE	GJA1	0.116037	0.00459605	0.263654	6.73306e-09	2.47818	0.0132053	0.019426	0.231326	+/+
637	SON	C1orf61	-0.0458744	0.263895	0.107041	0.020416	2.47641	0.0132712	0.0195083	0.231799	0/+
638	APOE	CSRP1	0.191507	2.53668e-06	0.0405959	0.380391	-2.47517	0.0133172	0.0195719	0.231799	+/0
639	2019-03-06	RBM6	0.051934	0.205873	-0.100946	0.0288236	-2.475	0.0133238	0.0195799	0.231799	0/-
640	SRP14	GPM6A	0.00495519	0.903995	0.15691	0.0006492	2.47482	0.0133302	0.0195882	0.231799	0/+
641	ACTB	DDX5	-0.130487	0.00142338	0.021973	0.635041	2.47401	0.0133604	0.0196298	0.231929	-/0
642	SLC1A2	MT1F	0.178044	1.24936e-05	0.0269243	0.560813	-2.47111	0.0134695	0.0197743	0.23265	+/0
643	RPS14	FGFR3	0.0734948	0.0732318	-0.0792313	0.086532	-2.47101	0.0134733	0.0197797	0.23265	0/0
644	ALDOA	ATP1B2	0.0628067	0.12594	-0.0898698	0.0517748	-2.47064	0.0134872	0.0198	0.23265	0/0
645	PEBP1	BCYRN1	0.093155	0.0230587	-0.0594702	0.198578	-2.47006	0.0135092	0.019829	0.23265	+/0
646	RBM6	MT1M	-0.10331	0.0116874	0.0492145	0.287505	2.46953	0.0135289	0.0198575	0.23265	-/0
647	CRYAB	TCF4	-0.0957935	0.0194331	0.0567611	0.219841	2.46915	0.0135434	0.0198751	0.23265	-/0
648	RPLP2	TSC22D4	-0.0390646	0.341478	0.113208	0.0141661	2.46704	0.0136234	0.0199864	0.233025	0/+
649	PCDH9	PON2	0.31761	2.22045e-15	0.174422	0.000146801	-2.46677	0.013634	0.0200006	0.233025	+/+
650	MT1E	EMX2	0.176312	1.52112e-05	0.0254124	0.583032	-2.46666	0.0136378	0.0200064	0.233025	+/0
651	SON	MACF1	0.00593889	0.885057	0.157336	0.000627242	2.46599	0.0136635	0.0200401	0.233025	0/+
652	RPS18	COL5A3	-0.0696139	0.089781	-0.218821	1.71546e-06	-2.46561	0.0136778	0.020061	0.233025	0/-
653	SOX2	ADGRV1	0.205637	4.20017e-07	0.0560455	0.22572	-2.46264	0.0137917	0.0202133	0.234435	+/0
654	MT3	PON2	0.191231	2.62411e-06	0.0412116	0.373202	-2.46058	0.0138712	0.0203162	0.235268	+/0
655	C2orf68	MT3	0.0637671	0.120242	-0.0882071	0.0562785	-2.45915	0.0139268	0.0203908	0.235771	0/0
656	HSP90AA1	COL6A3	0.0626901	0.126646	-0.0890716	0.0538979	-2.45575	0.0140589	0.020571	0.236351	0/0
657	BCYRN1	SLC1A3	-0.0784601	0.0557771	0.0733195	0.112799	2.45563	0.0140637	0.0205773	0.236351	0/0
658	RPS27A	COL5A3	-0.0418607	0.308017	-0.19154	2.97029e-05	-2.45527	0.0140779	0.0205942	0.236351	0/-
659	C2orf68	SERF2	-0.0821605	0.0451469	0.06959	0.132357	2.45524	0.0140791	0.0205964	0.236351	-/0
660	CST3	ATP1B2	0.151158	0.000215036	0.000277011	0.995226	-2.45523	0.0140795	0.020597	0.236351	+/0
661	RPL13	SOX2	-0.14216	0.000505089	0.00888256	0.847856	2.45465	0.0141022	0.0206288	0.236358	-/0
662	RPS18	RPL13	0.234303	7.29672e-09	0.0866049	0.0609209	-2.45308	0.0141638	0.0207068	0.236838	+/0
663	GPR37L1	HNRNPH1	0.209617	2.47223e-07	0.0608105	0.188631	-2.4526	0.0141828	0.0207333	0.236838	+/0
664	RPS27	TCF4	0.013645	0.739774	-0.137248	0.0028968	-2.45067	0.014259	0.0208318	0.237605	0/-
665	CKB	SAT1	-0.105682	0.00988933	0.0455906	0.324522	2.44962	0.0143008	0.020884	0.237842	-/0
666	SRSF5	ALDOA	-0.00992396	0.809115	-0.159987	0.000505311	-2.44556	0.0144629	0.0211009	0.239952	0/-
667	ENO1	RPS28	-0.0167852	0.682832	0.133811	0.00369359	2.44485	0.0144911	0.0211349	0.239978	0/+
668	ALDOA	COX7C	-0.0107044	0.794427	0.139727	0.00242287	2.444	0.0145256	0.0211807	0.240138	0/+
669	SERF2	SOX2	-0.129878	0.00149914	0.0205988	0.656354	2.44181	0.0146139	0.021297	0.241096	-/0
670	CST3	NOVA1	0.0666387	0.104401	-0.08424	0.0683477	-2.44117	0.0146396	0.0213304	0.241114	0/0
671	RPS14	KIAA0930	0.0334105	0.415941	-0.117077	0.0111667	-2.43894	0.0147302	0.0214439	0.241492	0/-
672	RPS27	NDRG2	0.127475	0.0018355	-0.0228294	0.621908	-2.4384	0.0147525	0.0214734	0.241492	+/0
673	PEBP1	MT1F	-0.108046	0.00834671	0.0424417	0.359092	2.43728	0.014798	0.0215345	0.241492	-/0
674	C1orf61	ADGRV1	-0.00882993	0.829817	0.14113	0.00218722	2.43683	0.0148168	0.0215557	0.241492	0/+
675	DYNLL1	NEAT1	-0.128361	0.00170413	0.0218092	0.637566	2.43646	0.0148317	0.0215756	0.241492	-/0
676	RPL41	MACF1	0.0290591	0.479264	-0.121216	0.00859382	-2.43641	0.0148338	0.0215777	0.241492	0/-
677	PTGDS	CPE	0.14735	0.000310482	-0.00244112	0.957951	-2.43623	0.0148413	0.0215871	0.241492	+/0
678	NEAT1	GFAP	0.144823	0.000394266	-0.0048273	0.91696	-2.43307	0.0149712	0.021754	0.243001	+/0
679	TUBB2A	VAMP2	0.109533	0.00749007	0.254747	2.20954e-08	2.43036	0.0150839	0.0219024	0.243782	+/+
680	CSRP1	MT1M	0.065501	0.110468	-0.0847065	0.0668267	-2.43031	0.015086	0.0219057	0.243782	0/0
681	SP100	GJA1	-0.0662339	0.106529	0.0839608	0.0692715	2.43007	0.015096	0.0219206	0.243782	0/0
682	CHN1	HNRNPL	0.0926117	0.0238742	-0.0574814	0.214035	-2.42898	0.0151413	0.021981	0.243901	+/0
683	FAM171B	MT1X	0.191338	2.59004e-06	0.0433386	0.349019	-2.42796	0.015184	0.0220386	0.243901	+/0
684	SOX2	ACADVL	0.164848	5.33839e-05	0.0160208	0.729305	-2.42771	0.0151944	0.0220523	0.243901	+/0
685	SLC1A2	COL6A3	-0.0833098	0.0422141	0.0666792	0.149364	2.4267	0.0152367	0.0221068	0.243901	-/0
686	TUBB2B	DTNA	0.0362685	0.377175	-0.11346	0.0139511	-2.42595	0.0152683	0.0221473	0.243901	0/-
687	APOE	FGFR3	-0.0123594	0.763524	-0.161166	0.000458511	-2.42576	0.0152762	0.0221562	0.243901	0/-
688	COL6A3	GJA1	-0.00769179	0.851479	-0.156597	0.000665803	-2.42545	0.0152895	0.0221765	0.243901	0/-
689	RPL21	KIAA0930	-0.0111816	0.785481	-0.159939	0.000507306	-2.42445	0.0153316	0.02223	0.243901	0/-
690	NDRG2	SNAP25	0.100156	0.0145224	-0.0496051	0.283693	-2.42439	0.0153339	0.0222331	0.243901	+/0
691	TCF4	AGT	0.00163605	0.968234	0.150593	0.00107068	2.42394	0.015353	0.0222558	0.243901	0/+
692	C1orf61	SPARCL1	0.0892733	0.0294523	-0.0604806	0.191044	-2.42322	0.0153834	0.0222964	0.243901	+/0
693	DDX17	SLC1A3	0.0614227	0.134517	0.208442	5.30976e-06	2.42284	0.0153998	0.0223177	0.243901	0/+
694	RPL41	RBM6	-0.160639	8.29395e-05	-0.0120475	0.794695	2.42206	0.0154328	0.0223589	0.243999	-/0
695	C1orf61	MT1M	0.171984	2.46701e-05	0.0237831	0.607424	-2.42092	0.0154813	0.0224203	0.244317	+/0
696	PTGDS	HSPA8	0.0642204	0.117624	-0.0852959	0.0649448	-2.41913	0.0155577	0.0225211	0.245063	0/0
697	RPL10	NEAT1	-0.180917	8.97713e-06	-0.0331662	0.473658	2.41815	0.0155995	0.0225744	0.24529	-/0
698	SRSF5	MT1G	0.044587	0.277547	-0.10468	0.0233793	-2.41702	0.0156483	0.0226376	0.245397	0/-
699	RPLP2	C1orf61	0.137694	0.000757966	-0.0110947	0.810611	-2.41682	0.0156569	0.022649	0.245397	+/0
700	RPL13A	SPARCL1	0.163951	5.86927e-05	0.0158325	0.732365	-2.41587	0.0156979	0.0227066	0.24567	+/0
701	RPS18	RPLP1	0.0475997	0.246335	0.194683	2.18042e-05	2.41512	0.0157301	0.0227435	0.245695	0/+
702	UBC	AQP4	-0.072235	0.0783068	0.0770173	0.095725	2.41459	0.0157531	0.0227739	0.245695	0/0
703	SLC1A2	SAT1	0.0172321	0.674863	0.165155	0.00032839	2.41324	0.0158115	0.0228506	0.246014	0/+
704	CALM2	FTL	0.111312	0.00656928	0.255392	2.03036e-08	2.41243	0.0158468	0.0228977	0.246014	+/+
705	ZBTB20	HIF3A	0.14886	0.000268686	0.000636989	0.989023	-2.41145	0.0158893	0.0229528	0.246014	+/0
706	HNRNPA2B1	EMX2	0.0073265	0.858457	0.155346	0.000736113	2.41064	0.0159245	0.0229987	0.246014	0/+
707	CPE	COL6A3	-0.107226	0.00885605	0.0416028	0.368678	2.41031	0.0159391	0.023018	0.246014	-/0
708	CALM1	PON2	-0.193407	2.00679e-06	-0.0465846	0.314074	2.41015	0.0159462	0.0230273	0.246014	-/0
709	PTGDS	SLC3A2	0.166051	4.69753e-05	0.0183485	0.691857	-2.41008	0.015949	0.0230308	0.246014	+/0
710	NEAT1	HIF3A	0.256814	2.04211e-10	0.113006	0.0143406	-2.40931	0.0159829	0.023074	0.246129	+/+
711	NDUFA4	NDRG2	-0.00260967	0.94935	-0.150622	0.00106824	-2.4087	0.0160092	0.0231082	0.246147	0/-
712	RPS27	RPL21	0.0802769	0.0503232	0.225521	8.02907e-07	2.40626	0.0161167	0.0232493	0.247136	0/+
713	TMSB4X	ADGRV1	0.046568	0.256735	-0.102039	0.027128	-2.40596	0.01613	0.0232664	0.247136	0/-
714	MT1E	HIF3A	0.0414471	0.312825	-0.106937	0.0205395	-2.40308	0.0162576	0.0234313	0.24854	0/-
715	CKB	MT1M	0.0744826	0.069443	-0.0738381	0.11027	-2.39945	0.0164199	0.0236431	0.250356	0/0
716	DPYSL2	RPS15	-0.0701588	0.0872908	0.0781317	0.0910047	2.39899	0.0164402	0.0236686	0.250356	0/0
717	CLU	MT3	0.20886	2.73662e-07	0.0635492	0.169453	-2.39542	0.0166012	0.0238778	0.252022	+/0
718	ACTG1	SLC3A2	-0.0920524	0.0247394	0.0559322	0.226661	2.39478	0.0166305	0.0239171	0.252022	-/0
719	PCDH9	PNISR	0.151936	0.000199268	0.0048526	0.916527	-2.39421	0.0166564	0.0239467	0.252022	+/0
720	ACTB	NEAT1	-0.1718	2.51764e-05	-0.0252885	0.584871	2.39353	0.0166871	0.023987	0.252022	-/0
721	EEF1A1	PTN	-0.0302023	0.462137	0.117463	0.0109009	2.3934	0.0166929	0.0239942	0.252022	0/+
722	RPL7	HIF3A	0.0247952	0.546082	-0.122761	0.00777831	-2.39283	0.0167191	0.0240259	0.252022	0/-
723	ITM2C	RPLP2	-0.105591	0.00995362	0.0421374	0.362551	2.39226	0.016745	0.0240601	0.252032	-/0
724	RPL13A	SLC3A2	-0.123083	0.00263447	0.0243358	0.599099	2.39069	0.0168169	0.0241537	0.252663	-/0
725	MT1G	HIF3A	0.0785424	0.0555199	-0.0690447	0.135423	-2.38759	0.0169593	0.0243377	0.25423	0/0
726	COX5B	GNAS	0.0971808	0.017734	-0.0502678	0.277301	-2.38661	0.0170045	0.0243983	0.25423	+/0
727	EEF1A1	GLUL	0.0566977	0.167215	-0.0907825	0.0494333	-2.3865	0.0170097	0.0244041	0.25423	0/-
728	GFAP	COL5A3	-0.148382	0.000281287	-0.288751	1.85538e-10	-2.38528	0.0170659	0.0244723	0.254316	-/-
729	CKB	PNISR	-0.129048	0.00160832	0.0178779	0.699372	2.38423	0.0171149	0.0245364	0.254316	-/0
730	NDUFA4	TUBB2B	0.138056	0.000733744	-0.00869253	0.851073	-2.38398	0.0171263	0.0245508	0.254316	+/0
731	RPS15	DST	-0.159266	9.55243e-05	-0.0130213	0.778515	2.38359	0.0171445	0.0245734	0.254316	-/0
732	NDRG2	RPS28	0.0654209	0.110905	-0.0819069	0.0763856	-2.38349	0.0171495	0.0245803	0.254316	0/0
733	GNAS	ACADVL	-0.0676498	0.099235	0.0796232	0.0849813	2.38252	0.0171946	0.0246395	0.25458	0/0
734	SAT1	NTRK2	-0.0444333	0.279208	0.102649	0.0262195	2.38137	0.0172484	0.0247064	0.254834	0/+
735	PCDH9	SERF2	-0.126892	0.001927	0.0198656	0.667842	2.38094	0.0172684	0.0247313	0.254834	-/0
736	PTGDS	DDX5	0.0408637	0.319691	-0.106031	0.0216414	-2.37884	0.0173671	0.0248542	0.255753	0/-
737	PTGDS	GPM6B	0.152853	0.000182084	0.00687325	0.881984	-2.37673	0.0174667	0.0249858	0.256509	+/0
738	ATP1B2	FAM171B	0.23592	5.71025e-09	0.093002	0.0441062	-2.37658	0.0174738	0.0249955	0.256509	+/+
739	MT1E	SAT1	-0.156447	0.000127239	-0.0106603	0.817895	2.37503	0.0175474	0.0250927	0.257084	-/0
740	RPL3	PTN	0.0205765	0.616432	0.166051	0.000304345	2.37409	0.0175922	0.0251507	0.257084	0/+
741	DPYSL2	DST	0.0517916	0.20712	-0.0948661	0.0400135	-2.37356	0.0176177	0.0251864	0.257084	0/-
742	SELENOW	MALAT1	-0.226085	2.46735e-08	-0.0829038	0.0728617	2.37315	0.017637	0.0252109	0.257084	-/0
743	SPARCL1	RPS28	0.0143389	0.727055	0.159891	0.00050931	2.37266	0.0176603	0.0252413	0.257084	0/+
744	SON	RPS27A	0.0588554	0.151612	-0.0877704	0.0575137	-2.37243	0.0176717	0.0252552	0.257084	0/0
745	CPE	CSRP1	0.218011	7.81207e-08	0.0745603	0.106822	-2.37158	0.0177122	0.0253067	0.257263	+/0
746	OAZ1	GPM6B	0.155473	0.000140322	0.00992298	0.830291	-2.37082	0.0177485	0.0253548	0.257406	+/0
747	CALM1	TSC22D4	0.143865	0.00043123	-0.00170729	0.970585	-2.36689	0.0179383	0.0256007	0.25905	+/0
748	CALM1	CSRP1	0.130354	0.00143957	-0.0154595	0.738437	-2.36662	0.0179513	0.0256178	0.25905	+/0
749	FTL	RPLP2	-0.0219549	0.593012	0.12396	0.00719384	2.3666	0.0179526	0.0256193	0.25905	0/+
750	ALDOA	PNISR	-0.130381	0.0014363	0.0153167	0.740766	2.36475	0.0180421	0.0257394	0.259917	-/0
751	MT1X	KIAA0930	0.162054	7.16069e-05	0.0170952	0.711934	-2.364	0.0180789	0.0257831	0.260012	+/0
752	NDRG2	2019-09-07	0.135681	0.000906618	-0.00977814	0.832732	-2.36243	0.0181556	0.0258813	0.260241	+/0
753	FAM107A	DST	0.00764484	0.852376	0.152723	0.000906384	2.36212	0.0181709	0.0259023	0.260241	0/+
754	PTGDS	LDHB	0.117433	0.00412538	-0.0282635	0.541481	-2.36158	0.0181972	0.0259356	0.260241	+/0
755	CKB	GFAP	-0.0465966	0.256443	-0.190515	3.28204e-05	-2.36146	0.0182031	0.0259433	0.260241	0/-
756	TMSB4X	RPL37A	0.109832	0.00732762	-0.0358276	0.438887	-2.3595	0.0182995	0.0260692	0.261158	+/0
757	UBC	RPL34	-0.037312	0.363593	0.10833	0.0189413	2.35895	0.0183265	0.0261054	0.261175	0/+
758	GPM6B	PTN	-0.0420519	0.30581	0.103542	0.024936	2.35742	0.0184023	0.026199	0.261766	0/+
759	GPR37L1	PON2	0.139904	0.000620939	-0.00509522	0.912369	-2.35632	0.0184568	0.026269	0.262119	+/0
760	CKB	DST	-0.0894104	0.0292028	0.0561594	0.224777	2.35544	0.0185008	0.0263241	0.262152	-/0
761	APOE	GLUL	0.139873	0.000622716	0.278998	7.82318e-10	2.35432	0.0185565	0.0263904	0.262152	+/+
762	OAZ1	RPL34	-0.00997015	0.808244	0.134937	0.00341313	2.35329	0.018608	0.026457	0.262152	0/+
763	NEAT1	MACF1	0.223601	3.53366e-08	0.0815439	0.0777025	-2.35302	0.0186217	0.0264758	0.262152	+/0
764	ACTB	AGT	-0.0958223	0.0193963	0.0494722	0.284986	2.35159	0.0186934	0.0265704	0.262152	-/0
765	HNRNPL	HNRNPH1	-0.0311619	0.448029	0.113899	0.0135836	2.35057	0.0187444	0.0266352	0.262152	0/+
766	DTNA	ACADVL	0.156211	0.000130303	0.011953	0.79627	-2.35024	0.0187611	0.0266541	0.262152	+/0
767	NEAT1	SLC3A2	0.0893809	0.0292565	-0.0557795	0.227934	-2.34881	0.0188337	0.026746	0.262152	+/0
768	TUBB2B	CHN1	0.0521324	0.204144	0.195079	2.09624e-05	2.3484	0.0188543	0.0267734	0.262152	0/+
769	ACTB	FAM171B	-0.0613233	0.13515	0.0837948	0.0698253	2.34775	0.0188872	0.0268143	0.262152	0/0
770	CALM2	PTN	-0.0334222	0.415778	0.111428	0.0157696	2.3467	0.0189407	0.0268789	0.262152	0/+
771	RPL41	MT1M	0.0619149	0.131417	0.2044	8.12194e-06	2.34668	0.0189417	0.0268798	0.262152	0/+
772	HMGB1	MT2A	0.0752724	0.0665304	-0.0697637	0.131391	-2.34614	0.0189691	0.0269166	0.262152	0/0
773	RPLP2	RPL34	-0.0533046	0.19414	0.0916524	0.0472845	2.34571	0.0189911	0.0269429	0.262152	0/+
774	ACTB	PTN	-0.0504684	0.218978	0.0944626	0.040871	2.34556	0.0189986	0.026953	0.262152	0/+
775	VAMP2	GJA1	-0.0669105	0.102992	0.0780851	0.0911984	2.34554	0.0189997	0.0269536	0.262152	0/0
776	ENO1	ATP1B2	0.0744079	0.0697236	-0.0705759	0.126949	-2.34528	0.0190128	0.0269699	0.262152	0/0
777	GPR37L1	GFAP	-0.0517144	0.207799	-0.194474	2.22595e-05	-2.34501	0.0190265	0.0269899	0.262152	0/-
778	GPM6A	GPM6B	-0.0335464	0.414046	0.111184	0.0160006	2.34473	0.019041	0.0270076	0.262152	0/+
779	SELENOW	RPLP1	0.0303782	0.459533	0.173748	0.000155882	2.34369	0.019094	0.0270738	0.262152	0/+
780	SLC1A3	KIAA0930	-0.000171804	0.996663	0.143941	0.00177672	2.34335	0.0191114	0.0270961	0.262152	0/+
781	RPL31	NDRG2	0.12089	0.00314222	-0.0236258	0.609802	-2.34327	0.0191155	0.0271009	0.262152	+/0
782	TMSB10	KIAA0930	-0.145782	0.000360274	-0.00171709	0.970416	2.3432	0.0191189	0.0271047	0.262152	-/0
783	TMSB10	GPM6B	0.0568796	0.165855	-0.0879337	0.0570492	-2.34307	0.0191257	0.0271139	0.262152	0/0
784	NDUFA4	SPARCL1	0.0924493	0.0241226	-0.0523187	0.258145	-2.34272	0.0191438	0.0271376	0.262152	+/0
785	ITM2C	SLC3A2	0.0250707	0.54163	0.168464	0.000247526	2.34156	0.0192031	0.0272177	0.262285	0/+
786	RPL31	ITM2B	-0.0102911	0.802196	0.133904	0.00366978	2.34149	0.0192069	0.0272206	0.262285	0/+
787	SNAP25	COL6A3	0.0453625	0.269267	-0.0991918	0.0317372	-2.34001	0.0192833	0.027315	0.262823	0/-
788	SLC1A3	HIF3A	-0.0187569	0.647953	0.125445	0.00652437	2.33929	0.0193202	0.0273607	0.262823	0/+
789	GPR37L1	SFXN5	-0.0162753	0.691966	0.127867	0.00555163	2.33896	0.0193374	0.0273806	0.262823	0/+
790	RPL13	PON2	-0.182021	7.89517e-06	-0.0392706	0.39615	2.33789	0.0193932	0.0274526	0.263017	-/0
791	AQP4	FGFR3	0.0323619	0.430733	-0.111886	0.0153423	-2.33705	0.0194366	0.0275068	0.263017	0/-
792	UBC	MT1E	-0.0558291	0.173825	0.0885911	0.0552106	2.33675	0.019452	0.0275268	0.263017	0/0
793	NDUFA4	SLC1A2	0.0073491	0.858025	-0.136492	0.00305729	-2.33655	0.0194624	0.0275398	0.263017	0/-
794	RPL13A	MT1M	-0.0455901	0.266869	0.0986746	0.0326427	2.33526	0.01953	0.0276298	0.263544	0/+
795	AHCYL1	NTRK2	0.113363	0.00563439	-0.030599	0.508579	-2.33271	0.0196632	0.0278063	0.264131	+/0
796	CALM1	EMX2	-0.126324	0.00202009	0.0174473	0.706273	2.33256	0.0196714	0.027817	0.264131	-/0
797	RPS14	MT2A	-0.0732442	0.0742191	0.0709433	0.124978	2.33235	0.0196824	0.0278307	0.264131	0/0
798	RPS18	SLC3A2	-0.0656287	0.109773	0.0785383	0.0893296	2.33211	0.0196949	0.0278462	0.264131	0/0
799	RPL37A	COX5B	-0.043582	0.288532	0.100456	0.0296142	2.33182	0.0197103	0.0278656	0.264131	0/+
800	MT3	DDX17	0.0944377	0.0212288	-0.0494252	0.285444	-2.32827	0.019898	0.0281075	0.265902	+/0
801	AQP4	ADGRV1	0.0764061	0.0625259	-0.0675124	0.144334	-2.32802	0.0199109	0.0281227	0.265902	0/0
802	TNRC6B	GFAP	0.0284702	0.488219	-0.115099	0.0126217	-2.32671	0.0199808	0.0282112	0.265995	0/-
803	SPARCL1	N4BP2L2	-0.0356123	0.385873	0.108016	0.0192912	2.32635	0.0199998	0.0282371	0.265995	0/+
804	EIF1	MT1F	-0.025043	0.542076	0.118414	0.0102698	2.3256	0.02004	0.0282842	0.265995	0/+
805	EIF1	COL5A3	-0.062071	0.130445	-0.203295	9.10862e-06	-2.32554	0.0200431	0.0282879	0.265995	0/-
806	RPL7	GPR37L1	0.0507996	0.215965	-0.0928595	0.0444331	-2.3248	0.0200824	0.0283374	0.265995	0/-
807	SLC1A3	MT1M	0.0516361	0.208489	-0.0920225	0.0463945	-2.32472	0.0200872	0.0283432	0.265995	0/-
808	UBC	SAT1	0.0440819	0.283032	-0.0994576	0.0312803	-2.32362	0.0201457	0.0284186	0.266372	0/-
809	C1orf61	MT1E	0.189589	3.20603e-06	0.0480669	0.298907	-2.32216	0.0202245	0.0285194	0.266987	+/0
810	C1orf61	MT2A	0.260228	1.15087e-10	0.122065	0.00813689	-2.32005	0.0203384	0.0286606	0.267798	+/+
811	HSPA8	NEAT1	-0.161778	7.36924e-05	-0.0195478	0.672846	2.31981	0.0203511	0.0286768	0.267798	-/0
812	SPARCL1	MT2A	-0.0620663	0.130474	0.0812737	0.0786948	2.3188	0.0204056	0.0287432	0.268087	0/0
813	MT1G	SLC1A2	0.105526	0.00999966	-0.0375814	0.416796	-2.31751	0.0204759	0.0288302	0.268568	+/0
814	SNAP25	KIAA0930	-0.105043	0.0103477	0.0379571	0.41215	2.3157	0.0205745	0.0289526	0.269252	-/0
815	CKB	C1orf61	0.121119	0.00308545	-0.0216667	0.639766	-2.31536	0.0205931	0.0289748	0.269252	+/0
816	FTL	SNAP25	-0.0284646	0.488306	0.11437	0.0131981	2.3147	0.0206295	0.0290246	0.269385	0/+
817	ACTG1	CST3	-0.0367729	0.370571	0.106091	0.0215675	2.31366	0.0206865	0.0290958	0.269715	0/+
818	ATP1A2	HSPB1	0.037566	0.360334	-0.105245	0.0226382	-2.31268	0.0207404	0.0291611	0.26999	0/-
819	NDRG2	GPM6B	0.100093	0.0145851	-0.0427064	0.356101	-2.31173	0.0207928	0.0292218	0.270222	+/0
820	TMSB4X	CLU	-0.129922	0.00149353	0.0124709	0.787649	2.31125	0.020819	0.0292613	0.270257	-/0
821	TMSB10	ZBTB20	-0.180099	9.86857e-06	-0.0389642	0.399848	2.31075	0.0208467	0.0292993	0.270279	-/0
822	UBC	OAZ1	-0.0289061	0.481582	0.113466	0.0139463	2.30703	0.0210531	0.0295557	0.272272	0/+
823	NDUFA4	GLUL	0.0406996	0.321641	-0.101765	0.0275456	-2.30654	0.0210805	0.0295873	0.272272	0/-
824	CRYAB	HNRNPL	0.0994234	0.0152616	-0.0430256	0.352514	-2.30598	0.021112	0.0296263	0.2723	+/0
825	ACTB	RPL41	0.0270548	0.510107	0.167979	0.000258064	2.30146	0.0213658	0.029931	0.274767	0/+
826	RPS18	HNRNPL	0.10716	0.00889792	-0.0349069	0.450747	-2.30095	0.0213943	0.0299683	0.274776	+/0
827	DST	N4BP2L2	0.0831744	0.0425511	-0.0589976	0.202176	-2.29997	0.02145	0.0300377	0.27508	+/0
828	SNAP25	NEAT1	-0.244917	1.41256e-09	-0.107196	0.0202343	2.29925	0.0214905	0.0300879	0.275207	-/-
829	GLUL	DST	-0.107517	0.0086719	0.0344063	0.45727	2.2987	0.0215221	0.0301269	0.275231	-/0
830	ALDOA	KIAA0930	-0.120473	0.00324835	0.0211296	0.648087	2.29611	0.0216698	0.0303159	0.276298	-/0
831	RPS27A	GLUL	0.0855921	0.036865	-0.0562454	0.224066	-2.2947	0.0217503	0.0304134	0.276298	+/0
832	COX4I1	AGT	-0.0453879	0.268999	0.0963868	0.0369168	2.29469	0.021751	0.0304143	0.276298	0/+
833	PTN	RBM6	0.03023	0.461727	-0.1114	0.0157957	-2.29465	0.0217534	0.0304174	0.276298	0/-
834	MT1G	RPL13	-0.0762627	0.0630209	0.0655912	0.156131	2.29453	0.0217598	0.0304261	0.276298	0/0
835	PEBP1	FTL	0.0246624	0.548234	0.16515	0.000328536	2.29311	0.0218415	0.0305315	0.2769	0/+
836	RPL7	MT1M	-0.0457145	0.265565	0.0959232	0.0378387	2.29242	0.0218817	0.0305824	0.2769	0/+
837	TMSB10	TSC22D4	0.0886735	0.0305649	-0.052942	0.252509	-2.29134	0.021944	0.0306584	0.2769	+/0
838	GLUL	MT2A	0.20092	7.76651e-07	0.0617202	0.182091	-2.29124	0.0219493	0.030665	0.2769	+/0
839	MALAT1	AHCYL1	0.153448	0.00017169	0.0127847	0.782439	-2.2911	0.0219575	0.0306752	0.2769	+/0
840	DPYSL2	MT2A	-0.118412	0.00382212	0.022844	0.621686	2.29003	0.0220194	0.0307561	0.27694	-/0
841	RPLP1	PTN	-0.0270243	0.510585	0.114242	0.0133019	2.28932	0.0220605	0.0308136	0.27694	0/+
842	SAT1	MT1F	-0.0908216	0.0267397	0.0506256	0.273891	2.2888	0.0220909	0.030853	0.27694	-/0
843	UBC	COL5A3	-0.0740599	0.071044	-0.21264	3.38476e-06	-2.28877	0.022093	0.030856	0.27694	0/-
844	NTRK2	DTNA	0.0529628	0.197019	-0.0884891	0.0554923	-2.28867	0.0220984	0.0308625	0.27694	0/0
845	ATP1B2	SPARCL1	0.0718396	0.0799573	-0.0695127	0.132788	-2.28633	0.0222349	0.0310312	0.277834	0/0
846	COX4I1	NEAT1	-0.134879	0.000973022	0.00581673	0.900021	2.28527	0.0222972	0.0311072	0.277834	-/0
847	AGT	PON2	0.178866	1.1373e-05	0.0392712	0.396143	-2.28521	0.0223004	0.0311108	0.277834	+/0
848	NTM	COL5A3	0.185731	5.09875e-06	0.318	1.76037e-12	2.28504	0.0223102	0.0311245	0.277834	+/+
849	LDHB	RPS27A	0.0408297	0.320095	0.18035	8.58139e-05	2.28477	0.0223265	0.0311456	0.277834	0/+
850	TSC22D4	MT1M	0.0762015	0.0632334	-0.0650075	0.159855	-2.28407	0.0223671	0.031199	0.277984	0/0
851	DYNLL1	AQP4	-0.00207225	0.959771	0.138381	0.00267071	2.28243	0.0224642	0.0313239	0.278581	0/+
852	MT1E	SLC1A3	0.114575	0.00514004	-0.0262373	0.570859	-2.28205	0.0224863	0.0313523	0.278581	+/0
853	TMSB4X	DTNA	-0.113189	0.00570874	0.0276213	0.55071	2.28174	0.0225045	0.0313764	0.278581	-/0
854	SAT1	N4BP2L2	0.00962784	0.814706	0.149736	0.00114416	2.28074	0.0225638	0.0314509	0.278916	0/+
855	SON	TMSB10	-0.0123245	0.764173	-0.152302	0.000936873	-2.27959	0.0226323	0.0315361	0.279344	0/-
856	RPL41	MT1F	0.0374605	0.361685	0.176704	0.000119636	2.27845	0.0227001	0.0316215	0.279486	0/+
857	NDRG2	RPL23A	0.0833952	0.0420028	-0.0574359	0.214399	-2.27826	0.0227113	0.0316354	0.279486	+/0
858	CPE	APOE	0.196582	1.34971e-06	0.327693	3.34621e-13	2.27791	0.0227317	0.0316628	0.279486	+/+
859	ITM2C	GJA1	0.0778903	0.0575855	0.215597	2.45141e-06	2.27659	0.0228104	0.0317647	0.280058	0/+
860	HSP90AB1	UBC	-0.0104238	0.799699	0.129768	0.00488189	2.27567	0.0228658	0.0318354	0.280355	0/+
861	NDUFA4	TSC22D4	0.0966668	0.0183478	-0.0438609	0.343236	-2.27455	0.0229332	0.0319186	0.280664	+/0
862	HSPA8	RPL34	-0.0995616	0.0151196	0.0409239	0.37655	2.27423	0.022952	0.0319445	0.280664	-/0
863	RPL37A	HNRNPH1	-0.135055	0.000958029	0.0048676	0.916269	2.27284	0.0230356	0.0320487	0.281253	-/0
864	SNAP25	MT1X	-0.154734	0.000151091	-0.0154414	0.738732	2.26947	0.0232401	0.0323017	0.283098	-/0
865	RPL13	NTM	-0.191265	2.61328e-06	-0.0530987	0.251106	2.26877	0.0232825	0.0323539	0.283098	-/0
866	FGFR3	MT1M	0.0318072	0.438679	-0.108245	0.019036	-2.26856	0.0232949	0.0323711	0.283098	0/-
867	CALM1	PNISR	-0.176402	1.50584e-05	-0.0377961	0.414137	2.26798	0.0233303	0.0324154	0.283158	-/0
868	ENO1	APOE	0.169462	3.25253e-05	0.301811	2.47278e-11	2.2671	0.0233842	0.0324835	0.283426	+/+
869	PTGDS	GNAS	0.0953776	0.0199692	-0.0446203	0.334938	-2.26582	0.0234624	0.0325835	0.283824	+/0
870	UBC	ALDOA	0.0401028	0.328793	0.178469	0.000101946	2.26514	0.0235042	0.0326352	0.283824	0/+
871	SLC3A2	RBM6	-0.0240414	0.558356	0.115705	0.0121588	2.26507	0.0235084	0.0326414	0.283824	0/+
872	BCYRN1	GFAP	0.100132	0.0145456	-0.0397169	0.390799	-2.26402	0.0235728	0.0327204	0.283966	+/0
873	RPLP2	KIAA0930	0.0392862	0.338745	-0.100549	0.0294621	-2.26386	0.0235829	0.0327328	0.283966	0/-
874	ALDOA	VAMP2	0.131362	0.00132068	0.26562	5.14825e-09	2.26101	0.0237586	0.0329507	0.285529	+/+
875	GPM6B	MT3	-0.00512249	0.90077	0.134009	0.00364294	2.25975	0.0238369	0.0330534	0.286092	0/+
876	GLUL	SLC1A3	0.0768398	0.0610471	0.213489	3.087e-06	2.25797	0.0239477	0.0331934	0.286396	0/+
877	GLUL	TNRC6B	-0.058444	0.154498	0.081138	0.0791972	2.25789	0.0239524	0.0331991	0.286396	0/0
878	RPS18	MT1E	-0.0594923	0.147224	0.0800902	0.0831629	2.25785	0.023955	0.033202	0.286396	0/0
879	RPL10	GPR37L1	-0.0206665	0.614892	0.118563	0.0101739	2.25733	0.0239875	0.0332418	0.286413	0/+
880	NDRG2	TCF4	-0.111854	0.00630965	0.0273902	0.554051	2.25617	0.0240601	0.0333274	0.286769	-/0
881	ACTB	SOX2	-0.107227	0.00885515	0.0320401	0.488812	2.2557	0.0240892	0.0333632	0.286769	-/0
882	SELENOW	NEAT1	-0.223331	3.6735e-08	-0.0872707	0.0589547	2.25529	0.0241151	0.0333967	0.286769	-/0
883	CALM2	GJA1	-0.0144636	0.724777	0.124501	0.00694304	2.25446	0.024167	0.033457	0.286961	0/+
884	HSP90AA1	HSPB1	0.265614	4.5786e-11	0.131803	0.00424651	-2.25365	0.0242179	0.0335234	0.28708	+/+
885	HNRNPH1	PON2	0.0828993	0.0432425	0.219031	1.67585e-06	2.25338	0.0242353	0.0335467	0.28708	+/+
886	NTRK2	FGFR3	0.036015	0.380521	-0.102957	0.0257703	-2.25024	0.0244335	0.033788	0.288819	0/-
887	GPM6B	HSPB1	0.162615	6.7529e-05	0.024767	0.592639	-2.24937	0.0244887	0.0338575	0.289087	+/0
888	RPL23A	TSC22D4	0.124854	0.00228028	-0.0136535	0.768062	-2.24717	0.0246289	0.034032	0.28944	+/0
889	SNAP25	GPR37L1	-0.135663	0.000908016	0.00265394	0.954289	2.2471	0.0246337	0.0340377	0.28944	-/0
890	SAT1	DDX17	0.0662702	0.106337	0.202677	9.71026e-06	2.24703	0.024638	0.0340434	0.28944	0/+
891	HMGB1	SOX2	-0.0478357	0.243998	0.0910232	0.0488307	2.24692	0.0246449	0.0340517	0.28944	0/+
892	RPS27A	SLC1A3	-0.0123212	0.764233	-0.150289	0.00109618	-2.24638	0.0246796	0.0340969	0.289463	0/-
893	DDX17	PNISR	0.18651	4.64626e-06	0.0496651	0.28311	-2.24475	0.0247844	0.0342192	0.289463	+/0
894	SNAP25	PTN	-0.0986485	0.0160794	0.0400174	0.387222	2.24468	0.0247887	0.0342249	0.289463	-/0
895	RPL11	AQP4	-0.0760102	0.063901	0.0627613	0.174815	2.24455	0.0247972	0.0342364	0.289463	0/0
896	LDHB	MT1F	0.0278616	0.497569	0.16529	0.000324656	2.24375	0.0248486	0.0343046	0.289463	0/+
897	MALAT1	CSRP1	-0.182434	7.52314e-06	-0.0455303	0.325164	2.24353	0.024863	0.0343207	0.289463	-/0
898	HSPA8	DTNA	0.0669664	0.102704	-0.0717468	0.12075	-2.24352	0.0248636	0.034322	0.289463	0/0
899	TUBB2B	DDX17	-0.121785	0.00292525	0.0163912	0.723301	2.24106	0.0250222	0.0345095	0.290721	-/0
900	PON2	HIF3A	0.216853	9.18316e-08	0.0816074	0.0774708	-2.23746	0.0252562	0.034797	0.292218	+/0
901	RPL41	SNAP25	0.153113	0.000177465	0.0157779	0.733253	-2.23723	0.0252715	0.0348163	0.292218	+/0
902	TUBB2A	CSRP1	0.11305	0.00576895	-0.0249881	0.58934	-2.23691	0.025292	0.0348424	0.292218	+/0
903	RPL32	DPYSL2	-0.0445847	0.277572	0.0936165	0.0427197	2.23655	0.0253158	0.0348709	0.292218	0/+
904	MT1F	HIF3A	0.0805951	0.0494155	-0.0576625	0.212593	-2.23641	0.0253252	0.0348801	0.292218	+/0
905	EEF1A1	MT1M	-0.0451196	0.271842	0.0930362	0.044028	2.23575	0.025368	0.0349355	0.29225	0/+
906	ITM2C	VAMP2	0.00192828	0.962563	0.13945	0.00247224	2.23542	0.0253896	0.0349611	0.29225	0/+
907	VAMP2	FTL	0.0625898	0.127255	0.198365	1.50816e-05	2.23417	0.0254716	0.0350678	0.292454	0/+
908	SNAP25	MACF1	-0.116455	0.00445005	0.0213562	0.644571	2.23396	0.0254854	0.0350839	0.292454	-/0
909	HNRNPA2B1	HNRNPH1	-0.0103023	0.801985	0.127336	0.005753	2.23378	0.0254978	0.0351013	0.292454	0/+
910	AHCYL1	SOX2	0.127982	0.00175929	-0.00949854	0.837447	-2.23139	0.0256552	0.035287	0.293088	+/0
911	NDUFA4	RPS15	0.024833	0.54547	0.16157	0.000443436	2.23096	0.0256835	0.0353218	0.293088	0/+
912	ITM2C	ACTB	-0.00536117	0.896172	0.132022	0.00418291	2.23093	0.0256855	0.0353242	0.293088	0/+
913	MT1G	COX4I1	0.122762	0.00270395	-0.014754	0.749966	-2.23063	0.0257058	0.0353506	0.293088	+/0
914	CALM1	C1orf61	-0.00770584	0.851211	-0.144804	0.00166574	-2.23036	0.0257233	0.035371	0.293088	0/-
915	PTGDS	C1orf61	0.156545	0.000125981	0.0198053	0.668789	-2.22895	0.0258169	0.035484	0.293396	+/0
916	ITM2C	ADGRV1	0.0825376	0.0441663	-0.0552523	0.232366	-2.22894	0.0258179	0.0354857	0.293396	+/0
917	SP100	RPL23A	-0.022757	0.579574	0.114614	0.013003	2.22645	0.0259838	0.0356871	0.29474	0/+
918	COX4I1	SLC3A2	0.118621	0.00375989	-0.0186197	0.687541	-2.22522	0.0260663	0.0357905	0.295225	+/0
919	ATP1A2	GLUL	0.0308676	0.452329	0.167056	0.000279336	2.2245	0.0261151	0.035847	0.295225	0/+
920	GPM6A	RPL13	0.0302861	0.460896	-0.107042	0.0204156	-2.22433	0.0261263	0.0358628	0.295225	0/-
921	SLC1A2	SOX2	0.124042	0.00243698	-0.0129888	0.779054	-2.22311	0.0262082	0.0359626	0.295725	+/0
922	DDX5	CKB	0.0114659	0.780165	-0.125454	0.00652066	-2.22168	0.0263052	0.036079	0.296277	0/-
923	MT2A	FGFR3	0.0845364	0.039263	-0.0527772	0.253991	-2.22136	0.0263266	0.0361079	0.296277	+/0
924	EEF1A1	PCDH9	-0.118353	0.00383988	0.0185542	0.688583	2.21976	0.0264348	0.0362398	0.297037	-/0
925	ACTB	ATP1B2	-0.16799	3.81497e-05	-0.0321542	0.487264	2.21922	0.0264717	0.0362834	0.297073	-/0
926	TUBB2B	FAM107A	0.0905216	0.0272477	-0.0465717	0.314208	-2.2183	0.0265344	0.0363616	0.297091	+/0
927	RPL41	SLC1A3	0.0341488	0.405709	-0.102847	0.0259304	-2.21827	0.0265365	0.036364	0.297091	0/-
928	CALM1	AQP4	-0.0625823	0.127301	0.0745172	0.107025	2.2174	0.0265958	0.0364382	0.297376	0/0
929	PCDH9	GFAP	0.0134263	0.743798	-0.123181	0.00756871	-2.21607	0.0266868	0.0365485	0.297956	0/-
930	SELENOW	FGFR3	0.0269404	0.511898	-0.10966	0.0175167	-2.21304	0.0268947	0.0368065	0.298843	0/-
931	GPM6A	RBM6	-0.121654	0.00295599	0.0147887	0.749398	2.21304	0.0268949	0.0368066	0.298843	-/0
932	NTM	HNRNPH1	0.075692	0.0650241	-0.0611166	0.186411	-2.21272	0.0269169	0.036832	0.298843	0/0
933	CSRP1	FGFR3	-0.0995442	0.0151374	0.0371314	0.4224	2.21262	0.0269241	0.0368417	0.298843	-/0
934	ENO1	FAM107A	0.0937451	0.0222006	-0.0429665	0.353177	-2.21246	0.0269346	0.0368547	0.298843	+/0
935	AQP4	EMX2	0.096557	0.0184813	-0.0400878	0.386386	-2.21172	0.0269859	0.0369154	0.299016	+/0
936	ACTB	SAT1	0.0569602	0.165254	-0.0797359	0.0845398	-2.21106	0.0270313	0.0369688	0.299128	0/0
937	RPS14	SP100	0.0382553	0.351582	-0.0981812	0.0335269	-2.20856	0.0272051	0.037177	0.299802	0/-
938	ZBTB20	ADGRV1	0.111733	0.00636653	-0.0245173	0.596376	-2.20778	0.0272598	0.0372391	0.299802	+/0
939	SELENOW	SOX2	-0.0869996	0.0338621	0.0494567	0.285137	2.20767	0.0272673	0.0372469	0.299802	-/0
940	TMSB10	RPL13	0.169996	3.0687e-05	0.0349661	0.449979	-2.20711	0.0273067	0.0372917	0.299802	+/0
941	TUBB2B	RPL13A	0.0946669	0.0209155	-0.0417017	0.36754	-2.20702	0.0273125	0.0372989	0.299802	+/0
942	RPS18	2019-03-06	-0.018845	0.646412	0.117271	0.0110324	2.20675	0.0273314	0.0373217	0.299802	0/+
943	RPS27	EMX2	-0.066553	0.104849	0.0698885	0.130701	2.20665	0.0273384	0.0373293	0.299802	0/0
944	BCYRN1	NEAT1	-0.0272945	0.506364	0.108807	0.0184189	2.20483	0.0274663	0.037486	0.300375	0/+
945	MT1G	FAM107A	0.089257	0.029482	-0.046998	0.309794	-2.20461	0.0274813	0.0375046	0.300375	+/0
946	ACTG1	DDX17	-0.0835941	0.041514	0.052659	0.255057	2.20412	0.0275159	0.0375484	0.300375	-/0
947	DDX5	MALAT1	0.224355	3.17011e-08	0.0915439	0.0475482	-2.20314	0.0275851	0.0376318	0.300375	+/+
948	ENO1	2019-03-06	0.0161746	0.693776	0.151426	0.00100337	2.20293	0.0275997	0.0376506	0.300375	0/+
949	DPYSL2	MT1E	-0.0438934	0.285097	0.0922274	0.0459077	2.20274	0.0276131	0.0376667	0.300375	0/+
950	C2orf68	GPM6B	-0.0101723	0.804434	-0.145535	0.00157663	-2.2026	0.027623	0.0376781	0.300375	0/-
951	ENO1	RPS27A	-0.0253387	0.537317	0.110539	0.0166277	2.20153	0.0276986	0.0377685	0.300779	0/+
952	NDRG2	MT1X	0.0572765	0.162916	-0.0787784	0.0883524	-2.20063	0.0277622	0.0378504	0.301114	0/0
953	UBC	COX4I1	0.0425662	0.299928	0.176899	0.000117551	2.19911	0.0278699	0.0379876	0.301701	0/+
954	RPLP1	RPS15	0.210032	2.33803e-07	0.0768775	0.0963306	-2.19892	0.0278838	0.0380039	0.301701	+/0
955	ATP1B2	SOX2	0.0615663	0.133607	-0.0742924	0.108091	-2.19728	0.0280004	0.0381514	0.302495	0/0
956	CKB	RPL23A	0.0700917	0.0875945	-0.0657484	0.155138	-2.1969	0.0280276	0.0381838	0.302495	0/0
957	TUBB2B	CSRP1	0.182254	7.68274e-06	0.048395	0.295617	-2.19416	0.0282236	0.0384138	0.303769	+/0
958	HSP90AB1	DDX5	-0.050451	0.219137	0.0851706	0.0653412	2.19401	0.0282347	0.0384296	0.303769	0/0
959	RPL7	RPS28	-0.023727	0.563515	0.111648	0.015563	2.19361	0.0282633	0.0384649	0.303769	0/+
960	PSAP	FAM107A	0.0502792	0.220712	-0.0852576	0.0650658	-2.19264	0.0283331	0.0385435	0.304073	0/0
961	GNAS	HNRNPA2B1	0.0450759	0.272307	-0.0903993	0.0504055	-2.1921	0.028372	0.0385924	0.304142	0/0
962	RPS18	DST	0.0196572	0.632274	-0.115405	0.0123861	-2.18932	0.0285732	0.0388356	0.30519	0/-
963	CKB	GPR37L1	0.0172597	0.674372	0.151661	0.000985131	2.18928	0.0285764	0.0388392	0.30519	0/+
964	C1orf61	SERF2	-0.000820908	0.984058	0.133943	0.00365979	2.1892	0.0285821	0.0388463	0.30519	0/+
965	FAM107A	NEAT1	-0.107693	0.00856236	0.0274258	0.553536	2.18875	0.0286152	0.038888	0.305201	-/0
966	RPL21	MACF1	-0.0266561	0.516364	-0.16063	0.000479274	-2.18592	0.0288211	0.0391265	0.306754	0/-
967	UBC	MALAT1	0.0638585	0.119711	-0.071253	0.123335	-2.1851	0.0288816	0.0392048	0.306772	0/0
968	RPS14	SLC3A2	-0.080747	0.0489869	0.0543355	0.240219	2.18498	0.02889	0.0392145	0.306772	-/0
969	RPS28	FGFR3	-0.00867808	0.8327	-0.142962	0.00191097	-2.18429	0.0289408	0.0392721	0.306772	0/-
970	EEF1A1	BCYRN1	0.0842875	0.0398474	-0.0507237	0.272962	-2.18406	0.0289577	0.0392908	0.306772	+/0
971	MALAT1	TSC22D4	-0.0458922	0.26371	0.0890559	0.0539403	2.18344	0.0290031	0.0393456	0.306881	0/0
972	RPL13A	HNRNPL	0.0446089	0.27731	-0.0902961	0.0506698	-2.18287	0.0290455	0.0393968	0.306881	0/0
973	COX4I1	AHCYL1	-0.0765768	0.0619405	0.0583672	0.207047	2.18253	0.0290701	0.0394304	0.306881	0/0
974	CKB	COL5A3	0.0176213	0.667953	0.151581	0.000991321	2.18212	0.029101	0.0394668	0.306881	0/+
975	VAMP2	NTM	-0.000152787	0.997033	-0.134421	0.00353922	-2.18134	0.0291583	0.0395359	0.307103	0/-
976	RPLP2	COL5A3	0.0286394	0.485638	-0.105988	0.0216956	-2.1805	0.0292207	0.039614	0.307157	0/-
977	RPL13A	HNRNPA2B1	-0.0643085	0.11712	0.0704765	0.127486	2.17979	0.0292727	0.0396768	0.307157	0/0
978	CHN1	MALAT1	-0.196565	1.35254e-06	-0.0641251	0.165613	2.17904	0.029329	0.0397403	0.307157	-/0
979	NTM	DTNA	0.185209	5.42541e-06	0.0524004	0.257401	-2.17869	0.0293546	0.0397732	0.307157	+/0
980	UBC	FTL	-0.00165697	0.967828	0.13248	0.00405217	2.17866	0.0293569	0.0397777	0.307157	0/+
981	VAMP2	MT1F	-0.0485239	0.237272	0.0861396	0.0623271	2.17858	0.029363	0.0397862	0.307157	0/0
982	NOVA1	DST	0.102836	0.0120793	-0.0315957	0.494863	-2.17682	0.0294936	0.0399493	0.307649	+/0
983	UBC	PCDH9	-0.082653	0.0438698	0.0519138	0.261853	2.17675	0.0294991	0.0399569	0.307649	-/0
984	APOE	MT1M	0.148961	0.000266079	0.0153114	0.740852	-2.17614	0.0295445	0.0400132	0.307649	+/0
985	DYNLL1	SLC1A2	-0.035519	0.387119	-0.168668	0.000243205	-2.17608	0.0295491	0.0400199	0.307649	0/-
986	ACADVL	MT1X	0.0754915	0.0657405	-0.0590334	0.201901	-2.1757	0.0295776	0.040053	0.307649	0/0
987	DTNA	SOX2	0.139298	0.000656061	0.00550686	0.905322	-2.17513	0.0296202	0.0401069	0.307691	+/0
988	PTN	MACF1	0.0112438	0.784318	-0.122747	0.00778527	-2.1737	0.0297275	0.0402378	0.307691	0/-
989	RPL13	FGFR3	0.0306831	0.455037	-0.103544	0.0249338	-2.17362	0.0297335	0.0402459	0.307691	0/-
990	GNAS	FAM107A	0.0786278	0.055254	-0.0557263	0.228378	-2.17307	0.029775	0.0402958	0.307691	0/0
991	FTL	SPARCL1	0.0995157	0.0151667	0.230206	4.65593e-07	2.17285	0.0297919	0.0403144	0.307691	+/+
992	FTL	MT3	0.0740818	0.0709603	-0.0602611	0.192663	-2.17271	0.0298023	0.0403278	0.307691	0/0
993	NDRG2	HNRNPL	0.0197374	0.630886	-0.114301	0.0132545	-2.17255	0.0298142	0.0403429	0.307691	0/-
994	HNRNPL	RBM6	0.00853793	0.835363	-0.125297	0.00658872	-2.17181	0.0298698	0.0404165	0.307733	0/-
995	GPR37L1	SLC3A2	0.136595	0.000836066	0.00303128	0.947799	-2.17062	0.0299599	0.0405245	0.307733	+/0
996	RPS14	HNRNPL	0.127709	0.00179994	-0.00596351	0.897512	-2.16983	0.0300197	0.0405989	0.307733	+/0
997	RPL13	GJA1	-0.0570868	0.164315	0.0770321	0.0956609	2.16919	0.0300685	0.0406609	0.307733	0/0
998	RPL11	N4BP2L2	-0.0764819	0.062265	0.0576325	0.212831	2.16909	0.0300758	0.0406689	0.307733	0/0
999	ATP1B2	EMX2	0.0121592	0.767244	0.145382	0.00159496	2.16798	0.0301603	0.0407719	0.307733	0/+
1000	TPI1	2019-09-07	0.00601374	0.883618	0.139341	0.00249172	2.16767	0.030184	0.0408004	0.307733	0/+
