# Supplementary material for: Single-nucleus RNA-seq identifies Huntington disease astrocyte states
Source: Acta Neuropathol Commun. 2020 Feb 18;8:19. doi: 10.1186/s40478-020-0880-6 (PMC7029580; doi:10.1186/s40478-020-0880-6)
Supplement: Supplementary file 16 — Additional file 16. Differential gene expression between control and HD neuronal nuclei, GO term enriched in top differentially upregulated and downregualted genes. [file 40478_2020_880_MOESM16_ESM.xlsx]

## Sheet: A_DGE neurons HD vs control
	logFC	logCPM	F	PValue	FDR
SST	-2.72673	9.70292	352.224	2.27782e-72	2.2939e-69
AL450405.1	-2.68681	9.17354	1159.89	7.23616e-200	6.19416e-196
RPL10P9	-2.65353	9.60968	1190.67	4.85376e-204	8.30964e-200
NPY	-2.0687	9.05513	275.243	6.34781e-58	3.50563e-55
LYRM9	-1.91006	9.04111	637.835	1.05111e-96	1.99944e-93
CIRBP	-1.88903	9.51972	763.71	4.04795e-142	1.73252e-138
CES4A	-1.83294	9.32496	546.185	1.0818e-106	2.64578e-103
TAC1	-1.78891	9.14676	235.452	2.96469e-50	1.05741e-47
CUTALP	-1.73991	9.04013	480.783	3.53223e-78	4.03145e-75
HGSNAT	-1.71807	9.03471	486.743	1.8387e-78	2.24846e-75
RBM3	-1.66978	8.93642	548.269	5.10191e-65	3.97021e-62
NOXA1	-1.59923	8.94878	426.931	1.01224e-59	6.18913e-57
WSB1	-1.58387	9.61249	519.706	3.61066e-102	7.72682e-99
GOLGA8B	-1.56947	9.40284	437.759	7.47509e-88	1.1634e-84
CRH	-1.53504	9.11307	173.432	5.25845e-38	1.36401e-35
CRYBB2	-1.46045	8.88525	547.929	1.71581e-51	6.83132e-49
LINC00685	-1.41788	9.13553	280.664	5.87102e-59	3.46592e-56
SCPEP1	-1.39187	9.17289	312.988	4.54143e-65	3.70235e-62
STARD4-AS1	-1.34985	8.98402	274.192	1.24724e-48	4.27054e-46
HLA-A	-1.31086	9.13743	194.373	3.49457e-42	1.06834e-39
AC022469.1	-1.29891	9.06002	248.448	2.88685e-51	1.12325e-48
AL391807.1	-1.22289	9.40721	297.232	4.21642e-62	3.00771e-59
CRYBB2P1	-1.1964	8.98784	220.731	5.51605e-38	1.40947e-35
SPDYE8P	-1.18375	8.94821	239.286	2.69531e-36	6.23563e-34
GOLGA8A	-1.17134	9.45846	269.149	9.28862e-57	4.67709e-54
SPDYE11	-1.11467	8.927	226.301	2.33697e-31	3.73916e-29
RPL10A	-1.10673	9.77058	341.342	2.34014e-70	2.22573e-67
PNMA8C	-1.10092	9.13444	166.742	1.16051e-36	2.79831e-34
KRT17P6	-1.09725	8.89967	192.732	1.09733e-30	1.70784e-28
DHRS11	-1.09164	8.8722	293.133	5.88516e-30	8.76122e-28
POLR2J3	-1.08356	9.67996	293.184	2.45911e-61	1.684e-58
RPL9P9	-1.08271	9.59485	262.452	1.78824e-55	8.27424e-53
NIT2	-1.07523	9.01304	182.041	2.51698e-33	4.58411e-31
ETV5	-1.06905	9.10218	174.831	2.7573e-38	7.2623e-36
AC068446.2	-1.06673	8.83922	470.502	1.10286e-32	1.85107e-30
SPCS1	-1.06154	9.29254	222.02	1.24014e-47	4.16297e-45
CRHBP	-1.06062	8.88253	192.51	5.5301e-26	6.18793e-24
CRYM	-1.06058	9.35476	184.571	3.11363e-40	9.0348e-38
RPL12	-1.05577	9.57409	229.778	3.77917e-49	1.3204e-46
KRR1	-1.04604	9.04912	179.184	2.37178e-34	4.77704e-32
PTPRS	-1.03995	9.04526	158.156	7.77702e-33	1.33143e-30
KRT17P1	-1.03935	8.89352	188.388	1.86096e-27	2.32552e-25
AC139491.1	-1.03163	9.12297	159.492	3.35862e-35	7.18745e-33
AC011287.1	-1.02782	8.86851	238.449	2.17808e-26	2.5195e-24
ZDHHC11B	-1.01525	8.89234	209.693	9.09362e-25	9.10426e-23
DLX6-AS1	-1.01523	9.33068	82.9239	2.05323e-19	1.24209e-17
SLC9A3-AS1	-1.01294	8.86631	234.363	7.47471e-25	7.57201e-23
CLEC4GP1	-1.01034	8.94289	148.45	6.75139e-25	6.87998e-23
RPS12	-1.0044	9.66353	181.869	1.07781e-39	3.02493e-37
DNPH1	-1.00366	8.97091	174.814	8.57072e-28	1.1116e-25
RPL9P7	-0.993273	9.17843	161.202	1.51678e-35	3.287e-33
AL731577.1	-0.992782	8.84049	393.629	7.38919e-28	9.65671e-26
GJD2	-0.973106	8.93734	119.156	2.78528e-22	2.18734e-20
RPL9	-0.969382	9.93308	272.286	2.33183e-57	1.20973e-54
ACVR2A	-0.960622	9.22034	152.754	7.75145e-34	1.49106e-31
TARBP1	-0.959634	9.09227	147.976	8.06104e-32	1.30193e-29
AC090568.2	-0.958167	8.84197	311.449	1.79203e-26	2.10134e-24
KRT17P2	-0.956745	8.88325	168.334	2.63115e-23	2.27502e-21
GRIK1	-0.940766	8.9969	85.6927	5.36383e-20	3.40106e-18
PEX16	-0.935734	8.9284	156.761	2.46199e-22	1.94236e-20
PDZD8	-0.934317	8.92857	144.713	1.81743e-22	1.44718e-20
NEUROD6	-0.932993	9.06782	133.277	7.19241e-30	1.05243e-27
PAN3	-0.9292	9.13957	124.987	3.61267e-28	4.86999e-26
AC138207.7	-0.915241	8.8795	192.143	1.15344e-21	8.66094e-20
FAHD2B	-0.911249	8.94709	139.939	1.23508e-21	9.19332e-20
ATP6V0E2	-0.905702	9.06717	134.757	1.24864e-27	1.59528e-25
PAAF1	-0.899896	8.92357	150.059	9.4112e-21	6.39364e-19
PSMA3-AS1	-0.899443	9.35251	146.761	1.27607e-32	2.121e-30
PDE6B	-0.897221	8.9156	129.889	1.00154e-19	6.23501e-18
REX1BD	-0.896702	9.37231	164.252	3.68097e-36	8.40243e-34
AC007751.2	-0.893222	8.95253	127.266	5.44145e-21	3.81794e-19
POLR2J2	-0.892748	8.9325	133.644	1.91726e-20	1.26244e-18
C6orf62	-0.888948	9.17624	124.851	3.85441e-28	5.15527e-26
LUZP2	-0.886674	8.96057	97.3079	2.92913e-21	2.1339e-19
TTTY15	-0.886376	8.90594	123.474	2.68122e-19	1.572e-17
HES4	-0.886213	9.12424	109.78	4.99516e-25	5.21446e-23
EIF3K	-0.884624	9.25045	147.126	1.07535e-32	1.82277e-30
GPLD1	-0.881183	8.94733	125.599	6.50641e-21	4.52804e-19
RPL26P19	-0.879225	9.9262	158.868	4.49004e-35	9.49006e-33
RPS23	-0.877153	9.30209	130.519	2.64226e-29	3.73847e-27
OCLN	-0.876135	8.85087	228.744	5.47631e-21	3.82671e-19
STAG3L3	-0.871902	9.26547	138.792	5.36229e-31	8.42225e-29
ETFB	-0.871243	9.00398	122.65	4.84655e-23	4.12801e-21
PRKAG1	-0.871157	8.95035	124.524	4.34254e-20	2.77404e-18
CBWD1	-0.868215	9.47963	166.267	1.44628e-36	3.43894e-34
AC140125.2	-0.867221	9.00089	115.716	1.63066e-23	1.46162e-21
CCS	-0.865157	8.95059	127.479	2.0197e-20	1.31975e-18
SIDT1-AS1	-0.861997	8.92098	131.043	7.02697e-19	3.94432e-17
CDC42	-0.861648	9.64024	170.735	1.82838e-37	4.53651e-35
RPS6KB2	-0.860525	8.86788	171.068	2.47665e-19	1.46208e-17
SLC25A45	-0.859895	8.88214	147.448	3.41915e-19	1.9709e-17
SLC35F1	-0.856453	9.1393	97.6456	1.67512e-22	1.3401e-20
FAM76A	-0.85503	9.05386	98.3461	1.19614e-22	9.65936e-21
CALY	-0.853742	9.89107	170.108	2.44317e-37	5.97529e-35
EYA3	-0.845834	8.97107	105.344	8.48079e-21	5.80764e-19
MIAT	-0.843644	10.0998	162.998	6.58783e-36	1.46472e-33
AC113935.1	-0.842883	9.89806	175.025	2.52103e-38	6.74376e-36
ICA1	-0.842674	8.99351	114.506	5.00385e-20	3.1846e-18
RPL26	-0.839606	10.0954	163.228	5.92126e-36	1.33384e-33
BMS1P1	-0.839272	9.11395	120.232	4.86903e-27	5.9119e-25
NECAB2	-0.838617	9.00891	96.1199	3.49022e-22	2.71603e-20
STAG3L1	-0.837841	9.1754	119.578	4.69928e-27	5.74655e-25
TMEM175	-0.831313	9.12464	112.538	1.33976e-25	1.46093e-23
AL122020.1	-0.831213	8.84108	225.733	5.75594e-19	3.26297e-17
RPS23P8	-0.830728	9.08529	106.401	2.51224e-24	2.44373e-22
NRBP2	-0.829965	8.95588	114.998	1.12438e-19	6.97442e-18
FIBP	-0.825657	9.14936	119.134	5.80216e-27	6.99528e-25
CORT	-0.822497	8.8435	183.849	2.06699e-17	1.0347e-15
KLF3-AS1	-0.819628	8.90062	109.116	2.90415e-17	1.43697e-15
AC064799.1	-0.818927	9.69003	148.189	6.54199e-33	1.14285e-30
FAM239A	-0.817487	8.82753	322.122	3.48982e-20	2.25456e-18
SCIMP	-0.816678	8.83739	250.897	1.39493e-18	7.62979e-17
MTR	-0.810626	9.04471	101.03	7.53522e-22	5.7081e-20
STAG3L2	-0.810492	9.20895	110.553	3.45354e-25	3.64967e-23
EFR3B	-0.807383	9.24205	104.393	6.56952e-24	6.07947e-22
RND3	-0.803733	8.86591	128.29	1.38963e-15	5.73265e-14
PPP1R9A	-0.801996	9.15401	101.891	2.17989e-23	1.9237e-21
AC023590.1	-0.801446	8.99781	106.698	2.39788e-19	1.42048e-17
AC024293.1	-0.800336	9.11384	105.087	9.45733e-24	8.65826e-22
TM7SF2	-0.799261	9.02378	102.385	2.66435e-19	1.56748e-17
RPL37	-0.796687	9.81267	137.168	1.15066e-30	1.7747e-28
NXPH1	-0.795562	8.91267	89.386	3.93147e-15	1.49239e-13
AC126768.2	-0.793211	8.90016	107.286	1.87072e-16	8.54048e-15
PTP4A3	-0.792997	8.84597	195.209	7.61063e-17	3.62936e-15
AC116533.1	-0.792063	9.45428	102.85	1.3764e-23	1.24021e-21
RBMX	-0.791717	9.25175	112.697	1.24173e-25	1.36271e-23
PNMA3	-0.790578	9.10309	97.5491	1.5262e-21	1.12623e-19
PPIE	-0.790234	9.1401	102.226	1.8568e-23	1.65565e-21
ZNF121	-0.789429	9.0984	99.7296	6.15268e-23	5.11901e-21
GPATCH4	-0.789116	8.87938	134.255	2.14762e-16	9.72677e-15
FAM66C	-0.788374	8.95223	105.557	3.43235e-18	1.8249e-16
COA4	-0.787775	8.95706	94.7691	6.01855e-16	2.58888e-14
LINC00634	-0.786384	8.90452	115.495	4.45113e-17	2.16487e-15
EEF1B2	-0.785623	9.16652	104.091	7.59244e-24	6.98831e-22
SPDYE3	-0.784103	8.8564	165.888	1.9966e-16	9.09092e-15
RBM4	-0.781613	8.90959	112.203	2.75071e-15	1.07762e-13
RAB3B	-0.780416	8.99996	72.4035	3.4434e-17	1.68431e-15
HLA-C	-0.778553	8.98083	83.1813	2.34853e-17	1.16881e-15
LAMB1	-0.777447	8.89419	117.454	3.05159e-15	1.18197e-13
ACP2	-0.775112	8.86606	141.262	3.88145e-15	1.47668e-13
MAP1LC3A	-0.773179	9.68445	158.463	5.42041e-35	1.13168e-32
DDX3P1	-0.771551	8.82946	268.667	1.00566e-17	5.15474e-16
PPIP5K2	-0.76988	9.22052	100.239	4.81841e-23	4.12456e-21
FAM110B	-0.769248	9.18564	68.9557	1.85947e-16	8.51181e-15
PNOC	-0.767673	8.88745	92.7642	8.03296e-14	2.63456e-12
NRIP3	-0.767506	9.03344	67.3561	4.07186e-16	1.7693e-14
AC008026.1	-0.766116	8.94518	100.94	1.17872e-15	4.90578e-14
RPL37A	-0.763876	10.4494	155.239	2.4328e-34	4.84297e-32
NCAM2	-0.763263	9.20244	88.4495	1.41256e-20	9.4465e-19
FBXO36	-0.761665	8.87372	125.424	5.33381e-15	1.99814e-13
STXBP5-AS1	-0.761508	8.90333	106.346	2.89482e-15	1.12379e-13
FKBP9	-0.75882	8.91221	96.4983	8.81542e-16	3.70811e-14
GART	-0.758331	8.88767	114.292	4.52601e-14	1.53436e-12
TMEM14B	-0.758125	9.00758	97.7459	1.30109e-17	6.60971e-16
CTGF	-0.754969	8.84197	162.623	1.67334e-16	7.68033e-15
AC008780.2	-0.754662	8.87507	126.907	1.50304e-15	6.17806e-14
RASSF8-AS1	-0.752456	8.88176	111.305	1.66824e-13	5.30148e-12
CCZ1	-0.75188	9.00098	92.3048	4.69869e-17	2.2788e-15
KLHDC4	-0.75126	8.93542	97.4729	2.22687e-15	8.9493e-14
CCZ1B	-0.751021	9.0555	90.6441	2.71097e-19	1.58402e-17
ARF5	-0.749789	9.11104	102.003	1.45251e-21	1.07649e-19
SMIM19	-0.749426	8.92759	97.588	1.12776e-14	4.10794e-13
SLC25A3	-0.749085	9.5095	136.158	1.85076e-30	2.82902e-28
YIPF4	-0.747611	9.18562	100.013	5.36831e-23	4.52736e-21
EXOC7	-0.746257	8.90248	107.645	2.74304e-14	9.48704e-13
RGS5	-0.745958	8.90056	82.913	4.26129e-14	1.44749e-12
ZCCHC12	-0.744271	8.87707	112.539	2.19853e-14	7.7287e-13
AC004951.1	-0.743712	8.95535	83.7654	2.33788e-15	9.28644e-14
RELN	-0.743298	8.99344	46.5556	1.18472e-11	2.9696e-10
NRN1	-0.740767	9.3366	96.3721	3.09121e-22	2.41651e-20
HES1	-0.738997	8.83907	169.528	3.0554e-16	1.3622e-14
MRPS25	-0.738869	9.09418	92.0308	1.75135e-19	1.07083e-17
KRT17	-0.73378	8.90738	83.1974	3.06082e-15	1.18287e-13
TRAPPC2L	-0.733588	8.97169	85.4407	6.37919e-16	2.71671e-14
PARVB	-0.729706	8.90686	90.6412	2.77126e-15	1.08319e-13
PSMC3	-0.728468	9.19688	98.3964	1.16757e-22	9.47339e-21
SLN	-0.726516	8.82115	307.993	2.76421e-19	1.60964e-17
SRSF2	-0.725204	9.2078	99.3316	7.44873e-23	6.10155e-21
GCSH	-0.725158	8.97114	88.4066	1.02587e-16	4.82495e-15
NPM1	-0.72494	9.43833	115.256	3.66919e-26	4.21588e-24
CCNH	-0.724728	9.0035	81.864	3.28825e-16	1.45841e-14
SLC16A1-AS1	-0.723934	8.98945	81.8393	1.65861e-16	7.63317e-15
SNHG6	-0.723048	9.23794	82.858	2.12002e-19	1.27798e-17
UGP2	-0.722243	9.39181	111.321	2.39386e-25	2.56143e-23
C7orf50	-0.71864	9.12937	91.5345	3.67729e-20	2.36674e-18
RPL32P3	-0.717868	8.9521	80.7428	1.74626e-14	6.2025e-13
PNN	-0.716018	9.06437	87.3791	6.19688e-17	2.98007e-15
DNAL4	-0.7148	8.87826	110.152	5.38639e-14	1.80814e-12
ACTR1B	-0.71434	9.00687	84.1999	2.30901e-16	1.04302e-14
CDC42SE2	-0.714115	9.22193	74.3752	1.31491e-17	6.66015e-16
GSTK1	-0.712926	9.07455	86.7766	7.57875e-18	3.93177e-16
AL162578.1	-0.711908	8.94456	83.7537	2.23178e-14	7.82952e-13
HAPLN1	-0.711685	8.84953	123.844	3.25522e-14	1.11906e-12
FAM239C	-0.711371	8.81604	366.2	3.22846e-18	1.72722e-16
CASC15	-0.705714	8.93471	82.9337	4.66745e-14	1.57918e-12
TBC1D24	-0.704359	9.25123	76.2981	5.14865e-18	2.70383e-16
CMSS1	-0.702895	8.99531	76.5795	4.11014e-15	1.55332e-13
AC135050.7	-0.702007	8.87308	98.1562	5.91012e-13	1.76274e-11
RNA5-8SN5	-0.700634	8.94906	60.9193	1.69424e-12	4.7628e-11
NAP1L5	-0.700034	9.16339	78.5789	1.69574e-18	9.21623e-17
ASPHD1	-0.699083	8.97005	79.5923	9.58731e-15	3.50715e-13
AL928970.1	-0.691499	8.99235	76.497	1.50482e-15	6.17806e-14
LRTM1	-0.690026	8.9552	76.3727	2.27053e-14	7.93295e-13
GSTA4	-0.686258	9.06957	76.9553	4.03782e-17	1.96944e-15
SMCR5	-0.684908	8.98354	74.5395	1.56582e-14	5.59643e-13
UBXN6	-0.684895	9.15489	69.6063	1.35226e-16	6.24007e-15
FXYD6	-0.684622	10.3335	121.692	1.72286e-27	2.18485e-25
LINC01359	-0.682963	8.81823	283.497	6.44866e-16	2.7327e-14
RPL21	-0.682079	10.3162	129.035	5.32503e-29	7.41175e-27
ANP32E	-0.678494	8.95709	69.3356	2.09637e-14	7.41525e-13
TMEM18	-0.678459	8.8813	98.5384	1.36319e-12	3.91575e-11
TUBB2A	-0.676513	10.4032	161.992	1.05095e-35	2.3067e-33
FAM131A	-0.675707	9.15268	76.3499	5.02023e-18	2.6445e-16
ZNF385D	-0.67473	9.17004	49.8267	2.32611e-12	6.40568e-11
RNA5-8S5	-0.674125	8.9954	51.7949	8.75401e-13	2.56625e-11
TUBAP2	-0.673974	9.27396	83.0396	1.9412e-19	1.17849e-17
VIP	-0.67351	9.40291	25.6844	4.40082e-07	5.06331e-06
GAD1	-0.673249	9.3997	41.7042	1.33708e-10	2.88076e-09
MTG2	-0.672063	8.87319	100.35	3.38581e-12	9.14915e-11
C21orf59	-0.671133	9.07626	78.5004	3.96893e-16	1.73337e-14
PSME2	-0.67096	8.96487	72.9515	9.42195e-13	2.72934e-11
NT5C	-0.669339	8.87581	95.0877	9.30984e-12	2.38957e-10
STRADA	-0.669074	8.87592	94.0027	5.75755e-12	1.50718e-10
AC003002.2	-0.668832	8.86024	112.811	2.63924e-12	7.23157e-11
LINC02217	-0.667324	8.84862	126.609	1.62476e-12	4.61292e-11
AKR1A1	-0.667051	8.92284	77.1201	3.26727e-12	8.85057e-11
MLX	-0.666975	8.88327	93.2529	2.03458e-12	5.66374e-11
NDUFA5	-0.666448	9.38406	101.626	2.47607e-23	2.1518e-21
FAM149A	-0.666324	8.84616	132.774	5.00691e-13	1.50913e-11
IFI6	-0.664301	9.0986	60.3842	1.25301e-14	4.53522e-13
PLEKHJ1	-0.661706	9.00074	74.1942	1.64826e-13	5.25479e-12
IDH2	-0.661605	8.97159	70.9522	8.97573e-13	2.61334e-11
RPL21P75	-0.660525	9.09629	65.6338	9.478e-16	3.96732e-14
MEGF11	-0.660085	8.89122	84.4162	2.48316e-11	5.92085e-10
SDC3	-0.659994	8.90334	75.9031	1.0977e-11	2.77587e-10
AL450384.2	-0.65954	9.06843	71.3063	1.17508e-16	5.48157e-15
SNX24	-0.658733	8.87349	92.7845	1.03311e-11	2.63198e-10
TCEAL7	-0.656015	9.25209	79.3171	1.18414e-18	6.49758e-17
AC025809.2	-0.656004	8.85242	106.106	3.08778e-11	7.27137e-10
MAST3	-0.65453	9.19874	70.5178	8.6567e-17	4.10534e-15
TUBA1A	-0.653819	10.2342	153.602	5.2181e-34	1.01516e-31
Z97832.2	-0.65341	8.84863	112.691	1.13093e-11	2.85147e-10
B9D1	-0.653241	8.87139	98.8213	3.05376e-12	8.28532e-11
SMIM14	-0.652307	8.9729	67.795	8.85345e-13	2.58213e-11
TP53BP1	-0.651268	8.91551	77.9251	5.63937e-12	1.48304e-10
AC124016.2	-0.651113	8.86824	97.2405	2.09064e-11	5.05533e-10
LAPTM4B	-0.64966	8.98927	60.5057	1.33445e-11	3.32544e-10
AL139274.2	-0.647666	9.27379	69.8802	1.18258e-16	5.50158e-15
DUSP4	-0.647634	8.81723	259	2.70855e-15	1.06354e-13
ERBB4	-0.647446	9.34719	37.9609	8.74618e-10	1.64183e-08
RPS5P2	-0.64744	8.83823	124.6	2.93925e-11	6.95988e-10
MGMT	-0.646201	8.86056	103.406	3.14388e-11	7.38315e-10
SLC7A8	-0.645631	9.07513	59.7566	1.70724e-14	6.07651e-13
HSD11B1L	-0.644735	9.13053	73.2831	2.24082e-17	1.11845e-15
RPS27A	-0.64425	10.2703	114.901	4.34444e-26	4.89322e-24
PER2	-0.643923	9.03372	55.5729	1.34731e-13	4.31948e-12
AIG1	-0.643309	9.02733	64.1116	3.7967e-13	1.16487e-11
RPL31	-0.643034	10.7987	100.116	5.11105e-23	4.33174e-21
IDNK	-0.643028	8.82509	195.217	2.39538e-13	7.42915e-12
BEX5	-0.642486	9.46116	89.5592	8.26123e-21	5.68001e-19
GABRG3	-0.641638	9.05372	63.6701	2.64436e-15	1.04072e-13
SSBP4	-0.640887	8.99568	69.2975	1.9623e-13	6.16416e-12
GAD2	-0.639315	9.12178	38.7674	5.83165e-10	1.11926e-08
TAF9B	-0.639169	8.88638	78.7927	1.69512e-10	3.58278e-09
TIMM8B	-0.639145	8.94286	69.5145	4.82128e-12	1.27969e-10
AC007485.2	-0.63863	8.88382	84.5981	1.76987e-11	4.3286e-10
ST6GAL2	-0.637693	8.87225	91.6505	5.75754e-12	1.50718e-10
TUBA1B	-0.636927	8.86207	97.9583	5.47668e-11	1.24351e-09
SERINC5	-0.636403	8.91487	60.3266	2.0892e-10	4.29938e-09
SLIT2	-0.635327	9.54782	49.4319	2.83039e-12	7.74061e-11
RPL3P4	-0.634268	9.30617	73.555	1.96217e-17	9.85112e-16
RPS29	-0.633934	9.86408	107.058	1.83461e-24	1.79477e-22
XKR4	-0.633649	9.05966	55.6137	1.79653e-13	5.6642e-12
NEK5	-0.632673	8.84971	113.167	4.71082e-12	1.25232e-10
ST5	-0.632369	8.88068	83.526	1.89711e-10	3.97534e-09
SLX4IP	-0.632058	8.87332	81.6571	4.3824e-11	1.00978e-09
GSTT2B	-0.631575	8.88729	79.953	1.07786e-11	2.72973e-10
PNCK	-0.631125	9.34794	75.1685	8.9297e-18	4.61862e-16
DCTN6	-0.630552	8.99937	66.3227	3.05323e-12	8.28532e-11
AC105233.5	-0.630478	8.8896	77.7495	2.48316e-11	5.92085e-10
DDX17	-0.630438	10.0458	139.218	4.38743e-31	6.95489e-29
AP001157.1	-0.630414	8.88995	77.2714	1.0254e-11	2.62013e-10
PTGES2	-0.630405	9.07505	66.6728	8.98687e-14	2.93057e-12
PARL	-0.629486	8.89429	77.9087	9.57394e-11	2.12039e-09
MRPL21	-0.628504	9.03095	63.6746	1.39205e-14	5.02781e-13
UBXN11	-0.628055	8.92095	71.8974	8.77252e-11	1.95554e-09
RPS7	-0.627535	9.83838	115.075	3.99979e-26	4.5651e-24
TMUB2	-0.627183	8.99011	66.5283	2.51639e-12	6.91502e-11
MTPAP	-0.626752	9.022	58.6216	7.3349e-14	2.42889e-12
CHP1	-0.626353	9.25032	57.2263	5.95036e-14	1.98722e-12
MFN1	-0.625497	9.17571	66.1254	7.4463e-16	3.13992e-14
RASA4	-0.623275	9.03255	57.925	2.03582e-13	6.36894e-12
RPS15A	-0.622976	9.61776	88.0462	1.7168e-20	1.13921e-18
MAGED2	-0.621877	9.14337	63.1729	3.17535e-15	1.22437e-13
CHID1	-0.620833	8.99455	60.8838	1.31417e-11	3.27968e-10
RPL30	-0.62082	9.18489	65.6633	9.34162e-16	3.91982e-14
AL591848.2	-0.620806	8.83748	136.066	5.48975e-12	1.44592e-10
AC004982.2	-0.619666	8.82368	182.133	7.1402e-12	1.85494e-10
EIF3C	-0.619233	9.28299	68.2628	2.61091e-16	1.17013e-14
C18orf25	-0.619023	8.91976	66.937	3.50242e-10	6.95608e-09
RPL3	-0.618906	10.4338	136.077	1.92299e-30	2.91342e-28
YIF1A	-0.618129	8.87703	81.6446	1.32257e-10	2.85529e-09
KIAA0141	-0.617695	8.9141	66.1433	4.44421e-10	8.67558e-09
SEMA4C	-0.616962	8.91853	62.4098	5.14368e-10	9.93903e-09
NDUFV1	-0.616845	9.22485	71.6437	4.99148e-17	2.41396e-15
RPSAP69	-0.616299	8.83482	130.352	1.74187e-11	4.27233e-10
ACTG1	-0.615813	9.91143	116.762	1.79172e-26	2.10134e-24
RPAIN	-0.613927	8.93357	66.0531	4.10245e-11	9.51678e-10
PSMA5	-0.613825	9.02652	63.2417	2.89231e-12	7.89735e-11
RPS6	-0.613427	9.92018	98.6969	1.01052e-22	8.23815e-21
SUMF2	-0.613269	8.90985	68.4776	2.02307e-10	4.19519e-09
NANS	-0.612909	8.91806	66.2611	4.41672e-10	8.63176e-09
AP001324.1	-0.612786	9.02451	57.162	8.49011e-13	2.49315e-11
B2M	-0.612701	9.17015	41.7375	1.31498e-10	2.84607e-09
AC007686.3	-0.612129	8.83522	131.073	2.93925e-11	6.95988e-10
HSD17B12	-0.612	8.92122	64.8924	8.95357e-10	1.67342e-08
LHX6	-0.611789	8.86803	73.6611	1.71991e-10	3.63069e-09
GTF2H2	-0.611742	9.13119	64.6677	1.52318e-15	6.23848e-14
PIGQ	-0.611704	8.98131	56.8331	1.64304e-11	4.059e-10
PGBD1	-0.611562	8.92785	60.014	1.52584e-10	3.25309e-09
CPNE6	-0.610788	9.03189	57.6646	6.8024e-13	2.01483e-11
ATXN10	-0.610477	9.11418	62.3508	1.46968e-14	5.26381e-13
RPL22	-0.609895	9.52177	75.9516	6.09573e-18	3.18168e-16
SLC32A1	-0.609679	8.9065	57.7071	8.31574e-10	1.56618e-08
AL050341.2	-0.609451	8.88131	80.4508	2.02416e-10	4.19519e-09
MPPED2	-0.609413	8.89803	70.8531	3.43851e-10	6.861e-09
RPL41	-0.608934	10.844	154.114	4.10998e-34	8.08769e-32
EPCAM	-0.60859	8.82035	201.96	1.32341e-13	4.2508e-12
NHLRC3	-0.608134	9.17321	67.794	2.87495e-15	1.11862e-13
NMRAL1	-0.607986	8.9259	64.4736	2.99287e-10	5.99275e-09
PTS	-0.607656	9.05149	61.9082	1.97273e-13	6.18556e-12
PPM1F	-0.607289	8.91701	66.9738	2.14944e-10	4.41757e-09
SDHAF4	-0.606789	8.85052	100.158	7.31647e-10	1.38713e-08
PLEKHH2	-0.606653	8.87321	63.3971	3.71157e-10	7.31209e-09
NPTX2	-0.606288	8.91039	60.6059	1.14063e-10	2.49075e-09
PCP4L1	-0.603133	8.95373	48.4064	6.2099e-12	1.62063e-10
LINC00173	-0.603085	8.83341	122.954	1.92058e-10	4.01959e-09
TUBB2B	-0.602347	9.99595	100.509	4.2312e-23	3.64011e-21
ZNF587	-0.60135	8.9577	55.0934	1.07096e-10	2.35062e-09
PSME4	-0.601212	8.89252	69.8273	1.60544e-10	3.40584e-09
DAAM1	-0.600781	9.55263	70.0044	1.11286e-16	5.21979e-15
MRNIP	-0.600772	8.88155	76.33	2.8133e-10	5.65302e-09
ASL	-0.599673	8.83975	114.956	6.67315e-10	1.27289e-08
PPP2R5C	-0.599022	9.21891	61.389	7.63856e-15	2.82445e-13
SCRN2	-0.598236	8.89801	69.3828	1.02768e-09	1.89589e-08
VMP1	-0.597299	9.02713	55.479	2.16693e-12	6.01233e-11
LDHA	-0.594729	9.57617	85.3348	6.37921e-20	4.00044e-18
RNF141	-0.593133	8.87818	71.9833	1.4265e-09	2.56799e-08
DTD1	-0.592508	8.94966	58.6069	1.59732e-10	3.39282e-09
ACOT1	-0.59235	8.90843	62.5091	1.8848e-09	3.33641e-08
CDH12	-0.590997	8.92963	56.449	2.16996e-10	4.4544e-09
TMEM191C	-0.59061	9.06839	57.7191	1.05768e-13	3.42945e-12
RNA5-8SN1	-0.590293	8.94611	44.4966	1.28944e-09	2.336e-08
TRPV1	-0.589413	8.84031	107.525	9.28216e-10	1.72917e-08
KCNIP1	-0.589154	8.85847	82.6196	1.58451e-10	3.3698e-09
LMBRD1	-0.58768	9.17329	60.07	1.46284e-14	5.25029e-13
MAMSTR	-0.587529	8.86286	84.8577	5.29319e-10	1.02049e-08
AL109811.3	-0.586787	8.90892	60.2684	1.15234e-09	2.1077e-08
AC118344.2	-0.586543	8.86951	70.2405	6.44629e-09	1.04016e-07
ARSA	-0.58565	8.8654	78.0571	2.15872e-09	3.77887e-08
WIF1	-0.584817	8.86263	74.1575	1.27315e-09	2.31384e-08
EIF3CL	-0.582283	9.16447	56.4784	1.006e-13	3.26807e-12
AL512625.1	-0.582127	8.85178	88.5517	6.56892e-09	1.05795e-07
HINT2	-0.582097	8.88428	68.1338	1.08376e-08	1.68826e-07
QTRT1	-0.580801	9.18141	57.4899	5.22398e-14	1.76052e-12
AC018521.5	-0.580525	8.85383	80.985	3.65396e-09	6.14497e-08
PHC3	-0.58038	9.01905	51.9209	2.42071e-11	5.79617e-10
TASP1	-0.578943	8.84168	107.175	5.05886e-10	9.78618e-09
SPATA7	-0.578509	8.87818	71.9903	1.29498e-09	2.34355e-08
ACOT2	-0.578014	8.9441	54.4296	7.02082e-10	1.33403e-08
GSS	-0.577276	8.89046	65.2314	4.21675e-09	7.043e-08
TTC19	-0.577195	9.19056	59.5198	1.91864e-14	6.80064e-13
SEPT6	-0.576446	8.92217	53.7971	6.68325e-09	1.07535e-07
RSPH1	-0.576206	8.87645	72.0293	2.0718e-09	3.63787e-08
MDH1	-0.576105	10.1294	109.229	6.49992e-25	6.66339e-23
RMND5B	-0.575826	8.94394	57.4096	1.07591e-09	1.98061e-08
AC008969.1	-0.575406	8.94265	50.6365	3.77568e-09	6.33722e-08
STXBP3	-0.575092	9.05723	51.8333	1.21604e-12	3.5048e-11
MTRNR2L12	-0.574716	8.97152	43.7567	4.58292e-10	8.89564e-09
HNF1A-AS1	-0.57395	8.82287	164.076	3.82506e-11	8.89742e-10
CYB5R1	-0.573581	8.98533	51.8331	8.43928e-11	1.88863e-09
EML4	-0.573092	8.92172	56.9111	9.22056e-10	1.71956e-08
NR2C1	-0.572111	9.00157	51.2908	1.35292e-10	2.90981e-09
GPAT2P2	-0.571856	8.82425	153.023	5.61216e-11	1.27258e-09
SERHL	-0.571807	8.88827	63.2484	9.87881e-09	1.54735e-07
EPHX2	-0.570739	8.83638	103.835	7.65718e-09	1.22284e-07
C12orf10	-0.570152	9.00977	54.36	4.19547e-11	9.71941e-10
LINC01003	-0.569166	8.8286	136.472	2.0802e-10	4.29072e-09
Z99127.3	-0.568058	8.94031	55.1907	4.53611e-10	8.83181e-09
ARL16	-0.568027	8.96614	55.2834	4.48537e-10	8.74597e-09
MIRLET7BHG	-0.567231	8.88527	62.8215	1.93413e-08	2.87932e-07
RPL38	-0.566478	10.1352	90.795	4.54742e-21	3.21702e-19
DHDDS	-0.565437	8.92443	56.9185	1.00794e-09	1.86349e-08
PSMG1	-0.56512	8.88748	64.4477	1.84588e-08	2.76479e-07
C19orf66	-0.564824	9.16309	57.3588	5.9547e-14	1.98722e-12
TSNAX	-0.562389	8.92097	56.319	5.63305e-09	9.20208e-08
TCTA	-0.561507	8.89708	59.6874	1.3123e-08	2.02037e-07
FADS3	-0.561277	9.07839	52.4421	2.17034e-12	6.01233e-11
TOR1AIP2	-0.560133	9.23821	52.693	5.60748e-13	1.67832e-11
AC019205.2	-0.559594	8.92819	55.2119	4.63341e-09	7.67156e-08
RPS21	-0.558041	9.77049	71.3649	5.72054e-17	2.75875e-15
RPL7	-0.557128	10.2994	82.166	2.96621e-19	1.72141e-17
ATPIF1	-0.557055	9.79227	105.843	3.28138e-24	3.13839e-22
SNHG28	-0.55701	8.85038	79.8934	7.7196e-09	1.23054e-07
SMIM12	-0.556991	8.97784	52.3539	1.78173e-09	3.16423e-08
GK5	-0.556883	8.89643	56.5243	7.66419e-09	1.22284e-07
SPOCK3	-0.5565	8.98998	38.1889	1.05816e-08	1.65288e-07
TRIM36-IT1	-0.555852	8.96794	45.1638	1.25531e-10	2.72727e-09
NME5	-0.555089	8.89315	59.5286	3.35668e-08	4.77295e-07
RPL27	-0.555079	9.65855	76.1658	5.4916e-18	2.87511e-16
LINC00663	-0.554998	8.85109	82.1579	1.28969e-08	1.98735e-07
AC090114.1	-0.554935	8.8641	71.076	9.14516e-09	1.44167e-07
ITGAX	-0.55438	8.82098	121.452	2.21016e-09	3.86101e-08
ZKSCAN1	-0.554241	9.13124	53.8429	6.56061e-13	1.94996e-11
VEZT	-0.554155	9.1205	52.3615	6.6091e-13	1.96097e-11
CAPZA1	-0.553562	9.27938	51.4005	1.0646e-12	3.07872e-11
NADK2	-0.552595	9.04159	46.4241	1.265e-11	3.16619e-10
AC007785.3	-0.552586	8.83343	106.939	2.39554e-09	4.16317e-08
RPS18	-0.55243	10.1494	91.4098	3.37964e-21	2.43107e-19
MYL6B	-0.552306	9.16687	53.0563	4.68334e-13	1.41682e-11
TKFC	-0.552228	8.83155	111.27	3.84617e-09	6.44921e-08
SLC30A9	-0.54996	8.96923	49.9758	5.50487e-09	9.02714e-08
AC092535.1	-0.549591	9.13812	38.9852	5.22752e-10	1.00896e-08
NDUFB5	-0.549123	9.24353	55.0302	1.76219e-13	5.56619e-12
OXCT1	-0.548768	9.08145	50.5339	2.92373e-11	6.94233e-10
NME1	-0.547609	9.25465	56.5508	8.30799e-14	2.71956e-12
MARCH6	-0.54746	10.3653	113.758	7.48983e-26	8.27264e-24
SPDYE6	-0.54669	8.81341	204.555	6.45672e-11	1.45638e-09
MECR	-0.546649	8.89142	58.5641	3.25582e-08	4.64496e-07
MKKS	-0.546622	9.01937	49.6835	9.44347e-11	2.09692e-09
BBS4	-0.546558	8.8522	77.3322	1.87251e-08	2.79245e-07
ZNF559	-0.546415	8.84556	82.9298	5.99904e-08	8.24928e-07
TNIK	-0.546365	9.00675	46.3165	1.54937e-09	2.77461e-08
B3GNT7	-0.545273	8.81642	144.513	9.66803e-10	1.79714e-08
AC007388.1	-0.544901	8.97727	51.2999	2.76173e-10	5.55592e-09
TAC3	-0.544784	9.15321	18.6983	1.6085e-05	0.00012696
RPL35	-0.544213	9.95622	80.2714	7.44553e-19	4.1656e-17
CBR4	-0.542341	9.05563	43.6679	5.00646e-11	1.14281e-09
AC148477.7	-0.542293	8.84248	88.4991	1.08903e-09	1.99831e-08
R3HDM2	-0.541878	9.89607	80.0731	8.19871e-19	4.55798e-17
EGR1	-0.540741	8.89471	51.3354	6.76183e-08	9.23146e-07
MAGED1	-0.540406	9.12526	47.0293	1.07733e-11	2.72973e-10
ELK4	-0.539555	8.9677	47.6637	4.38311e-09	7.2924e-08
RAB26	-0.539328	9.01891	47.342	2.39495e-10	4.858e-09
EEF1B2P6	-0.539077	8.89231	57.1948	3.1455e-08	4.49882e-07
ZSWIM7	-0.538499	8.90959	53.8048	2.45596e-08	3.59061e-07
AC092718.7	-0.538494	8.91683	53.8921	5.5334e-09	9.06525e-08
SORBS2	-0.538438	9.26302	48.7783	3.91732e-12	1.04952e-10
HNRNPA1P48	-0.53765	8.91353	49.5062	5.82933e-08	8.02881e-07
SRGAP2B	-0.537039	9.23261	45.6524	1.85866e-11	4.53279e-10
TATDN3	-0.53697	8.9084	51.873	4.61781e-08	6.45363e-07
SEC61A2	-0.53636	8.92608	52.1868	2.01849e-08	2.98966e-07
CBWD3	-0.536318	9.83696	86.4564	3.70552e-20	2.37598e-18
GPC1	-0.535626	9.0965	45.7893	1.73602e-11	4.26408e-10
NFU1	-0.535594	8.95279	48.0014	1.16114e-08	1.79736e-07
SLC24A2	-0.535232	9.54495	45.887	1.65346e-11	4.07886e-10
RPL21P28	-0.535211	8.92879	46.535	3.0951e-08	4.43045e-07
RASA4B	-0.534732	8.90041	51.8568	8.44656e-08	1.13862e-06
INAFM1	-0.534688	9.00457	42.5637	1.13377e-08	1.75976e-07
MYADM	-0.534059	8.94876	46.7749	5.15455e-09	8.4689e-08
CORO6	-0.534015	9.07121	45.1703	9.71301e-11	2.14841e-09
FMNL2	-0.533975	9.10441	46.1345	1.46149e-11	3.62618e-10
LDHB	-0.533763	9.90406	83.4027	1.62766e-19	9.98767e-18
NIT1	-0.533285	8.87299	60.5557	5.43577e-08	7.52916e-07
MDM4	-0.532818	9.65507	53.7152	3.37901e-13	1.04044e-11
WDR61	-0.532113	9.07511	46.4873	2.40165e-11	5.75858e-10
ATP1A3	-0.531953	9.69243	63.6433	2.51974e-15	9.98562e-14
PMVK	-0.531806	8.98246	44.9556	9.61353e-09	1.50994e-07
CCNQ	-0.531759	8.91107	52.9082	3.09448e-08	4.43045e-07
RPL12P4	-0.531456	8.91729	49.0475	3.09448e-08	4.43045e-07
MPV17L	-0.53132	8.92882	48.0947	1.08197e-08	1.687e-07
RNASEH1-AS1	-0.531289	8.83265	100.573	2.36128e-08	3.46106e-07
ZNF562	-0.531237	8.99753	43.786	1.00381e-09	1.85988e-08
AL049544.1	-0.531231	8.82691	117.43	3.23641e-09	5.50768e-08
RPS6KL1	-0.531226	9.07236	48.4013	2.88192e-11	6.85258e-10
DYNC2LI1	-0.531173	8.97844	45.9415	3.26275e-09	5.5415e-08
NIPSNAP2	-0.53083	8.93161	49.0477	4.67176e-09	7.72758e-08
PRMT8	-0.530812	8.89011	56.9979	2.3924e-08	3.50367e-07
SEM1	-0.529611	9.11173	48.2137	5.18789e-12	1.37487e-10
ZFAND2B	-0.529294	9.02091	45.9883	1.70736e-09	3.04479e-08
TSR2	-0.529289	9.04386	46.1383	5.34414e-10	1.02915e-08
KCNQ1OT1	-0.52893	9.23424	40.6063	2.31765e-10	4.73487e-09
PARGP1	-0.528915	8.91849	50.0163	2.51137e-08	3.66223e-07
SLC6A1	-0.528731	9.21831	25.9246	3.89213e-07	4.51445e-06
RPS3A	-0.528731	9.86214	74.596	1.18063e-17	6.03357e-16
NECAB3	-0.528668	8.89807	53.8911	3.40346e-08	4.82744e-07
TMEM80	-0.526818	8.88828	54.897	3.74847e-08	5.28615e-07
DNAJC7	-0.526418	9.01711	42.6475	1.00619e-09	1.86226e-08
IFI27L1	-0.526208	8.84954	77.7653	1.56839e-08	2.37991e-07
COPE	-0.526169	9.27725	53.4087	3.93305e-13	1.20025e-11
RAB3A	-0.525698	10.0354	89.3938	8.94843e-21	6.10347e-19
ZNF969P	-0.525372	8.82687	116.827	5.72965e-09	9.32345e-08
APBB3	-0.525048	8.89899	55.1659	1.15392e-08	1.78779e-07
KIZ	-0.524444	8.93958	45.1899	4.29884e-08	6.026e-07
SULF2	-0.524017	8.83939	84.0188	1.66533e-08	2.50751e-07
AC026471.4	-0.522988	8.83287	96.0539	6.44063e-09	1.04016e-07
AC011504.1	-0.522814	8.80458	309.97	1.91435e-12	5.35517e-11
ME3	-0.522601	8.90001	51.4087	1.6592e-07	2.10256e-06
BDH1	-0.522423	8.91219	50.7418	1.27438e-08	1.96553e-07
PRKD3	-0.52184	8.96099	43.7905	7.24068e-09	1.15851e-07
MRPL24	-0.521774	8.93055	49.8243	7.08658e-09	1.13491e-07
UQCRB	-0.519447	10.0377	78.7389	1.56868e-18	8.55281e-17
MRPL55	-0.51937	9.06837	45.8312	1.32121e-10	2.85529e-09
TCEAL4	-0.519285	9.25367	50.5333	1.63744e-12	4.63355e-11
DPH6	-0.519216	8.82266	126.119	6.80012e-09	1.0921e-07
BX679664.3	-0.518851	9.13308	43.8779	4.50759e-11	1.03445e-09
TCIM	-0.518341	8.92817	34.2317	1.96813e-07	2.45228e-06
NUDT18	-0.517648	8.81063	218.033	4.20129e-11	9.71974e-10
CCNL2	-0.51746	9.1301	45.0698	3.32812e-11	7.79446e-10
RPS4X	-0.517364	9.95339	69.6607	1.31673e-16	6.09256e-15
COX4I1	-0.517216	10.2076	101.674	2.41929e-23	2.11317e-21
ZP3	-0.517149	8.8233	122.216	5.67799e-09	9.25783e-08
FAM174B	-0.516933	8.84764	70.4118	2.26327e-07	2.7736e-06
SRSF6	-0.51619	9.38015	45.7279	1.79001e-11	4.37161e-10
C3	-0.516048	8.82978	76.8832	7.97588e-07	8.77552e-06
TDRD3	-0.516027	8.87425	56.7167	2.41632e-07	2.9485e-06
RPL27A	-0.516008	9.85264	65.0725	1.24853e-15	5.16301e-14
MAPKAPK5	-0.51567	8.97502	42.6702	1.77687e-08	2.66608e-07
MAP1LC3B2	-0.515656	8.88793	53.0017	8.19996e-08	1.10712e-06
TRIM45	-0.514659	8.8238	115.951	8.07992e-09	1.28438e-07
GLOD4	-0.514491	9.00012	45.1388	4.35836e-09	7.25828e-08
GPC6	-0.51366	8.86829	57.6628	7.43457e-08	1.00936e-06
NOL6	-0.513408	8.86263	62.6573	1.34759e-07	1.74382e-06
WDR46	-0.5127	8.944	45.0095	3.30481e-08	4.70311e-07
RPL28	-0.512366	9.91166	83.4766	1.57036e-19	9.67073e-18
COG1	-0.511328	8.90514	44.9185	1.6743e-07	2.11699e-06
MICALL2	-0.511255	8.86389	56.9491	2.24444e-07	2.76041e-06
RNF168	-0.51072	8.89581	45.2524	2.0443e-07	2.54164e-06
PABPN1	-0.510689	9.33653	49.572	2.64003e-12	7.23157e-11
ATP5A1	-0.510649	9.53844	61.2455	8.1979e-15	3.01824e-13
AL049873.1	-0.510344	8.91022	45.3272	4.66146e-08	6.50931e-07
ADAMTS6	-0.509624	8.84202	68.2856	3.77701e-07	4.4018e-06
ELMOD3	-0.509422	8.90558	49.754	8.85767e-08	1.1875e-06
ATG14	-0.508319	8.87553	55.0835	1.29909e-07	1.68744e-06
RAB33B	-0.508281	8.87223	51.4311	1.85083e-07	2.32134e-06
RPL24	-0.507771	9.93689	63.9736	2.14212e-15	8.62895e-14
TMED4	-0.507512	9.6306	58.3226	3.46309e-14	1.18814e-12
PYCR2	-0.50742	8.89294	50.4631	3.11571e-07	3.71714e-06
TMEM141	-0.506841	8.95785	44.1458	2.14614e-09	3.76069e-08
DENND6B	-0.506529	8.92649	44.2418	1.03255e-07	1.36715e-06
CHST12	-0.5059	9.04693	43.3496	2.1879e-09	3.82602e-08
GBP4	-0.50564	8.88351	48.8498	1.09036e-06	1.15746e-05
TP53I11	-0.505429	8.85005	66.3589	1.05554e-07	1.39329e-06
OSGEP	-0.50541	8.91104	44.3161	3.85066e-07	4.47848e-06
ADD2	-0.504211	9.14638	41.6753	1.35654e-10	2.91392e-09
RPL36A	-0.503913	8.83966	76.5985	2.6183e-07	3.16786e-06
NDUFS4	-0.503334	9.11304	42.868	8.03612e-11	1.80076e-09
PSMB4	-0.503262	9.13975	42.2153	1.03519e-10	2.27795e-09
AC024075.2	-0.503071	8.85288	57.5959	7.71515e-07	8.51601e-06
NAT6	-0.502953	8.82387	119.721	3.2364e-09	5.50768e-08
FBXO9	-0.502933	8.98156	43.234	2.90106e-09	4.99659e-08
LIAS	-0.502724	8.87041	53.6007	3.71449e-07	4.33484e-06
DPM2	-0.502632	8.96791	41.7586	9.62724e-08	1.28164e-06
AC005697.2	-0.502513	8.80734	237.643	2.32561e-10	4.74545e-09
ATP7B	-0.502319	8.87457	54.325	1.29909e-07	1.68744e-06
KLHL35	-0.501675	8.88085	49.4211	5.5094e-07	6.23815e-06
LINC00174	-0.501125	8.88338	49.1081	4.58824e-07	5.25774e-06
TMEM134	-0.500919	8.92189	43.3789	1.30595e-07	1.69506e-06
TMEM160	-0.500865	9.45406	57.3251	5.6671e-14	1.89865e-12
PFDN5	-0.500269	9.67039	62.9035	3.62517e-15	1.38533e-13
PPCS	-0.499888	8.89297	49.8194	3.44779e-08	4.88222e-07
AC025171.4	-0.499761	8.8053	269.57	1.40386e-11	3.48825e-10
ZCCHC17	-0.499598	9.07023	41.3694	1.8914e-10	3.96822e-09
NKAIN2	-0.499444	8.95937	42.7011	1.47647e-08	2.25287e-07
SDCCAG8	-0.499281	8.93577	43.3857	1.37013e-07	1.77032e-06
PGAM1	-0.499267	9.81036	75.6835	6.94668e-18	3.61481e-16
CCDC136	-0.499221	9.06118	36.197	2.96106e-09	5.09481e-08
AKR1C1	-0.498338	8.84121	73.4685	3.3946e-07	4.00797e-06
HIGD1A	-0.498088	9.14335	44.4052	3.46383e-11	8.09015e-10
BEX2	-0.497249	9.8187	77.3526	3.08026e-18	1.65311e-16
SPHKAP	-0.497155	8.87791	48.1754	2.5841e-07	3.13313e-06
ATF6B	-0.496585	9.20456	45.3335	2.17921e-11	5.24727e-10
HMGN1	-0.49654	9.05992	38.3166	3.48354e-09	5.8931e-08
LINC01184	-0.496163	8.86932	57.6501	8.62044e-08	1.15841e-06
DNAJC19	-0.49545	9.09389	43.58	6.67675e-10	1.27289e-08
COL16A1	-0.495371	8.97743	39.1276	9.298e-09	1.46441e-07
SARAF	-0.495156	10.0907	79.5617	1.0513e-18	5.78722e-17
FAM173A	-0.49495	9.18972	48.0305	5.68317e-12	1.49227e-10
GPR82	-0.494934	8.82932	100.048	3.82168e-08	5.38052e-07
CABCOCO1	-0.494925	8.80343	333.485	1.65953e-12	4.68058e-11
PSMB5	-0.494447	9.25408	47.4238	7.68712e-12	1.98797e-10
PSMF1	-0.494034	8.92646	41.6295	6.90217e-07	7.71313e-06
XRRA1	-0.493975	8.89721	45.7853	3.13897e-07	3.74202e-06
ATP5F1	-0.49332	9.19159	44.1839	8.21591e-10	1.54908e-08
ALDOC	-0.4933	9.18564	37.9425	8.82715e-10	1.65521e-08
TIMM17A	-0.493012	9.02276	42.933	3.03978e-09	5.21454e-08
COL5A3	-0.492401	8.90885	34.8415	4.55873e-07	5.22743e-06
RPS3AP6	-0.492385	9.02496	40.73	1.86665e-08	2.78615e-07
EIF1AY	-0.491809	8.80794	213.495	3.65535e-10	7.23464e-09
SUCLA2	-0.491677	9.06456	41.1368	7.968e-09	1.26895e-07
FO538757.1	-0.491337	9.06428	39.3398	5.69636e-09	9.27894e-08
ACTR10	-0.49105	9.15671	43.5582	6.58919e-11	1.4843e-09
CU633967.1	-0.49096	8.81365	165.813	1.61664e-09	2.88902e-08
SLITRK2	-0.490832	9.1635	29.3995	6.62158e-08	9.0472e-07
ITGA9-AS1	-0.490643	8.89184	42.8525	4.77101e-07	5.45622e-06
STAG3	-0.490478	8.83457	83.7985	6.85246e-08	9.33286e-07
MXRA7	-0.490323	8.96295	37.0116	1.72714e-07	2.17256e-06
CCDC115	-0.489428	8.95379	39.9822	1.02006e-07	1.3527e-06
AC093752.1	-0.489387	9.63079	59.7994	1.67157e-14	5.96192e-13
MTF2	-0.48906	9.00465	39.1837	1.38297e-08	2.12344e-07
POLE2	-0.488671	8.83148	84.2359	3.35267e-07	3.96393e-06
NMRK1	-0.48827	8.88456	46.052	3.9508e-06	3.65215e-05
BRD3OS	-0.487801	8.86649	53.6419	3.42601e-07	4.03671e-06
AC004453.1	-0.487705	8.91729	40.455	3.61532e-07	4.22775e-06
SLC25A5	-0.487391	9.21864	41.6498	1.37397e-10	2.94768e-09
FAM98C	-0.487241	8.8961	46.5993	2.55066e-07	3.09493e-06
DLX1	-0.487041	8.96091	29.3868	4.33638e-07	5.0013e-06
MEST	-0.486803	8.99541	39.9142	1.40571e-08	2.15449e-07
AC007560.1	-0.486666	8.81937	132.42	3.51256e-09	5.93047e-08
EFHD2	-0.48662	9.06835	35.2548	3.41655e-09	5.79696e-08
ADGRG1	-0.486359	8.85171	57.8468	6.27594e-07	7.03629e-06
RAD51-AS1	-0.486057	8.8561	56.3014	4.25449e-07	4.91477e-06
NOS1	-0.485905	8.81398	146.644	5.0268e-09	8.27489e-08
MMP25-AS1	-0.485886	8.82963	91.0979	1.17879e-07	1.54406e-06
GPR3	-0.485556	8.80765	209.674	1.41141e-09	2.54618e-08
ZDHHC11	-0.485082	8.84418	70.9625	9.727e-08	1.29291e-06
P4HTM	-0.48493	9.30884	50.5945	1.58842e-12	4.52476e-11
RPS14	-0.484239	10.2396	82.6093	2.39189e-19	1.42048e-17
AL136454.1	-0.484222	9.0504	36.2774	8.19433e-09	1.29895e-07
PTHLH	-0.483588	8.87386	41.4373	8.56699e-07	9.32997e-06
LNP1	-0.483502	8.83666	76.6461	2.31856e-07	2.83527e-06
AC025678.3	-0.483097	8.90627	40.6701	5.80328e-07	6.52345e-06
MED29	-0.483045	8.94022	38.6646	1.92772e-07	2.40369e-06
RASL10A	-0.482783	9.11478	40.2848	2.72303e-10	5.49096e-09
HLA-DRB1	-0.482416	8.853	50.8494	3.42398e-06	3.2208e-05
NENF	-0.481971	9.23509	43.0109	6.95299e-11	1.56214e-09
PCSK7	-0.480583	9.06187	36.0575	5.11074e-09	8.40499e-08
ANAPC13	-0.480357	8.97052	37.5351	2.46384e-07	3.0022e-06
FTH1P10	-0.48007	9.20177	42.3837	9.5155e-11	2.11017e-09
DCAF16	-0.48005	8.86601	50.287	7.25787e-07	8.0528e-06
SYT5	-0.479973	9.30166	47.8186	6.31542e-12	1.64566e-10
PKIB	-0.479778	8.83521	76.7645	2.46792e-07	3.00504e-06
INPP5B	-0.479547	8.96991	38.0246	1.12613e-07	1.47962e-06
CALM3	-0.47929	10.136	86.8453	3.06958e-20	1.99814e-18
LINC00710	-0.479266	8.98244	36.8956	1.94807e-08	2.89389e-07
SPATA20	-0.478883	8.89566	44.6466	3.8826e-07	4.50884e-06
SLC35F6	-0.478874	9.02596	32.1251	1.66123e-08	2.50576e-07
PID1	-0.478791	8.88307	46.1168	3.0414e-07	3.63355e-06
TTC8	-0.478762	8.85306	59.3613	8.41414e-07	9.19273e-06
SELENOH	-0.478484	9.23636	46.5853	1.16736e-11	2.93037e-10
AC006480.2	-0.478453	9.07642	37.1432	9.79721e-09	1.53597e-07
PCNX4	-0.478331	9.0827	36.793	2.00667e-09	3.53438e-08
SNRPA1	-0.478083	8.97546	38.8886	1.67363e-07	2.11699e-06
ZNF711	-0.477844	8.95964	36.4079	1.6956e-07	2.13997e-06
MHENCR	-0.477732	8.86416	52.5995	1.09053e-06	1.15746e-05
LRPPRC	-0.477439	9.13239	36.314	2.00322e-09	3.53195e-08
ZNF18	-0.477406	8.85893	56.0015	5.26554e-07	5.98182e-06
FRG1CP	-0.477366	8.89055	42.6844	5.64347e-06	5.02686e-05
STEAP4	-0.477281	8.93213	41.149	2.89199e-07	3.46715e-06
AC092017.1	-0.477215	8.80623	209.269	3.01016e-09	5.1689e-08
NF1	-0.477053	9.19814	38.1615	7.90691e-10	1.49411e-08
TMEM223	-0.47658	8.91289	40.8921	8.20687e-07	9.00738e-06
BEX1	-0.476063	10.3398	91.6772	2.97042e-21	2.15481e-19
ZNF814	-0.475528	8.9721	36.397	1.82416e-07	2.29083e-06
RPL34	-0.475423	10.5447	77.9732	2.27711e-18	1.23367e-16
PRMT2	-0.475273	9.17539	38.2999	7.37568e-10	1.39681e-08
GMPR2	-0.475229	8.90272	42.9825	1.24136e-06	1.29983e-05
LCNL1	-0.47434	8.85123	54.372	1.73078e-06	1.74505e-05
TUBGCP5	-0.474078	8.87062	48.8093	1.21173e-06	1.2719e-05
C11orf58	-0.473912	9.35537	50.368	1.77756e-12	4.98067e-11
COX10-AS1	-0.473676	8.83137	78.9249	2.79055e-07	3.35729e-06
AL031587.6	-0.473522	8.91012	37.8751	7.15578e-07	7.96017e-06
RASAL2	-0.473463	9.31719	38.2611	7.52085e-10	1.42273e-08
SLC41A2	-0.473339	8.9705	35.7726	1.53365e-07	1.95795e-06
COPS7A	-0.47329	9.05094	37.0169	2.06881e-09	3.63635e-08
AP006259.1	-0.472851	8.83309	82.5796	1.71355e-07	2.15864e-06
CNKSR3	-0.472786	8.86817	49.7729	1.26959e-06	1.32613e-05
SLX1A-SULT1A3	-0.472572	8.85999	53.3405	8.78988e-07	9.51153e-06
PTPRG	-0.47243	8.9768	35.0982	1.67363e-07	2.11699e-06
TMEM41B	-0.472396	9.08984	37.8643	9.18146e-10	1.71414e-08
PSMD13	-0.472075	8.97872	37.292	1.23614e-07	1.61178e-06
MUS81	-0.471801	8.89074	41.8602	2.62816e-06	2.54474e-05
ATP5C1	-0.471794	9.2475	43.3321	5.92138e-11	1.34093e-09
BPHL	-0.471788	8.85832	52.4416	1.59143e-06	1.62175e-05
IRGQ	-0.471659	8.92639	36.6851	1.03599e-06	1.10713e-05
RPL17P36	-0.471618	8.8449	61.928	1.62982e-06	1.65593e-05
GPAA1	-0.471348	9.01826	36.0099	7.67011e-08	1.03968e-06
ALDOA	-0.471056	10.9112	111.484	2.21513e-25	2.38509e-23
RPL23	-0.470999	9.55205	47.3833	7.84384e-12	2.02544e-10
SLC35A1	-0.469852	8.91735	39.2581	7.77255e-07	8.57385e-06
CBWD5	-0.469558	9.46211	50.5542	1.62056e-12	4.60863e-11
AL359504.2	-0.469401	8.85883	54.2678	3.50609e-06	3.28992e-05
ACSL6	-0.468628	9.09625	33.9906	6.46676e-09	1.04248e-07
C1orf61	-0.468619	9.37337	39.123	4.87807e-10	9.45053e-09
ARX	-0.468259	8.88001	37.6404	3.78105e-06	3.50659e-05
UBE2Q2P1	-0.468042	8.88446	40.0184	1.38577e-06	1.43488e-05
CXCL14	-0.468003	10.4091	12.286	0.000466679	0.00242181
AC245060.4	-0.467674	8.82763	89.9071	1.15866e-07	1.51886e-06
SPATA2L	-0.467365	8.85576	54.2407	3.29163e-06	3.10826e-05
CCDC57	-0.467083	8.88404	42.0392	2.62947e-06	2.54474e-05
UBXN8	-0.46708	8.83652	67.3817	2.18096e-06	2.15081e-05
MGAT4C	-0.46618	9.118	29.457	6.4309e-08	8.81481e-07
ARHGEF26	-0.465813	8.87875	42.4824	7.04363e-07	7.84051e-06
RDH13	-0.465798	8.89022	41.1168	2.11519e-06	2.08956e-05
ESRRG	-0.465751	9.15611	31.6248	2.14036e-08	3.15344e-07
ATP5H	-0.465566	9.36158	44.3217	3.61138e-11	8.41182e-10
THNSL2	-0.465499	8.80649	202.249	3.45632e-09	5.85285e-08
SMIM7	-0.465496	8.93377	38.1577	4.98365e-07	5.68422e-06
RABGGTB	-0.465242	8.9313	38.1582	7.82799e-07	8.62861e-06
TMEM208	-0.464935	8.99253	35.6695	1.40604e-07	1.80852e-06
PTN	-0.464826	8.95483	28.9214	1.65461e-07	2.09829e-06
ZNF449	-0.464563	8.81709	126.43	3.39219e-08	4.81545e-07
MEPE	-0.464554	8.81468	117.997	2.7054e-08	3.91848e-07
KCTD10	-0.464382	8.86766	45.7173	2.02364e-06	2.00375e-05
RUFY2	-0.464104	9.21011	37.519	1.09225e-09	2.00207e-08
NAV2	-0.464103	8.96492	33.5107	4.03848e-07	4.67786e-06
RPL7L1	-0.464056	9.25302	42.255	1.01483e-10	2.2389e-09
DMAC1	-0.464005	9.03785	33.275	9.59845e-08	1.27979e-06
AP000708.1	-0.463913	8.91392	41.2975	3.51831e-07	4.13691e-06
GOLIM4	-0.46384	9.07042	21.3742	4.02612e-06	3.70975e-05
PPP1R2	-0.463707	9.06718	35.7127	4.63338e-09	7.67156e-08
LUC7L2	-0.463634	9.04038	34.9594	7.91524e-08	1.07206e-06
PTGDS	-0.463583	9.35676	22.6168	2.12252e-06	2.09559e-05
TMEM91	-0.463439	8.88577	39.2152	3.26077e-06	3.08593e-05
ETFDH	-0.462894	8.99716	34.4292	7.03549e-08	9.56693e-07
ZNF662	-0.462745	8.83559	66.8015	6.9305e-07	7.72965e-06
NOP56P1	-0.462367	8.79949	238.869	2.34568e-13	7.28823e-12
CYGB	-0.462349	8.86922	45.258	1.38627e-06	1.43488e-05
VDAC2	-0.462118	9.36636	44.0126	4.21416e-11	9.73636e-10
NPTXR	-0.462016	9.23209	32.2898	1.52829e-08	2.32986e-07
B3GALT1	-0.46184	9.15845	29.4352	6.50227e-08	8.89128e-07
CDH13	-0.461767	9.24871	29.5759	6.05375e-08	8.31116e-07
PDCD2	-0.461417	8.90951	38.3045	4.34532e-06	3.95491e-05
FSIP1	-0.461314	8.83045	79.0618	9.27182e-07	9.98324e-06
IMMT	-0.460905	8.94828	34.8972	1.11967e-06	1.18472e-05
PLK3	-0.460875	8.87903	43.8683	3.2632e-06	3.08652e-05
CRY2	-0.460783	8.92545	36.7661	7.2985e-07	8.0874e-06
BPGM	-0.460542	8.84857	58.6357	1.46073e-06	1.50318e-05
CEP89	-0.460535	8.87689	44.862	1.34067e-06	1.39274e-05
SLC27A4	-0.460393	8.87171	46.7154	1.25157e-06	1.30891e-05
POU5F2	-0.460307	8.83454	71.8057	6.9305e-07	7.72965e-06
ARPP19	-0.459833	9.966	58.7608	2.78976e-14	9.62916e-13
NRSN2	-0.459782	9.02774	32.9258	1.59627e-07	2.03032e-06
MAP1B	-0.459636	11.2502	92.4307	2.06496e-21	1.51726e-19
SPRED3	-0.459499	8.83218	79.3172	3.35266e-07	3.96393e-06
PIAS2	-0.459493	9.17229	34.6271	4.68955e-09	7.74952e-08
OCIAD1	-0.459338	9.54862	51.0661	1.25685e-12	3.61636e-11
RUBCN	-0.458685	9.0867	30.9303	3.04361e-08	4.3678e-07
TXNL4A	-0.458582	9.24478	40.9784	1.92331e-10	4.0204e-09
GPI	-0.456971	9.53793	49.8256	2.3273e-12	6.40568e-11
NSUN2	-0.45681	8.86607	47.778	2.3909e-06	2.33498e-05
ARHGAP4	-0.456157	8.82256	90.4954	5.89949e-07	6.6229e-06
ANXA7	-0.455955	9.057	34.3294	5.71658e-08	7.8879e-07
PLPBP	-0.455759	8.91625	36.4104	1.65062e-06	1.6731e-05
RNF207	-0.455334	8.86077	50.9234	2.23075e-06	2.19234e-05
SEMA5A	-0.454968	8.93128	28.3793	3.14094e-07	3.74202e-06
FAM3C	-0.454907	9.26226	37.5267	1.088e-09	1.99831e-08
DYNC1I1	-0.454883	9.28524	42.193	1.04684e-10	2.30063e-09
AP1S2	-0.454026	9.15417	23.0771	1.67522e-06	1.69602e-05
RSRP1	-0.453678	9.43069	46.6144	1.15054e-11	2.89665e-10
STX3	-0.453614	8.89425	39.2353	3.14403e-06	2.987e-05
AC005046.1	-0.453051	8.81696	114.665	1.09278e-07	1.4369e-06
EIF2A	-0.452474	8.91357	37.6144	1.65062e-06	1.6731e-05
ZDHHC8P1	-0.45229	8.83188	73.0065	6.8849e-07	7.69885e-06
CALR	-0.452246	9.02556	31.9782	3.11065e-07	3.71369e-06
RPL41P2	-0.452185	8.97843	33.697	2.30414e-07	2.81964e-06
AP002884.3	-0.452058	8.86611	46.9771	1.95395e-06	1.9426e-05
FNDC10	-0.451981	8.84417	58.0007	2.62623e-06	2.54449e-05
MFSD10	-0.451979	8.99649	34.042	2.25481e-07	2.76776e-06
CXADR	-0.451741	9.1321	33.5625	8.02868e-09	1.27742e-07
U2AF1L4	-0.451631	8.97318	32.5366	3.64921e-07	4.26446e-06
PAQR6	-0.451317	8.83174	74.1295	3.52505e-07	4.14184e-06
GOT1	-0.45126	9.39147	42.0607	1.11851e-10	2.4487e-09
EXOC3-AS1	-0.450908	8.83357	71.7472	1.50654e-06	1.54443e-05
INTU	-0.450884	8.97151	32.0239	1.98663e-07	2.47354e-06
EXOG	-0.450771	9.03576	32.7678	1.56136e-07	1.99184e-06
CDKN2AIPNL	-0.450677	8.95229	35.1006	4.81034e-07	5.49754e-06
CTH	-0.45008	8.85627	47.1526	5.50462e-06	4.91341e-05
MLH1	-0.449309	8.86981	44.8917	3.14162e-06	2.98637e-05
NEK10	-0.449272	8.84714	55.9994	4.24763e-06	3.8763e-05
PDZD11	-0.448933	8.88748	38.7453	5.7535e-06	5.09988e-05
TRPM4	-0.448831	8.85757	52.7317	8.56701e-07	9.32997e-06
RER1	-0.448713	8.91752	36.1483	1.9635e-06	1.95097e-05
RHOT2	-0.448682	9.1033	32.1733	1.62119e-08	2.45183e-07
JAK3	-0.448408	8.84835	51.0136	3.03753e-06	2.89225e-05
FTH1P8	-0.448216	8.87903	43.1362	3.97071e-06	3.66856e-05
LINC01535	-0.446826	8.88845	38.2746	5.85426e-06	5.17424e-05
GAS5	-0.446316	9.27432	36.0203	2.32273e-09	4.0494e-08
UBE3C	-0.446231	9.16525	35.8582	2.52034e-09	4.36723e-08
AC127070.3	-0.446226	8.80765	168.114	1.55601e-08	2.3679e-07
MANBAL	-0.446119	8.99635	32.0547	4.85726e-07	5.54745e-06
GLT1D1	-0.4456	8.84067	63.3079	8.40754e-07	9.19273e-06
AP2M1	-0.445571	9.97936	72.6312	3.08089e-17	1.52003e-15
ARFGAP2	-0.445507	9.03261	34.2844	4.30127e-08	6.026e-07
RCN2	-0.444996	9.34697	39.5068	4.02314e-10	7.88959e-09
QPRT	-0.44492	8.85035	51.1258	4.24763e-06	3.8763e-05
MEG9	-0.444846	8.84609	56.2995	3.03754e-06	2.89225e-05
THAP7	-0.444707	8.8941	37.9295	8.16652e-06	6.96963e-05
FIS1	-0.444621	9.2537	37.6895	1.00247e-09	1.8594e-08
ARRDC1	-0.444516	8.85669	47.4483	8.63241e-06	7.33916e-05
METRN	-0.444508	8.96824	29.699	6.91388e-07	7.72118e-06
RPL14	-0.444199	10.0296	60.0898	1.44865e-14	5.21025e-13
CXorf40A	-0.443823	8.89047	37.6338	1.69257e-06	1.71055e-05
LTBP4	-0.443794	8.90266	35.5013	2.40776e-06	2.3501e-05
PRDX2	-0.443747	9.4787	41.0974	1.81193e-10	3.81554e-09
DDX52	-0.443596	8.90748	32.8665	4.01328e-06	3.7019e-05
AC003681.1	-0.443541	8.91283	34.4367	1.76769e-06	1.77808e-05
LYRM1	-0.443537	8.89491	39.0438	6.1313e-06	5.3968e-05
RPL32	-0.442986	10.4042	62.0896	5.41056e-15	2.02246e-13
PGRMC1	-0.442898	9.43613	40.3721	2.60643e-10	5.27448e-09
NAXE	-0.442816	8.98065	32.4972	1.80661e-06	1.81509e-05
CTXN1	-0.442605	9.44765	40.8741	2.02653e-10	4.19519e-09
POLDIP2	-0.442438	9.02943	31.103	4.33816e-07	5.0013e-06
COA1	-0.442383	8.94835	33.1513	4.44932e-06	4.03669e-05
SRSF5	-0.44221	9.75122	58.173	3.72864e-14	1.27669e-12
NEGR1	-0.44218	9.40636	40.8131	2.08942e-10	4.29938e-09
PDZD7	-0.441814	8.93995	34.766	1.33164e-06	1.38419e-05
WDR13	-0.441598	8.96057	32.6696	7.23563e-07	8.03333e-06
AP4B1	-0.44143	8.88148	37.9511	4.99533e-06	4.48689e-05
RPL13AP25	-0.441407	9.64029	43.8543	4.56105e-11	1.04253e-09
CERCAM	-0.441385	8.85073	42.3559	1.53945e-05	0.000122299
JAKMIP1	-0.44124	8.9683	32.7713	1.32344e-06	1.37651e-05
ANKRD13D	-0.441176	9.04086	30.2964	5.02651e-07	5.72929e-06
PARN	-0.441131	8.94173	32.736	3.20272e-06	3.0377e-05
AL513365.1	-0.441097	8.84649	53.6982	5.46092e-06	4.87949e-05
SGPL1	-0.440991	8.94441	29.1995	1.76482e-06	1.77754e-05
ZNF532	-0.440829	9.0427	29.1731	8.71799e-08	1.1706e-06
WRB	-0.440789	9.1284	33.0417	1.06584e-08	1.66337e-07
MICAL3	-0.440453	8.94008	32.2857	1.5779e-06	1.61083e-05
SLCO2B1	-0.440375	8.84962	38.7099	7.52544e-05	0.00049859
CHFR	-0.440047	8.86679	42.9343	7.44062e-06	6.41563e-05
ISG20L2	-0.439752	8.89071	39.3014	3.75569e-06	3.48684e-05
ANKRD44	-0.439745	8.88007	35.8242	1.17133e-05	9.62703e-05
TRIM52-AS1	-0.439378	8.83292	64.2604	3.26974e-06	3.091e-05
GUSBP2	-0.439261	8.84008	56.5245	4.95689e-06	4.45937e-05
ZNF557	-0.439253	8.97953	26.9073	1.59677e-06	1.62622e-05
CACNB4	-0.439223	9.57431	42.2174	1.03415e-10	2.27795e-09
RPL6	-0.438704	10.126	64.3366	1.79222e-15	7.30545e-14
CLEC2L	-0.438551	8.83261	71.0704	3.86768e-07	4.49523e-06
TPH1	-0.438512	8.81294	124.949	1.57263e-07	2.00174e-06
CC2D1A	-0.438282	9.14321	32.218	1.58492e-08	2.39909e-07
AC008038.1	-0.43797	9.03652	30.4167	3.1436e-07	3.74259e-06
VWA5B2	-0.437697	8.93319	33.7155	1.28943e-06	1.3444e-05
DCAF8	-0.437649	8.96207	31.9493	1.01569e-06	1.08746e-05
GPR171	-0.437631	8.81009	145.454	2.72763e-08	3.94067e-07
C1orf122	-0.437563	9.26821	37.9207	8.92453e-10	1.66981e-08
DDX42	-0.437386	8.96455	30.8243	7.28347e-07	8.07597e-06
RPL11	-0.437168	9.87444	47.6744	6.78556e-12	1.76548e-10
SUOX	-0.436832	8.86857	42.6572	4.87045e-06	4.39315e-05
PSMA4	-0.436282	9.12511	32.7954	9.19624e-08	1.22904e-06
RPL37P2	-0.436126	8.87295	41.2089	4.96982e-06	4.46866e-05
NPEPL1	-0.435858	8.84318	58.2306	2.34475e-06	2.29253e-05
CFAP221	-0.435761	8.88343	40.9045	3.21501e-06	3.04628e-05
QARS	-0.435629	8.89146	36.8849	8.26763e-06	7.05241e-05
ICA1L	-0.435473	9.05631	31.2904	6.82849e-08	9.30762e-07
DPF3	-0.435469	8.82517	79.1682	1.52596e-06	1.56247e-05
FJX1	-0.435277	8.85513	48.3855	6.94904e-06	6.0359e-05
ENSA	-0.434944	9.32837	39.976	3.17917e-10	6.35834e-09
RPL15	-0.434912	10.3217	76.4967	4.67373e-18	2.46957e-16
RPS27AP16	-0.434835	9.01124	30.433	1.87596e-07	2.35113e-06
BCKDK	-0.434691	8.87451	41.6831	2.6135e-06	2.53502e-05
FARSB	-0.434506	8.96038	33.3439	5.83243e-07	6.55191e-06
CCDC50	-0.434367	8.85176	46.923	7.44243e-06	6.41563e-05
CLK4	-0.433273	9.01217	31.0682	2.19331e-07	2.7092e-06
RASA4CP	-0.433236	8.83814	59.8493	2.71236e-06	2.61314e-05
UCKL1-AS1	-0.43322	8.82089	88.7515	1.13132e-06	1.19631e-05
PSMB6	-0.432932	9.20559	35.4036	3.16951e-09	5.40998e-08
TTLL3	-0.432664	8.8664	41.8517	7.53953e-06	6.49606e-05
ARHGAP24	-0.432595	8.83552	48.4944	5.18965e-05	0.000357927
MEG3	-0.432391	12.5907	85.6041	5.59902e-20	3.53709e-18
DDA1	-0.432228	9.07807	31.1709	2.69398e-08	3.90525e-07
VPS53	-0.432059	9.18218	31.9132	1.84942e-08	2.76767e-07
ZNF554	-0.432027	8.86689	41.9359	1.45551e-05	0.000116604
SPDYE12P	-0.432017	8.80992	151.963	2.72762e-08	3.94067e-07
HMGN2	-0.431836	9.05499	29.4885	1.19567e-07	1.56498e-06
TRIB2	-0.431708	8.8435	55.4096	1.71888e-06	1.73509e-05
RPL21P122	-0.431623	9.00186	31.1147	4.42459e-07	5.08723e-06
PFDN4	-0.431585	9.0599	30.6415	1.46755e-07	1.88058e-06
FAM66B	-0.43157	8.81098	135.627	8.46945e-08	1.14081e-06
AC245100.8	-0.431565	8.81358	115.062	8.44014e-07	9.21361e-06
JUNB	-0.431177	8.9266	31.1818	7.32637e-07	8.11303e-06
AC090206.1	-0.430661	8.83519	58.1188	2.06026e-06	2.03647e-05
UBE3A	-0.430325	9.54467	39.6793	3.68946e-10	7.29372e-09
TMEM222	-0.430288	8.95254	29.2983	8.04482e-06	6.8796e-05
UQCRC2	-0.429942	9.30231	36.451	1.86968e-09	3.31356e-08
RGS11	-0.429899	8.95514	30.4258	3.35993e-06	3.16751e-05
HNRNPA1	-0.429862	9.52188	40.6783	2.23544e-10	4.57784e-09
DCAKD	-0.429856	8.89854	33.3342	3.72111e-06	3.46037e-05
PPP1R14A	-0.429649	8.83812	53.4803	9.68157e-06	8.12891e-05
ARMCX3	-0.429563	9.08526	32.8377	2.86183e-08	4.12412e-07
CNR1	-0.429558	9.07843	19.1079	1.30041e-05	0.000105863
FGFR3	-0.429102	8.8398	49.1289	4.44845e-06	4.03669e-05
EPM2A	-0.428857	8.81196	124.28	1.09278e-07	1.4369e-06
TM2D1	-0.428778	9.02354	31.3981	2.23046e-06	2.19234e-05
RPS9	-0.428574	9.66785	47.0103	9.4456e-12	2.42079e-10
KIAA1456	-0.42857	9.05317	23.3433	1.46103e-06	1.50318e-05
ITPA	-0.428527	8.88313	36.3335	1.94105e-05	0.000150094
ATP5B	-0.428337	9.75273	50.874	1.3826e-12	3.96484e-11
SNHG8	-0.428245	9.10242	29.9292	5.88757e-08	8.10251e-07
ATP2B1-AS1	-0.428196	9.11742	32.2471	1.5617e-08	2.37444e-07
ATP6V0A2	-0.428083	8.87616	38.6109	9.41506e-06	7.92847e-05
RNF165	-0.427204	8.98996	30.1009	1.10045e-06	1.16667e-05
AC004540.1	-0.427126	8.82573	75.2992	2.67667e-06	2.5819e-05
FP236241.1	-0.427122	8.8082	167.356	1.556e-08	2.3679e-07
TRAPPC4	-0.427104	9.02907	28.7938	1.0727e-06	1.14261e-05
SDHC	-0.426538	9.10684	30.2387	1.01621e-07	1.34865e-06
AL157938.3	-0.426521	8.89468	35.7151	6.64135e-06	5.80373e-05
MTMR1	-0.426359	8.96662	29.2671	1.58335e-06	1.61544e-05
IDH3G	-0.425757	9.07071	29.0685	1.24882e-07	1.62585e-06
CCNC	-0.4255	9.01562	28.1072	1.88052e-06	1.87504e-05
PPP2R2B	-0.425494	9.34358	37.9374	8.84997e-10	1.65767e-08
CFAP97	-0.425191	8.88849	34.0785	1.08701e-05	9.02063e-05
AL117339.5	-0.425022	8.85819	42.2538	5.75523e-06	5.09988e-05
CCDC91	-0.424867	8.9522	30.1571	2.97038e-06	2.83303e-05
RPLP0	-0.424669	9.4175	35.136	3.62752e-09	6.1082e-08
SCFD1	-0.424651	8.98476	29.6986	2.29179e-06	2.24588e-05
KIAA0895L	-0.424425	8.89484	34.5351	1.4757e-05	0.000118001
FAM19A2	-0.424363	8.97429	28.4165	2.3151e-06	2.26612e-05
ZNF583	-0.424166	8.91393	32.8086	7.1272e-06	6.18124e-05
NUDT14	-0.424016	9.03465	30.1922	1.09159e-07	1.4369e-06
RPS24	-0.423892	9.90567	42.5288	8.849e-11	1.97002e-09
SEMA3E	-0.423688	8.85332	36.7122	2.75065e-05	0.000204744
AC010632.2	-0.42359	8.8076	148.591	8.53452e-08	1.14867e-06
AC008079.2	-0.423145	8.85928	43.3643	1.12683e-05	9.29701e-05
AC093323.3	-0.423087	8.82384	77.1768	3.40819e-06	3.20771e-05
C14orf37	-0.422765	8.88569	35.5068	1.61531e-05	0.000127321
RNF212	-0.422625	8.84567	48.3382	1.91425e-05	0.00014829
SARS	-0.422586	9.3128	35.4125	4.99193e-09	8.22539e-08
PPP1CB	-0.422569	9.80144	35.1354	3.62853e-09	6.1082e-08
HPRT1	-0.422279	9.22148	35.1517	3.59889e-09	6.07025e-08
RAD17P2	-0.421838	8.81386	112.32	2.05844e-07	2.55366e-06
PTPRZ1	-0.421665	8.94876	23.6538	6.73376e-06	5.86976e-05
NIPSNAP1	-0.421631	8.89835	34.7139	1.81466e-05	0.000141406
ACBD4	-0.421603	8.84047	55.4286	6.81736e-06	5.9396e-05
AC068389.4	-0.421424	8.80897	139.504	1.27767e-07	1.66214e-06
MOAP1	-0.421318	9.31307	35.7785	2.62371e-09	4.53716e-08
ASAH1	-0.421093	9.21179	32.2434	1.56461e-08	2.37676e-07
ETS1	-0.420916	8.81482	113.081	3.23996e-07	3.83597e-06
PCBD2	-0.420617	8.81273	121.216	1.69457e-07	2.13997e-06
ARC	-0.420539	8.85197	42.3721	3.41445e-05	0.000248089
RPS26P56	-0.420496	8.80346	221.754	1.4114e-09	2.54618e-08
GADD45A	-0.420203	8.89759	34.0446	4.23439e-06	3.86834e-05
AL359764.1	-0.420122	8.81986	91.6303	4.24852e-07	4.91118e-06
SAMD10	-0.420106	8.82073	85.0353	3.40819e-06	3.20771e-05
RPL4	-0.419837	9.69784	46.4173	1.26928e-11	3.17227e-10
TMX4	-0.419829	9.13078	31.8705	4.95637e-08	6.89863e-07
NEK9	-0.419583	9.02856	27.5211	5.48412e-07	6.21776e-06
AC016590.1	-0.419322	8.85053	45.1697	1.01739e-05	8.5006e-05
MAN1B1	-0.41913	8.88715	35.5525	1.89088e-05	0.000146611
NMU	-0.419079	8.80855	131.164	2.52367e-07	3.07073e-06
RYR3	-0.419076	8.86925	37.8826	7.65759e-06	6.58783e-05
ASIC4	-0.41867	8.86015	32.514	4.9963e-05	0.000346583
RBFA	-0.418431	8.92368	32.0137	5.70099e-06	5.06754e-05
PRKAA1	-0.418381	8.88822	34.3618	8.81955e-06	7.48961e-05
PSMC5	-0.418276	9.28494	34.9848	3.91491e-09	6.55164e-08
DYNC1LI2	-0.418185	8.98853	29.4329	1.53008e-06	1.56575e-05
VASH1	-0.418061	8.83021	65.519	4.88696e-06	4.40424e-05
SRGAP2C	-0.417103	9.08584	26.6375	2.70403e-07	3.26467e-06
DIABLO	-0.416474	8.83791	55.039	1.25026e-05	0.000102364
ECE2	-0.415373	8.84371	45.8682	3.20424e-05	0.000234831
LINC01116	-0.414823	9.03531	29.656	2.71826e-07	3.27723e-06
GALT	-0.414743	8.94513	28.8777	2.56555e-05	0.000192557
WASHC1	-0.414731	9.1304	28.7906	9.02475e-08	1.20895e-06
FSTL3	-0.414724	8.87604	37.5046	1.40926e-05	0.000113483
PSMD4	-0.414469	9.15645	31.4426	2.34735e-08	3.44358e-07
TMEM128	-0.413905	8.87013	36.1488	4.90527e-05	0.000341236
FBLIM1	-0.41386	8.86162	40.2594	1.77691e-05	0.00013878
CYB561A3	-0.413638	8.84429	51.514	8.98174e-06	7.60848e-05
DIRAS3	-0.413402	8.85558	36.9375	3.30341e-05	0.000241321
EML2	-0.413126	8.95599	27.4772	8.97871e-06	7.60848e-05
AGBL4	-0.41283	8.87684	35.9229	2.53438e-05	0.000190719
LNPK	-0.412411	9.02996	26.4192	1.44581e-06	1.49021e-05
ZNF333	-0.412178	8.87659	33.435	5.91853e-05	0.000402884
AZI2	-0.412001	8.85724	41.1688	4.25047e-05	0.000301067
DSEL	-0.411497	8.9139	26.2904	4.2128e-05	0.00029877
CORO1A	-0.411252	9.08411	28.7841	9.05481e-08	1.21203e-06
ZNF226	-0.410794	8.89034	31.5849	8.01444e-05	0.000526505
PRMT1	-0.410766	9.08244	27.7841	3.16572e-07	3.76108e-06
MZT2A	-0.410733	9.55231	41.1147	1.79637e-10	3.78742e-09
SLC7A6	-0.410666	8.88097	34.0524	3.75932e-05	0.000270646
GSAP	-0.410639	8.85597	37.3869	8.1326e-05	0.00053351
RNASEH2B	-0.4106	8.9732	26.3552	3.48995e-06	3.27745e-05
HTR2C	-0.410294	8.81688	82.5173	1.68978e-06	1.70874e-05
SLC35A3	-0.410021	8.96128	27.2082	4.74288e-06	4.28486e-05
GALNT11	-0.409567	9.03799	28.2289	1.47201e-06	1.51297e-05
CDC26	-0.409353	8.87337	37.1913	1.72771e-05	0.000135494
MIR100HG	-0.409129	9.40126	31.6406	2.1233e-08	3.131e-07
THAP9-AS1	-0.409112	8.86929	35.6882	5.98688e-05	0.000407213
APBB2	-0.409072	8.86648	35.3705	4.143e-05	0.000294797
AL033543.1	-0.408844	8.8374	51.8188	1.49035e-05	0.00011895
SLC39A10	-0.408458	9.41169	34.5255	4.93622e-09	8.14144e-08
AL031320.2	-0.408332	8.82641	70.5192	5.96621e-06	5.25735e-05
DLG5	-0.408324	8.80936	135.31	2.80827e-07	3.37624e-06
CHCHD6	-0.408231	8.96691	28.9904	9.80833e-06	8.2152e-05
BABAM2	-0.407709	8.9345	27.8845	7.78739e-06	6.67937e-05
CCKBR	-0.407648	8.86442	37.2329	4.143e-05	0.000294797
APOO	-0.407064	8.97545	26.2307	1.07251e-05	8.91325e-05
COX18	-0.406189	8.87062	37.2899	1.45278e-05	0.00011644
MIR219A2	-0.406067	8.82069	65.2665	4.37519e-06	3.97787e-05
AKR1C2	-0.405867	8.83554	49.6939	4.11982e-05	0.000293513
SOCS2	-0.405809	8.85268	41.2103	1.65664e-05	0.000130398
CLEC11A	-0.405755	8.91968	28.9667	1.27718e-05	0.000104121
MYEF2	-0.405631	8.99141	26.3026	3.468e-06	3.25862e-05
TTC39C	-0.405384	8.96756	26.1946	1.87213e-06	1.87213e-05
AC092681.1	-0.405322	8.82407	73.3979	4.88992e-06	4.40424e-05
TMEM59L	-0.40525	10.0465	59.2057	2.24005e-14	7.84248e-13
MUM1	-0.405167	9.32482	27.9397	1.39183e-07	1.79564e-06
TMEM129	-0.404499	8.84844	44.3347	1.87073e-05	0.000145247
RTF1	-0.404099	9.39004	34.9872	3.91022e-09	6.5502e-08
ASPH	-0.403954	9.18194	27.1344	2.09835e-07	2.59941e-06
GUSBP1	-0.40375	8.85941	37.3634	2.75064e-05	0.000204744
CSF1R	-0.403748	8.8238	49.7559	0.000105011	0.00066733
PIGC	-0.403568	8.9001	30.6758	2.30395e-05	0.000174529
AL162231.1	-0.40305	8.84765	45.2234	3.26844e-05	0.000239025
PSMA1	-0.402853	9.18248	29.6882	5.71781e-08	7.8879e-07
AC092139.3	-0.402615	8.80259	181.905	7.66266e-08	1.0395e-06
ZNF277	-0.402598	8.86208	38.2351	2.76854e-05	0.000205986
TRBC2	-0.402477	8.83444	48.7214	3.03414e-05	0.000223609
CSPG5	-0.401544	8.93198	25.8475	1.603e-05	0.000126643
SYT12	-0.401172	8.928	27.2913	1.8073e-05	0.000140897
MRPL2	-0.401147	8.93821	27.6242	1.02298e-05	8.53899e-05
POMGNT1	-0.400764	9.00984	26.6701	1.88297e-06	1.8764e-05
PAQR7	-0.400714	8.91989	25.0853	1.94438e-05	0.000150283
PRDM1	-0.40068	8.84147	40.5471	5.12554e-05	0.000354256
CATSPER2P1	-0.4006	8.83595	54.56	3.56468e-06	3.33847e-05
OARD1	-0.400563	8.84097	50.048	1.7752e-05	0.000138711
HABP4	-0.400498	8.85614	41.9229	1.4225e-05	0.000114334
KYAT3	-0.400402	8.83019	59.8474	1.4251e-05	0.00011449
AC018638.7	-0.399996	8.82298	73.1612	5.92153e-06	5.2256e-05
NPM2	-0.399951	8.96157	26.4518	7.41774e-06	6.40402e-05
TSTA3	-0.399866	8.89192	32.0973	1.41131e-05	0.000113595
AC105345.1	-0.399772	8.80586	143.442	9.08321e-07	9.7987e-06
MYDGF	-0.399489	9.05401	26.1137	1.63725e-06	1.66151e-05
FOS	-0.399435	8.82503	65.0586	3.62135e-06	3.38599e-05
EDEM1	-0.399168	8.87421	33.1497	2.56087e-05	0.00019229
TSC1	-0.398678	9.3047	30.0647	4.72248e-08	6.58915e-07
GPRASP1	-0.398675	9.0929	25.5779	1.18499e-06	1.24766e-05
SCOC	-0.397535	9.31814	31.8097	1.94898e-08	2.89389e-07
NUTM2B-AS1	-0.397275	8.97144	26.6171	9.76993e-06	8.18704e-05
SYCE1L	-0.396791	8.82697	57.9546	2.60674e-05	0.000195221
FGF22	-0.39618	8.86694	37.7071	2.69319e-05	0.000201079
ELP6	-0.396125	8.89609	29.6379	8.93431e-05	0.000581358
CYP4X1	-0.396111	8.93147	28.601	1.83521e-05	0.000142748
ADGRV1	-0.395668	8.87435	31.1322	2.01211e-05	0.000154611
TFRC	-0.395485	8.90606	29.2332	2.74776e-05	0.000204707
FNDC4	-0.395094	9.07307	25.721	8.78245e-07	9.51015e-06
RPL13A	-0.394955	10.4699	54.9719	1.81378e-13	5.70806e-12
EEF1A1	-0.394948	10.3273	57.6444	4.84042e-14	1.63448e-12
LRP1B	-0.394514	8.95929	25.817	7.86002e-06	6.73492e-05
FAM239B	-0.394431	8.8038	173.16	1.45739e-07	1.87036e-06
LINC00665	-0.394416	8.97244	23.6745	2.52658e-05	0.000190216
CYC1	-0.394305	9.34756	31.6685	2.0935e-08	3.08972e-07
ERGIC3	-0.394283	8.99845	23.9627	5.43503e-06	4.85889e-05
COLGALT2	-0.394207	8.88428	31.6985	2.85773e-05	0.000211794
IFIT3	-0.394051	8.91167	28.3818	1.51789e-05	0.000120829
LETMD1	-0.393904	8.90204	29.3892	3.49695e-05	0.000253355
KHDC4	-0.393886	8.9637	25.8084	1.34051e-05	0.00010856
VDAC1	-0.393209	9.45903	35.6713	2.76929e-09	4.77926e-08
ATP5G3	-0.393164	9.56772	39.3711	4.30667e-10	8.42631e-09
HARS	-0.392957	9.03169	26.0313	1.88487e-06	1.8772e-05
CARNS1	-0.392867	8.81501	88.8794	1.48106e-06	1.51922e-05
UBAC2	-0.3926	8.8986	29.0265	4.74565e-05	0.000331479
RHPN1	-0.392327	8.95649	25.5125	5.71191e-06	5.07198e-05
CACNG8	-0.392275	9.14363	23.424	1.40167e-06	1.44645e-05
VSTM2L	-0.39227	9.18167	22.9612	1.77806e-06	1.78745e-05
C20orf27	-0.391134	8.97332	25.327	8.16141e-06	6.96963e-05
PSMB2	-0.390958	9.09414	25.5845	2.25847e-06	2.21703e-05
RHNO1	-0.390924	8.85048	42.9655	1.26458e-05	0.00010329
DNMT3A	-0.390855	9.07576	22.476	2.28203e-06	2.23759e-05
CEP68	-0.390679	8.89474	29.0969	9.58787e-05	0.000618479
TXN	-0.390448	9.41256	35.6415	2.81126e-09	4.8468e-08
KIF5A	-0.390431	9.82663	32.0384	1.73577e-08	2.60899e-07
KCNF1	-0.390255	8.93329	25.8337	7.78739e-06	6.67937e-05
ZDHHC4	-0.390067	8.81617	86.2808	6.64445e-06	5.80373e-05
AC090772.4	-0.390062	8.85975	36.885	4.19218e-05	0.000297677
TRPT1	-0.389907	8.85484	39.5555	2.72315e-05	0.000202962
ATP9B	-0.389556	8.8951	29.3971	5.91552e-05	0.000402839
RBM28	-0.389509	9.07152	22.855	1.87785e-06	1.87457e-05
PRKAG2	-0.389499	9.04823	26.769	2.52851e-07	3.07444e-06
AC073896.3	-0.389448	8.8471	42.6102	5.18962e-05	0.000357927
EIF3D	-0.389271	8.9445	25.6411	4.30418e-05	0.000304117
SFXN5	-0.388993	8.99599	24.4616	3.92899e-06	3.63787e-05
AL596451.1	-0.388858	8.83659	51.9578	2.2687e-05	0.00017247
RANBP1	-0.388471	9.17816	27.4551	2.87459e-07	3.45354e-06
GNPTG	-0.388172	8.90977	26.1794	0.000135026	0.000830334
MAP3K20	-0.387963	8.85908	36.6148	4.25966e-05	0.000301469
KATNB1	-0.387956	8.9189	27.162	6.51683e-05	0.000437694
TTYH1	-0.387888	9.06677	23.8951	1.10057e-06	1.16667e-05
SLC30A7	-0.387771	8.93376	24.5323	1.94721e-05	0.000150366
TCEAL8	-0.387723	9.12306	25.4674	4.91743e-07	5.61243e-06
SLC25A36	-0.387701	9.1133	26.6032	6.85036e-07	7.66524e-06
TBC1D3C	-0.38736	8.87719	32.352	2.6333e-05	0.000196951
PSPC1	-0.387123	8.93947	25.5419	2.61529e-05	0.00019569
AL590399.1	-0.387054	8.86177	34.347	0.000119767	0.000748054
ZNF568	-0.386991	8.92431	25.9663	2.89825e-05	0.000214056
PIGL	-0.386964	8.83503	51.0686	2.97215e-05	0.000219324
NDUFB7	-0.386643	9.32091	29.0446	7.93091e-08	1.07334e-06
ADAM15	-0.38641	8.85774	35.5965	6.55565e-05	0.000439784
CCT4	-0.385778	8.97656	24.8015	1.5557e-05	0.000123418
CFAP36	-0.385675	9.25907	28.5409	1.02478e-07	1.35792e-06
AC074032.1	-0.385346	8.847	41.8771	8.11945e-05	0.000532995
C17orf62	-0.385228	8.87214	32.1231	7.11328e-05	0.000474219
WASH6P	-0.385143	9.02404	22.981	7.91464e-06	6.77832e-05
CCDC18-AS1	-0.38487	8.95397	22.8398	1.8288e-05	0.000142314
CPM	-0.384749	8.81933	75.4604	8.6338e-06	7.33916e-05
ANKRD54	-0.384358	9.04838	24.1744	2.8396e-06	2.71891e-05
AL162731.1	-0.384341	8.82498	63.2379	1.3027e-05	0.000105949
MAP3K13	-0.38428	9.15785	24.9506	6.4067e-07	7.1735e-06
AC079363.1	-0.384207	8.82114	66.915	1.5932e-05	0.000125984
ZYX	-0.384172	9.0297	23.8115	1.70076e-05	0.000133565
SLC48A1	-0.383977	9.05726	21.7689	5.00554e-06	4.4937e-05
EIF2B3	-0.383559	8.88961	28.2485	9.79707e-05	0.000629129
CCNI	-0.383432	9.78719	32.6726	1.25913e-08	1.94377e-07
NAT9	-0.383413	8.9898	24.0698	2.31165e-05	0.000175035
RPL7P9	-0.38335	9.0239	23.227	3.65199e-06	3.41278e-05
ADSS	-0.383279	8.92444	26.478	2.82425e-05	0.000209675
AC112191.2	-0.382853	8.80887	118.919	1.22996e-06	1.28946e-05
CAPZB	-0.382761	9.25558	27.7537	1.53021e-07	1.95502e-06
UROS	-0.382744	9.1882	26.9973	2.25038e-07	2.76573e-06
FBXO4	-0.382669	8.8254	62.1452	1.88271e-05	0.000146045
TRAF3IP1	-0.382601	8.83985	44.1378	7.11124e-05	0.000474219
CREB5	-0.382434	8.83114	53.0807	1.75918e-05	0.000137647
CSAD	-0.381568	9.20046	25.404	5.0795e-07	5.78303e-06
BEX4	-0.381315	9.73971	41.2882	1.64675e-10	3.48484e-09
RAB3IP	-0.380693	8.97588	20.284	3.81726e-05	0.000274241
URM1	-0.380592	8.92636	25.7107	4.70026e-05	0.00032898
ZNF284	-0.380319	8.83476	47.1352	2.00203e-05	0.000154043
PHACTR4	-0.380233	8.92976	24.7198	4.4726e-05	0.000314977
NUCKS1	-0.38014	9.80582	42.0035	1.15098e-10	2.51016e-09
MRS2	-0.380055	8.93164	24.8864	5.20188e-05	0.000358519
VEGFB	-0.379993	8.86964	30.2968	0.000163568	0.000983594
GPX3	-0.379683	8.91226	24.0866	7.83364e-05	0.000515221
LBH	-0.379551	8.84119	38.3107	0.000183966	0.00109244
RPL35A	-0.379429	10.044	45.9688	1.58734e-11	3.92705e-10
THOC7	-0.379345	9.10876	26.0277	3.69236e-07	4.31195e-06
APRT	-0.379297	8.90438	27.8103	4.41803e-05	0.000311646
ROBO2	-0.379249	8.96587	20.7847	2.84508e-05	0.000211039
ATAD3B	-0.378983	8.85524	36.1542	5.26365e-05	0.000362485
LAMP5	-0.37859	9.06785	14.9853	0.000111922	0.000706787
LINC00342	-0.378413	8.96363	23.5241	3.20121e-05	0.00023471
SUSD4	-0.378376	8.93511	24.9777	2.28844e-05	0.000173508
B3GNT5	-0.378265	8.82195	59.1741	6.17796e-05	0.000418717
TMEM191A	-0.378186	9.04535	23.5174	1.40146e-06	1.44645e-05
EMG1	-0.377928	8.85029	40.6321	1.7381e-05	0.000136247
AC093591.1	-0.377842	8.88618	26.9718	0.00011973	0.000748054
TUBG2	-0.377822	9.05353	23.8503	1.993e-06	1.97684e-05
FPGS	-0.377635	8.81843	76.1949	7.61576e-06	6.55844e-05
AC133134.1	-0.377322	8.853	35.2998	0.000187942	0.00111027
HAX1	-0.376873	9.15349	25.169	5.72871e-07	6.45234e-06
SMU1	-0.376331	9.04367	21.386	1.15306e-05	9.49968e-05
AC078846.1	-0.37628	8.8168	79.0757	9.11226e-06	7.71142e-05
C6orf141	-0.376211	8.80568	123.674	2.75846e-06	2.64713e-05
MDH1B	-0.376188	8.80561	132.252	1.96881e-06	1.95511e-05
TSHZ2	-0.376187	8.99146	16.4655	5.14999e-05	0.000355659
TBC1D3E	-0.376102	8.87773	30.858	3.22139e-05	0.000235886
CHURC1	-0.375989	8.99874	23.252	1.47026e-05	0.000117621
KRAS	-0.375977	9.03538	23.1565	8.92313e-06	7.57007e-05
SENP5	-0.375954	9.14091	22.1927	2.64043e-06	2.55391e-05
IDI1	-0.375929	9.09101	23.4022	1.82378e-06	1.83019e-05
SYP	-0.375509	9.98632	49.9496	2.18832e-12	6.05234e-11
ATP6V1E1	-0.375503	9.4114	31.4821	2.30085e-08	3.37826e-07
AC135782.1	-0.375306	8.9766	22.8201	2.58911e-05	0.00019407
TOMM7	-0.37507	9.73732	32.7918	1.18544e-08	1.83331e-07
SFMBT2	-0.375057	8.83799	33.578	0.000450414	0.00234594
NPAS1	-0.374848	8.85697	31.3857	8.13664e-05	0.00053351
BLOC1S2	-0.37457	9.04864	23.278	3.50707e-06	3.28992e-05
EIPR1	-0.374454	8.9557	25.2202	1.08636e-05	9.01961e-05
SVOP	-0.374294	9.03047	22.1776	1.26946e-05	0.000103639
CKMT1A	-0.373963	9.28152	26.1139	3.53328e-07	4.14184e-06
LRRC73	-0.373955	8.90081	26.4014	6.84179e-05	0.000457187
GSTM3	-0.373558	8.99985	23.0718	2.8108e-05	0.000208858
ADAMTS7P1	-0.373138	8.81973	66.4988	2.89379e-05	0.000213818
APEX1	-0.373135	9.04346	23.746	2.85589e-05	0.000211749
NAA40	-0.373003	8.84473	39.235	0.000123331	0.000767509
UQCRC1	-0.372724	9.24464	26.914	2.3481e-07	2.86934e-06
NUP210	-0.372508	8.85538	34.2616	0.000123953	0.000770824
TMEM191B	-0.37242	9.04099	23.1641	1.65659e-06	1.67816e-05
ADAT2	-0.372091	8.81722	80.3397	4.06602e-06	3.74009e-05
RASGRF2-AS1	-0.371994	8.81213	88.9849	1.07112e-05	8.90604e-05
AC104964.3	-0.371704	8.81897	72.7252	1.30942e-05	0.000106394
AP001462.1	-0.371665	8.83091	52.9249	2.08877e-05	0.00016007
ZBTB25	-0.371293	8.96941	21.4462	1.06556e-05	8.86841e-05
SLC25A26	-0.371286	8.92851	25.6631	1.06261e-05	8.84818e-05
IGF1	-0.371126	8.83	48.709	7.55045e-05	0.000499088
LINC00473	-0.371123	8.80062	189.67	2.15914e-07	2.67085e-06
MIDN	-0.370412	8.85052	35.1483	0.000155421	0.000942214
SNRPE	-0.37041	9.00562	21.3973	4.94259e-05	0.000343526
GPATCH2L	-0.370352	9.08401	23.317	1.48086e-06	1.51922e-05
IQCK	-0.369911	8.82735	53.0286	6.43661e-05	0.000433326
LCLAT1	-0.369888	8.88551	26.7362	9.59555e-05	0.000618741
CR769775.1	-0.369817	8.823	57.1381	5.74461e-05	0.000392293
CHCHD7	-0.369657	8.90586	26.8685	4.87167e-05	0.000339312
PPP1R3E	-0.369375	9.05929	21.7526	1.04654e-05	8.71861e-05
SCG5	-0.369048	9.84536	37.1955	1.28528e-09	2.33341e-08
C9orf24	-0.368686	8.87995	27.6287	0.000170939	0.0010236
PLA2G4C	-0.368656	8.91885	23.4498	8.76063e-05	0.000571142
STMN3	-0.368535	9.49557	30.4876	3.80999e-08	5.36849e-07
CCND2	-0.368435	9.02834	21.584	9.64571e-06	8.10675e-05
TIMM50	-0.368419	8.96302	22.3807	0.000100204	0.000641544
FAM174A	-0.368268	9.00851	21.7607	4.33477e-05	0.000306026
ENDOV	-0.36825	9.01008	22.5079	2.33304e-05	0.000176577
DNAJC10	-0.368028	8.96007	22.986	4.05632e-05	0.000289592
CRABP1	-0.367618	8.82366	56.4252	2.83969e-05	0.000210731
AC138932.3	-0.367315	8.80334	140.39	1.29607e-06	1.3505e-05
SCLT1	-0.36711	8.83054	47.7868	0.000130892	0.000807815
ARRDC1-AS1	-0.367063	8.88155	26.7798	0.000155827	0.000944004
FAM204A	-0.367049	9.0317	22.6334	5.04796e-06	4.5294e-05
C9orf3	-0.366799	8.96619	23.0391	1.8275e-05	0.000142277
SEPT5	-0.366751	8.83256	45.9592	0.000137569	0.000843849
AC140725.1	-0.36662	8.80458	125.752	5.81277e-06	5.14022e-05
CYB561D2	-0.366277	8.8209	66.3003	2.12932e-05	0.000162814
SPRTN	-0.366231	8.84316	39.5835	9.74146e-05	0.000626263
GNPTAB	-0.366097	9.17782	23.4292	1.39792e-06	1.44432e-05
SSR1	-0.365938	9.21508	22.6062	2.13414e-06	2.10585e-05
RPS26P6	-0.365907	8.8163	74.2516	1.92115e-05	0.000148757
SLC29A4	-0.365851	8.93495	19.2721	0.00011495	0.000723246
ASCC2	-0.36583	8.83992	37.8766	0.000186222	0.00110125
CREG1	-0.365649	8.89552	24.067	0.000368528	0.00197101
FABP6	-0.365531	8.84463	36.7642	4.10701e-05	0.000292723
AC246787.1	-0.365475	8.88158	26.2333	0.000310111	0.00170273
LSP1	-0.365368	8.91522	24.183	0.00013665	0.00083881
COPS4	-0.365347	8.99238	22.7765	3.7702e-05	0.000271201
ZNF707	-0.365237	8.80622	116.89	4.00861e-06	3.69959e-05
RPL7A	-0.365027	9.8446	43.6118	5.14865e-11	1.17214e-09
RPS25	-0.364981	10.2741	41.7984	1.27545e-10	2.76629e-09
FGF14-IT1	-0.364685	9.45421	29.6555	5.81368e-08	8.0137e-07
PIGG	-0.364616	8.85594	34.3012	9.89746e-05	0.000634386
PIGX	-0.364595	8.95099	22.1801	7.36088e-05	0.000488798
TMEM120B	-0.364587	8.8869	24.8114	0.000334319	0.0018147
ARPC2	-0.364584	9.42833	30.1972	4.41518e-08	6.18054e-07
CDK9	-0.364449	8.88802	25.4343	0.00026159	0.00147219
AC007406.3	-0.364385	8.8179	64.7866	4.27468e-05	0.000302282
RNASEH1	-0.364337	8.87091	28.603	0.000303805	0.00167347
ARL4D	-0.364223	8.91618	25.1241	2.65197e-05	0.000198174
CIC	-0.36418	8.89101	25.3697	0.000117221	0.00073456
FRG1BP	-0.364088	8.96656	22.518	4.73406e-05	0.000330805
BEX3	-0.363868	10.5286	61.3967	7.60963e-15	2.81985e-13
AC002094.5	-0.363451	8.82343	56.3138	5.38432e-05	0.000369902
GRIPAP1	-0.363054	9.01131	21.6734	9.66759e-06	8.12115e-05
CPLX1	-0.362993	9.20059	20.1073	7.74777e-06	6.65539e-05
ALG5	-0.362955	8.89626	24.7336	0.000405192	0.00213772
C19orf70	-0.362943	9.21602	23.862	1.11941e-06	1.18472e-05
MRPS11	-0.362886	8.92484	24.266	0.000119177	0.000744913
AC243562.2	-0.362744	8.81713	67.4205	4.27468e-05	0.000302282
LRP8	-0.362433	8.84839	32.7811	0.000370736	0.00198023
FGF12	-0.362077	9.79691	28.4984	1.04719e-07	1.38332e-06
AC135050.6	-0.361964	8.80264	152.727	5.73943e-07	6.46016e-06
AL451064.1	-0.361922	8.90395	25.0155	0.00018641	0.0011016
ELOVL6	-0.361876	9.03778	18.8501	1.48658e-05	0.000118705
ZNF410	-0.361706	8.84824	36.1036	0.000155821	0.000944004
CXorf56	-0.361508	8.85893	30.8929	0.000150648	0.000915872
OLIG1	-0.361072	8.86211	24.9823	0.000177318	0.00105626
BLVRA	-0.361033	8.92915	23.9343	5.05731e-05	0.000349823
LYPLAL1	-0.360865	8.85054	36.8156	8.13665e-05	0.00053351
CTSZ	-0.360859	8.82973	45.2502	0.000158432	0.000957756
PRMT6	-0.360608	8.805	131.348	9.08325e-07	9.7987e-06
NASP	-0.360473	9.07591	19.6696	9.71833e-06	8.15317e-05
SF1	-0.360261	9.34935	29.3188	6.89885e-08	9.38858e-07
GTF2H2C	-0.359972	9.0002	21.2483	2.05983e-05	0.000157994
PSMG3	-0.359934	9.06644	19.7262	9.43788e-06	7.93988e-05
ATP5L	-0.359881	9.61837	34.0177	6.37911e-09	1.03193e-07
POLM	-0.359436	8.81485	76.1097	2.44518e-05	0.000184592
SOX11	-0.35931	8.86188	23.3947	0.00040621	0.00214243
TUSC2	-0.359261	9.07432	22.608	5.16625e-06	4.6307e-05
CD47	-0.359045	10.1134	31.7151	2.04463e-08	3.02281e-07
DALRD3	-0.359001	8.80727	115.83	2.57669e-06	2.50357e-05
SLX1B-SULT1A4	-0.358965	8.84696	36.0171	0.000125436	0.000778067
AC007325.2	-0.358931	8.81026	83.0474	1.50194e-05	0.000119652
FBXO44	-0.35889	9.36375	27.3034	1.92511e-07	2.40217e-06
COL23A1	-0.358783	8.81329	80.3358	2.44518e-05	0.000184592
MTX2	-0.358728	9.03337	22.0103	1.58944e-05	0.000125745
PDE3B	-0.358471	8.86042	30.2904	0.000179355	0.00106709
FRS3	-0.358408	8.85385	33.4766	0.000100905	0.00064531
AP5S1	-0.358292	8.82031	60.0722	8.19856e-05	0.000536953
AL591885.1	-0.358061	8.79927	214.449	5.59896e-08	7.74267e-07
TMX2	-0.357765	9.03893	21.2008	3.64664e-05	0.000262976
LGI2	-0.357765	8.84625	33.4765	0.000188154	0.00111114
PSENEN	-0.357741	8.93663	22.1574	9.12278e-05	0.000591598
DHRS7B	-0.357562	8.88098	25.4923	0.000416872	0.00218855
SNCG	-0.357469	9.45718	18.9098	1.44122e-05	0.000115622
SEMA5B	-0.357457	8.84492	35.3967	0.0001936	0.00113844
SEPT4	-0.357393	9.10529	19.0994	1.30611e-05	0.000106176
AL138828.1	-0.357359	8.86245	27.4652	0.000226465	0.00130322
CGREF1	-0.357122	8.87734	27.3869	0.000132569	0.000817277
TBP	-0.35695	8.86347	29.0321	0.000251801	0.00142318
RNF181	-0.356765	8.97107	20.6794	4.23604e-05	0.00030017
SLC45A1	-0.356704	8.88475	24.7996	0.000208551	0.00121566
MEIS3	-0.356485	8.97362	21.1871	2.87005e-05	0.000212248
ACADSB	-0.356475	8.86708	27.8073	0.000289725	0.00160885
HSD17B14	-0.3563	8.82187	58.2083	5.01689e-05	0.000347589
TRMU	-0.356192	8.91008	21.4703	0.000538637	0.00274558
NFATC2IP	-0.356109	8.87833	25.8006	0.000175437	0.00104661
RALB	-0.356051	8.89888	25.075	0.000135026	0.000830334
SPPL2B	-0.356016	8.88391	24.8453	0.000254354	0.00143667
BRAF	-0.355911	9.06779	22.6221	9.26763e-06	7.83128e-05
LRRC28	-0.355872	8.97327	21.2867	0.000113533	0.000715377
CUL3	-0.355666	8.89789	23.3481	0.000339346	0.00183732
AC127024.8	-0.355598	8.84322	38.7439	6.21716e-05	0.000420703
ZNF286B	-0.355591	8.88884	24.5859	0.000176913	0.00105421
AL022322.2	-0.355386	8.85755	31.4535	0.000218937	0.00126886
CFAP46	-0.355332	8.84544	34.1864	0.000296128	0.00163697
RPS8	-0.35532	9.80729	36.5783	1.75354e-09	3.12064e-08
AC008993.2	-0.355299	8.88351	26.3693	0.000104106	0.00066281
CDAN1	-0.355109	8.847	33.9093	0.000298378	0.00164782
PCP4	-0.355003	9.6093	14.2784	0.000162402	0.000977957
SPDYE14P	-0.354738	8.8131	72.2015	9.51003e-05	0.00061448
CATSPER2	-0.354285	9.01548	19.7991	3.5737e-05	0.000258369
FTCDNL1	-0.35411	8.80547	112.619	5.81278e-06	5.14022e-05
HDDC2	-0.354075	9.1705	21.234	4.32828e-06	3.9415e-05
MSI1	-0.354026	8.83023	42.3662	0.000118788	0.000742896
SAMM50	-0.354004	8.93165	21.2278	0.000302172	0.00166554
PPME1	-0.35385	9.08278	20.5902	8.74935e-06	7.4337e-05
RNF170	-0.353605	8.98682	20.5888	7.23939e-05	0.000481875
ERI2	-0.353545	8.80796	106.384	4.85005e-06	4.37937e-05
CHPF	-0.353431	8.93253	20.3138	0.000171165	0.00102424
AC067750.1	-0.353222	8.83297	39.7843	0.000222548	0.00128413
SNX14	-0.353213	9.08145	20.8991	6.86504e-06	5.97506e-05
NME4	-0.352939	8.99883	19.862	8.86773e-05	0.000577465
NOC2L	-0.352891	8.85745	30.8676	0.000266806	0.00149779
PRR13	-0.352856	8.98477	21.6592	3.06903e-05	0.000225987
GPCPD1	-0.352754	8.84746	33.9642	0.000238609	0.00136075
PACRG	-0.35272	8.84763	33.9011	0.000240183	0.00136564
RARS	-0.352434	8.95226	20.786	0.000337404	0.00182738
GTF2H3	-0.352191	8.8789	24.79	0.000396399	0.00209604
SNRNP40	-0.352014	8.86238	27.8857	0.000505847	0.00260376
DIRC2	-0.351997	8.84105	36.3636	0.000299291	0.00165179
C21orf2	-0.351914	8.81367	81.3594	1.10126e-05	9.13004e-05
RNF126	-0.351853	8.93675	22.707	6.55429e-05	0.000439784
NPIPB4	-0.35155	9.02082	20.2863	3.34916e-05	0.000243886
FAM177A1	-0.35147	9.07285	20.656	7.67919e-06	6.6e-05
MRTO4	-0.351399	8.86723	28.3991	0.000195034	0.00114545
CBWD6	-0.351021	9.06054	20.2856	1.06851e-05	8.88871e-05
AC005154.1	-0.350957	8.96807	19.6058	8.92544e-05	0.000581002
GABBR1	-0.350827	9.24744	22.5376	2.21088e-06	2.17781e-05
NFX1	-0.350645	8.96589	19.8364	0.000133303	0.000821507
AC067942.1	-0.350643	8.81957	58.8326	5.01689e-05	0.000347589
AC112907.2	-0.350369	8.8028	145.266	1.94218e-06	1.93202e-05
AASS	-0.350283	8.80972	70.9989	0.00012427	0.000772511
VWC2	-0.349995	8.88767	21.9381	0.000243109	0.00137998
FAU	-0.349832	9.74014	34.2286	5.73457e-09	9.32345e-08
MTHFD1L	-0.349797	8.82493	48.5512	0.000253779	0.00143389
TUBGCP2	-0.349783	8.9786	19.4742	0.000139712	0.000856382
ZNF462	-0.34952	8.95998	15.2733	0.000294916	0.00163185
ARV1	-0.349493	8.91726	22.1865	0.000238243	0.00135912
DCX	-0.34937	8.89415	20.96	0.000569862	0.00288051
SEPT7P2	-0.34917	8.90463	21.8208	0.000158743	0.000958958
EXTL1	-0.349087	8.95212	21.0028	5.5889e-05	0.000382358
FDPS	-0.348839	8.88756	23.8009	0.000326036	0.00177536
WAC-AS1	-0.348765	9.02069	19.6324	7.57164e-05	0.000500295
AC004057.1	-0.348593	8.97022	20.4582	0.000139277	0.00085402
BOLA3	-0.34849	9.05511	20.3988	2.86531e-05	0.000212092
IFT52	-0.348465	8.8352	41.6602	0.000110372	0.000698291
PMM1	-0.348295	9.01178	20.5686	3.57358e-05	0.000258369
HENMT1	-0.34823	8.84226	34.6569	0.000367559	0.00196644
AL353608.4	-0.348217	8.85444	28.7434	0.000493561	0.00254972
AC006557.6	-0.348059	8.80989	84.7641	3.42186e-05	0.000248441
CELF2-AS2	-0.347965	8.8523	30.7118	0.000282974	0.00157648
RPL13AP5	-0.347963	9.15417	19.9216	8.52924e-06	7.25749e-05
VBP1	-0.347954	8.98737	19.4905	0.000167969	0.00100828
NDN	-0.347385	9.19699	18.1315	2.15963e-05	0.000165058
RNPS1	-0.346892	9.2954	24.6787	7.3639e-07	8.14932e-06
IMPDH2	-0.346781	8.91406	21.3319	0.000445916	0.00232534
GABARAPL1	-0.346769	9.27112	24.6248	7.5702e-07	8.37221e-06
ERLEC1	-0.346698	9.19111	21.1637	1.67283e-05	0.000131613
COBLL1	-0.346664	8.82054	55.2235	0.000143341	0.000876114
MYO16	-0.346661	8.875	23.0542	0.000279348	0.00155798
SYF2	-0.346537	9.04722	20.6096	6.2537e-05	0.000422674
COQ3	-0.346341	8.84605	34.6245	0.00019337	0.00113763
RAC3	-0.346195	8.9553	20.0212	8.31702e-05	0.000544294
MYO5C	-0.346188	8.81554	69.9925	2.6036e-05	0.000195071
ST6GAL1	-0.346144	8.86484	24.5097	0.000375389	0.00199772
DNAJC30	-0.346047	8.90691	22.8758	0.000266837	0.00149779
OR2A1-AS1	-0.345945	8.80182	136.923	6.18681e-06	5.44007e-05
PRR4	-0.345415	9.14419	21.4637	6.70012e-06	5.84475e-05
AC009245.1	-0.345197	8.82313	56.3146	3.07225e-05	0.000226126
GABPB1-AS1	-0.344943	9.2924	21.5434	3.68972e-06	3.43678e-05
ETFRF1	-0.344771	8.8507	33.9931	0.000100704	0.000644503
SCLY	-0.34477	8.81131	74.8319	7.54488e-05	0.000498912
TPM4	-0.34476	8.90233	22.3433	0.000286951	0.00159552
HAGHL	-0.34468	9.03591	19.2073	1.44765e-05	0.000116083
FBXL18	-0.34456	8.86726	26.5063	0.000404281	0.00213422
ALDH7A1	-0.344546	8.94155	19.3499	0.000146725	0.000894884
GUF1	-0.344444	8.84363	32.7503	0.000458745	0.00238352
RPL26P6	-0.344375	8.93502	20.3809	0.000213258	0.00123804
ACADS	-0.34424	8.81044	85.0763	1.79652e-05	0.00014012
ANKRD28	-0.344163	8.98946	18.7358	0.000186392	0.0011016
TMEM14C	-0.344107	8.9511	19.7868	0.00036121	0.00193792
TTC7B	-0.344043	9.0223	20.0611	3.90471e-05	0.000279936
ITGAE	-0.34395	8.88086	24.6495	0.000342753	0.00184933
KLF8	-0.343918	8.82651	46.6335	0.000208928	0.00121583
DGCR5	-0.343672	8.93624	21.4947	7.85088e-05	0.000515958
SCG2	-0.343628	9.66532	14.5069	0.000143972	0.000878714
NAA10	-0.343393	9.02879	19.2788	4.85394e-05	0.000338215
RAB30-AS1	-0.343385	8.85615	28.0898	0.000711824	0.00349983
ORMDL1	-0.342894	9.11847	21.6885	1.78847e-05	0.000139556
GPATCH8	-0.342636	9.25994	22.6959	2.03793e-06	2.01556e-05
ZNF252P	-0.342589	8.92775	18.9449	0.000123064	0.00076613
LINC00595	-0.342471	8.79962	159.649	2.73878e-06	2.63268e-05
YEATS4	-0.342419	8.8446	31.3609	0.000671079	0.00331952
PRKRIP1	-0.342305	8.87906	23.5121	0.000460467	0.00239102
PHYKPL	-0.342301	8.83359	40.8869	0.000226173	0.00130198
SLC25A13	-0.342229	8.84251	33.6687	0.000239151	0.00136255
SEC24C	-0.342137	8.89826	20.6066	0.000502414	0.00259154
COL9A1	-0.342026	8.81463	59.6769	0.000156642	0.000947602
LCMT1	-0.341881	9.01938	19.6809	6.06329e-05	0.000412082
CCDC113	-0.341735	8.81368	79.1372	1.24696e-05	0.000102192
RAB6A	-0.341731	9.33813	25.6214	4.54497e-07	5.21535e-06
AFAP1	-0.341687	8.87129	24.1713	0.000355975	0.00191283
RABEPK	-0.34152	8.88152	22.9524	0.000653996	0.00324345
FUNDC1	-0.341491	8.92018	21.1461	0.000130176	0.00080368
DOCK6	-0.341412	8.82834	44.5925	0.000127134	0.000787172
ENOSF1	-0.340822	8.79886	177.711	8.22619e-07	9.02193e-06
FAM228B	-0.34069	8.94343	20.61	8.31379e-05	0.000544291
CPNE2	-0.340583	8.84859	29.0264	0.000371711	0.00198369
CRB1	-0.340572	8.83682	34.2143	0.000292246	0.00162022
PCDHGB6	-0.340566	8.82027	47.9012	0.000462112	0.00239884
AF131215.4	-0.340193	8.82748	41.283	0.000530773	0.00271006
DLX6	-0.340154	8.88829	18.4106	0.000415366	0.00218265
PLEKHH3	-0.340057	8.90523	21.4966	0.000278952	0.00155711
ATP5O	-0.340006	9.47163	24.6105	7.6261e-07	8.42859e-06
SYNPR	-0.339245	9.42809	12.0612	0.000526057	0.00268919
NIPSNAP3A	-0.339182	8.88512	23.4485	0.000585914	0.00294938
AC073861.1	-0.338953	9.13157	18.5272	1.75807e-05	0.000137623
RECK	-0.338943	8.84377	33.2864	0.000297409	0.001643
KLK7	-0.338844	8.84185	33.0999	0.000369343	0.00197413
FAHD2A	-0.338707	8.96566	19.0463	0.000104649	0.000665353
SOX2	-0.33846	8.95122	15.6135	0.000316349	0.00172995
ITM2C	-0.338312	9.60866	23.9305	1.08078e-06	1.14925e-05
SETBP1	-0.338004	9.00041	18.4015	7.53777e-05	0.000498912
LRSAM1	-0.337984	8.92021	20.5227	0.0002687	0.00150627
AC068631.3	-0.337963	8.8626	27.8109	0.00029999	0.00165512
MRPS23	-0.337813	8.98787	18.2275	0.000111059	0.000702118
MFSD13A	-0.337743	8.9037	20.5801	0.000346037	0.00186411
TANGO6	-0.33773	8.83233	41.1967	0.000107814	0.000684383
GCDH	-0.33771	8.8462	30.7668	0.000558104	0.00282926
ATP13A2	-0.337669	9.16789	19.7489	9.32761e-06	7.87031e-05
NECTIN2	-0.337609	8.8465	31.3777	0.000239992	0.00136506
ZNF880	-0.337373	8.83481	37.4515	0.000367167	0.00196495
TALDO1	-0.337326	9.05536	18.8966	4.97818e-05	0.000345466
HAGH	-0.337233	9.35073	26.2909	3.22768e-07	3.82407e-06
CKMT1B	-0.337202	9.29323	21.6066	3.57133e-06	3.34287e-05
PSMB7	-0.337025	9.21118	21.334	4.11041e-06	3.7737e-05
AC159540.2	-0.33699	9.00046	17.9931	0.000117624	0.000736546
MPI	-0.336835	8.88772	22.7766	0.000458243	0.00238222
MAS1	-0.336769	8.85044	28.2382	0.000469942	0.00243653
PAK1IP1	-0.336549	8.90899	19.1158	0.000758527	0.00369445
TMEM9B	-0.336506	9.03836	18.0608	0.000223148	0.00128673
ARL1	-0.336376	8.97687	17.6966	0.000391796	0.00207857
ANKRD10	-0.336243	9.33108	22.9743	1.76612e-06	1.77754e-05
CNTNAP4	-0.335966	8.87361	21.6168	0.00058136	0.00292991
TUBB	-0.335778	9.58929	27.1668	2.06398e-07	2.55867e-06
MIPEP	-0.335434	8.80551	110.807	8.41014e-06	7.1704e-05
ANKRD18DP	-0.335281	8.80618	102.482	1.57624e-05	0.000124874
C12orf49	-0.335002	8.91481	18.6612	0.0002312	0.00132557
GRIK2	-0.334882	8.98148	16.2009	0.000228439	0.00131282
NUDT2	-0.334868	8.86362	25.434	0.00072747	0.00356244
ZSCAN1	-0.334864	8.84116	34.7621	0.000299291	0.00165179
SKIV2L2	-0.334653	8.93803	19.2351	0.000391936	0.00207867
ITGA1	-0.334636	8.80681	93.682	2.24855e-05	0.000171166
SRSF3	-0.334257	9.3918	21.419	3.93411e-06	3.63919e-05
BEST4	-0.334149	8.79931	155.125	4.13426e-06	3.79306e-05
ZDHHC6	-0.333891	8.86033	25.8909	0.000776456	0.0037689
AC009061.2	-0.333888	8.80196	126.842	6.42219e-06	5.62106e-05
GTF2H2B	-0.333846	8.87884	22.8782	0.000615875	0.00307848
AL133245.1	-0.333814	8.8318	41.8221	0.000222548	0.00128413
AC012358.1	-0.333766	8.82191	49.902	0.000229441	0.00131751
NAA15	-0.333707	9.01175	16.8516	0.000126007	0.000780763
RAP1GAP	-0.333691	9.33454	21.4239	3.92415e-06	3.63536e-05
NDUFS7	-0.333532	8.97133	18.4669	0.000206952	0.00120716
TBCB	-0.333284	9.4167	24.3367	8.77469e-07	9.51015e-06
AC215219.1	-0.33325	9.17911	19.0747	1.32298e-05	0.000107344
FAM162A	-0.333198	9.00609	18.8899	0.000116774	0.000732564
UPF3B	-0.333039	9.12055	18.602	1.691e-05	0.000132859
LINS1	-0.332941	8.88436	21.5695	0.000669873	0.00331452
NOP53	-0.33288	9.03552	17.107	4.6977e-05	0.000328935
COX20	-0.332782	8.86392	25.3089	0.000620129	0.00309522
FGGY	-0.332637	8.79982	148.817	6.22813e-06	5.47156e-05
AKIP1	-0.332461	8.94746	18.9233	0.000120882	0.000754191
DNAJC5G	-0.332105	8.79971	156.046	2.73879e-06	2.63268e-05
COL9A2	-0.332067	8.79872	164.734	1.99171e-06	1.9767e-05
AC140912.1	-0.332031	8.82521	44.7437	0.000238165	0.00135912
AC009414.2	-0.33197	8.97372	18.233	0.000122689	0.00076435
HLA-B	-0.331931	8.99631	14.0685	0.000181416	0.00107842
FBLN7	-0.331919	8.83782	32.3801	0.000718373	0.00352495
JKAMP	-0.33191	8.91192	20.7723	0.000432273	0.00226246
WDR37	-0.331802	8.98914	17.1915	0.000265021	0.00148955
PFN2	-0.331796	9.4135	24.2206	9.31307e-07	1.00214e-05
DNAJC13	-0.331773	8.87702	23.5781	0.000278553	0.00155539
FKBP11	-0.331563	8.8592	27.2106	0.000216207	0.00125431
UCHL3	-0.33137	8.89586	21.141	0.00052152	0.00266875
MTFMT	-0.331331	8.92106	18.4863	0.000260672	0.001468
SLX1B	-0.331228	8.81346	69.0147	8.52156e-05	0.000556404
CADM4	-0.331219	8.96738	16.9424	0.000327652	0.0017836
COL18A1	-0.331157	8.82506	48.4104	0.000135979	0.000834994
SEC11C	-0.331131	9.13473	19.6542	1.33578e-05	0.000108228
KHDRBS1	-0.33113	9.01599	17.2485	0.000374338	0.00199444
FAM192A	-0.331073	8.98961	17.0547	0.000372084	0.00198445
WTH3DI	-0.331061	8.80497	110.711	5.81276e-06	5.14022e-05
PGK1	-0.331037	9.42469	22.2823	2.52133e-06	2.45117e-05
AC133555.3	-0.330749	8.81051	67.2152	0.000169948	0.00101802
LAMTOR2	-0.330711	9.00046	18.0374	0.000113152	0.000713503
MCUR1	-0.330636	8.92864	19.6924	0.000270414	0.00151538
RAMP2	-0.3305	8.80818	76.3187	9.29659e-05	0.000601958
MANSC1	-0.329469	8.99331	17.9372	0.000318973	0.00174217
ACOX3	-0.329361	8.8381	36.3374	0.0002364	0.0013495
TTR	-0.329247	8.79526	248.076	7.95878e-08	1.07626e-06
TIMM13	-0.329212	9.1113	19.4076	1.3791e-05	0.000111369
PMS2P10	-0.329161	8.8157	56.8626	0.000308134	0.00169241
TAF10	-0.328868	8.86915	23.9017	0.00063351	0.00315374
AP2A1	-0.328756	8.91859	19.5025	0.000361744	0.00194018
AC120049.1	-0.328573	8.95808	16.6025	0.000165214	0.000992794
FAM71E1	-0.328515	8.8253	44.3692	0.000197499	0.00115913
NUP214	-0.328505	8.88086	20.6242	0.000884009	0.00421846
CD276	-0.328419	8.84995	28.8997	0.000442253	0.00230975
NDUFS3	-0.328351	9.27081	21.0703	1.03915e-05	8.66126e-05
UNC45A	-0.328151	8.92913	18.7481	0.000737767	0.00360256
GLMN	-0.328065	9.0703	18.2466	3.89162e-05	0.000279114
DSTN	-0.327968	9.59628	27.8413	1.46336e-07	1.87661e-06
C16orf62	-0.327949	8.90381	19.4349	0.00114408	0.00525251
GGT7	-0.327839	9.01095	17.4741	0.000116117	0.000729515
UBE2D4	-0.327828	8.99192	16.2811	8.0426e-05	0.000528153
H3F3B	-0.327813	9.5108	24.3011	8.93642e-07	9.65855e-06
IQSEC3	-0.327775	8.90103	18.9586	0.000959732	0.0045226
AC005921.3	-0.327585	8.88522	20.4051	0.000585914	0.00294938
FN1	-0.3275	8.89819	17.433	0.00243769	0.0100071
ARHGDIG	-0.327339	9.63765	28.6473	9.7077e-08	1.29134e-06
SDK2	-0.327228	8.86164	22.9959	0.000453719	0.00236028
ASPSCR1	-0.327117	8.93061	19.6163	0.000370982	0.00198042
AC131009.4	-0.327107	8.80663	88.2686	3.96141e-05	0.000283525
ERV3-1	-0.327093	8.87986	23.4107	0.000427488	0.00224016
ELOBP2	-0.326973	8.81116	67.7615	0.000156642	0.000947602
COQ10A	-0.32692	8.82082	51.9177	0.000188828	0.00111473
ZNF589	-0.326916	8.84175	30.5807	0.000569877	0.00288051
ADHFE1	-0.326867	8.81387	65.8853	5.78224e-05	0.000394547
AC009084.2	-0.326857	8.80543	102.509	1.57624e-05	0.000124874
VPS33B	-0.326779	8.84163	31.9797	0.00037224	0.00198466
CCDC106	-0.326659	8.97952	18.0707	0.000135395	0.000832302
ULK3	-0.326649	9.13947	18.4262	1.85279e-05	0.00014405
AKR7L	-0.32658	8.79734	160.224	1.31521e-05	0.000106763
LRRTM1	-0.326552	8.94712	16.9306	0.000744846	0.00363609
AC004812.2	-0.326475	8.83117	40.5202	0.000286048	0.00159102
PTGES3L	-0.326471	8.8167	60.2624	7.60273e-05	0.000502156
HDAC6	-0.326234	8.93262	17.0183	0.000587978	0.0029589
LINC00266-1	-0.325549	8.82083	52.0541	0.000115786	0.0007277
PTPRG-AS1	-0.325538	8.8157	54.571	0.000290207	0.00161049
OSBPL10	-0.32552	8.83791	31.1225	0.00108507	0.00503833
PIGS	-0.325379	8.87286	22.8975	0.00063351	0.00315374
DLD	-0.325235	8.96633	17.9405	0.00033602	0.00182104
GLIDR	-0.325191	8.84467	29.2779	0.000840665	0.00404616
ORC6	-0.325115	8.88082	21.556	0.000539536	0.00274906
ZNF26	-0.325093	8.97423	16.8192	0.000340278	0.0018405
COQ6	-0.325059	8.82878	39.4168	0.000562218	0.002846
PTK2	-0.324896	9.17396	18.1005	2.19485e-05	0.000167376
ATP5S	-0.324895	8.91121	18.7567	0.000642353	0.00319219
FN3K	-0.324844	8.90153	19.7967	0.000870416	0.00416412
SPRYD7	-0.324829	8.9729	18.0431	0.000363668	0.00194867
SCYL3	-0.324827	8.81798	52.6869	0.000341248	0.00184179
CMAS	-0.324716	9.17626	19.4208	1.10559e-05	9.16152e-05
GFM1	-0.324689	8.91626	18.9508	0.000646986	0.00321055
CHCHD5	-0.324565	8.84842	28.6815	0.000774818	0.00376309
SETD6	-0.324535	8.84158	31.9827	0.000566497	0.00286596
GNG4	-0.324216	8.88889	18.9497	0.000351336	0.00188968
ATP6V0D1	-0.324176	9.37344	22.2977	2.50139e-06	2.43317e-05
VRK3	-0.324119	8.9043	19.9617	0.000705116	0.00346984
DGCR6L	-0.324118	9.07038	17.5222	5.55776e-05	0.000380596
AC242376.2	-0.324089	8.82486	41.8355	0.000395317	0.00209389
TPTE2P1	-0.32407	8.80393	101.309	3.59917e-05	0.0002601
SSR3	-0.324002	9.00932	16.7519	0.000162132	0.000977076
ITFG1	-0.323879	9.20452	18.0369	8.5425e-05	0.000557346
ZNF536	-0.323664	8.92133	14.7689	0.000589869	0.00296429
C19orf48	-0.323553	8.81466	61.7583	0.000140969	0.000862235
FAM122B	-0.323403	8.86802	24.5621	0.000618519	0.00308808
PGGT1B	-0.323357	8.89638	18.5051	0.000553493	0.00281264
SLC35B1	-0.323319	9.10177	17.6718	5.47536e-05	0.000375253
AC027288.3	-0.323282	8.87455	23.1727	0.000317485	0.00173487
SMG1	-0.323183	9.35785	23.1617	1.60393e-06	1.63254e-05
CCDC167	-0.323108	8.85713	24.0146	0.00194139	0.0082637
MICAL2	-0.323013	9.25523	18.9586	1.40513e-05	0.000113204
GSTO1	-0.322999	9.22393	19.8264	8.96055e-06	7.59805e-05
DDX25	-0.322892	8.9064	20.1953	0.000396973	0.00209824
ZNF528	-0.322884	8.83399	38.0627	0.000292246	0.00162022
CARD19	-0.322631	8.98595	18.5249	0.000104024	0.000662683
PA2G4P6	-0.322479	8.79412	318.82	1.75223e-08	2.63142e-07
VPS25	-0.322414	8.87628	20.9646	0.00150905	0.00668432
TRAPPC6A	-0.322412	8.8263	45.6596	0.000127134	0.000787172
PACS2	-0.322345	9.00507	15.6753	0.000193641	0.00113844
PRKD1	-0.322085	8.96438	13.6304	0.000656827	0.00325655
COMMD7	-0.321873	9.07777	16.8651	0.000146115	0.000891477
CDADC1	-0.321809	8.85353	26.8324	0.000598625	0.00300014
BAG1	-0.32176	9.00187	16.9665	0.00027721	0.0015489
TFPT	-0.321688	8.95895	18.1109	0.000152666	0.000926823
DCTN2	-0.32145	9.08543	17.3038	7.27813e-05	0.000484078
MFSD3	-0.32126	8.89799	20.2827	0.000626548	0.00312362
CTNNA2	-0.321176	9.01266	16.9768	0.000186083	0.00110102
BX088651.4	-0.321166	8.81158	71.6022	8.52156e-05	0.000556404
POLR3GL	-0.320993	8.86976	21.7541	0.0017141	0.00745376
RNF215	-0.320983	8.833	37.2493	0.000286048	0.00159102
MRPL3	-0.320792	8.94274	17.8069	0.00108609	0.00504172
BBS1	-0.320657	8.82156	44.9466	0.000478597	0.0024799
LSM4	-0.320657	9.18022	18.7358	2.04624e-05	0.000157022
PATJ	-0.320489	8.86859	21.988	0.000648709	0.00321817
AGBL3	-0.320441	8.80529	88.4023	9.07551e-05	0.000589426
MALINC1	-0.320419	8.94716	17.0707	0.000439629	0.00229745
EMC4	-0.320211	9.13839	18.5853	2.26309e-05	0.000172121
SSBP2	-0.320191	9.08934	16.1915	6.75356e-05	0.000451644
POLR2D	-0.320186	8.87071	22.07	0.000379788	0.00201862
ST3GAL5	-0.320163	9.22284	17.8115	2.55115e-05	0.000191781
ATR	-0.320111	8.84605	28.8933	0.000820449	0.00396222
POLR3A	-0.319967	9.00207	16.2491	0.000209531	0.00121888
RBFOX2	-0.31995	9.47334	22.9746	1.7658e-06	1.77754e-05
TMEM151A	-0.319732	8.96839	17.7604	0.000228352	0.00131275
KIAA1217	-0.319628	8.92558	14.9993	0.000896913	0.00427006
KAZN	-0.319479	9.05048	15.8398	0.000106234	0.000674601
MYL5	-0.319454	8.798	156.999	9.36273e-06	7.89217e-05
NAE1	-0.319155	8.99952	18.0623	8.51512e-05	0.000556404
ZNF540	-0.319044	8.90871	17.9708	0.00157612	0.00693475
PDAP1	-0.318753	9.0013	16.0121	0.000407206	0.00214538
HMGB1P51	-0.318482	8.82819	35.7869	0.000884103	0.00421846
RANBP17	-0.318427	8.84224	27.9496	0.00132122	0.00595715
OLA1	-0.318382	9.09208	17.7864	7.84942e-05	0.000515958
NPW	-0.318298	8.8076	74.7353	7.81961e-05	0.000514694
D2HGDH	-0.318002	8.85162	24.8832	0.000924678	0.00437427
POLR2C	-0.317983	9.00704	17.0644	0.000259887	0.00146454
DDTL	-0.31778	8.90274	19.0476	0.000888857	0.0042376
CAPN1	-0.317656	8.9326	16.8312	0.00186261	0.00797996
LRP6	-0.317569	8.8688	21.5441	0.00112064	0.00517053
Z95114.4	-0.317546	8.87384	22.2073	0.000852302	0.00409067
ANKS3	-0.317518	9.01004	16.1783	0.000179469	0.00106721
ANKRD9	-0.317329	8.91505	18.6653	0.000722544	0.00354034
TVP23A	-0.317171	8.84221	30.555	0.0010286	0.00481663
CBARP	-0.317161	8.82619	38.8151	0.000868214	0.00416004
TBC1D3L	-0.31704	8.89026	19.8979	0.000444895	0.00232143
TUSC3	-0.316706	9.04295	16.1819	0.000235838	0.00134719
NDUFS6	-0.316513	9.11329	16.9291	4.0419e-05	0.000288683
LENG8	-0.316484	8.89986	18.3907	0.000875215	0.00418421
ABHD11	-0.316226	8.8411	30.1939	0.000703431	0.00346255
TAOK3	-0.316028	9.1881	17.2941	3.34074e-05	0.000243376
HRAS	-0.315957	9.09216	17.2516	3.41557e-05	0.000248089
CAPN2	-0.315756	8.9105	17.9937	0.00036305	0.00194597
GUSBP3	-0.315668	8.87617	21.6781	0.000665483	0.0032947
CARF	-0.315652	8.84469	28.1643	0.00119969	0.00547406
SSSCA1	-0.315182	8.81998	47.1357	0.000383374	0.00203515
TCTEX1D1	-0.315102	8.81158	61.2634	0.000310569	0.00170306
IRF1	-0.315083	8.80489	92.5607	6.4287e-05	0.000432964
TPCN2	-0.315033	8.84037	29.1402	0.000879864	0.00420409
PDHB	-0.314963	9.03264	16.7647	0.000275241	0.0015384
AC008067.1	-0.314826	8.79488	253.048	2.04742e-07	2.54367e-06
KCNIP3	-0.31463	8.85656	24.2363	0.000792969	0.00384035
USE1	-0.314396	8.98159	17.5663	0.000118811	0.000742896
DGCR8	-0.314301	8.89705	17.8996	0.00115153	0.00528391
AC106782.1	-0.31427	8.80498	89.4008	6.4287e-05	0.000432964
DGKH	-0.314256	8.86797	22.1844	0.000415367	0.00218265
TTC21A	-0.314245	8.84355	28.1367	0.000858551	0.00411835
TIAF1	-0.314191	8.81652	51.3098	0.000404467	0.00213455
GABPB1	-0.313468	8.96016	16.5906	0.000850274	0.00408437
SMYD2	-0.31336	8.93903	17.1884	0.000322913	0.00176004
STX16	-0.31301	9.02614	15.845	0.000110413	0.000698291
ARL4C	-0.31286	9.23179	12.3693	0.000446434	0.00232733
PSMA6P1	-0.312386	8.82666	35.8553	0.00173932	0.0075176
SPG7	-0.312369	9.13791	16.1463	7.2474e-05	0.000482221
NOL10	-0.31227	8.89264	18.9443	0.000849209	0.0040804
TMEM52B	-0.312268	8.79921	153.229	1.58864e-06	1.61986e-05
GUK1	-0.31215	9.82988	32.228	1.57692e-08	2.3891e-07
AC093673.2	-0.312032	8.8279	37.6311	0.000556161	0.00282118
NEIL2	-0.311712	8.8938	17.6791	0.00251912	0.0102782
FAM3A	-0.311707	8.96396	15.8978	0.000546432	0.00278006
NAV2-AS3	-0.311637	8.81114	72.9502	3.35332e-05	0.000243981
AC010913.1	-0.311429	8.80474	100.582	1.74834e-05	0.000136987
ARPC1A	-0.311296	9.18481	17.5927	3.33185e-05	0.000242832
EIF4A1	-0.311285	8.80976	70.3976	0.000169947	0.00101802
SOX2-OT	-0.311021	9.18662	9.54823	0.00202972	0.00859054
MRGBP	-0.310895	8.87412	19.8316	0.00298769	0.011816
WASHC5	-0.310816	8.83038	34.361	0.000895606	0.00426503
NCALD	-0.31033	9.07234	14.75	0.000340579	0.0018405
AC244093.2	-0.310252	8.86379	20.83	0.00157536	0.00693322
MTERF4	-0.310155	8.90477	17.9943	0.00109529	0.00507618
TRMT11	-0.310107	8.91368	18.3335	0.00102154	0.00479014
C1orf229	-0.310107	8.81559	54.0423	0.000335581	0.00181924
SCO1	-0.310055	8.91281	16.8999	0.00100998	0.0047437
AC007405.1	-0.309951	8.80194	113.237	2.10522e-05	0.000161115
LINC00887	-0.309873	8.83356	32.0986	0.00111495	0.0051547
WDR11	-0.309776	8.95974	16.144	0.000411373	0.00216565
CRIM1	-0.309739	9.17055	14.1227	0.000176301	0.00105129
PPP1R1A	-0.309706	8.91159	15.0157	0.0034525	0.0133575
PLGRKT	-0.309679	8.81634	49.1368	0.000691133	0.00340691
AC090740.1	-0.309528	8.89669	17.0739	0.000929474	0.00439574
FLNA	-0.30939	8.86197	22.7392	0.000890355	0.00424238
GPX4	-0.30926	9.98579	33.0479	1.04141e-08	1.62821e-07
RAPGEF6	-0.309133	8.85791	22.8376	0.00149524	0.00662487
FAM157A	-0.309114	9.03748	13.9565	0.000192467	0.00113349
SCYL2	0.309243	8.88569	17.9657	0.00252592	0.0103035
HMGB2	0.309297	8.85857	22.3494	0.00149217	0.00661469
LRRN3	0.309369	8.98033	15.6831	0.00032256	0.00175914
DDX18	0.30942	9.32334	20.6124	5.96673e-06	5.25735e-05
MRPL35	0.309439	8.91251	18.0185	0.000614277	0.00307138
TTLL5	0.309771	8.86831	20.3642	0.00214068	0.00897368
YOD1	0.309878	8.81928	49.1024	0.000255173	0.00143987
ADIPOR2	0.309894	8.84742	27.0254	0.000847889	0.0040752
NOVA2	0.310095	8.9937	14.811	0.000766092	0.00372917
SEMA6A	0.310138	8.93138	15.4961	0.000633707	0.0031538
MAP3K9	0.310168	8.91756	16.2434	0.00239196	0.00985715
GATM	0.310572	8.89124	17.6129	0.00173902	0.0075176
TACC1	0.31078	9.32555	20.8645	5.23799e-06	4.69254e-05
FAM133CP	0.310824	8.80139	105.563	4.50843e-05	0.000316979
ZNF302	0.310973	9.19801	18.6469	1.65203e-05	0.000130096
IP6K1	0.311155	8.93089	16.7635	0.000659871	0.00326786
PPP1R15B	0.311384	8.8363	32.6345	0.00079144	0.0038362
ARHGAP44	0.311457	8.99851	15.4513	0.000360939	0.00193777
LINC00882	0.311577	8.9515	17.3904	0.00033427	0.0018147
UBE4A	0.312226	9.39462	20.2654	7.13935e-06	6.18864e-05
DRD1	0.312246	8.82844	35.2493	0.000809698	0.00391362
AC093635.1	0.312331	8.82731	36.4299	0.00113243	0.00520323
ZNF148	0.312615	9.01343	16.0973	9.60048e-05	0.000618826
PELI1	0.313355	8.83425	33.634	0.000498895	0.00257572
FRYL	0.313394	9.00616	15.954	9.04252e-05	0.000587729
FAM13A-AS1	0.313607	8.86711	21.5668	0.000520189	0.00266317
MAP4K3	0.313994	8.91562	17.1416	0.0017465	0.00754673
SEC14L5	0.314025	8.86204	22.6854	0.0013452	0.00605095
CHD4	0.31417	9.0332	15.5436	0.000272593	0.00152559
MFHAS1	0.314178	8.84955	26.084	0.000880324	0.00420512
AC010857.1	0.314405	8.81024	62.5021	0.000385066	0.0020435
CLASP2	0.314549	9.32735	18.4235	1.85542e-05	0.000144188
SLC8A1	0.314667	9.45114	18.776	1.54489e-05	0.000122617
DNAH10	0.314843	8.80446	91.4797	6.5845e-05	0.000441373
JAK1	0.314894	9.00716	16.0899	0.000219137	0.00126959
MIA3	0.31494	8.99246	17.0675	0.00022713	0.00130661
SIRT3	0.31508	8.87953	20.2049	0.00228585	0.00948239
GPR37	0.315338	8.82136	46.2464	0.000229487	0.00131751
AC122707.1	0.315389	8.82047	47.4963	0.00024063	0.00136772
RANBP9	0.315438	8.97061	17.5364	0.000351786	0.00189151
PCYOX1	0.31556	8.98981	15.8207	0.000490516	0.00253475
GLIPR1	0.315911	8.84084	31.9434	0.00028151	0.00156883
GTF2F1	0.316121	8.91743	17.7923	0.000737043	0.00360091
NAP1L3	0.316151	9.3043	16.6994	4.55708e-05	0.000319874
RBM38	0.316287	8.82418	37.5764	0.0013954	0.00624719
FHL2	0.31642	8.92942	18.7709	0.000216299	0.00125442
TMEM106C	0.316435	8.96337	16.5688	0.000505021	0.00260186
SFT2D2	0.316737	8.82642	40.7796	0.000449306	0.00234087
PKP4	0.316852	8.96845	15.9142	0.000869645	0.0041634
POLR2L	0.317244	9.28364	20.5009	6.32064e-06	5.54635e-05
C5orf30	0.317362	8.91173	18.7895	0.000506825	0.00260723
PNPLA2	0.317502	8.88571	19.7919	0.00178179	0.00767981
FAM13B	0.317559	8.90285	17.9712	0.00181013	0.00778826
MAPKBP1	0.317773	8.87105	21.523	0.00105346	0.00490803
ASXL2	0.31794	8.86983	22.5492	0.000971092	0.00456859
SPG21	0.318274	8.91952	18.4928	0.000605571	0.00303051
PSD3	0.318404	9.4221	22.2377	2.57986e-06	2.50523e-05
OTUD1	0.318453	8.83509	32.3769	0.000717878	0.00352353
C8orf46	0.318534	9.17659	19.325	1.16193e-05	9.55896e-05
MCL1	0.318721	8.8429	27.1573	0.00205682	0.00869452
PLCB1	0.318897	9.3192	20.3051	6.99406e-06	6.07192e-05
SLC9B2	0.318939	8.867	22.4214	0.00141505	0.00631699
NEFH	0.319304	8.97087	15.0058	0.00215285	0.00901366
LRRC4	0.319395	8.94549	16.3807	0.000805772	0.00389684
CDC40	0.319657	9.14992	19.5661	1.0254e-05	8.554e-05
SEMA3C	0.320138	8.83485	35.139	0.000265606	0.00149235
WASL	0.320142	8.98784	17.8558	0.000185138	0.00109749
IWS1	0.320288	8.8291	37.2438	0.000575603	0.00290517
CNOT4	0.320437	9.02899	17.4802	8.51562e-05	0.000556404
FBXO31	0.320495	8.88337	20.1858	0.00105075	0.00490428
KIAA2026	0.320564	8.99513	16.8042	9.65021e-05	0.000621797
HSPA13	0.320639	8.96326	17.035	0.000333134	0.00180998
SYS1	0.320787	8.83867	33.3742	0.000504025	0.00259751
SSB	0.320805	9.21402	19.5758	1.02025e-05	8.52032e-05
GCC2	0.320908	9.3077	21.5599	3.65846e-06	3.41509e-05
SGPP1	0.32124	8.87151	22.4007	0.000499993	0.00258061
ADGRL2	0.321582	8.97783	17.0157	0.000205542	0.00119975
FUT11	0.321648	8.87465	19.8445	0.00166921	0.00728816
AC073896.4	0.321706	8.88544	19.3998	0.000899102	0.00427766
CNGB1	0.32173	8.84558	28.2115	0.000559793	0.00283624
MYOM2	0.32184	8.8447	30.0357	0.000503209	0.00259408
ARL2	0.322171	9.20554	19.849	8.85629e-06	7.51709e-05
SMC1A	0.322602	8.85274	25.8621	0.0007292	0.00356989
CCAR2	0.322924	8.88703	21.2515	0.000349036	0.00187908
DHX29	0.323042	9.0948	17.9039	2.4313e-05	0.00018377
DAPK1	0.323055	9.07181	16.3059	0.000125836	0.000779985
PGBD2	0.323107	8.79592	198.972	1.16293e-06	1.2267e-05
AGAP3	0.323543	9.12653	16.9334	4.0327e-05	0.000288146
TMEM109	0.323809	8.87653	22.5873	0.000522234	0.00267044
AC091825.1	0.324361	8.83888	32.1174	0.000415707	0.0021831
ITGAV	0.324542	8.85853	26.5762	0.000479587	0.00248352
RGS2	0.324546	8.96603	17.7945	0.000123816	0.000770249
AHDC1	0.325031	8.99724	16.9503	8.99195e-05	0.000584887
PNRC2	0.325118	8.90761	20.2311	0.000694291	0.00342149
FAM193B	0.325131	8.90221	18.4011	0.00171147	0.00744422
RRNAD1	0.325227	8.84298	33.6041	0.000184931	0.00109665
CEP290	0.325337	8.9857	16.61	0.000517311	0.00265002
GKAP1	0.325946	8.87287	22.8372	0.000721161	0.0035366
GABRB3	0.326402	9.20868	20.3399	6.86935e-06	5.97578e-05
TMEM132A	0.326539	9.09456	17.1528	4.83356e-05	0.000337056
CMIP	0.326743	9.08518	17.699	5.70932e-05	0.000390038
COA6	0.32677	9.03378	18.2632	0.000115221	0.000724685
NFYB	0.326998	8.85165	26.3605	0.00104918	0.00489826
GSPT1	0.327065	8.99893	18.2001	0.000124396	0.000773016
ARPP21	0.32719	9.4935	22.7334	1.99895e-06	1.98159e-05
TNPO3	0.327324	8.92627	18.9609	0.000307618	0.00169121
PREP	0.327605	8.90308	20.9726	0.0001848	0.00109663
TMEM245	0.327617	9.03824	18.0306	7.67587e-05	0.0005064
SMTN	0.327926	8.81876	55.8687	4.7742e-05	0.000333337
OMG	0.327941	9.07577	19.1055	1.302e-05	0.000105943
GOLGA4	0.328117	8.98289	18.578	0.000201752	0.00118126
CHRM3	0.328161	9.11055	17.2596	3.40145e-05	0.000247273
AKAP9	0.328228	9.51102	26.1701	3.43324e-07	4.04244e-06
GCNA	0.328274	8.81623	61.3261	7.30018e-05	0.000484979
NBPF15	0.328351	9.00058	18.034	0.00019455	0.001143
SLC38A10	0.328422	8.86257	22.6936	0.00188667	0.00805884
ZFC3H1	0.328505	8.91587	19.2921	0.000373861	0.00199268
ANAPC16	0.328589	9.2203	20.3441	6.8545e-06	5.96892e-05
CACNA2D2	0.329065	8.85366	22.7137	0.00215925	0.00903563
GRAMD2B	0.329082	8.84035	30.9058	0.00053859	0.00274558
BNIP3	0.329283	9.37255	23.5918	1.28596e-06	1.3416e-05
TDG	0.329316	9.24472	20.2364	7.24706e-06	6.27248e-05
ANXA5	0.329513	8.82869	43.0816	9.78783e-05	0.000628771
KCNB1	0.329547	9.15841	18.8096	1.51813e-05	0.000120829
CSRP2	0.329659	8.82338	45.8695	0.000320047	0.00174664
ADD1	0.330493	9.18581	19.5906	1.01245e-05	8.46346e-05
NKRF	0.330569	8.89671	21.3571	0.000396435	0.00209604
NOA1	0.330571	8.8575	23.5493	0.000712898	0.0035031
CAPRIN1	0.330633	8.93203	19.3275	0.000287103	0.0015958
JOSD2	0.330824	8.91529	19.9783	0.000243505	0.00138131
ATP1A1	0.330877	9.85921	35.3821	3.20399e-09	5.46338e-08
TSPYL4	0.330899	9.02697	17.4868	6.65263e-05	0.000445765
MRPL33	0.331021	9.2228	20.2785	7.09107e-06	6.15302e-05
MAP6	0.331115	8.98804	18.5875	0.000268092	0.00150335
PPP1R10	0.331265	8.95339	19.0007	0.000243466	0.00138131
CAMK1D	0.331299	9.16288	19.7706	2.47653e-05	0.000186776
SYBU	0.331377	9.12085	19.1632	1.26364e-05	0.000103262
GOLGA3	0.331535	9.18311	17.7421	2.64504e-05	0.000197742
FOXP1	0.33155	9.22302	17.7682	2.60929e-05	0.000195326
PARG	0.331555	8.8446	30.7965	0.000731196	0.00357762
VPS13A	0.331637	9.12053	19.9447	9.94466e-06	8.31717e-05
LYNX1	0.331819	9.06711	18.0605	7.13607e-05	0.000475553
DENND4A	0.332002	8.91484	19.7257	0.000344587	0.00185747
DEF8	0.332229	9.06796	17.7677	4.20207e-05	0.000298256
GLB1L3	0.332603	8.92561	19.0477	0.000355035	0.00190838
SNAPC1	0.332634	8.82706	46.8814	0.000147176	0.00089699
C2orf72	0.332724	8.90501	21.3137	0.000371997	0.00198445
SDCBP	0.332743	9.04057	18.3679	3.97563e-05	0.000284424
PDE1B	0.33283	8.95231	18.4052	0.000285694	0.00159046
LRRC37A3	0.332954	8.84818	26.401	0.00207518	0.00875673
RN7SL404P	0.333089	8.8026	122.126	9.35384e-06	7.88856e-05
FAM199X	0.333484	8.89847	21.4126	0.000392646	0.00208139
SELENOI	0.333487	8.93579	19.0628	0.000278536	0.00155539
SNX31	0.333833	8.79731	191.443	8.41364e-07	9.19273e-06
NUDT9	0.333937	8.94468	20.0006	0.000158336	0.000957511
AL591212.1	0.334003	8.80341	99.1709	5.03752e-05	0.000348766
SOAT1	0.334188	8.82558	46.5432	0.000110395	0.000698291
IPO7	0.334189	8.98742	18.5754	5.59244e-05	0.000382358
LZTR1	0.334347	8.87577	22.9784	0.000902848	0.00428997
GRIN2B	0.33449	9.39029	24.2422	9.21068e-07	9.92366e-06
CLN3	0.334613	8.82042	50.9225	0.000169735	0.00101782
TJP2	0.334676	8.82311	48.7568	0.000166968	0.00100263
TMEM268	0.33472	8.87072	26.1564	0.000213067	0.00123777
UBQLN2	0.334756	8.9939	17.6901	0.000454318	0.00236267
MCMBP	0.334917	8.86779	23.7289	0.000882478	0.00421423
NOVA1	0.335016	10.3344	41.0432	1.86184e-10	3.91102e-09
CYP2U1	0.335024	8.82808	41.9368	0.000313312	0.0017159
CDC42BPA	0.335075	9.1793	20.555	6.14617e-06	5.40712e-05
GOLGA7B	0.335163	9.03448	18.3638	4.48347e-05	0.000315483
WASF1	0.335189	9.23806	22.4417	2.32269e-06	2.27226e-05
PDE4D	0.335518	9.47618	23.9722	1.05785e-06	1.12915e-05
PCMTD2	0.33576	9.03745	17.474	5.19119e-05	0.000357927
PTMAP2	0.336074	8.84698	30.9029	0.000311014	0.00170495
SCARB2	0.336492	9.02878	18.1021	5.70314e-05	0.000389771
RAD21	0.336648	9.10799	19.1157	3.91521e-05	0.000280336
FGD5-AS1	0.336873	8.95056	18.7576	0.000272954	0.00152711
CHDH	0.337001	8.82562	44.2295	0.000339707	0.00183869
DPP6	0.337242	9.35595	20.7058	5.68531e-06	5.0584e-05
GSDMB	0.337273	8.84867	30.3846	0.000370831	0.00198023
RFTN2	0.337374	8.83388	35.3952	0.000336126	0.00182104
HPCAL4	0.337383	9.09123	18.5324	1.75334e-05	0.000137315
NPIPB11	0.337425	9.07503	17.2531	8.44341e-05	0.000552144
PLEKHA2	0.33744	8.85414	29.405	0.000260449	0.00146722
CARMIL1	0.337453	9.22829	17.3663	3.21727e-05	0.000235686
SOCS7	0.337558	8.9076	20.6208	0.000467558	0.0024249
TIAL1	0.337795	9.24929	18.5053	1.77821e-05	0.000138818
KCNIP4	0.337841	8.949	19.9733	0.000116836	0.000732686
STK11	0.337975	8.85699	27.379	0.00037701	0.00200572
PCDH8	0.338183	9.00441	17.7099	2.68971e-05	0.000200907
AC108134.2	0.338249	8.80182	132.37	3.81218e-06	3.53354e-05
NBDY	0.338543	8.95833	21.0014	4.25719e-05	0.000301419
C12orf65	0.338643	8.97617	18.9841	0.00011008	0.000697216
PMPCB	0.338771	9.05586	20.3484	2.81898e-05	0.000209375
CRTC1	0.338852	8.92384	18.3711	0.00111952	0.00516886
SLC2A13	0.339074	9.19501	19.9935	1.11449e-05	9.21739e-05
AC124303.2	0.339143	9.05284	15.3642	9.17167e-05	0.000594544
OST4	0.33934	9.09709	20.4496	6.4906e-06	5.67513e-05
SOD2	0.339432	9.01213	18.8402	6.89043e-05	0.000460078
ATXN7L3	0.339775	8.92169	20.0385	0.000328986	0.00179029
KRT10	0.339882	9.11341	19.9106	1.38384e-05	0.000111699
TADA2B	0.339977	8.82853	42.3	0.000320047	0.00174664
ZNF516	0.339998	8.90858	18.6109	0.000263818	0.00148327
CCNO	0.340132	8.82753	48.9335	3.15264e-05	0.000231545
AC019278.1	0.340154	8.80575	94.9484	2.07148e-05	0.000158817
FOXO3	0.340289	9.02849	18.5236	9.55219e-05	0.00061641
AL662890.2	0.340606	8.79853	158.9	1.07137e-06	1.14209e-05
SLBP	0.340687	8.98991	20.374	3.63639e-05	0.000262347
AC006994.2	0.341028	8.80093	146.974	2.03524e-06	2.01407e-05
RBM17	0.341092	9.03766	18.5533	5.80465e-05	0.000395919
RPS6KC1	0.341241	8.87734	25.2518	0.000330354	0.00179716
SLC8A1-AS1	0.341456	8.91953	18.674	0.000330828	0.00179916
PC	0.341886	8.84035	36.9732	0.000184931	0.00109665
ZNHIT1	0.342041	9.01527	18.6063	0.000101585	0.000649173
PHGDH	0.342082	8.85059	30.3359	0.000322379	0.0017588
BBC3	0.342099	8.86705	25.4437	0.000585773	0.00294938
B4GALNT4	0.34222	9.03843	17.2794	0.00013123	0.000809605
KDM2A	0.342286	8.95103	18.8949	0.000232453	0.00133008
BRINP1	0.342298	8.94549	20.8829	0.000104661	0.000665353
SCN3A	0.34254	9.03024	19.3189	3.29452e-05	0.000240829
INAFM2	0.342567	8.81614	60.1853	0.000105501	0.000670193
RCOR2	0.342673	8.83571	38.2642	0.000239139	0.00136255
CTBP1	0.342688	9.12979	18.8027	1.52361e-05	0.000121209
LDLRAP1	0.342731	8.80026	171.922	3.03924e-07	3.63355e-06
MAGI2-AS2	0.342757	8.79762	187.178	4.22622e-07	4.88871e-06
SPARC	0.342973	8.91655	19.085	0.000543553	0.00276788
WNT5A	0.343094	8.82098	49.8615	0.000113274	0.000714008
CENPJ	0.343251	8.83431	35.5204	0.000965816	0.00454752
UBE2D1	0.343612	8.89295	23.271	0.00020827	0.00121444
RBFOX3	0.344077	9.3788	26.8559	2.41878e-07	2.9494e-06
MED13L	0.34408	9.09168	17.7925	2.69692e-05	0.000201269
SFTPC	0.344235	8.81525	67.4782	4.44981e-05	0.00031363
FAM84A	0.344247	9.0148	19.4944	1.26098e-05	0.000103094
CFAP44	0.344325	8.82655	49.7841	7.16795e-05	0.000477306
DAGLB	0.34469	8.88762	23.3264	0.000208917	0.00121583
RBBP6	0.344791	8.99791	19.0712	0.000116708	0.00073242
NIM1K	0.344932	8.85885	28.9305	0.000310385	0.00170306
DLGAP4	0.345063	8.96767	19.9893	8.54164e-05	0.000557346
COMMD6	0.345222	9.11901	19.9264	8.50803e-06	7.24304e-05
SOX15	0.345306	8.9623	19.4448	0.000296717	0.0016397
NR3C1	0.345461	9.10758	20.6897	5.73305e-06	5.08812e-05
ITSN2	0.345667	8.99386	19.3493	0.000189065	0.00111537
ARL17A	0.34582	8.9131	20.8701	0.000272069	0.00152366
BAZ1B	0.345836	8.95345	20.0858	0.000120631	0.000752898
JAM3	0.345871	8.88584	23.7932	0.000383238	0.00203506
RNF103	0.345982	8.93796	20.9933	0.000174497	0.00104236
SNX16	0.345993	8.8343	40.6928	0.000127759	0.000790472
NELFA	0.346003	8.91469	21.6395	0.000168804	0.00101259
SMPD4	0.346339	8.97982	18.1328	0.000293031	0.00162352
AL023284.4	0.346425	8.82595	45.9394	0.00023335	0.00133476
JDP2	0.346618	8.87933	24.4628	0.000419986	0.00220354
STXBP5L	0.346704	9.06803	21.0555	2.28621e-05	0.000173416
USF2	0.346965	9.07618	19.8744	2.27867e-05	0.000172997
PIP4K2B	0.347046	9.04343	19.3921	3.32604e-05	0.000242512
MAPK14	0.347334	8.89147	23.7665	0.000311905	0.00170877
RHOB	0.347588	8.99809	20.4561	3.36015e-05	0.000244374
SECISBP2L	0.347589	9.0738	20.1061	1.35801e-05	0.000109821
DDX54	0.347595	8.91959	22.9824	9.10616e-05	0.000590955
CELF2	0.347681	9.76626	29.9236	5.07335e-08	7.05571e-07
FKBP1C	0.347746	9.13462	22.4659	2.2939e-06	2.24666e-05
FBXO30	0.347826	8.81694	64.7578	4.54696e-05	0.000319295
MCF2L	0.347928	9.07978	19.411	2.24811e-05	0.000171166
ZBTB44	0.348045	8.99521	19.8959	6.57609e-05	0.000440982
RSBN1L	0.348074	9.19668	22.5498	2.19697e-06	2.16535e-05
IFITM3	0.34828	8.86098	26.3343	0.000186119	0.00110102
CTDSPL2	0.34832	8.88729	22.6188	0.000467529	0.0024249
ARID5B	0.348352	9.19666	21.5292	3.71678e-06	3.45822e-05
KIF3C	0.348408	9.15529	22.3594	2.4232e-06	2.36214e-05
HILPDA	0.348473	8.84952	32.5278	0.00022158	0.0012807
CA7	0.348489	8.85199	33.1453	0.000162768	0.000979811
RNF19A	0.348608	8.93644	20.9167	0.000165113	0.000992534
ANK2	0.348739	9.43994	27.8672	1.44423e-07	1.85486e-06
EXD2	0.348833	8.87047	27.2183	0.000204111	0.00119344
CMTM4	0.348918	8.94992	20.3973	0.000147469	0.00089846
NUDCD2	0.34896	8.98858	21.2698	4.09404e-05	0.00029192
FAM91A1	0.349367	8.84361	35.8372	0.000125183	0.000776779
LYST	0.349368	8.93009	22.0883	0.000117343	0.00073506
AL356479.1	0.349505	8.86816	27.8253	0.000162142	0.000977076
CCND3	0.349895	8.94908	21.4126	6.12029e-05	0.000415461
LRRTM2	0.350101	8.98257	19.5355	0.000134032	0.000825406
SMC3	0.350757	8.98571	20.4773	9.01396e-05	0.000586096
LIN7A	0.351003	8.86455	27.9283	0.000266637	0.00149765
ATP6V0E1	0.351013	8.9169	22.8713	9.27043e-05	0.000600718
S100A1	0.351051	8.89068	21.2334	0.0003976	0.00210025
UBN1	0.351076	8.85521	31.339	0.000199632	0.00116965
AK4	0.35124	8.90731	22.5933	0.000240812	0.0013683
C19orf24	0.351295	8.95226	21.3285	6.72575e-05	0.000450136
HDGFL2	0.351682	8.92874	22.5699	0.000112692	0.000711124
BCAN	0.352297	9.09121	19.6052	1.11013e-05	9.19023e-05
HSP90AA1	0.352445	11.3064	68.1125	2.81041e-16	1.25625e-14
ITGB8	0.352837	9.15797	18.7109	1.59805e-05	0.00012631
NFIX	0.353083	9.11583	19.5654	1.02578e-05	8.554e-05
PRKCSH	0.353085	8.9755	18.8894	0.000163296	0.000982302
REXO4	0.353264	8.88321	26.5262	9.81974e-05	0.000630349
SLF1	0.353358	9.02254	22.1808	7.26701e-06	6.28657e-05
CNKSR2	0.353548	9.26594	22.8674	1.8659e-06	1.86731e-05
DNM3OS	0.353605	8.84773	30.2783	0.000540322	0.00275225
IMPA1	0.35384	8.86966	29.4014	7.82279e-05	0.000514705
SIGIRR	0.354342	8.82694	45.5247	0.000279176	0.00155785
RTP5	0.354407	8.94339	19.7272	0.000176744	0.00105357
CDC16	0.354408	9.05266	21.109	9.06707e-06	7.67697e-05
MFSD6	0.354567	8.96372	22.1746	3.31163e-05	0.000241564
SV2B	0.354745	9.21165	24.0226	1.03089e-06	1.10305e-05
ZCCHC6	0.354782	8.84289	37.6105	9.72807e-05	0.000626108
WASHC4	0.35495	8.92209	22.2296	0.000160456	0.000967936
ATG9A	0.354955	8.95009	21.6125	8.78972e-05	0.000572821
TBC1D1	0.355114	8.85832	28.7294	0.000659607	0.00326786
RDX	0.355191	8.96119	19.9556	0.000102737	0.0006558
UNC5A	0.355585	8.98853	21.1104	3.76114e-05	0.000270663
ZBTB4	0.355725	8.99682	20.0934	5.18984e-05	0.000357927
CACNA1I	0.355748	8.87213	27.0653	0.000228922	0.00131515
KIAA1551	0.355828	8.85095	33.0196	0.000186033	0.00110102
MCRIP2	0.355852	8.99007	21.2273	3.91326e-05	0.000280314
AL118556.1	0.356185	8.86202	29.402	0.000162352	0.000977957
AC010627.1	0.35628	8.80393	132.413	1.37204e-06	1.42359e-05
OLFM2	0.356452	9.07091	19.45	1.08897e-05	9.03253e-05
E2F4	0.356652	8.93002	22.3776	0.000155887	0.000944037
GRIN1	0.356702	9.85849	33.2326	9.48532e-09	1.49117e-07
HIST2H2BE	0.356755	8.81287	69.517	0.000100809	0.000644934
ACVR1B	0.35699	8.96471	20.823	7.16185e-05	0.000477085
[truncated: 1,001 more rows]

## Sheet: B_GO up in HD Neurons
source	term_name	term_id	adjusted_p_value	negative_log10_of_adjusted_p_value	term_size	query_size	intersection_size	effective_domain_size	intersections
GO:MF	zinc ion binding	GO:0008270	2.86975e-06	5.54216	333	9	6	16179	MT2A,MT1M,MT1E,MT1X,MT1F,MT1G
GO:MF	transition metal ion binding	GO:0046914	1.87772e-05	4.72637	456	9	6	16179	MT2A,MT1M,MT1E,MT1X,MT1F,MT1G
GO:MF	metal ion binding	GO:0046872	0.000975676	3.01069	889	9	6	16179	MT2A,MT1M,MT1E,MT1X,MT1F,MT1G
GO:MF	transcription coregulator activity	GO:0003712	0.00100016	2.99993	516	1100	64	16179	DNAJB1,ZMYND8,HSPA1A,NR1D2,NEUROD2,ZFX,ZBTB18,ACTN1,TOB1,BHLHE41,ID3,JMJD6,TFDP2,SPEN,CREBBP,RYBP,NR1D1,NCOA1,KCTD1,NEUROD1,JUN,CALCOCO1,TRERF1,CITED4,THRB,RBM14,NSD3,CDYL2,ZNF281,PCBD1,NUPR1,ACTN4,YY1,ZHX3,TBPL1,COPS2,MED21,NCOA7,JUND,ZHX1,YBX3,CTCF,ZBTB7A,IRF3,ATN1,MXD1,PRKCB,TCF20,NFE2L1,GTF2A1,USP21,MEIS2,TAF4,TLE3,REXO4,ARID5B,DDX54,JDP2,MED13L,CENPJ,CTBP1,RCOR2,TADA2B,ATXN7L3
GO:MF	cation binding	GO:0043169	0.00174792	2.75748	982	9	6	16179	MT2A,MT1M,MT1E,MT1X,MT1F,MT1G
GO:MF	ATPase regulator activity	GO:0060590	0.00292074	2.53451	35	332	7	16179	DNAJB1,HSPH1,AHSA1,FNIP2,DNAJB4,BAG3,DNAJB2
GO:MF	protein folding chaperone	GO:0044183	0.00333529	2.47687	19	108	4	16179	HSPB1,HSPA1B,HSPA1A,HSPA2
GO:MF	misfolded protein binding	GO:0051787	0.00414772	2.38219	20	108	4	16179	HSPA1B,HSPA1A,CLU,HSPA2
GO:MF	chaperone binding	GO:0051087	0.00969025	2.01367	85	362	10	16179	DNAJB1,AHSA1,CLU,PRNP,FNIP2,DNAJB4,BAG3,HSPE1,DNAJB2,CDKN1B
GO:MF	heat shock protein binding	GO:0031072	0.0170506	1.76826	92	108	6	16179	DNAJB1,HSPA1B,HSPA1A,CHORDC1,AHSA1,HSPA2
GO:MF	voltage-gated cation channel activity	GO:0022843	0.022611	1.64568	125	1207	23	16179	KCNJ3,PTK2B,KCNT1,KCNJ2,KCNJ6,KCNV1,GRIN2A,KCNA2,KCNS1,HCN1,KCND2,KCNJ4,CACNA2D3,CACNG2,KCNJ9,KCNQ2,CACNA1A,GRIN1,CACNA1I,GRIN2B,KCNB1,CACNA2D2,ITGAV
GO:MF	voltage-gated ion channel activity	GO:0005244	0.0261613	1.58234	143	1207	25	16179	KCNJ3,PTK2B,KCNT1,KCNJ2,CLCN4,KCNJ6,KCNV1,GRIN2A,KCNA2,KCNS1,HCN1,KCND2,GPR89A,KCNJ4,CACNA2D3,CACNG2,KCNJ9,KCNQ2,CACNA1A,GRIN1,CACNA1I,GRIN2B,KCNB1,CACNA2D2,ITGAV
GO:MF	voltage-gated channel activity	GO:0022832	0.0261613	1.58234	143	1207	25	16179	KCNJ3,PTK2B,KCNT1,KCNJ2,CLCN4,KCNJ6,KCNV1,GRIN2A,KCNA2,KCNS1,HCN1,KCND2,GPR89A,KCNJ4,CACNA2D3,CACNG2,KCNJ9,KCNQ2,CACNA1A,GRIN1,CACNA1I,GRIN2B,KCNB1,CACNA2D2,ITGAV
GO:MF	nuclear receptor transcription coactivator activity	GO:0030374	0.0280273	1.55242	63	561	10	16179	NR1D2,ACTN1,NR1D1,NCOA1,CALCOCO1,TRERF1,THRB,RBM14,ACTN4,NCOA7
GO:MF	transcription corepressor activity	GO:0003714	0.0282056	1.54966	225	712	24	16179	DNAJB1,ZMYND8,HSPA1A,NEUROD2,TOB1,BHLHE41,ID3,SPEN,CREBBP,RYBP,NR1D1,KCTD1,THRB,CDYL2,ZNF281,YY1,ZHX3,COPS2,ZHX1,YBX3,CTCF,ZBTB7A,ATN1,MXD1
GO:MF	adenyl nucleotide binding	GO:0030554	0.0374619	1.42641	338	1226	46	16179	HSPA1B,HSPA1A,HSPH1,MKNK2,HSPA2,LMTK2,MYH9,TOP1,CHST15,BAG3,SYN2,MSH4,PDK2,MAST1,HSPA4,PRKACB,RHOBTB3,MAP3K5,P2RX7,HCN1,COQ8A,STK17B,SRPK1,RAPGEF2,PDS5B,ACSS2,PEX6,LONP1,STK38,RPS6KA5,HSPA5,NLK,MORC2,PDE2A,ACVR1B,HSP90AA1,NIM1K,PC,STK11,PDE4D,CDC42BPA,SOAT1,ATP1A1,TDG,DAPK1,HSPA13
GO:MF	C3HC4-type RING finger domain binding	GO:0055131	0.0396525	1.40173	6	38	2	16179	HSPA1B,HSPA1A
GO:MF	type 1 fibroblast growth factor receptor binding	GO:0005105	0.0409072	1.3882	4	448	3	16179	NPTN,FGF17,NRXN1
GO:BP	stress response to metal ion	GO:0097501	3.14318e-14	13.5026	14	9	6	15605	MT2A,MT1M,MT1E,MT1X,MT1F,MT1G
GO:BP	stress response to copper ion	GO:1990169	3.14318e-14	13.5026	14	9	6	15605	MT2A,MT1M,MT1E,MT1X,MT1F,MT1G
GO:BP	detoxification of copper ion	GO:0010273	3.14318e-14	13.5026	14	9	6	15605	MT2A,MT1M,MT1E,MT1X,MT1F,MT1G
GO:BP	detoxification of inorganic compound	GO:0061687	3.14318e-14	13.5026	14	9	6	15605	MT2A,MT1M,MT1E,MT1X,MT1F,MT1G
GO:BP	cellular response to zinc ion	GO:0071294	1.94177e-13	12.7118	18	9	6	15605	MT2A,MT1M,MT1E,MT1X,MT1F,MT1G
GO:BP	cellular response to copper ion	GO:0071280	2.83751e-13	12.5471	19	9	6	15605	MT2A,MT1M,MT1E,MT1X,MT1F,MT1G
GO:BP	response to copper ion	GO:0046688	2.405e-12	11.6189	26	9	6	15605	MT2A,MT1M,MT1E,MT1X,MT1F,MT1G
GO:BP	cellular response to cadmium ion	GO:0071276	3.09164e-12	11.5098	27	9	6	15605	MT2A,MT1M,MT1E,MT1X,MT1F,MT1G
GO:BP	response to zinc ion	GO:0010043	4.95965e-12	11.3045	29	9	6	15605	MT2A,MT1M,MT1E,MT1X,MT1F,MT1G
GO:BP	response to cadmium ion	GO:0046686	6.19854e-12	11.2077	30	9	6	15605	MT2A,MT1M,MT1E,MT1X,MT1F,MT1G
GO:BP	cellular zinc ion homeostasis	GO:0006882	1.15564e-11	10.9372	33	9	6	15605	MT2A,MT1M,MT1E,MT1X,MT1F,MT1G
GO:BP	zinc ion homeostasis	GO:0055069	1.69305e-11	10.7713	35	9	6	15605	MT2A,MT1M,MT1E,MT1X,MT1F,MT1G
GO:BP	detoxification	GO:0098754	8.48176e-11	10.0715	45	9	6	15605	MT2A,MT1M,MT1E,MT1X,MT1F,MT1G
GO:BP	cellular transition metal ion homeostasis	GO:0046916	1.38905e-08	7.85728	102	9	6	15605	MT2A,MT1M,MT1E,MT1X,MT1F,MT1G
GO:BP	transition metal ion homeostasis	GO:0055076	2.33223e-08	7.63223	111	9	6	15605	MT2A,MT1M,MT1E,MT1X,MT1F,MT1G
GO:BP	cellular response to metal ion	GO:0071248	6.41599e-08	7.19274	131	9	6	15605	MT2A,MT1M,MT1E,MT1X,MT1F,MT1G
GO:BP	cellular response to inorganic substance	GO:0071241	1.40484e-07	6.85237	149	9	6	15605	MT2A,MT1M,MT1E,MT1X,MT1F,MT1G
GO:BP	negative regulation of growth	GO:0045926	5.39273e-07	6.26819	186	9	6	15605	MT2A,MT1M,MT1E,MT1X,MT1F,MT1G
GO:BP	response to toxic substance	GO:0009636	8.11414e-07	6.09076	199	9	6	15605	MT2A,MT1M,MT1E,MT1X,MT1F,MT1G
GO:BP	response to metal ion	GO:0010038	9.99894e-07	6.00005	206	9	6	15605	MT2A,MT1M,MT1E,MT1X,MT1F,MT1G
GO:BP	response to inorganic substance	GO:0010035	1.49657e-05	4.8249	323	9	6	15605	MT2A,MT1M,MT1E,MT1X,MT1F,MT1G
GO:BP	chaperone-mediated protein folding	GO:0061077	2.37566e-05	4.62422	52	332	11	15605	HSPB1,DNAJB1,HSPA1B,HSPA1A,CHORDC1,CLU,HSPA2,DNAJB4,FKBP1A,HSPE1,DNAJB2
GO:BP	regulation of inclusion body assembly	GO:0090083	4.45299e-05	4.35135	13	108	5	15605	DNAJB1,HSPA1B,HSPA1A,CLU,HSPA2
GO:BP	cellular divalent inorganic cation homeostasis	GO:0072503	4.48277e-05	4.34845	388	9	6	15605	MT2A,MT1M,MT1E,MT1X,MT1F,MT1G
GO:BP	regulation of cellular response to heat	GO:1900034	4.59261e-05	4.33794	79	227	11	15605	DNAJB1,CRYAB,HSPA1B,HSPA1A,HSPH1,CHORDC1,RANBP2,HSPB8,CREBBP,IER5,BAG3
GO:BP	divalent inorganic cation homeostasis	GO:0072507	5.29733e-05	4.27594	399	9	6	15605	MT2A,MT1M,MT1E,MT1X,MT1F,MT1G
GO:BP	regulation of growth	GO:0040008	6.41464e-05	4.19283	412	9	6	15605	MT2A,MT1M,MT1E,MT1X,MT1F,MT1G
GO:BP	homeostatic process	GO:0042592	0.000111532	3.9526	1448	9	8	15605	MT2A,SPP1,HSPB1,MT1M,MT1E,MT1X,MT1F,MT1G
GO:BP	cellular metal ion homeostasis	GO:0006875	0.00013711	3.86293	468	9	6	15605	MT2A,MT1M,MT1E,MT1X,MT1F,MT1G
GO:BP	response to heat	GO:0009408	0.000177287	3.75132	133	227	13	15605	DNAJB1,CRYAB,HSPA1B,HSPA1A,HSPH1,CHORDC1,HSPA2,RANBP2,HSPB8,DNAJB4,CREBBP,IER5,BAG3
GO:BP	inclusion body assembly	GO:0070841	0.000187309	3.72744	19	332	7	15605	DNAJB1,HSPA1B,HSPA1A,CLU,HSPA2,BAG3,DNAJB2
GO:BP	metal ion homeostasis	GO:0055065	0.000231281	3.63586	511	9	6	15605	MT2A,MT1M,MT1E,MT1X,MT1F,MT1G
GO:BP	response to temperature stimulus	GO:0009266	0.000262161	3.58143	162	227	14	15605	DNAJB1,CRYAB,NFKBIA,HSPA1B,HSPA1A,HSPH1,CHORDC1,HSPA2,RANBP2,HSPB8,DNAJB4,CREBBP,IER5,BAG3
GO:BP	growth	GO:0040007	0.000268513	3.57104	524	9	6	15605	MT2A,MT1M,MT1E,MT1X,MT1F,MT1G
GO:BP	cellular cation homeostasis	GO:0030003	0.000300416	3.52228	534	9	6	15605	MT2A,MT1M,MT1E,MT1X,MT1F,MT1G
GO:BP	cellular response to heat	GO:0034605	0.00030482	3.51596	116	227	12	15605	DNAJB1,CRYAB,HSPA1B,HSPA1A,HSPH1,CHORDC1,HSPA2,RANBP2,HSPB8,CREBBP,IER5,BAG3
GO:BP	cellular ion homeostasis	GO:0006873	0.000331753	3.47919	543	9	6	15605	MT2A,MT1M,MT1E,MT1X,MT1F,MT1G
GO:BP	cellular response to chemical stimulus	GO:0070887	0.000463828	3.33364	2602	46	23	15605	MT2A,SPP1,HSPB1,MT1M,MT1E,MT1X,MT1F,MT1G,FLCN,CEBPD,HP1BP3,NFKBIA,HSPA1B,GAB1,RGCC,RAMP1,CHGA,HSPA1A,GRB14,NR1D2,NEUROD2,MKNK2,FAM107A
GO:BP	cation homeostasis	GO:0055080	0.000485493	3.31382	579	9	6	15605	MT2A,MT1M,MT1E,MT1X,MT1F,MT1G
GO:BP	inorganic ion homeostasis	GO:0098771	0.000531967	3.27412	588	9	6	15605	MT2A,MT1M,MT1E,MT1X,MT1F,MT1G
GO:BP	cellular chemical homeostasis	GO:0055082	0.000756328	3.12129	624	9	6	15605	MT2A,MT1M,MT1E,MT1X,MT1F,MT1G
GO:BP	ion homeostasis	GO:0050801	0.0008949	3.04823	642	9	6	15605	MT2A,MT1M,MT1E,MT1X,MT1F,MT1G
GO:BP	negative regulation of inclusion body assembly	GO:0090084	0.00110318	2.95735	10	108	4	15605	DNAJB1,HSPA1B,HSPA1A,HSPA2
GO:BP	cellular homeostasis	GO:0019725	0.00197327	2.70481	734	9	6	15605	MT2A,MT1M,MT1E,MT1X,MT1F,MT1G
GO:BP	response to chemical	GO:0042221	0.00212571	2.6725	3315	46	25	15605	MT2A,SPP1,HSPB1,MT1M,MT1E,MT1X,MT1F,MT1G,DNAJB1,FLCN,CEBPD,HP1BP3,NFKBIA,HSPA1B,GAB1,RGCC,RAMP1,CHGA,HSPA1A,GRB14,HSPH1,NR1D2,NEUROD2,MKNK2,FAM107A
GO:BP	response to erythropoietin	GO:0036017	0.00430934	2.36559	5	7	2	15605	MT2A,MT1X
GO:BP	cellular response to erythropoietin	GO:0036018	0.00430934	2.36559	5	7	2	15605	MT2A,MT1X
GO:BP	chemical homeostasis	GO:0048878	0.00680155	2.16739	906	9	6	15605	MT2A,MT1M,MT1E,MT1X,MT1F,MT1G
GO:BP	'de novo' protein folding	GO:0006458	0.0111213	1.95384	33	327	7	15605	DNAJB1,HSPA1B,HSPA1A,HSPA2,DNAJB4,FKBP1A,HSPE1
GO:BP	positive regulation of nucleotide-binding oligomerization domain containing signaling pathway	GO:0070426	0.0144353	1.84057	2	38	2	15605	HSPA1B,HSPA1A
GO:BP	positive regulation of nucleotide-binding oligomerization domain containing 2 signaling pathway	GO:0070434	0.0144353	1.84057	2	38	2	15605	HSPA1B,HSPA1A
GO:BP	response to unfolded protein	GO:0006986	0.0183503	1.73636	147	358	14	15605	HSPB1,DNAJB1,HSPA1B,HSPA1A,HSPH1,HSPA2,HSPB8,DNAJB4,BAG3,HERPUD1,HSPE1,DNAJB2,HSPA4,CREBRF
GO:BP	chaperone cofactor-dependent protein refolding	GO:0051085	0.0197848	1.70367	24	327	6	15605	DNAJB1,HSPA1B,HSPA1A,HSPA2,DNAJB4,HSPE1
GO:BP	response to topologically incorrect protein	GO:0035966	0.0206368	1.68536	169	358	15	15605	HSPB1,DNAJB1,HSPA1B,HSPA1A,HSPH1,CLU,HSPA2,HSPB8,DNAJB4,BAG3,HERPUD1,HSPE1,DNAJB2,HSPA4,CREBRF
GO:BP	negative regulation of transcription from RNA polymerase II promoter in response to stress	GO:0097201	0.0455691	1.34133	10	275	4	15605	DNAJB1,HSPA1A,BAG3,JUN
GO:CC	perinuclear region of cytoplasm	GO:0048471	6.07649e-06	5.21635	419	9	6	16579	MT2A,MT1M,MT1E,MT1X,MT1F,MT1G
GO:CC	synapse	GO:0045202	0.000341448	3.46668	533	867	55	16579	FAM107A,MT3,SYNPO,PTK2B,ARHGAP32,EPHA4,ACTN1,LIN7C,PRNP,GABRA4,SERPINE2,NR1D1,ATP2B2,SYN2,NPTN,GLRA3,CABP1,GRIA2,MAP1S,CDK5R1,SLITRK4,GRIN2A,CALB1,MTMR2,ADGRL1,PRKAR2B,KCNA2,ATP2B3,NRXN1,FXR1,GABRB1,SAMD14,GRID1,SEPT3,RAB15,KCND2,NPTX1,RAPGEF2,PDZRN3,CDH2,FLRT3,PPFIA3,CLTB,CACNG2,NLGN4X,BSN,CAMK2A,FXR2,LRRK2,AMPH,DLG4,BIN1,LZTS3,SYT7,RAB10
GO:CC	inclusion body	GO:0016234	0.0039344	2.40512	74	322	9	16579	HSPA1B,HSPA1A,MT3,CLU,RANBP2,PRNP,BAG3,HERPUD1,RANGAP1
GO:CC	dendritic spine	GO:0043197	0.00459364	2.33784	74	828	14	16579	SYNPO,PTK2B,EPHA4,NR1D1,GRIA2,CDK5R1,CALB1,MTMR2,PRKAR2B,FXR1,KCND2,CAMK2A,FXR2,DLG4
GO:CC	synapse part	GO:0044456	0.00531099	2.27482	404	867	42	16579	MT3,SYNPO,PTK2B,ARHGAP32,EPHA4,PRNP,GABRA4,NR1D1,ATP2B2,SYN2,NPTN,CABP1,GRIA2,CDK5R1,GRIN2A,CALB1,MTMR2,ADGRL1,PRKAR2B,KCNA2,NRXN1,FXR1,SAMD14,GRID1,SEPT3,RAB15,KCND2,CDH2,FLRT3,PPFIA3,CLTB,CACNG2,BSN,CAMK2A,FXR2,LRRK2,AMPH,DLG4,BIN1,LZTS3,SYT7,RAB10
GO:CC	neuron spine	GO:0044309	0.00539196	2.26825	75	828	14	16579	SYNPO,PTK2B,EPHA4,NR1D1,GRIA2,CDK5R1,CALB1,MTMR2,PRKAR2B,FXR1,KCND2,CAMK2A,FXR2,DLG4
GO:CC	somatodendritic compartment	GO:0036477	0.00700025	2.15489	383	1279	53	16579	SYNPO,PTK2B,CLU,EPHA4,PRNP,APOD,NR1D1,NCDN,GRIA2,MAP1S,CDK5R1,CALB1,HTR1E,HRH3,MTMR2,PRKAR2B,KCNA2,NRXN1,FXR1,THY1,SAMD14,KCND2,ARHGEF7,COMT,RAPGEF2,MBP,ALS2,OLFM1,NLGN4X,BSN,CAMK2A,FXR2,STAU1,LRRK2,SIRT2,COBL,DLG4,CACNA1A,SPTBN4,L1CAM,WHRN,GRIN1,UNC5A,HSP90AA1,BRINP1,PDE1B,MAP6,KCNB1,BNIP3,CHRM3,FBXO31,DRD1,ARHGAP44
GO:CC	cation channel complex	GO:0034703	0.00788932	2.10296	206	1185	32	16579	KCNJ3,PTK2B,HSPA2,KCNJ2,FKBP1A,KCNJ6,HERPUD1,KCNV1,GRIA2,GRIN2A,KCNA2,KCNS1,HCN1,KCND2,PKD1,KCNJ4,CACNA2D3,CACNG2,KCNQ2,DLG4,KCNAB2,GRIN1,OLFM2,CACNA1I,SCN3A,KCNIP4,DPP6,PDE4D,GRIN2B,KCNB1,CACNA2D2,AKAP9
GO:CC	dendrite	GO:0030425	0.0130844	1.88325	286	828	31	16579	SYNPO,PTK2B,CLU,EPHA4,PRNP,APOD,NR1D1,NCDN,GRIA2,MAP1S,CDK5R1,CALB1,HTR1E,HRH3,MTMR2,PRKAR2B,KCNA2,FXR1,THY1,SAMD14,KCND2,COMT,ALS2,NLGN4X,BSN,CAMK2A,FXR2,STAU1,LRRK2,COBL,DLG4
GO:CC	dendritic tree	GO:0097447	0.0159647	1.79684	289	828	31	16579	SYNPO,PTK2B,CLU,EPHA4,PRNP,APOD,NR1D1,NCDN,GRIA2,MAP1S,CDK5R1,CALB1,HTR1E,HRH3,MTMR2,PRKAR2B,KCNA2,FXR1,THY1,SAMD14,KCND2,COMT,ALS2,NLGN4X,BSN,CAMK2A,FXR2,STAU1,LRRK2,COBL,DLG4
GO:CC	asymmetric synapse	GO:0032279	0.0199906	1.69917	134	863	19	16579	PTK2B,ARHGAP32,PRNP,ATP2B2,CABP1,GRIA2,CDK5R1,GRIN2A,MTMR2,ADGRL1,FXR1,SAMD14,KCND2,CDH2,CACNG2,NLGN4X,FXR2,DLG4,LZTS3
GO:CC	COP9 signalosome	GO:0008180	0.021202	1.67362	35	38	3	16579	TESPA1,HSPA1B,HSPA1A
GO:CC	neuron to neuron synapse	GO:0098984	0.0221532	1.65456	135	863	19	16579	PTK2B,ARHGAP32,PRNP,ATP2B2,CABP1,GRIA2,CDK5R1,GRIN2A,MTMR2,ADGRL1,FXR1,SAMD14,KCND2,CDH2,CACNG2,NLGN4X,FXR2,DLG4,LZTS3
GO:CC	neuronal cell body	GO:0043025	0.0241699	1.61672	183	1228	29	16579	PTK2B,APOD,NCDN,MAP1S,CDK5R1,CALB1,KCNA2,NRXN1,FXR1,THY1,KCND2,ARHGEF7,RAPGEF2,MBP,OLFM1,FXR2,LRRK2,SIRT2,COBL,CACNA1A,SPTBN4,L1CAM,WHRN,UNC5A,HSP90AA1,BRINP1,PDE1B,KCNB1,FBXO31
GO:CC	nuclear part	GO:0044428	0.0274457	1.56153	4289	1116	343	16579	DNAJB1,TESPA1,CEBPD,CRYAB,HP1BP3,NFKBIA,HSPA1B,RGCC,CEBPB,HSPA1A,HSPH1,NR1D2,ARL4A,MKNK2,FAM107A,ELK1,ZMYM3,HIST1H4C,ZFX,SPRY1,PPP4R2,SESN1,KLF9,ARHGAP32,HIST1H2AC,HNRNPH1,USP2,ONECUT2,PNISR,ZBTB18,MYH9,RANBP2,ZNF638,SREK1,TOP1,PCID2,LRIF1,RAPGEF5,SPR,CADPS2,MPHOSPH8,HIST2H4A,JMJD6,FBXO32,TFDP2,FEM1C,MOB1B,PRNP,SPEN,HSPB8,MBNL2,CGGBP1,FEM1B,UPF2,OGT,IP6K2,PLEKHA5,H2AFV,SLC14A1,DNAJB4,IRF2BPL,SUPT…
GO:CC	neuron part	GO:0097458	0.0274661	1.5612	936	1235	101	16579	DHRS3,FAM107A,MT3,SYNPO,PTK2B,ARHGAP32,CLU,EPHA4,PRNP,GABRA4,APOD,NR1D1,ATP2B2,SYN2,HERPUD1,NPTN,GLRA3,CABP1,NCDN,GRIA2,MAP1S,CDK5R1,GRIN2A,CALB1,HTR1E,HRH3,MTMR2,ADGRL1,PRKAR2B,KCNA2,NRXN1,FXR1,GABRB1,THY1,SAMD14,DPF1,SEPT3,RAB15,KCND2,NPTX1,ARHGEF7,TOPORS,COMT,RAPGEF2,GNAQ,MBP,CDH2,FLRT3,PPFIA3,ALS2,PEX6,CLTB,OLFM1,CACNG2,NLGN4X,BSN,CAMK2A,FXR2,CCDC66,STAU1,LRRK2,KCNQ2,SIRT2,COBL,AMPH,DLG4,BIN1…
GO:CC	axonal growth cone	GO:0044295	0.0306985	1.51288	14	1012	6	16579	NRXN1,FLRT3,OLFM1,COBL,L1CAM,HSP90AA1
GO:CC	postsynapse	GO:0098794	0.0307196	1.51258	246	735	25	16579	SYNPO,PTK2B,ARHGAP32,EPHA4,PRNP,GABRA4,NR1D1,ATP2B2,CABP1,GRIA2,CDK5R1,GRIN2A,CALB1,MTMR2,ADGRL1,PRKAR2B,FXR1,SAMD14,GRID1,KCND2,CDH2,CLTB,CACNG2,CAMK2A,FXR2
GO:CC	postsynaptic density	GO:0014069	0.0380608	1.41952	129	863	18	16579	PTK2B,ARHGAP32,PRNP,ATP2B2,CABP1,GRIA2,CDK5R1,GRIN2A,MTMR2,ADGRL1,FXR1,SAMD14,KCND2,CDH2,CACNG2,FXR2,DLG4,LZTS3
GO:CC	postsynaptic specialization	GO:0099572	0.0473491	1.32469	133	1172	22	16579	PTK2B,ARHGAP32,PRNP,ATP2B2,CABP1,GRIA2,CDK5R1,GRIN2A,MTMR2,ADGRL1,FXR1,SAMD14,KCND2,CDH2,CACNG2,FXR2,DLG4,LZTS3,GRIN1,LRRTM2,GRIN2B,ADD1
GO:CC	ion channel complex	GO:0034702	0.0493195	1.30698	246	1185	34	16579	KCNJ3,PTK2B,HSPA2,KCNJ2,FKBP1A,KCNJ6,HERPUD1,GLRA3,KCNV1,GRIA2,GRIN2A,KCNA2,KCNS1,HCN1,KCND2,STXBP5,PKD1,KCNJ4,CACNA2D3,CACNG2,KCNQ2,DLG4,KCNAB2,GRIN1,OLFM2,CACNA1I,SCN3A,KCNIP4,DPP6,PDE4D,GRIN2B,KCNB1,CACNA2D2,AKAP9
KEGG	Mineral absorption	KEGG:04978	6.23262e-10	9.20533	51	9	6	7590	MT2A,MT1M,MT1E,MT1X,MT1F,MT1G
REAC	Metallothioneins bind metals	REAC:R-HSA-5661231	9.97458e-15	14.0011	11	9	6	10526	MT2A,MT1M,MT1E,MT1X,MT1F,MT1G
REAC	Response to metal ions	REAC:R-HSA-5660526	6.47872e-14	13.1885	14	9	6	10526	MT2A,MT1M,MT1E,MT1X,MT1F,MT1G
REAC	Cellular responses to external stimuli	REAC:R-HSA-8953897	0.000139028	3.8569	519	40	12	10526	MT2A,MT1M,MT1E,MT1X,MT1F,MT1G,DNAJB1,CRYAB,HSPA1B,CEBPB,HSPA1A,HSPH1
REAC	HSF1-dependent transactivation	REAC:R-HSA-3371571	0.00015292	3.81554	24	212	7	10526	DNAJB1,CRYAB,HSPA1B,HSPA1A,HSPA2,HSPB8,CREBBP
REAC	Attenuation phase	REAC:R-HSA-3371568	0.00264989	2.57677	14	212	5	10526	DNAJB1,HSPA1B,HSPA1A,HSPA2,CREBBP
REAC	Cellular response to heat stress	REAC:R-HSA-3371556	0.00811381	2.09078	87	227	10	10526	DNAJB1,CRYAB,HSPA1B,HSPA1A,HSPH1,HSPA2,RANBP2,HSPB8,CREBBP,BAG3
TF	Factor: ETF; motif: GVGGMGG; match class: 1	TF:M00695_1	7.14403e-32	31.1461	7010	1254	649	19916	DNAJB1,RASD1,CEBPD,SLC5A3,HP1BP3,NFKBIA,HSPA1B,GAB1,RGCC,CEBPB,RAMP1,CHGA,GRB14,HSPH1,NR1D2,NEUROD2,ARL4A,MKNK2,MT3,C15ORF61,NISCH,CIT,RCN1,CCDC34,ELK1,ZNF365,ITPKA,CDK2AP2,AHSA1,SPRY1,ENC1,KLHL2,SLC25A39,TDRD9,SESN1,HIST1H2AC,HNRNPH1,USP2,ONECUT2,TRIO,PDP1,KCNT1,LMTK2,ACTN1,MYH9,KIAA1211L,AUP1,SMIM13,RANBP2,PDPK1,SPART,SREK1,TOP1,PCID2,VEGFA,PDZD4,RAPGEF5,TSC22D3,CADPS2,IRS2,CKS2,HIST2H4A,ADAMTS…
TF	Factor: ETF; motif: GVGGMGG; match class: 0	TF:M00695_0	3.93713e-17	16.4048	10440	1292	837	19916	HSPB1,GFAP,DNAJB1,TESPA1,RASD1,CEBPD,SLC5A3,HP1BP3,NFKBIA,HSPA1B,GAB1,RGCC,CEBPB,RAMP1,CHGA,DHRS3,HSPA1A,GRB14,HSPH1,NR1D2,NEUROD2,ARL4A,MKNK2,SLC38A2,ANKRD20A1,ANKRD20A2,MT3,C15ORF61,NISCH,CIT,RCN1,CHORDC1,KCNJ3,CCDC34,ELK1,ZNF365,ITPKA,FGFR1OP2,CDK2AP2,AHSA1,SPRY1,PPP4R2,ENC1,PTK2B,KLHL2,SLC25A39,TDRD9,SESN1,ANKRD36B,HIST1H2AC,HNRNPH1,USP2,ONECUT2,CLU,TRIO,EPHA4,HSPA2,PDP1,KCNT1,LMTK2,ACTN1,MYH…
TF	Factor: ETF; motif: GVGGMGG	TF:M00695	3.93713e-17	16.4048	10440	1292	837	19916	HSPB1,GFAP,DNAJB1,TESPA1,RASD1,CEBPD,SLC5A3,HP1BP3,NFKBIA,HSPA1B,GAB1,RGCC,CEBPB,RAMP1,CHGA,DHRS3,HSPA1A,GRB14,HSPH1,NR1D2,NEUROD2,ARL4A,MKNK2,SLC38A2,ANKRD20A1,ANKRD20A2,MT3,C15ORF61,NISCH,CIT,RCN1,CHORDC1,KCNJ3,CCDC34,ELK1,ZNF365,ITPKA,FGFR1OP2,CDK2AP2,AHSA1,SPRY1,PPP4R2,ENC1,PTK2B,KLHL2,SLC25A39,TDRD9,SESN1,ANKRD36B,HIST1H2AC,HNRNPH1,USP2,ONECUT2,CLU,TRIO,EPHA4,HSPA2,PDP1,KCNT1,LMTK2,ACTN1,MYH…
TF	Factor: RNF96; motif: BCCCGCRGCC; match class: 1	TF:M01199_1	9.22135e-16	15.0352	4289	1270	406	19916	CEBPD,SLC5A3,HP1BP3,NFKBIA,GAB1,RGCC,CEBPB,GRB14,CIT,RCN1,ITPKA,SPRY1,ENC1,KLHL2,SESN1,ANKRD36B,USP2,ONECUT2,TRIO,PDP1,KCNT1,LMTK2,MYH9,KIAA1211L,AUP1,ABHD8,PDPK1,SREK1,PCID2,PDZD4,RAPGEF5,CADPS2,IRS2,CKS2,ADAMTS2,FBXO32,FEM1C,MOB1B,SPEN,YPEL3,ARHGEF17,TSHZ1,HS6ST1,PTPRK,PLEKHA5,PLK5,ARHGEF25,ZFR,CHN1,IRF2BPL,ADNP,CREBBP,ENOX1,TPPP,RYBP,KIF13A,TSPAN5,DENND4B,BAG3,RMND5A,ATP2B2,GPRC5B,FKBP1A,LGI3,…
TF	Factor: Egr-1; motif: GCGCATGCG; match class: 1	TF:M04869_1	1.39561e-14	13.8552	10262	1289	813	19916	MT2A,HSPB1,MT1M,MT1E,MT1X,MT1G,DNAJB1,RASD1,CEBPD,SLC5A3,HP1BP3,NFKBIA,GAB1,RGCC,CEBPB,RAMP1,DHRS3,HSPA1A,GRB14,HSPH1,NR1D2,NEUROD2,MKNK2,SLC38A2,ANKRD20A1,ANKRD20A2,ANKRD49,MT3,C15ORF61,NISCH,CIT,RCN1,CHORDC1,KCNJ3,NKAPL,ZNF365,ITPKA,FGFR1OP2,CDK2AP2,SPRY1,PPP4R2,ENC1,PTK2B,KLHL2,SLC25A39,TDRD9,ANKRD36B,HIST1H2AC,HNRNPH1,USP2,ONECUT2,CRELD1,SERF2,PNISR,TRIO,CWF19L2,HSPA2,PDP1,KCNT1,LMTK2,ACTN1,M…
TF	Factor: RNF96; motif: BCCCGCRGCC	TF:M01199	5.56684e-13	12.2544	8483	1183	640	19916	MT2A,HSPB1,GFAP,DNAJB1,FLCN,CEBPD,SLC5A3,HP1BP3,NFKBIA,GAB1,RGCC,CEBPB,ZMYND8,DHRS3,GRB14,HSPH1,NR1D2,NEUROD2,ANKRD20A1,ANKRD20A2,C15ORF61,NISCH,CIT,RCN1,NKAPL,CCDC34,ELK1,ZNF365,C1ORF52,ITPKA,CDK2AP2,SPRY1,ENC1,KLHL2,TDRD9,SESN1,ANKRD36B,USP2,ONECUT2,CRELD1,TRIO,EPHA4,PDP1,KCNT1,LMTK2,MYH9,KIAA1211L,AUP1,SMIM13,ABHD8,PDPK1,ZNF638,SREK1,ANKRD20A3,TOP1,PCID2,PDZD4,RAPGEF5,TSC22D3,SPR,FLRT2,CADPS2,…
TF	Factor: RNF96; motif: BCCCGCRGCC; match class: 0	TF:M01199_0	5.56684e-13	12.2544	8483	1183	640	19916	MT2A,HSPB1,GFAP,DNAJB1,FLCN,CEBPD,SLC5A3,HP1BP3,NFKBIA,GAB1,RGCC,CEBPB,ZMYND8,DHRS3,GRB14,HSPH1,NR1D2,NEUROD2,ANKRD20A1,ANKRD20A2,C15ORF61,NISCH,CIT,RCN1,NKAPL,CCDC34,ELK1,ZNF365,C1ORF52,ITPKA,CDK2AP2,SPRY1,ENC1,KLHL2,TDRD9,SESN1,ANKRD36B,USP2,ONECUT2,CRELD1,TRIO,EPHA4,PDP1,KCNT1,LMTK2,MYH9,KIAA1211L,AUP1,SMIM13,ABHD8,PDPK1,ZNF638,SREK1,ANKRD20A3,TOP1,PCID2,PDZD4,RAPGEF5,TSC22D3,SPR,FLRT2,CADPS2,…
TF	Factor: EGR; motif: CGCCCCCGCNN; match class: 1	TF:M08878_1	3.18652e-12	11.4967	3223	1262	311	19916	DNAJB1,CEBPD,SLC5A3,HP1BP3,NFKBIA,RGCC,CEBPB,CHGA,GRB14,NR1D2,ARL4A,SLC38A2,MT3,NISCH,KCNJ3,ELK1,ZNF365,ITPKA,ZMYM3,ANKRD36B,ONECUT2,TRIO,PDP1,KCNT1,LMTK2,ACTN1,MYH9,KIAA1211L,SMIM13,BHLHE41,PDPK1,VEGFA,PDZD4,RAPGEF5,IRS2,ISOC2,FBXO32,FEM1C,MOB1B,PRNP,YPEL3,ARHGEF17,TSHZ1,PRRT1,TEF,PLEKHA5,PLK5,IRF2BPL,ADNP,GJB6,COMMD2,ARAP2,CREBBP,CHST15,IER5,OTUD4,RYBP,BAG3,RPRML,CLDN11,GPRC5B,GALNT16,FAM171A1,…
TF	Factor: MOVO-B; motif: GNGGGGG; match class: 1	TF:M01104_1	6.16453e-12	11.2101	5584	1261	479	19916	HSPB1,MT1E,RASD1,CEBPD,SLC5A3,HP1BP3,NFKBIA,RGCC,CEBPB,CHGA,DHRS3,HSPA1A,GRB14,NR1D2,NEUROD2,MKNK2,ANKRD20A1,MT3,SYNPO,NISCH,KCNJ3,ELK1,ZNF365,C1ORF52,ITPKA,ZMYM3,SPRY1,PPP4R2,SESN1,ANKRD36B,USP2,ONECUT2,CRELD1,TRIO,PDP1,KCNT1,ACTN1,MYH9,KIAA1211L,ABHD8,BHLHE41,PDPK1,VEGFA,PDZD4,RAPGEF5,PRDM8,IRS2,ISOC2,ADAMTS2,JMJD6,FBXO32,PRNP,YPEL3,CGGBP1,ARHGEF17,FAM118A,UPF2,HS6ST1,PRRT1,TEF,PLEKHA5,ARHGEF25…
TF	Factor: AP-2; motif: GSCCSCRGGCNRNRNN; match class: 1	TF:M00800_1	6.36794e-12	11.196	4246	1286	391	19916	DNAJB1,SLC5A3,NFKBIA,GAB1,RGCC,CEBPB,DHRS3,GRB14,NR1D2,MKNK2,ANKRD20A1,ANKRD20A2,C15ORF61,NISCH,RCN1,ITPKA,KLHL2,SLC25A39,HNRNPH1,USP2,ONECUT2,CRELD1,HSPA2,PDP1,KCNT1,KIAA1211L,PDPK1,ANKRD20A3,TOP1,PCID2,VEGFA,PDZD4,CADPS2,IRS2,CKS2,ADAMTS2,JMJD6,FBXO32,TFDP2,FEM1C,MOB1B,PRNP,ARHGEF17,TSHZ1,HS6ST1,TEF,PLEKHA5,ARHGEF25,ZFR,H2AFV,IRF2BPL,ADNP,SUPT20H,GJB6,DEDD2,ARAP2,APOD,CREBBP,CHST15,IER5,TPPP,OT…
TF	Factor: WT1; motif: CGCCCCCNCN; match class: 1	TF:M02036_1	2.27417e-11	10.6432	5286	1288	464	19916	HSPB1,DNAJB1,CEBPD,SLC5A3,HP1BP3,NFKBIA,RGCC,CEBPB,RAMP1,CHGA,DHRS3,HSPA1A,GRB14,NR1D2,ARL4A,MKNK2,SLC38A2,MT3,C15ORF61,NISCH,KCNJ3,ELK1,ZNF365,C1ORF52,ITPKA,ZMYM3,KLHL2,ANKRD36B,HNRNPH1,USP2,ONECUT2,CRELD1,CLU,TRIO,PDP1,KCNT1,LMTK2,ACTN1,MYH9,KIAA1211L,SMIM13,ABHD8,BHLHE41,PDPK1,TOP1,PCID2,VEGFA,PDZD4,FLRT2,IRS2,ISOC2,ADAMTS2,FBXO32,FEM1C,MOB1B,DTX3,PRNP,YPEL3,CGGBP1,ARHGEF17,TSHZ1,FEM1B,HS6ST1,…
TF	Factor: Egr-1; motif: GCGCATGCG; match class: 0	TF:M04869_0	5.7981e-11	10.2367	11275	1282	855	19916	MT2A,HSPB1,MT1M,MT1E,MT1X,MT1G,DNAJB1,RASD1,CEBPD,SLC5A3,HP1BP3,NFKBIA,HSPA1B,GAB1,RGCC,CEBPB,RAMP1,DHRS3,HSPA1A,GRB14,HSPH1,NR1D2,NEUROD2,MKNK2,SLC38A2,ANKRD20A1,ANKRD20A2,ANKRD49,MT3,C15ORF61,NISCH,CIT,RCN1,CHORDC1,KCNJ3,NKAPL,ZNF365,ITPKA,FGFR1OP2,CDK2AP2,SPRY1,PPP4R2,ENC1,PTK2B,KLHL2,SLC25A39,TDRD9,ANKRD36B,HIST1H2AC,HNRNPH1,USP2,ONECUT2,CRELD1,SERF2,PNISR,CLU,TRIO,EPHA4,CWF19L2,HSPA2,PDP1,KC…
TF	Factor: Egr-1; motif: GCGCATGCG	TF:M04869	5.7981e-11	10.2367	11275	1282	855	19916	MT2A,HSPB1,MT1M,MT1E,MT1X,MT1G,DNAJB1,RASD1,CEBPD,SLC5A3,HP1BP3,NFKBIA,HSPA1B,GAB1,RGCC,CEBPB,RAMP1,DHRS3,HSPA1A,GRB14,HSPH1,NR1D2,NEUROD2,MKNK2,SLC38A2,ANKRD20A1,ANKRD20A2,ANKRD49,MT3,C15ORF61,NISCH,CIT,RCN1,CHORDC1,KCNJ3,NKAPL,ZNF365,ITPKA,FGFR1OP2,CDK2AP2,SPRY1,PPP4R2,ENC1,PTK2B,KLHL2,SLC25A39,TDRD9,ANKRD36B,HIST1H2AC,HNRNPH1,USP2,ONECUT2,CRELD1,SERF2,PNISR,CLU,TRIO,EPHA4,CWF19L2,HSPA2,PDP1,KC…
TF	Factor: Egr-1; motif: GCGGGGGCGG; match class: 1	TF:M07354_1	8.64751e-11	10.0631	3555	1268	331	19916	DNAJB1,CEBPD,SLC5A3,HP1BP3,NFKBIA,RGCC,CEBPB,RAMP1,CHGA,GRB14,NR1D2,MT3,NISCH,KCNJ3,ELK1,ZNF365,ITPKA,ZMYM3,SPRY1,ANKRD36B,USP2,ONECUT2,TRIO,PDP1,KCNT1,LMTK2,ACTN1,MYH9,SMIM13,ABHD8,BHLHE41,PDPK1,VEGFA,PDZD4,IRS2,ISOC2,FBXO32,FEM1C,MOB1B,PRNP,YPEL3,CGGBP1,ARHGEF17,TSHZ1,HS6ST1,PRRT1,TEF,PLEKHA5,PLK5,FNIP2,ADNP,GJB6,COMMD2,ARAP2,CREBBP,CHST15,TPPP,OTUD4,RYBP,TSPAN5,RPRML,BTBD9,CLDN11,GPRC5B,LGI3,G…
TF	Factor: E2F-1; motif: NNNSSCGCSAANN; match class: 1	TF:M07250_1	9.93555e-11	10.0028	5547	1262	471	19916	DNAJB1,RASD1,SLC5A3,GAB1,RGCC,CEBPB,CHGA,DHRS3,GRB14,HSPH1,NR1D2,ARL4A,SLC38A2,ANKRD20A1,ANKRD20A2,C15ORF61,RCN1,CHORDC1,KCNJ3,CCDC34,ITPKA,HIST1H4C,CDK2AP2,SLC25A39,SESN1,ANKRD36B,HIST1H2AC,HNRNPH1,USP2,HSPA2,PDP1,ZNF680,AUP1,CCDC144A,RANBP2,BHLHE41,PDPK1,SPART,ANKRD20A3,PCID2,VEGFA,PDZD4,RAPGEF5,PRDM8,FLRT2,IRS2,ADAMTS2,FBXO32,TFDP2,CNST,SPEN,SNX32,YPEL3,CGGBP1,ARHGEF17,TSHZ1,FEM1B,UPF2,OGT,PTP…
TF	Factor: EGR; motif: CGCCCCCGCNN; match class: 0	TF:M08878_0	1.18438e-10	9.92651	7507	1296	617	19916	HSPB1,DNAJB1,CEBPD,SLC5A3,HP1BP3,NFKBIA,RGCC,CEBPB,RAMP1,CHGA,DHRS3,HSPA1A,GRB14,HSPH1,NR1D2,ARL4A,MKNK2,SLC38A2,ANKRD49,MT3,C15ORF61,NISCH,RCN1,KCNJ3,ELK1,ZNF365,C1ORF52,ITPKA,ZMYM3,CDK2AP2,SPRY1,PPP4R2,ENC1,PTK2B,KLHL2,TDRD9,SESN1,ANKRD36B,HNRNPH1,USP2,ONECUT2,TRIO,PDP1,KCNT1,LMTK2,ACTN1,MYH9,KIAA1211L,SMIM13,ABHD8,BHLHE41,PDPK1,ZNF638,SREK1,TOP1,VEGFA,PDZD4,RAPGEF5,PRDM8,FLRT2,IRS2,ISOC2,ADAMT…
TF	Factor: EGR; motif: CGCCCCCGCNN	TF:M08878	1.18438e-10	9.92651	7507	1296	617	19916	HSPB1,DNAJB1,CEBPD,SLC5A3,HP1BP3,NFKBIA,RGCC,CEBPB,RAMP1,CHGA,DHRS3,HSPA1A,GRB14,HSPH1,NR1D2,ARL4A,MKNK2,SLC38A2,ANKRD49,MT3,C15ORF61,NISCH,RCN1,KCNJ3,ELK1,ZNF365,C1ORF52,ITPKA,ZMYM3,CDK2AP2,SPRY1,PPP4R2,ENC1,PTK2B,KLHL2,TDRD9,SESN1,ANKRD36B,HNRNPH1,USP2,ONECUT2,TRIO,PDP1,KCNT1,LMTK2,ACTN1,MYH9,KIAA1211L,SMIM13,ABHD8,BHLHE41,PDPK1,ZNF638,SREK1,TOP1,VEGFA,PDZD4,RAPGEF5,PRDM8,FLRT2,IRS2,ISOC2,ADAMT…
TF	Factor: KROX; motif: CCCGCCCCCRCCCC; match class: 0	TF:M00982_0	1.65936e-10	9.78006	7833	1291	636	19916	HSPB1,MT1F,DNAJB1,CEBPD,SLC5A3,HP1BP3,NFKBIA,GAB1,RGCC,CEBPB,RAMP1,CHGA,DHRS3,GRB14,HSPH1,NR1D2,ARL4A,MKNK2,SLC38A2,ANKRD49,MT3,NISCH,RCN1,KCNJ3,ELK1,ZNF365,C1ORF52,ITPKA,ZMYM3,SPRY1,PPP4R2,ENC1,SLC25A39,TDRD9,SESN1,ANKRD36B,USP2,ONECUT2,TRIO,HSPA2,PDP1,KCNT1,LMTK2,ACTN1,MYH9,KIAA1211L,SMIM13,RANBP2,ABHD8,KCTD16,BHLHE41,PDPK1,ZNF638,SPART,TOP1,VEGFA,PDZD4,RAPGEF5,PRDM8,FLRT2,IRS2,ISOC2,ADAMTS2,FB…
TF	Factor: KROX; motif: CCCGCCCCCRCCCC	TF:M00982	1.65936e-10	9.78006	7833	1291	636	19916	HSPB1,MT1F,DNAJB1,CEBPD,SLC5A3,HP1BP3,NFKBIA,GAB1,RGCC,CEBPB,RAMP1,CHGA,DHRS3,GRB14,HSPH1,NR1D2,ARL4A,MKNK2,SLC38A2,ANKRD49,MT3,NISCH,RCN1,KCNJ3,ELK1,ZNF365,C1ORF52,ITPKA,ZMYM3,SPRY1,PPP4R2,ENC1,SLC25A39,TDRD9,SESN1,ANKRD36B,USP2,ONECUT2,TRIO,HSPA2,PDP1,KCNT1,LMTK2,ACTN1,MYH9,KIAA1211L,SMIM13,RANBP2,ABHD8,KCTD16,BHLHE41,PDPK1,ZNF638,SPART,TOP1,VEGFA,PDZD4,RAPGEF5,PRDM8,FLRT2,IRS2,ISOC2,ADAMTS2,FB…
TF	Factor: SP1:SP3; motif: CCSCCCCCYCC; match class: 1	TF:M01219_1	2.97379e-10	9.52669	2948	1288	287	19916	SLC5A3,HP1BP3,NFKBIA,GAB1,CEBPB,RAMP1,CHGA,HSPA1A,GRB14,MKNK2,RCN1,ELK1,ZNF365,ONECUT2,TRIO,PDP1,KCNT1,LMTK2,ACTN1,BHLHE41,PDPK1,TOP1,PDZD4,TSC22D3,PRDM8,FLRT2,IRS2,ISOC2,FEM1C,MOB1B,PRNP,CGGBP1,TSHZ1,PRRT1,PLEKHA5,ZFR,ADNP,CREBBP,TPPP,TSC22D1,GPRC5B,FAM171A1,NCOA1,ATG4B,BCAR1,NPTN,GUCY1A2,ITPR2,PDLIM2,PCGF5,EIF5,NCDN,SLC9A6,CAMSAP2,ATP2A2,FBXO34,MAP3K7,AJAP1,MAST1,SH3GL2,MTURN,GFOD1,HRH3,FAIM2,C…
TF	Factor: E2F; motif: GGCGSG; match class: 1	TF:M00803_1	6.88853e-10	9.16187	10266	1292	792	19916	HSPB1,MT1E,DNAJB1,RASD1,FLCN,CEBPD,SLC5A3,HP1BP3,NFKBIA,GAB1,RGCC,CEBPB,RAMP1,CHGA,DHRS3,GRB14,NR1D2,NEUROD2,ARL4A,MKNK2,SLC38A2,ANKRD20A1,ANKRD20A2,MT3,C15ORF61,NISCH,CIT,RCN1,ZNF365,ITPKA,FGFR1OP2,HIST1H4C,CDK2AP2,SPRY1,PPP4R2,ENC1,KLHL2,SLC25A39,TDRD9,SESN1,KLF9,ANKRD36B,HIST1H2AC,HNRNPH1,USP2,ONECUT2,CRELD1,SERF2,PNISR,AASDH,TRIO,HSPA2,PDP1,KCNT1,LMTK2,ACTN1,MYH9,KIAA1211L,AUP1,SMIM13,CCDC144…
TF	Factor: MTF-1; motif: TBTGCACHCGGCCC; match class: 1	TF:M00650_1	1.13023e-09	8.94683	26	9	5	19916	MT2A,MT1E,MT1X,MT1F,MT1G
TF	Factor: EGR1; motif: NCNCCGCCCCCGCN; match class: 1	TF:M07208_1	1.3658e-09	8.86461	2187	1274	223	19916	SLC5A3,HP1BP3,CEBPB,DHRS3,GRB14,NR1D2,NEUROD2,MKNK2,MT3,NISCH,KCNJ3,ELK1,ZNF365,ITPKA,ZMYM3,SPRY1,ONECUT2,TRIO,PDP1,LMTK2,ACTN1,KIAA1211L,BHLHE41,PDPK1,TOP1,VEGFA,PDZD4,IRS2,MOB1B,PRNP,YPEL3,PRRT1,TEF,PLEKHA5,PLK5,PLOD3,IRF2BPL,ADNP,DEDD2,ARAP2,CREBBP,CHST15,IER5,TPPP,OTUD4,BAG3,GPRC5B,ATG4B,NPTN,PCGF5,EIF5,SLC9A6,CAMSAP2,ATP2A2,SLITRK4,FBXO34,FGF17,HSPA4,GFOD1,HRH3,TOMM34,KRIT1,L3MBTL3,SLC22A23,…
TF	Factor: Churchill; motif: CGGGNN; match class: 1	TF:M00986_1	4.05663e-09	8.39183	10346	1262	776	19916	HSPB1,MT1E,MT1X,DNAJB1,RASD1,CEBPD,SLC5A3,HP1BP3,NFKBIA,GAB1,RGCC,CEBPB,ZMYND8,RAMP1,CHGA,DHRS3,HSPA1A,GRB14,HSPH1,NR1D2,NEUROD2,MKNK2,ANKRD20A1,MT3,C15ORF61,SYNPO,NISCH,KCNJ3,ELK1,ZNF365,C1ORF52,ITPKA,FGFR1OP2,ZMYM3,SPRY1,PPP4R2,ENC1,PTK2B,KLHL2,SLC25A39,TDRD9,SESN1,KLF9,ANKRD36B,USP2,ONECUT2,CRELD1,SERF2,AASDH,TRIO,EPHA4,PDP1,KCNT1,LMTK2,ACTN1,MYH9,KIAA1211L,TIAM2,AUP1,CCDC144A,RANBP2,ABHD8,BHL…
TF	Factor: WT1; motif: SMCNCCNSC; match class: 1	TF:M01118_1	4.38548e-09	8.35798	2754	1210	254	19916	NFKBIA,CEBPB,DHRS3,GRB14,NEUROD2,MKNK2,ELK1,ZNF365,ZMYM3,SPRY1,PPP4R2,ENC1,PTK2B,TRIO,KIAA1211L,BHLHE41,PCID2,VEGFA,PDZD4,TSC22D3,IRS2,ADAMTS2,DTX3,YPEL3,ARHGEF17,TSHZ1,UPF2,PRRT1,IP6K2,TEF,ARHGEF25,IRF2BPL,ADNP,DEDD2,MID1IP1,CREBBP,CHST15,ENOX1,BAG3,FAM171A1,FOSL2,JUN,TEKT4,EPHX4,TRERF1,NCDN,SLC9A6,VAMP4,ATP2A2,SLITRK4,PPP1R9B,H1FX,GRIN2A,PPP1R16B,PHYHIP,MAST1,HSPE1,DNAJB2,FAIM2,GJA1,FBXO42,ATXN…
TF	Factor: MOVO-B; motif: GNGGGGG; match class: 0	TF:M01104_0	6.20972e-09	8.20693	10298	1262	772	19916	MT2A,HSPB1,MT1M,MT1E,MT1X,DNAJB1,RASD1,FLCN,CEBPD,SLC5A3,HP1BP3,NFKBIA,HSPA1B,GAB1,RGCC,CEBPB,ZMYND8,CHGA,DHRS3,HSPA1A,GRB14,NR1D2,NEUROD2,ARL4A,MKNK2,SLC38A2,ANKRD20A1,ANKRD20A2,MT3,SYNPO,NISCH,CIT,KCNJ3,ELK1,ZNF365,C1ORF52,ITPKA,FGFR1OP2,ZMYM3,SPRY1,PPP4R2,PTK2B,KLHL2,SLC25A39,TDRD9,SESN1,ANKRD36B,USP2,ONECUT2,CRELD1,SERF2,PNISR,AASDH,TRIO,HSPA2,PDP1,KCNT1,LMTK2,ACTN1,MYH9,KIAA1211L,AUP1,RANBP2…
TF	Factor: MOVO-B; motif: GNGGGGG	TF:M01104	6.20972e-09	8.20693	10298	1262	772	19916	MT2A,HSPB1,MT1M,MT1E,MT1X,DNAJB1,RASD1,FLCN,CEBPD,SLC5A3,HP1BP3,NFKBIA,HSPA1B,GAB1,RGCC,CEBPB,ZMYND8,CHGA,DHRS3,HSPA1A,GRB14,NR1D2,NEUROD2,ARL4A,MKNK2,SLC38A2,ANKRD20A1,ANKRD20A2,MT3,SYNPO,NISCH,CIT,KCNJ3,ELK1,ZNF365,C1ORF52,ITPKA,FGFR1OP2,ZMYM3,SPRY1,PPP4R2,PTK2B,KLHL2,SLC25A39,TDRD9,SESN1,ANKRD36B,USP2,ONECUT2,CRELD1,SERF2,PNISR,AASDH,TRIO,HSPA2,PDP1,KCNT1,LMTK2,ACTN1,MYH9,KIAA1211L,AUP1,RANBP2…
TF	Factor: ZF5; motif: NRNGNGCGCGCWN; match class: 1	TF:M00333_1	9.13982e-09	8.03906	12485	1263	905	19916	MT2A,HSPB1,MT1G,DNAJB1,RASD1,FLCN,CEBPD,SLC5A3,HP1BP3,NFKBIA,HSPA1B,GAB1,RGCC,CEBPB,RAMP1,CHGA,DHRS3,GRB14,HSPH1,NR1D2,NEUROD2,ARL4A,MKNK2,ANKRD20A1,ANKRD20A2,MT3,C15ORF61,NISCH,CIT,RCN1,KCNJ3,NKAPL,CCDC34,C1ORF52,ITPKA,FGFR1OP2,ZMYM3,HIST1H4C,CDK2AP2,SPRY1,PPP4R2,ENC1,PTK2B,KLHL2,SLC25A39,TDRD9,SESN1,KLF9,ANKRD36B,HIST1H2AC,HNRNPH1,USP2,ONECUT2,CRELD1,SERF2,PNISR,AASDH,CLU,TRIO,EPHA4,HSPA2,PDP1,…
TF	Factor: Egr-1; motif: GCGGGGGCGG; match class: 1	TF:M01873_1	2.0929e-08	7.67925	2671	1295	259	19916	DNAJB1,CEBPD,SLC5A3,HP1BP3,RGCC,CEBPB,GRB14,NR1D2,MT3,NISCH,KCNJ3,ELK1,ZNF365,ITPKA,ZMYM3,SPRY1,USP2,ONECUT2,TRIO,PDP1,KCNT1,LMTK2,ACTN1,MYH9,SMIM13,BHLHE41,VEGFA,PDZD4,IRS2,ISOC2,FBXO32,FEM1C,MOB1B,PRNP,ARHGEF17,HS6ST1,PRRT1,TEF,PLEKHA5,PLK5,ADNP,GJB6,ARAP2,CREBBP,CHST15,OTUD4,RYBP,RPRML,CLDN11,GPRC5B,LGI3,GALNT16,FAM171A1,FOSL2,ATG4B,BCAR1,NPTN,PDLIM2,PCGF5,EIF5,SLC9A6,CDK5R1,CAMSAP2,ATP2A2,SLI…
TF	Factor: EGR1; motif: NCNCCGCCCCCGCN	TF:M07208	2.89249e-08	7.53873	6217	1268	506	19916	DNAJB1,RASD1,SLC5A3,HP1BP3,GAB1,CEBPB,ZMYND8,RAMP1,CHGA,DHRS3,GRB14,NR1D2,NEUROD2,ARL4A,MKNK2,ANKRD49,MT3,SYNPO,NISCH,RCN1,KCNJ3,ELK1,ZNF365,C1ORF52,ITPKA,ZMYM3,AHSA1,SPRY1,PPP4R2,TDRD9,SESN1,ONECUT2,TRIO,PDP1,KCNT1,LMTK2,ACTN1,MYH9,KIAA1211L,BHLHE41,PDPK1,ZNF638,SPART,TOP1,PCID2,VEGFA,PDZD4,RAPGEF5,PRDM8,FLRT2,IRS2,ISOC2,ADAMTS2,FEM1C,LIN7C,MOB1B,PRNP,YPEL3,CGGBP1,ARHGEF17,TSHZ1,FEM1B,UPF2,PRRT1…
TF	Factor: EGR1; motif: NCNCCGCCCCCGCN; match class: 0	TF:M07208_0	2.89249e-08	7.53873	6217	1268	506	19916	DNAJB1,RASD1,SLC5A3,HP1BP3,GAB1,CEBPB,ZMYND8,RAMP1,CHGA,DHRS3,GRB14,NR1D2,NEUROD2,ARL4A,MKNK2,ANKRD49,MT3,SYNPO,NISCH,RCN1,KCNJ3,ELK1,ZNF365,C1ORF52,ITPKA,ZMYM3,AHSA1,SPRY1,PPP4R2,TDRD9,SESN1,ONECUT2,TRIO,PDP1,KCNT1,LMTK2,ACTN1,MYH9,KIAA1211L,BHLHE41,PDPK1,ZNF638,SPART,TOP1,PCID2,VEGFA,PDZD4,RAPGEF5,PRDM8,FLRT2,IRS2,ISOC2,ADAMTS2,FEM1C,LIN7C,MOB1B,PRNP,YPEL3,CGGBP1,ARHGEF17,TSHZ1,FEM1B,UPF2,PRRT1…
TF	Factor: E2F-3; motif: GGCGGGN; match class: 1	TF:M02089_1	3.1716e-08	7.49872	9349	1273	714	19916	MT2A,HSPB1,MT1M,MT1E,MT1F,MT1G,DNAJB1,RASD1,FLCN,CEBPD,SLC5A3,HP1BP3,NFKBIA,HSPA1B,GAB1,RGCC,CEBPB,CHGA,DHRS3,HSPA1A,GRB14,NR1D2,NEUROD2,ARL4A,MKNK2,ANKRD49,MT3,SYNPO,NISCH,CIT,KCNJ3,CCDC34,ELK1,ZNF365,C1ORF52,ITPKA,FGFR1OP2,ZMYM3,SPRY1,PPP4R2,ENC1,SLC25A39,TDRD9,SESN1,ANKRD36B,HNRNPH1,USP2,ONECUT2,CRELD1,SERF2,TRIO,PDP1,KCNT1,LMTK2,ACTN1,MYH9,KIAA1211L,AUP1,CCDC144A,RANBP2,ABHD8,BHLHE41,PDPK1,SP…
TF	Factor: KROX; motif: CCCGCCCCCRCCCC; match class: 1	TF:M00982_1	3.61482e-08	7.44191	3513	1268	316	19916	HSPB1,SLC5A3,HP1BP3,NFKBIA,CEBPB,RAMP1,CHGA,GRB14,NR1D2,ARL4A,MKNK2,SLC38A2,MT3,NISCH,KCNJ3,ELK1,ZNF365,ITPKA,ZMYM3,SPRY1,SLC25A39,ANKRD36B,USP2,ONECUT2,TRIO,PDP1,KCNT1,LMTK2,ACTN1,MYH9,SMIM13,ABHD8,BHLHE41,PDPK1,VEGFA,PDZD4,RAPGEF5,IRS2,FBXO32,FEM1C,MOB1B,DTX3,PRNP,CGGBP1,ARHGEF17,HS6ST1,PRRT1,TEF,PLEKHA5,PLK5,ARHGEF25,FNIP2,CHN1,IRF2BPL,ADNP,GJB6,DEDD2,ARAP2,CREBBP,CHST15,TPPP,ATP2B2,GPRC5B,GAL…
TF	Factor: Egr-1; motif: GCGGGGGCGG; match class: 0	TF:M07354_0	3.6801e-08	7.43414	7802	1291	621	19916	HSPB1,DNAJB1,CEBPD,SLC5A3,HP1BP3,NFKBIA,RGCC,CEBPB,RAMP1,CHGA,DHRS3,HSPA1A,GRB14,NR1D2,ARL4A,MKNK2,SLC38A2,ANKRD49,MT3,NISCH,CIT,RCN1,KCNJ3,ELK1,ZNF365,C1ORF52,ITPKA,ZMYM3,SPRY1,PPP4R2,ENC1,PTK2B,KLHL2,TDRD9,SESN1,ANKRD36B,HNRNPH1,USP2,ONECUT2,CRELD1,TRIO,HSPA2,PDP1,KCNT1,LMTK2,ACTN1,MYH9,KIAA1211L,SMIM13,CCDC144A,ABHD8,BHLHE41,PDPK1,ZNF638,TOP1,VEGFA,PDZD4,RAPGEF5,PRDM8,FLRT2,CADPS2,IRS2,ISOC2,A…
TF	Factor: Egr-1; motif: GCGGGGGCGG	TF:M07354	3.6801e-08	7.43414	7802	1291	621	19916	HSPB1,DNAJB1,CEBPD,SLC5A3,HP1BP3,NFKBIA,RGCC,CEBPB,RAMP1,CHGA,DHRS3,HSPA1A,GRB14,NR1D2,ARL4A,MKNK2,SLC38A2,ANKRD49,MT3,NISCH,CIT,RCN1,KCNJ3,ELK1,ZNF365,C1ORF52,ITPKA,ZMYM3,SPRY1,PPP4R2,ENC1,PTK2B,KLHL2,TDRD9,SESN1,ANKRD36B,HNRNPH1,USP2,ONECUT2,CRELD1,TRIO,HSPA2,PDP1,KCNT1,LMTK2,ACTN1,MYH9,KIAA1211L,SMIM13,CCDC144A,ABHD8,BHLHE41,PDPK1,ZNF638,TOP1,VEGFA,PDZD4,RAPGEF5,PRDM8,FLRT2,CADPS2,IRS2,ISOC2,A…
TF	Factor: Egr-1; motif: GCGGGGGCGG; match class: 0	TF:M01873_0	4.83808e-08	7.31533	6743	899	399	19916	DNAJB1,RASD1,CEBPD,SLC5A3,HP1BP3,RGCC,CEBPB,RAMP1,CHGA,DHRS3,GRB14,NR1D2,ARL4A,MKNK2,SLC38A2,ANKRD49,MT3,NISCH,CIT,RCN1,KCNJ3,NKAPL,ELK1,ZNF365,C1ORF52,ITPKA,ZMYM3,SPRY1,PPP4R2,TDRD9,SESN1,ANKRD36B,HNRNPH1,USP2,ONECUT2,TRIO,HSPA2,PDP1,KCNT1,LMTK2,ACTN1,MYH9,KIAA1211L,SMIM13,BHLHE41,PDPK1,ZNF638,SPART,TOP1,VEGFA,PDZD4,RAPGEF5,PRDM8,FLRT2,CADPS2,IRS2,ISOC2,ADAMTS2,FBXO32,FEM1C,LIN7C,MOB1B,PRNP,YPEL…
TF	Factor: Egr-1; motif: GCGGGGGCGG	TF:M01873	4.83808e-08	7.31533	6743	899	399	19916	DNAJB1,RASD1,CEBPD,SLC5A3,HP1BP3,RGCC,CEBPB,RAMP1,CHGA,DHRS3,GRB14,NR1D2,ARL4A,MKNK2,SLC38A2,ANKRD49,MT3,NISCH,CIT,RCN1,KCNJ3,NKAPL,ELK1,ZNF365,C1ORF52,ITPKA,ZMYM3,SPRY1,PPP4R2,TDRD9,SESN1,ANKRD36B,HNRNPH1,USP2,ONECUT2,TRIO,HSPA2,PDP1,KCNT1,LMTK2,ACTN1,MYH9,KIAA1211L,SMIM13,BHLHE41,PDPK1,ZNF638,SPART,TOP1,VEGFA,PDZD4,RAPGEF5,PRDM8,FLRT2,CADPS2,IRS2,ISOC2,ADAMTS2,FBXO32,FEM1C,LIN7C,MOB1B,PRNP,YPEL…
TF	Factor: WT1; motif: GNGGGGGCGGGG; match class: 1	TF:M03893_1	6.26237e-08	7.20326	3965	1296	354	19916	DNAJB1,SLC5A3,HP1BP3,NFKBIA,CEBPB,RAMP1,GRB14,NR1D2,ARL4A,MKNK2,ANKRD49,MT3,NISCH,KCNJ3,ELK1,ZNF365,ITPKA,ZMYM3,SPRY1,SLC25A39,USP2,ONECUT2,TRIO,PDP1,KCNT1,LMTK2,ACTN1,MYH9,ABHD8,BHLHE41,PDPK1,VEGFA,PDZD4,PRDM8,IRS2,ISOC2,ADAMTS2,FBXO32,FEM1C,MOB1B,PRNP,YPEL3,CGGBP1,ARHGEF17,PRRT1,IP6K2,TEF,PLEKHA5,PLK5,PLOD3,CHN1,ADNP,DEDD2,ARAP2,CREBBP,CHST15,TPPP,OTUD4,BTBD9,SYN2,GPRC5B,GALNT16,ANKH,FAM171A1,N…
TF	Factor: AP-2; motif: MKCCCSCNGGCG; match class: 1	TF:M00189_1	8.96251e-08	7.04757	6039	1288	498	19916	DNAJB1,FLCN,CEBPD,SLC5A3,HP1BP3,NFKBIA,RGCC,CEBPB,DHRS3,GRB14,NR1D2,MKNK2,SLC38A2,ANKRD20A1,ANKRD20A2,C15ORF61,CIT,CHORDC1,KCNJ3,ELK1,ITPKA,SPRY1,KLHL2,ANKRD36B,HNRNPH1,USP2,ONECUT2,CRELD1,SERF2,CLU,TRIO,PDP1,KCNT1,ACTN1,MYH9,KIAA1211L,AUP1,CCDC144A,SREK1,ANKRD20A3,TOP1,PCID2,PDZD4,ID3,FLRT2,CADPS2,IRS2,CKS2,ADAMTS2,JMJD6,FBXO32,TFDP2,PRNP,SPEN,YPEL3,CGGBP1,ARHGEF17,TSHZ1,PTPRK,TEF,PLEKHA5,ARHGEF…
TF	Factor: E2F-4; motif: NNTTCCCGCCNN; match class: 1	TF:M04823_1	1.12405e-07	6.94922	7886	1216	591	19916	MT2A,MT1M,MT1F,DNAJB1,RASD1,FLCN,CEBPD,SLC5A3,HP1BP3,NFKBIA,RGCC,CEBPB,RAMP1,CHGA,DHRS3,GRB14,NR1D2,MKNK2,C15ORF61,CIT,RCN1,KCNJ3,NKAPL,ELK1,ZNF365,ZMYM3,SPRY1,PPP4R2,PTK2B,KLHL2,SLC25A39,TDRD9,ANKRD36B,HIST1H2AC,HNRNPH1,USP2,ONECUT2,CRELD1,SERF2,HSPA2,PDP1,KCNT1,LMTK2,ACTN1,MYH9,KIAA1211L,SMIM13,TOB1,ZNF638,SPART,TOP1,VEGFA,PDZD4,ID3,SPR,IRS2,ISOC2,ADAMTS2,JMJD6,FBXO32,TFDP2,FEM1C,SPEN,YPEL3,ARH…
TF	Factor: EGR1; motif: NGNGKGGGYGGNGS; match class: 0	TF:M09761_0	1.21071e-07	6.91696	5175	1291	438	19916	DNAJB1,SLC5A3,HP1BP3,NFKBIA,CEBPB,RAMP1,CHGA,DHRS3,GRB14,HSPH1,NR1D2,NEUROD2,ARL4A,MKNK2,ANKRD49,MT3,NISCH,RCN1,KCNJ3,ELK1,ZNF365,C1ORF52,ITPKA,ZMYM3,SPRY1,PPP4R2,TDRD9,SESN1,ONECUT2,TRIO,PDP1,KCNT1,LMTK2,ACTN1,KIAA1211L,BHLHE41,PDPK1,ZNF638,PCID2,VEGFA,PDZD4,RAPGEF5,PRDM8,FLRT2,IRS2,ISOC2,ADAMTS2,FEM1C,LIN7C,MOB1B,PRNP,YPEL3,CGGBP1,TSHZ1,UPF2,PRRT1,TEF,PLEKHA5,PLK5,PLOD3,ADNP,SERPINE2,GJB6,ARAP2…
TF	Factor: EGR1; motif: NGNGKGGGYGGNGS	TF:M09761	1.21071e-07	6.91696	5175	1291	438	19916	DNAJB1,SLC5A3,HP1BP3,NFKBIA,CEBPB,RAMP1,CHGA,DHRS3,GRB14,HSPH1,NR1D2,NEUROD2,ARL4A,MKNK2,ANKRD49,MT3,NISCH,RCN1,KCNJ3,ELK1,ZNF365,C1ORF52,ITPKA,ZMYM3,SPRY1,PPP4R2,TDRD9,SESN1,ONECUT2,TRIO,PDP1,KCNT1,LMTK2,ACTN1,KIAA1211L,BHLHE41,PDPK1,ZNF638,PCID2,VEGFA,PDZD4,RAPGEF5,PRDM8,FLRT2,IRS2,ISOC2,ADAMTS2,FEM1C,LIN7C,MOB1B,PRNP,YPEL3,CGGBP1,TSHZ1,UPF2,PRRT1,TEF,PLEKHA5,PLK5,PLOD3,ADNP,SERPINE2,GJB6,ARAP2…
TF	Factor: WT1; motif: CGCCCCCNCN; match class: 0	TF:M02036_0	1.97558e-07	6.70431	9764	1296	748	19916	HSPB1,MT1M,MT1F,DNAJB1,CEBPD,SLC5A3,HP1BP3,NFKBIA,RGCC,CEBPB,RAMP1,CHGA,DHRS3,HSPA1A,GRB14,NR1D2,ARL4A,MKNK2,SLC38A2,MUM1L1,ANKRD49,MT3,C15ORF61,NISCH,RCN1,KCNJ3,ELK1,ZNF365,C1ORF52,ITPKA,FGFR1OP2,ZMYM3,SPRY1,PPP4R2,ENC1,PTK2B,KLHL2,SLC25A39,TDRD9,SESN1,KLF9,ANKRD36B,HNRNPH1,USP2,ONECUT2,CRELD1,SERF2,CLU,TRIO,PDP1,KCNT1,LMTK2,ACTN1,MYH9,KIAA1211L,AUP1,SMIM13,CCDC144A,ABHD8,BHLHE41,PDPK1,ZNF638,TO…
TF	Factor: WT1; motif: CGCCCCCNCN	TF:M02036	1.97558e-07	6.70431	9764	1296	748	19916	HSPB1,MT1M,MT1F,DNAJB1,CEBPD,SLC5A3,HP1BP3,NFKBIA,RGCC,CEBPB,RAMP1,CHGA,DHRS3,HSPA1A,GRB14,NR1D2,ARL4A,MKNK2,SLC38A2,MUM1L1,ANKRD49,MT3,C15ORF61,NISCH,RCN1,KCNJ3,ELK1,ZNF365,C1ORF52,ITPKA,FGFR1OP2,ZMYM3,SPRY1,PPP4R2,ENC1,PTK2B,KLHL2,SLC25A39,TDRD9,SESN1,KLF9,ANKRD36B,HNRNPH1,USP2,ONECUT2,CRELD1,SERF2,CLU,TRIO,PDP1,KCNT1,LMTK2,ACTN1,MYH9,KIAA1211L,AUP1,SMIM13,CCDC144A,ABHD8,BHLHE41,PDPK1,ZNF638,TO…
TF	Factor: WT1; motif: GNGGGGGCGGGG; match class: 0	TF:M03893_0	3.15253e-07	6.50134	8307	1291	649	19916	MT1F,DNAJB1,SLC5A3,HP1BP3,NFKBIA,CEBPB,ZMYND8,RAMP1,CHGA,DHRS3,GRB14,HSPH1,NR1D2,ARL4A,MKNK2,ANKRD49,MT3,NISCH,RCN1,CHORDC1,KCNJ3,ELK1,ZNF365,C1ORF52,ITPKA,ZMYM3,SPRY1,PPP4R2,SLC25A39,TDRD9,SESN1,ANKRD36B,HNRNPH1,USP2,ONECUT2,CRELD1,TRIO,PDP1,KCNT1,LMTK2,ACTN1,MYH9,KIAA1211L,SMIM13,ABHD8,BHLHE41,PDPK1,ZNF638,SPART,TOP1,VEGFA,PDZD4,RAPGEF5,PRDM8,FLRT2,IRS2,ISOC2,HIST2H4A,ADAMTS2,JMJD6,FBXO32,TFDP2…
TF	Factor: WT1; motif: GNGGGGGCGGGG	TF:M03893	3.15253e-07	6.50134	8307	1291	649	19916	MT1F,DNAJB1,SLC5A3,HP1BP3,NFKBIA,CEBPB,ZMYND8,RAMP1,CHGA,DHRS3,GRB14,HSPH1,NR1D2,ARL4A,MKNK2,ANKRD49,MT3,NISCH,RCN1,CHORDC1,KCNJ3,ELK1,ZNF365,C1ORF52,ITPKA,ZMYM3,SPRY1,PPP4R2,SLC25A39,TDRD9,SESN1,ANKRD36B,HNRNPH1,USP2,ONECUT2,CRELD1,TRIO,PDP1,KCNT1,LMTK2,ACTN1,MYH9,KIAA1211L,SMIM13,ABHD8,BHLHE41,PDPK1,ZNF638,SPART,TOP1,VEGFA,PDZD4,RAPGEF5,PRDM8,FLRT2,IRS2,ISOC2,HIST2H4A,ADAMTS2,JMJD6,FBXO32,TFDP2…
TF	Factor: WT1; motif: SMCNCCNSC; match class: 0	TF:M01118_0	4.03323e-07	6.39435	6839	1291	550	19916	HSPB1,MT1M,DNAJB1,RASD1,FLCN,CRYAB,NFKBIA,GAB1,CEBPB,ZMYND8,CHGA,DHRS3,GRB14,NR1D2,KIAA1549L,NEUROD2,MKNK2,CIT,RCN1,KCNJ3,ELK1,ZNF365,C1ORF52,ZMYM3,SPRY1,PPP4R2,ENC1,PTK2B,SLC25A39,SESN1,ANKRD36B,HNRNPH1,USP2,ZBTB18,AASDH,CLU,TRIO,EPHA4,KCNT1,ZNF680,KIAA1211L,ABHD8,BHLHE41,SPART,SREK1,PCID2,VEGFA,PDZD4,RAPGEF5,ID3,TSC22D3,PRDM8,IRS2,CKS2,ADAMTS2,JMJD6,FEM1C,MOB1B,DTX3,PRNP,YPEL3,CGGBP1,ARHGEF17,T…
TF	Factor: WT1; motif: SMCNCCNSC	TF:M01118	4.03323e-07	6.39435	6839	1291	550	19916	HSPB1,MT1M,DNAJB1,RASD1,FLCN,CRYAB,NFKBIA,GAB1,CEBPB,ZMYND8,CHGA,DHRS3,GRB14,NR1D2,KIAA1549L,NEUROD2,MKNK2,CIT,RCN1,KCNJ3,ELK1,ZNF365,C1ORF52,ZMYM3,SPRY1,PPP4R2,ENC1,PTK2B,SLC25A39,SESN1,ANKRD36B,HNRNPH1,USP2,ZBTB18,AASDH,CLU,TRIO,EPHA4,KCNT1,ZNF680,KIAA1211L,ABHD8,BHLHE41,SPART,SREK1,PCID2,VEGFA,PDZD4,RAPGEF5,ID3,TSC22D3,PRDM8,IRS2,CKS2,ADAMTS2,JMJD6,FEM1C,MOB1B,DTX3,PRNP,YPEL3,CGGBP1,ARHGEF17,T…
TF	Factor: SP1; motif: NCCCCKCCCCC; match class: 1	TF:M07226_1	4.31984e-07	6.36453	3903	1269	339	19916	MT1F,CEBPD,SLC5A3,HP1BP3,NFKBIA,CEBPB,CHGA,DHRS3,GRB14,NEUROD2,MKNK2,NISCH,ELK1,C1ORF52,ITPKA,ZMYM3,SPRY1,PPP4R2,SLC25A39,TDRD9,SESN1,HNRNPH1,USP2,ONECUT2,SERF2,TRIO,PDP1,ACTN1,ABHD8,BHLHE41,PDPK1,PCID2,VEGFA,PDZD4,RAPGEF5,TSC22D3,IRS2,ISOC2,JMJD6,FEM1C,PRNP,YPEL3,CGGBP1,ARHGEF17,FAM118A,UPF2,IP6K2,TEF,ARHGEF25,ZFR,IRF2BPL,ADNP,CREBBP,TPPP,OTUD4,BAG3,BTBD9,CLDN11,SYN2,GPRC5B,NCOA1,NEUROD1,ARNTL,P…
TF	Factor: E2F; motif: GGCGSG; match class: 0	TF:M00803_0	4.60033e-07	6.33721	13228	1293	961	19916	MT2A,HSPB1,MT1E,MT1X,DNAJB1,RASD1,FLCN,CEBPD,SLC5A3,HP1BP3,NFKBIA,HSPA1B,GAB1,RGCC,CEBPB,ZMYND8,RAMP1,CHGA,DHRS3,HSPA1A,GRB14,NR1D2,NEUROD2,ARL4A,MKNK2,SLC38A2,ANKRD20A1,ANKRD20A2,MUM1L1,MT3,C15ORF61,NISCH,CIT,RCN1,CHORDC1,NKAPL,CCDC34,ELK1,ZNF365,ITPKA,FGFR1OP2,ZMYM3,HIST1H4C,CDK2AP2,SPRY1,PPP4R2,ENC1,PTK2B,KLHL2,SLC25A39,TDRD9,SESN1,KLF9,ANKRD36B,HIST1H2AC,HNRNPH1,USP2,ONECUT2,CRELD1,SERF2,PNIS…
TF	Factor: E2F; motif: GGCGSG	TF:M00803	4.60033e-07	6.33721	13228	1293	961	19916	MT2A,HSPB1,MT1E,MT1X,DNAJB1,RASD1,FLCN,CEBPD,SLC5A3,HP1BP3,NFKBIA,HSPA1B,GAB1,RGCC,CEBPB,ZMYND8,RAMP1,CHGA,DHRS3,HSPA1A,GRB14,NR1D2,NEUROD2,ARL4A,MKNK2,SLC38A2,ANKRD20A1,ANKRD20A2,MUM1L1,MT3,C15ORF61,NISCH,CIT,RCN1,CHORDC1,NKAPL,CCDC34,ELK1,ZNF365,ITPKA,FGFR1OP2,ZMYM3,HIST1H4C,CDK2AP2,SPRY1,PPP4R2,ENC1,PTK2B,KLHL2,SLC25A39,TDRD9,SESN1,KLF9,ANKRD36B,HIST1H2AC,HNRNPH1,USP2,ONECUT2,CRELD1,SERF2,PNIS…
TF	Factor: AP2; motif: GCCYGSGGSN; match class: 1	TF:M08867_1	4.93559e-07	6.30666	5171	1290	434	19916	MT2A,DNAJB1,RASD1,SLC5A3,HP1BP3,NFKBIA,GAB1,RGCC,CEBPB,RAMP1,GRB14,NR1D2,MKNK2,C15ORF61,NISCH,ZNF365,ITPKA,ZMYM3,SPRY1,PPP4R2,ENC1,SLC25A39,TDRD9,ONECUT2,CRELD1,TRIO,PDP1,KCNT1,LMTK2,ACTN1,MYH9,KIAA1211L,SMIM13,CCDC144A,ABHD8,PDPK1,SPART,PCID2,VEGFA,PDZD4,RAPGEF5,IRS2,CKS2,ADAMTS2,JMJD6,FBXO32,FEM1C,PRNP,TPD52L1,SPEN,YPEL3,ARHGEF17,TSHZ1,HS6ST1,PLEKHA5,ZFR,FNIP2,CHN1,ADNP,GJB6,SEC61A1,CREBBP,CHST…
TF	Factor: Osx; motif: CCNCCCCCNNN; match class: 1	TF:M07329_1	5.04864e-07	6.29683	2479	1288	237	19916	HP1BP3,NFKBIA,GAB1,CEBPB,ZMYND8,GRB14,NR1D2,MKNK2,MUM1L1,NISCH,RCN1,KCNJ3,ELK1,ZMYM3,PPP4R2,USP2,ONECUT2,CRELD1,TRIO,PDP1,LMTK2,ACTN1,KIAA1211L,ABHD8,BHLHE41,TOP1,IRS2,ISOC2,ADAMTS2,FEM1C,MOB1B,PRNP,ARHGEF17,TEF,PLEKHA5,PLK5,IRF2BPL,ADNP,DEDD2,ARAP2,CREBBP,IER5,TPPP,OTUD4,GPRC5B,ANKH,NCOA1,GUCY1A2,JUN,PCGF5,EIF5,SLC9A6,C14ORF132,CAMSAP2,ATP2A2,SLITRK4,PPP1R9B,PPP1R16B,PHYHIP,NAA16,GFOD1,HRH3,FAIM…
TF	Factor: Egr-1; motif: NNNNNGYGKGGGNGGGNN	TF:M09603	5.20659e-07	6.28345	4617	1261	387	19916	DNAJB1,SLC5A3,HP1BP3,NFKBIA,GAB1,CEBPB,RAMP1,CHGA,DHRS3,GRB14,HSPH1,NR1D2,NEUROD2,ARL4A,ANKRD49,MT3,C15ORF61,NISCH,KCNJ3,ELK1,ZNF365,ITPKA,ZMYM3,SPRY1,PPP4R2,TDRD9,ONECUT2,TRIO,PDP1,KCNT1,LMTK2,ACTN1,BHLHE41,PDPK1,ZNF638,ANKRD20A3,VEGFA,PDZD4,RAPGEF5,PRDM8,FLRT2,KIAA0930,FEM1C,LIN7C,MOB1B,PRNP,YPEL3,CGGBP1,TSHZ1,UPF2,PRRT1,TEF,PLEKHA5,PLK5,PLOD3,IRF2BPL,ADNP,GJB6,ARAP2,CREBBP,CHST15,CLCN4,IER5,TP…
TF	Factor: Egr-1; motif: NNNNNGYGKGGGNGGGNN; match class: 0	TF:M09603_0	5.20659e-07	6.28345	4617	1261	387	19916	DNAJB1,SLC5A3,HP1BP3,NFKBIA,GAB1,CEBPB,RAMP1,CHGA,DHRS3,GRB14,HSPH1,NR1D2,NEUROD2,ARL4A,ANKRD49,MT3,C15ORF61,NISCH,KCNJ3,ELK1,ZNF365,ITPKA,ZMYM3,SPRY1,PPP4R2,TDRD9,ONECUT2,TRIO,PDP1,KCNT1,LMTK2,ACTN1,BHLHE41,PDPK1,ZNF638,ANKRD20A3,VEGFA,PDZD4,RAPGEF5,PRDM8,FLRT2,KIAA0930,FEM1C,LIN7C,MOB1B,PRNP,YPEL3,CGGBP1,TSHZ1,UPF2,PRRT1,TEF,PLEKHA5,PLK5,PLOD3,IRF2BPL,ADNP,GJB6,ARAP2,CREBBP,CHST15,CLCN4,IER5,TP…
TF	Factor: Sp1; motif: CCCCGCCCCN; match class: 1	TF:M00933_1	5.62061e-07	6.25022	5157	1274	428	19916	MT2A,HSPB1,MT1F,DNAJB1,CEBPD,SLC5A3,HP1BP3,NFKBIA,CEBPB,CHGA,DHRS3,GRB14,NR1D2,NEUROD2,MKNK2,ANKRD49,NISCH,ELK1,C1ORF52,ITPKA,FGFR1OP2,ZMYM3,SPRY1,PPP4R2,SLC25A39,TDRD9,SESN1,HNRNPH1,USP2,ONECUT2,SERF2,TRIO,PDP1,ACTN1,MYH9,AUP1,ABHD8,BHLHE41,PDPK1,PCID2,VEGFA,PDZD4,RAPGEF5,TSC22D3,PRDM8,IRS2,ISOC2,JMJD6,FEM1C,PRNP,YPEL3,CGGBP1,ARHGEF17,FAM118A,UPF2,IP6K2,TEF,ARHGEF25,ZFR,IRF2BPL,ADNP,SUPT20H,CREB…
TF	Factor: WT1; motif: NNGGGNGGGSGN; match class: 1	TF:M07436_1	5.89211e-07	6.22973	2401	1290	231	19916	DNAJB1,NFKBIA,ZMYND8,CHGA,DHRS3,HSPA1A,NR1D2,NEUROD2,ANKRD20A1,ANKRD20A2,KCNJ3,ELK1,C1ORF52,ITPKA,FGFR1OP2,SPRY1,PPP4R2,ONECUT2,TRIO,PDP1,KCNT1,ACTN1,MYH9,BHLHE41,PDPK1,ANKRD20A3,PDZD4,ID3,PRDM8,IRS2,JMJD6,MOB1B,PRNP,YPEL3,TSHZ1,PRRT1,TEF,ARHGEF25,ADNP,CREBBP,CHST15,RMND5A,PKIA,GPRC5B,GALNT16,ATG4B,ARNTL,NPTN,RAB6B,JUN,TEKT4,TRERF1,SLC9A6,CAMSAP2,ATP2A2,SLITRK4,FBXO34,H1FX,FGF17,MAST1,FAIM2,ATXN7…
TF	Factor: SP1; motif: CCCCKCCCCC; match class: 0	TF:M02281_0	1.33378e-06	5.87492	6477	1296	524	19916	MT1F,SLC5A3,HP1BP3,NFKBIA,CEBPB,ZMYND8,CHGA,DHRS3,GRB14,NR1D2,KIAA1549L,NEUROD2,ARL4A,MKNK2,ANKRD49,MT3,NISCH,RCN1,KCNJ3,ELK1,ZNF365,C1ORF52,ITPKA,ZMYM3,SPRY1,PPP4R2,TDRD9,SESN1,HNRNPH1,USP2,ONECUT2,CLU,TRIO,PDP1,KCNT1,ACTN1,ZNF680,ABHD8,BHLHE41,PDPK1,SREK1,PCID2,VEGFA,PDZD4,RAPGEF5,TSC22D3,PRDM8,IRS2,ISOC2,FBXO32,TFDP2,FEM1C,LIN7C,MOB1B,PRNP,YPEL3,CGGBP1,ARHGEF17,TSHZ1,UPF2,PRRT1,IP6K2,TEF,PLK5,…
TF	Factor: SP1; motif: CCCCKCCCCC	TF:M02281	1.33378e-06	5.87492	6477	1296	524	19916	MT1F,SLC5A3,HP1BP3,NFKBIA,CEBPB,ZMYND8,CHGA,DHRS3,GRB14,NR1D2,KIAA1549L,NEUROD2,ARL4A,MKNK2,ANKRD49,MT3,NISCH,RCN1,KCNJ3,ELK1,ZNF365,C1ORF52,ITPKA,ZMYM3,SPRY1,PPP4R2,TDRD9,SESN1,HNRNPH1,USP2,ONECUT2,CLU,TRIO,PDP1,KCNT1,ACTN1,ZNF680,ABHD8,BHLHE41,PDPK1,SREK1,PCID2,VEGFA,PDZD4,RAPGEF5,TSC22D3,PRDM8,IRS2,ISOC2,FBXO32,TFDP2,FEM1C,LIN7C,MOB1B,PRNP,YPEL3,CGGBP1,ARHGEF17,TSHZ1,UPF2,PRRT1,IP6K2,TEF,PLK5,…
TF	Factor: Egr-1; motif: CCGCCCMCG; match class: 0	TF:M04797_0	1.44168e-06	5.84113	5101	1261	418	19916	HSPB1,DNAJB1,SLC5A3,HP1BP3,NFKBIA,RGCC,CEBPB,RAMP1,HSPH1,ARL4A,MKNK2,MT3,NISCH,KCNJ3,ELK1,ZNF365,ITPKA,ZMYM3,SPRY1,TDRD9,KLF9,ANKRD36B,USP2,ONECUT2,CRELD1,SERF2,TRIO,PDP1,KCNT1,LMTK2,ACTN1,MYH9,KIAA1211L,SMIM13,CCDC144A,ABHD8,BHLHE41,PDPK1,ZNF638,VEGFA,PDZD4,PRDM8,FLRT2,IRS2,ADAMTS2,FBXO32,PRNP,SNX32,CGGBP1,ARHGEF17,FAM118A,UPF2,HS6ST1,PTPRK,TEF,PLEKHA5,PLK5,KCNJ2,ZFR,PLOD3,FNIP2,CHN1,ARAP2,CREBB…
TF	Factor: Egr-1; motif: CCGCCCMCG	TF:M04797	1.44168e-06	5.84113	5101	1261	418	19916	HSPB1,DNAJB1,SLC5A3,HP1BP3,NFKBIA,RGCC,CEBPB,RAMP1,HSPH1,ARL4A,MKNK2,MT3,NISCH,KCNJ3,ELK1,ZNF365,ITPKA,ZMYM3,SPRY1,TDRD9,KLF9,ANKRD36B,USP2,ONECUT2,CRELD1,SERF2,TRIO,PDP1,KCNT1,LMTK2,ACTN1,MYH9,KIAA1211L,SMIM13,CCDC144A,ABHD8,BHLHE41,PDPK1,ZNF638,VEGFA,PDZD4,PRDM8,FLRT2,IRS2,ADAMTS2,FBXO32,PRNP,SNX32,CGGBP1,ARHGEF17,FAM118A,UPF2,HS6ST1,PTPRK,TEF,PLEKHA5,PLK5,KCNJ2,ZFR,PLOD3,FNIP2,CHN1,ARAP2,CREBB…
TF	Factor: AP-2beta; motif: GCNNNGGSCNGVGGGN; match class: 1	TF:M01858_1	1.8198e-06	5.73998	3102	1259	276	19916	HSPB1,MT1F,DNAJB1,SLC5A3,HP1BP3,NFKBIA,RGCC,DHRS3,GRB14,MKNK2,NISCH,C1ORF52,ITPKA,FGFR1OP2,SPRY1,ENC1,KLHL2,USP2,ONECUT2,CRELD1,TRIO,PDP1,KCNT1,ACTN1,ABHD8,PDPK1,VEGFA,PDZD4,TSC22D3,IRS2,CKS2,ADAMTS2,FBXO32,MOB1B,ARHGEF17,TSHZ1,PTPRK,TEF,PLEKHA5,ARHGEF25,ZFR,IRF2BPL,ADNP,SEC61A1,CREBBP,TPPP,RYBP,KIF13A,BAG3,ATP2B2,GPRC5B,LGI3,FAM171A1,NCOA1,ARNTL,HERPUD1,NPTN,GUCY1A2,JUN,PCGF5,INO80D,PDK2,CITED4,…
TF	Factor: AP-2beta; motif: GCNNNGGSCNGVGGGN; match class: 0	TF:M01858_0	1.99214e-06	5.70068	7408	1276	578	19916	HSPB1,MT1F,GFAP,DNAJB1,FLCN,CEBPD,SLC5A3,HP1BP3,NFKBIA,GAB1,RGCC,CEBPB,CHGA,DHRS3,HSPA1A,GRB14,HSPH1,NR1D2,NEUROD2,MKNK2,C15ORF61,NISCH,CHORDC1,KCNJ3,C1ORF52,ITPKA,FGFR1OP2,SPRY1,ENC1,PTK2B,KLHL2,SLC25A39,ANKRD36B,HNRNPH1,USP2,ONECUT2,CRELD1,SERF2,CLU,TRIO,PDP1,KCNT1,LMTK2,ACTN1,MYH9,KIAA1211L,CCDC144A,ABHD8,TOB1,PDPK1,SPART,TOP1,PCID2,VEGFA,PDZD4,ID3,TSC22D3,SPR,CADPS2,IRS2,CKS2,ADAMTS2,FBXO32,T…
TF	Factor: AP-2beta; motif: GCNNNGGSCNGVGGGN	TF:M01858	1.99214e-06	5.70068	7408	1276	578	19916	HSPB1,MT1F,GFAP,DNAJB1,FLCN,CEBPD,SLC5A3,HP1BP3,NFKBIA,GAB1,RGCC,CEBPB,CHGA,DHRS3,HSPA1A,GRB14,HSPH1,NR1D2,NEUROD2,MKNK2,C15ORF61,NISCH,CHORDC1,KCNJ3,C1ORF52,ITPKA,FGFR1OP2,SPRY1,ENC1,PTK2B,KLHL2,SLC25A39,ANKRD36B,HNRNPH1,USP2,ONECUT2,CRELD1,SERF2,CLU,TRIO,PDP1,KCNT1,LMTK2,ACTN1,MYH9,KIAA1211L,CCDC144A,ABHD8,TOB1,PDPK1,SPART,TOP1,PCID2,VEGFA,PDZD4,ID3,TSC22D3,SPR,CADPS2,IRS2,CKS2,ADAMTS2,FBXO32,T…
TF	Factor: EGR1; motif: NACGCCCACGCANW; match class: 0	TF:M03896_0	2.13772e-06	5.67005	6117	1261	486	19916	DNAJB1,RASD1,CEBPD,SLC5A3,HP1BP3,HSPA1B,GAB1,RGCC,CEBPB,RAMP1,CHGA,DHRS3,HSPA1A,NR1D2,NEUROD2,ARL4A,MKNK2,SLC38A2,MT3,C15ORF61,NISCH,CIT,KCNJ3,NKAPL,ELK1,ZNF365,ITPKA,ZMYM3,SPRY1,SLC25A39,TDRD9,ANKRD36B,USP2,ONECUT2,TRIO,HSPA2,PDP1,KCNT1,LMTK2,ACTN1,MYH9,KIAA1211L,SMIM13,BHLHE41,PDPK1,ZNF638,SPART,VEGFA,LRIF1,PDZD4,PRDM8,CADPS2,IRS2,ISOC2,FBXO32,TFDP2,PRNP,CGGBP1,ARHGEF17,FEM1B,UPF2,HS6ST1,TEF,GA…
TF	Factor: EGR1; motif: NACGCCCACGCANW	TF:M03896	2.13772e-06	5.67005	6117	1261	486	19916	DNAJB1,RASD1,CEBPD,SLC5A3,HP1BP3,HSPA1B,GAB1,RGCC,CEBPB,RAMP1,CHGA,DHRS3,HSPA1A,NR1D2,NEUROD2,ARL4A,MKNK2,SLC38A2,MT3,C15ORF61,NISCH,CIT,KCNJ3,NKAPL,ELK1,ZNF365,ITPKA,ZMYM3,SPRY1,SLC25A39,TDRD9,ANKRD36B,USP2,ONECUT2,TRIO,HSPA2,PDP1,KCNT1,LMTK2,ACTN1,MYH9,KIAA1211L,SMIM13,BHLHE41,PDPK1,ZNF638,SPART,VEGFA,LRIF1,PDZD4,PRDM8,CADPS2,IRS2,ISOC2,FBXO32,TFDP2,PRNP,CGGBP1,ARHGEF17,FEM1B,UPF2,HS6ST1,TEF,GA…
TF	Factor: E2F-1; motif: WWTGGCGCCAAA; match class: 1	TF:M04515_1	2.78996e-06	5.5544	12231	1274	883	19916	HSPB1,MT1E,GFAP,DNAJB1,RASD1,FLCN,CEBPD,CRYAB,SLC5A3,HP1BP3,NFKBIA,RGCC,CEBPB,RAMP1,CHGA,DHRS3,HSPA1A,GRB14,HSPH1,NR1D2,NEUROD2,ARL4A,ANKRD20A1,ANKRD20A2,MUM1L1,ANKRD49,MT3,C15ORF61,NISCH,RCN1,CHORDC1,KCNJ3,ELK1,C1ORF52,ITPKA,FGFR1OP2,ZMYM3,HIST1H4C,CDK2AP2,ZFX,AHSA1,PPP4R2,ENC1,PTK2B,KLHL2,SLC25A39,SESN1,ANKRD36B,HNRNPH1,USP2,ONECUT2,CRELD1,SERF2,PNISR,AASDH,CLU,TRIO,CWF19L2,HSPA2,PDP1,KCNT1,LMT…
TF	Factor: ZBP89; motif: CCCCKCCCCCNN; match class: 0	TF:M07397_0	2.85941e-06	5.54372	7149	1274	559	19916	MT1M,MT1F,GFAP,SLC5A3,HP1BP3,NFKBIA,CEBPB,ZMYND8,CHGA,DHRS3,GRB14,NR1D2,KIAA1549L,NEUROD2,ARL4A,MKNK2,ANKRD49,MT3,NISCH,RCN1,KCNJ3,ELK1,ZNF365,C1ORF52,ITPKA,ZMYM3,SPRY1,PPP4R2,PTK2B,TDRD9,SESN1,HNRNPH1,USP2,ONECUT2,CLU,TRIO,PDP1,KCNT1,ACTN1,ZNF680,ABHD8,BHLHE41,PDPK1,SPART,SREK1,PCID2,VEGFA,PDZD4,RAPGEF5,TSC22D3,PRDM8,IRS2,ISOC2,FBXO32,TFDP2,FEM1C,LIN7C,MOB1B,PRNP,YPEL3,CGGBP1,ARHGEF17,TSHZ1,UPF2…
TF	Factor: ZBP89; motif: CCCCKCCCCCNN	TF:M07397	2.85941e-06	5.54372	7149	1274	559	19916	MT1M,MT1F,GFAP,SLC5A3,HP1BP3,NFKBIA,CEBPB,ZMYND8,CHGA,DHRS3,GRB14,NR1D2,KIAA1549L,NEUROD2,ARL4A,MKNK2,ANKRD49,MT3,NISCH,RCN1,KCNJ3,ELK1,ZNF365,C1ORF52,ITPKA,ZMYM3,SPRY1,PPP4R2,PTK2B,TDRD9,SESN1,HNRNPH1,USP2,ONECUT2,CLU,TRIO,PDP1,KCNT1,ACTN1,ZNF680,ABHD8,BHLHE41,PDPK1,SPART,SREK1,PCID2,VEGFA,PDZD4,RAPGEF5,TSC22D3,PRDM8,IRS2,ISOC2,FBXO32,TFDP2,FEM1C,LIN7C,MOB1B,PRNP,YPEL3,CGGBP1,ARHGEF17,TSHZ1,UPF2…
TF	Factor: CKROX; motif: SCCCTCCCC; match class: 1	TF:M01175_1	3.17216e-06	5.49864	2686	1288	249	19916	CEBPD,NFKBIA,DHRS3,GRB14,NEUROD2,MKNK2,NISCH,CIT,RCN1,ZMYM3,SPRY1,PPP4R2,ENC1,TRIO,KCNT1,LMTK2,MYH9,VEGFA,PDZD4,RAPGEF5,IRS2,ADAMTS2,JMJD6,FEM1C,MOB1B,DTX3,YPEL3,UPF2,TEF,PLK5,ARHGEF25,IRF2BPL,ADNP,DEDD2,MID1IP1,ENOX1,BAG3,GPR6,ATP2B2,RPRML,KCTD1,ARNTL,AKAP12,JUN,PDLIM2,PCGF5,TRERF1,EIF5,NCDN,ATP2A2,SLITRK4,PPP1R9B,MAST1,DNAJB2,HRH3,FAIM2,ATXN7L2,CREBRF,CDKN1B,SPIN1,KRIT1,L3MBTL3,MPP6,ADGRL1,NSD3…
TF	Factor: SP1:SP3; motif: CCSCCCCCYCC	TF:M01219	3.42343e-06	5.46554	6837	1288	543	19916	RASD1,SLC5A3,HP1BP3,NFKBIA,GAB1,CEBPB,RAMP1,CHGA,HSPA1A,GRB14,ARL4A,MKNK2,ANKRD49,MT3,NISCH,RCN1,KCNJ3,ELK1,ZNF365,C1ORF52,ITPKA,ZMYM3,AHSA1,SPRY1,PPP4R2,SLC25A39,HNRNPH1,USP2,ONECUT2,SERF2,PNISR,TRIO,PDP1,KCNT1,LMTK2,ACTN1,MYH9,KIAA1211L,CCDC144A,ABHD8,TOB1,BHLHE41,PDPK1,ZNF638,TOP1,PDZD4,RAPGEF5,TSC22D3,PRDM8,SPR,FLRT2,IRS2,ISOC2,ADAMTS2,FBXO32,TFDP2,FEM1C,MOB1B,PRNP,YPEL3,CGGBP1,ARHGEF17,TSHZ1…
TF	Factor: SP1:SP3; motif: CCSCCCCCYCC; match class: 0	TF:M01219_0	3.42343e-06	5.46554	6837	1288	543	19916	RASD1,SLC5A3,HP1BP3,NFKBIA,GAB1,CEBPB,RAMP1,CHGA,HSPA1A,GRB14,ARL4A,MKNK2,ANKRD49,MT3,NISCH,RCN1,KCNJ3,ELK1,ZNF365,C1ORF52,ITPKA,ZMYM3,AHSA1,SPRY1,PPP4R2,SLC25A39,HNRNPH1,USP2,ONECUT2,SERF2,PNISR,TRIO,PDP1,KCNT1,LMTK2,ACTN1,MYH9,KIAA1211L,CCDC144A,ABHD8,TOB1,BHLHE41,PDPK1,ZNF638,TOP1,PDZD4,RAPGEF5,TSC22D3,PRDM8,SPR,FLRT2,IRS2,ISOC2,ADAMTS2,FBXO32,TFDP2,FEM1C,MOB1B,PRNP,YPEL3,CGGBP1,ARHGEF17,TSHZ1…
TF	Factor: EGR1; motif: NACGCCCACGCANW; match class: 1	TF:M03896_1	3.90692e-06	5.40817	2109	1261	201	19916	DNAJB1,CEBPD,SLC5A3,HP1BP3,RGCC,CEBPB,NR1D2,ARL4A,MT3,NISCH,ITPKA,SPRY1,ANKRD36B,USP2,ONECUT2,TRIO,PDP1,KCNT1,LMTK2,ACTN1,MYH9,KIAA1211L,PDPK1,VEGFA,PDZD4,IRS2,PRNP,HS6ST1,TEF,PLEKHA5,PLK5,PLOD3,GJB6,ARAP2,TPPP,OTUD4,RMND5A,RPRML,GPRC5B,LGI3,FAM171A1,FOSL2,ATG4B,NEUROD1,BCAR1,NPTN,PDLIM2,C14ORF132,CDK5R1,CAMSAP2,ATP2A2,AJAP1,SH3GL2,PRDX6,PIP5K1C,NAA16,GFOD1,HRH3,CELSR1,SPIN1,MPP6,PPP2R2C,NSD3,PRK…
TF	Factor: GKLF; motif: NNRRGRRNGNSNNN; match class: 1	TF:M07040_1	5.48439e-06	5.26087	8186	1117	555	19916	MT2A,HSPB1,MT1M,MT1F,MT1G,GFAP,DNAJB1,CEBPD,HP1BP3,NFKBIA,CEBPB,ZMYND8,RAMP1,CHGA,DHRS3,GRB14,NR1D2,KIAA1549L,NEUROD2,MKNK2,ANKRD20A1,C15ORF61,SYNPO,NISCH,CIT,RCN1,CHORDC1,KCNJ3,ELK1,C1ORF52,FGFR1OP2,ZMYM3,AHSA1,SPRY1,PPP4R2,ENC1,PTK2B,KLHL2,ANKRD36B,USP2,ONECUT2,CRELD1,SERF2,CLU,TRIO,PDP1,KCNT1,LMTK2,ACTN1,TIAM2,RANBP2,ABHD8,BHLHE41,ANKRD20A3,TOP1,PCID2,VEGFA,PDZD4,RAPGEF5,ID3,TSC22D3,PRDM8,IRS2…
TF	Factor: MAZ; motif: NKGGGAGGGGRGGR; match class: 1	TF:M02023_1	5.62244e-06	5.25008	3136	1205	266	19916	CHGA,GRB14,NR1D2,NEUROD2,KCNJ3,ELK1,ZNF365,ZMYM3,SPRY1,ENC1,HNRNPH1,USP2,SERF2,PDP1,ACTN1,RANBP2,BHLHE41,PDZD4,RAPGEF5,TSC22D3,IRS2,ADAMTS2,JMJD6,FEM1C,DTX3,YPEL3,ARHGEF17,TSHZ1,FEM1B,FAM118A,UPF2,PRRT1,TEF,PLK5,ARHGEF25,KCNJ2,ZFR,IRF2BPL,ADNP,CREBBP,ENOX1,TPPP,OTUD4,DENND4B,BAG3,GPR6,ATP2B2,GALNT16,KCTD1,GUCY1A2,CALCOCO1,PCGF5,TRERF1,INO80D,SLC9A6,ETS2,C14ORF132,ATP2A2,SLITRK4,PPP1R9B,PPP1R16B,P…
TF	Factor: Sp1; motif: CCCCGCCCCN	TF:M00933	1.06786e-05	4.97149	9715	1262	716	19916	MT2A,HSPB1,MT1F,MT1G,DNAJB1,RASD1,FLCN,CEBPD,SLC5A3,HP1BP3,NFKBIA,HSPA1B,GAB1,RGCC,CEBPB,ZMYND8,CHGA,DHRS3,GRB14,NR1D2,KIAA1549L,NEUROD2,ARL4A,MKNK2,SLC38A2,ANKRD49,MT3,SYNPO,NISCH,RCN1,CHORDC1,KCNJ3,ELK1,ZNF365,C1ORF52,ITPKA,FGFR1OP2,ZMYM3,SPRY1,PPP4R2,SLC25A39,TDRD9,SESN1,ANKRD36B,HNRNPH1,USP2,ONECUT2,CRELD1,SERF2,CLU,TRIO,PDP1,KCNT1,ACTN1,MYH9,ZNF680,KIAA1211L,AUP1,ABHD8,BHLHE41,PDPK1,SPART,SR…
TF	Factor: Sp1; motif: CCCCGCCCCN; match class: 0	TF:M00933_0	1.06786e-05	4.97149	9715	1262	716	19916	MT2A,HSPB1,MT1F,MT1G,DNAJB1,RASD1,FLCN,CEBPD,SLC5A3,HP1BP3,NFKBIA,HSPA1B,GAB1,RGCC,CEBPB,ZMYND8,CHGA,DHRS3,GRB14,NR1D2,KIAA1549L,NEUROD2,ARL4A,MKNK2,SLC38A2,ANKRD49,MT3,SYNPO,NISCH,RCN1,CHORDC1,KCNJ3,ELK1,ZNF365,C1ORF52,ITPKA,FGFR1OP2,ZMYM3,SPRY1,PPP4R2,SLC25A39,TDRD9,SESN1,ANKRD36B,HNRNPH1,USP2,ONECUT2,CRELD1,SERF2,CLU,TRIO,PDP1,KCNT1,ACTN1,MYH9,ZNF680,KIAA1211L,AUP1,ABHD8,BHLHE41,PDPK1,SPART,SR…
TF	Factor: MAZ; motif: CCCTCCCYCYN; match class: 1	TF:M07297_1	1.34887e-05	4.87003	669	1205	80	19916	NFKBIA,GAB1,DHRS3,NR1D2,ONECUT2,PRDM8,DTX3,ARHGEF25,RYBP,BCL6,ANKH,KCTD1,NPTN,TRERF1,CAMSAP2,ATP2A2,PPP1R9B,HSPE1,ATXN7L2,AHCTF1,CLVS2,ADGRL1,PPP2R2C,ELOVL4,SAMD1,ATP2B3,SNPH,MTUS2,PILRB,MTPN,SAMD14,PCDH7,SEMA7A,JUND,AMPD2,BMI1,CACNA2D3,ZBTB7A,PUM2,SOCS5,SEZ6L,FBXL19,CTIF,NELL2,ARHGAP5,ELAVL3,NR2F6,CAMK2N1,NIPBL,PRELP,TSC22D4,JPH3,KCNQ2,ZBTB34,RGS7BP,CCDC3,HSPD1,CUX2,GTF2A1,SRSF7,DLG4,ZBTB2,ULK1,…
TF	Factor: AP-2; motif: GSCCSCRGGCNRNRNN; match class: 0	TF:M00800_0	1.44795e-05	4.83925	9132	1290	692	19916	MT2A,MT1M,MT1G,DNAJB1,RASD1,CEBPD,SLC5A3,NFKBIA,GAB1,RGCC,CEBPB,CHGA,DHRS3,GRB14,HSPH1,NR1D2,MKNK2,SLC38A2,ANKRD20A1,ANKRD20A2,ANKRD49,MT3,C15ORF61,NISCH,RCN1,CHORDC1,KCNJ3,ELK1,ZNF365,C1ORF52,ITPKA,ZMYM3,AHSA1,SPRY1,ENC1,KLHL2,SLC25A39,HNRNPH1,USP2,ONECUT2,CRELD1,TRIO,HSPA2,PDP1,KCNT1,LMTK2,ACTN1,ZNF680,KIAA1211L,AUP1,PDPK1,SPART,ANKRD20A3,TOP1,PCID2,VEGFA,PDZD4,ID3,TSC22D3,SPR,CADPS2,IRS2,CKS2,…
TF	Factor: AP-2; motif: GSCCSCRGGCNRNRNN	TF:M00800	1.44795e-05	4.83925	9132	1290	692	19916	MT2A,MT1M,MT1G,DNAJB1,RASD1,CEBPD,SLC5A3,NFKBIA,GAB1,RGCC,CEBPB,CHGA,DHRS3,GRB14,HSPH1,NR1D2,MKNK2,SLC38A2,ANKRD20A1,ANKRD20A2,ANKRD49,MT3,C15ORF61,NISCH,RCN1,CHORDC1,KCNJ3,ELK1,ZNF365,C1ORF52,ITPKA,ZMYM3,AHSA1,SPRY1,ENC1,KLHL2,SLC25A39,HNRNPH1,USP2,ONECUT2,CRELD1,TRIO,HSPA2,PDP1,KCNT1,LMTK2,ACTN1,ZNF680,KIAA1211L,AUP1,PDPK1,SPART,ANKRD20A3,TOP1,PCID2,VEGFA,PDZD4,ID3,TSC22D3,SPR,CADPS2,IRS2,CKS2,…
TF	Factor: Sp1; motif: NNGGGGCGGGGNN; match class: 1	TF:M00932_1	1.53646e-05	4.81348	6017	1276	479	19916	MT2A,HSPB1,MT1F,MT1G,DNAJB1,RASD1,CEBPD,SLC5A3,HP1BP3,NFKBIA,HSPA1B,CEBPB,NR1D2,NEUROD2,ARL4A,MKNK2,ANKRD49,NISCH,ELK1,C1ORF52,ITPKA,FGFR1OP2,ZMYM3,SPRY1,PPP4R2,SLC25A39,TDRD9,SESN1,HNRNPH1,USP2,ONECUT2,SERF2,TRIO,PDP1,KCNT1,LMTK2,ACTN1,MYH9,AUP1,ABHD8,BHLHE41,PDPK1,SPART,PCID2,VEGFA,PDZD4,RAPGEF5,PRDM8,SPR,MPHOSPH8,IRS2,ISOC2,ADAMTS2,JMJD6,FBXO32,HIBCH,FEM1C,MOB1B,PRNP,YPEL3,CGGBP1,ARHGEF17,FAM1…
TF	Factor: FPM315; motif: GGAGGAGGRRGRGGRGGRRGR; match class: 1	TF:M07141_1	1.60251e-05	4.7952	895	1295	104	19916	GAB1,GRB14,ENC1,PCID2,VEGFA,DTX3,PLEKHA5,DENND4B,BAG3,KCTD1,FOSL2,RAB6B,KCNV1,NCDN,ETS2,FGF17,MAP3K7,HTR1E,DNAJB2,CREBRF,MPP6,SLC22A23,ATRNL1,PAIP1,HLF,YY1,PCDH7,WRNIP1,ZMYM5,ZDHHC14,GNAQ,UBQLN4,PLXNB2,FAXC,BMI1,CDH2,ZFHX2,PUM2,PBX1,WDR26,IRS1,FAM155A,POU3F3,FBXL19,SLC16A7,OLFM1,WAC,ARHGAP5,APPBP2,B4GALNT1,LPL,RFX3,NIPBL,PRELP,TSC22D4,JPH3,ZFAND5,GLCCI1,UBE2Q1,TPM1,MSI2,NPIPA1,TRIM56,HEXIM1,CUX2,…
TF	Factor: Sp2; motif: GGSNNGGGGGCGGGGCCNGNGS; match class: 0	TF:M09658_0	1.96255e-05	4.70718	5272	1268	425	19916	MT1F,DNAJB1,RASD1,SLC5A3,HP1BP3,NFKBIA,RGCC,CEBPB,RAMP1,CHGA,GRB14,ARL4A,MKNK2,NISCH,RCN1,ZNF365,ITPKA,ZMYM3,SPRY1,PPP4R2,SLC25A39,TDRD9,SESN1,HNRNPH1,USP2,ONECUT2,TRIO,PDP1,KCNT1,ACTN1,ABHD8,BHLHE41,PDPK1,TOP1,PCID2,RAPGEF5,PRDM8,IRS2,ISOC2,ADAMTS2,JMJD6,FBXO32,FEM1C,LIN7C,PRNP,YPEL3,CGGBP1,ARHGEF17,FAM118A,UPF2,HS6ST1,PTPRK,PRRT1,IP6K2,TEF,PLEKHA5,PLK5,ARHGEF25,KCNJ2,ZFR,H2AFV,PLOD3,CHN1,ADNP,S…
TF	Factor: Sp2; motif: GGSNNGGGGGCGGGGCCNGNGS	TF:M09658	1.96255e-05	4.70718	5272	1268	425	19916	MT1F,DNAJB1,RASD1,SLC5A3,HP1BP3,NFKBIA,RGCC,CEBPB,RAMP1,CHGA,GRB14,ARL4A,MKNK2,NISCH,RCN1,ZNF365,ITPKA,ZMYM3,SPRY1,PPP4R2,SLC25A39,TDRD9,SESN1,HNRNPH1,USP2,ONECUT2,TRIO,PDP1,KCNT1,ACTN1,ABHD8,BHLHE41,PDPK1,TOP1,PCID2,RAPGEF5,PRDM8,IRS2,ISOC2,ADAMTS2,JMJD6,FBXO32,FEM1C,LIN7C,PRNP,YPEL3,CGGBP1,ARHGEF17,FAM118A,UPF2,HS6ST1,PTPRK,PRRT1,IP6K2,TEF,PLEKHA5,PLK5,ARHGEF25,KCNJ2,ZFR,H2AFV,PLOD3,CHN1,ADNP,S…
TF	Factor: MTF-1; motif: TBTGCACHCGGCCC; match class: 0	TF:M00650_0	2.09358e-05	4.67911	807	9	7	19916	MT2A,HSPB1,MT1M,MT1E,MT1X,MT1F,MT1G
TF	Factor: MTF-1; motif: TBTGCACHCGGCCC	TF:M00650	2.09358e-05	4.67911	807	9	7	19916	MT2A,HSPB1,MT1M,MT1E,MT1X,MT1F,MT1G
TF	Factor: Osx; motif: CCNCCCCCNNN	TF:M07329	2.24241e-05	4.64928	6841	1296	541	19916	MT1M,MT1F,GFAP,DNAJB1,SLC5A3,HP1BP3,NFKBIA,GAB1,CEBPB,ZMYND8,RAMP1,GRB14,NR1D2,MKNK2,MUM1L1,ANKRD49,NISCH,CIT,RCN1,KCNJ3,ELK1,ZNF365,ITPKA,ZMYM3,SPRY1,PPP4R2,ENC1,PTK2B,SLC25A39,SESN1,HNRNPH1,USP2,ONECUT2,CRELD1,CLU,TRIO,PDP1,KCNT1,LMTK2,ACTN1,MYH9,KIAA1211L,SMIM13,ABHD8,KCTD16,BHLHE41,PDPK1,ZNF638,TOP1,RAPGEF5,TSC22D3,PRDM8,IRS2,CKS2,ISOC2,ADAMTS2,FBXO32,TFDP2,FEM1C,MOB1B,PRNP,TPD52L1,SPEN,YPEL3…
TF	Factor: Osx; motif: CCNCCCCCNNN; match class: 0	TF:M07329_0	2.24241e-05	4.64928	6841	1296	541	19916	MT1M,MT1F,GFAP,DNAJB1,SLC5A3,HP1BP3,NFKBIA,GAB1,CEBPB,ZMYND8,RAMP1,GRB14,NR1D2,MKNK2,MUM1L1,ANKRD49,NISCH,CIT,RCN1,KCNJ3,ELK1,ZNF365,ITPKA,ZMYM3,SPRY1,PPP4R2,ENC1,PTK2B,SLC25A39,SESN1,HNRNPH1,USP2,ONECUT2,CRELD1,CLU,TRIO,PDP1,KCNT1,LMTK2,ACTN1,MYH9,KIAA1211L,SMIM13,ABHD8,KCTD16,BHLHE41,PDPK1,ZNF638,TOP1,RAPGEF5,TSC22D3,PRDM8,IRS2,CKS2,ISOC2,ADAMTS2,FBXO32,TFDP2,FEM1C,MOB1B,PRNP,TPD52L1,SPEN,YPEL3…
TF	Factor: SP1; motif: CCCCKCCCCC; match class: 1	TF:M02281_1	2.42009e-05	4.61617	2555	1296	236	19916	SLC5A3,HP1BP3,NFKBIA,CHGA,DHRS3,GRB14,NEUROD2,MKNK2,NISCH,ELK1,ITPKA,ZMYM3,SPRY1,PPP4R2,ONECUT2,TRIO,PDP1,ACTN1,ABHD8,BHLHE41,PDPK1,VEGFA,PDZD4,IRS2,ISOC2,FEM1C,PRNP,YPEL3,CGGBP1,ARHGEF17,TSHZ1,UPF2,PRRT1,IP6K2,TEF,ARHGEF25,IRF2BPL,ADNP,CREBBP,TPPP,BAG3,GPRC5B,ARNTL,TEKT4,TRERF1,SLC9A6,CAMSAP2,ATP2A2,SLITRK4,FBXO34,MAST1,HSPA4,HRH3,CELSR1,ATXN7L2,SESN3,SPIN1,KRIT1,MPP6,SSX2IP,ADGRL1,NSD3,RAP2A,EL…
TF	Factor: AP-2alpha; motif: NGCCYSNNGSN; match class: 1	TF:M01857_1	3.21904e-05	4.49227	4578	1288	381	19916	MT2A,HSPB1,DNAJB1,RASD1,SLC5A3,HP1BP3,NFKBIA,GAB1,CEBPB,RAMP1,CHGA,GRB14,HSPH1,NR1D2,MKNK2,SYNPO,ITPKA,ZMYM3,PPP4R2,SLC25A39,ANKRD36B,USP2,ONECUT2,CRELD1,TRIO,PDP1,KCNT1,ACTN1,SMIM13,ABHD8,PDPK1,SPART,TOP1,PCID2,VEGFA,PDZD4,RAPGEF5,ID3,SPR,KIAA0930,ADAMTS2,FEM1C,PRNP,YPEL3,ARHGEF17,TSHZ1,FEM1B,HS6ST1,TEF,ARHGEF25,KCNJ2,FNIP2,CHN1,ADNP,GJB6,SEC61A1,CREBBP,CHST15,IER5,TPPP,OTUD4,RYBP,MRPS5,DENND4B,…
TF	Factor: CNOT3; motif: GGCCGCGSSS	TF:M01253	3.4661e-05	4.46016	3616	1273	309	19916	MT2A,HSPB1,DNAJB1,RASD1,NFKBIA,GAB1,CEBPB,RAMP1,DHRS3,NR1D2,RCN1,ITPKA,SPRY1,PPP4R2,SLC25A39,SESN1,ANKRD36B,HNRNPH1,CRELD1,SERF2,TRIO,KIAA1211L,RANBP2,PDPK1,SPART,TOP1,PCID2,PDZD4,CADPS2,IRS2,CKS2,JMJD6,FEM1C,PRNP,SPEN,ARHGEF17,TSHZ1,UPF2,HS6ST1,PTPRK,KCNJ2,ZFR,H2AFV,FNIP2,CHN1,IRF2BPL,ADNP,ARAP2,TPPP,RYBP,RMND5A,BTBD9,GPRC5B,GALNT16,NCOA1,FOSL2,NEUROD1,BCAR1,PTER,HERPUD1,EPHX4,PDLIM2,PCGF5,EIF5,…
TF	Factor: CNOT3; motif: GGCCGCGSSS; match class: 0	TF:M01253_0	3.4661e-05	4.46016	3616	1273	309	19916	MT2A,HSPB1,DNAJB1,RASD1,NFKBIA,GAB1,CEBPB,RAMP1,DHRS3,NR1D2,RCN1,ITPKA,SPRY1,PPP4R2,SLC25A39,SESN1,ANKRD36B,HNRNPH1,CRELD1,SERF2,TRIO,KIAA1211L,RANBP2,PDPK1,SPART,TOP1,PCID2,PDZD4,CADPS2,IRS2,CKS2,JMJD6,FEM1C,PRNP,SPEN,ARHGEF17,TSHZ1,UPF2,HS6ST1,PTPRK,KCNJ2,ZFR,H2AFV,FNIP2,CHN1,IRF2BPL,ADNP,ARAP2,TPPP,RYBP,RMND5A,BTBD9,GPRC5B,GALNT16,NCOA1,FOSL2,NEUROD1,BCAR1,PTER,HERPUD1,EPHX4,PDLIM2,PCGF5,EIF5,…
TF	Factor: SP1; motif: NCCCCKCCCCC	TF:M07226	3.48227e-05	4.45814	8275	1274	626	19916	MT2A,MT1F,MT1G,DNAJB1,RASD1,FLCN,CEBPD,SLC5A3,HP1BP3,NFKBIA,RGCC,CEBPB,ZMYND8,CHGA,DHRS3,GRB14,NR1D2,KIAA1549L,NEUROD2,ARL4A,MKNK2,SLC38A2,ANKRD49,MT3,NISCH,RCN1,KCNJ3,ELK1,ZNF365,C1ORF52,ITPKA,ZMYM3,SPRY1,PPP4R2,SLC25A39,TDRD9,SESN1,HNRNPH1,USP2,ONECUT2,SERF2,CLU,TRIO,PDP1,KCNT1,ACTN1,ZNF680,SMIM13,ABHD8,BHLHE41,PDPK1,SREK1,PCID2,VEGFA,PDZD4,RAPGEF5,TSC22D3,PRDM8,SPR,IRS2,ISOC2,JMJD6,FBXO32,TFDP…
TF	Factor: SP1; motif: NCCCCKCCCCC; match class: 0	TF:M07226_0	3.48227e-05	4.45814	8275	1274	626	19916	MT2A,MT1F,MT1G,DNAJB1,RASD1,FLCN,CEBPD,SLC5A3,HP1BP3,NFKBIA,RGCC,CEBPB,ZMYND8,CHGA,DHRS3,GRB14,NR1D2,KIAA1549L,NEUROD2,ARL4A,MKNK2,SLC38A2,ANKRD49,MT3,NISCH,RCN1,KCNJ3,ELK1,ZNF365,C1ORF52,ITPKA,ZMYM3,SPRY1,PPP4R2,SLC25A39,TDRD9,SESN1,HNRNPH1,USP2,ONECUT2,SERF2,CLU,TRIO,PDP1,KCNT1,ACTN1,ZNF680,SMIM13,ABHD8,BHLHE41,PDPK1,SREK1,PCID2,VEGFA,PDZD4,RAPGEF5,TSC22D3,PRDM8,SPR,IRS2,ISOC2,JMJD6,FBXO32,TFDP…
TF	Factor: WT1; motif: NNGGGNGGGSGN	TF:M07436	4.49579e-05	4.34719	6182	1296	494	19916	MT2A,DNAJB1,CEBPD,NFKBIA,ZMYND8,RAMP1,CHGA,DHRS3,HSPA1A,GRB14,NR1D2,KIAA1549L,NEUROD2,ANKRD20A1,ANKRD20A2,MT3,RCN1,KCNJ3,ELK1,C1ORF52,ITPKA,FGFR1OP2,ZMYM3,SPRY1,PPP4R2,PTK2B,ARHGAP32,USP2,ONECUT2,CRELD1,TRIO,PDP1,KCNT1,ACTN1,MYH9,ABHD8,BHLHE41,PDPK1,SREK1,ANKRD20A3,PCID2,VEGFA,PDZD4,RAPGEF5,ID3,PRDM8,IRS2,CKS2,ADAMTS2,JMJD6,FEM1C,MOB1B,DTX3,PRNP,SPEN,YPEL3,CGGBP1,ARHGEF17,TSHZ1,PRRT1,TEF,ARHGEF25…
TF	Factor: WT1; motif: NNGGGNGGGSGN; match class: 0	TF:M07436_0	4.49579e-05	4.34719	6182	1296	494	19916	MT2A,DNAJB1,CEBPD,NFKBIA,ZMYND8,RAMP1,CHGA,DHRS3,HSPA1A,GRB14,NR1D2,KIAA1549L,NEUROD2,ANKRD20A1,ANKRD20A2,MT3,RCN1,KCNJ3,ELK1,C1ORF52,ITPKA,FGFR1OP2,ZMYM3,SPRY1,PPP4R2,PTK2B,ARHGAP32,USP2,ONECUT2,CRELD1,TRIO,PDP1,KCNT1,ACTN1,MYH9,ABHD8,BHLHE41,PDPK1,SREK1,ANKRD20A3,PCID2,VEGFA,PDZD4,RAPGEF5,ID3,PRDM8,IRS2,CKS2,ADAMTS2,JMJD6,FEM1C,MOB1B,DTX3,PRNP,SPEN,YPEL3,CGGBP1,ARHGEF17,TSHZ1,PRRT1,TEF,ARHGEF25…
TF	Factor: E2F-1:TBR2; motif: NGGTGNNANGGCGCNNTNNCRNNN; match class: 1	TF:M08523_1	5.57703e-05	4.2536	7476	1276	573	19916	HSPB1,MT1M,GFAP,RASD1,SLC5A3,HP1BP3,NFKBIA,GAB1,RGCC,CEBPB,CHGA,GRB14,NR1D2,MKNK2,ANKRD20A1,MUM1L1,MT3,C15ORF61,CIT,CCDC34,C1ORF52,ITPKA,ZMYM3,HIST1H4C,SPRY1,PPP4R2,ENC1,KLHL2,SLC25A39,SESN1,ANKRD36B,HNRNPH1,USP2,ONECUT2,CRELD1,AASDH,TRIO,HSPA2,KCNT1,LMTK2,ACTN1,MYH9,ZNF680,SMIM13,CCDC144A,RANBP2,PDPK1,ZNF638,SPART,SREK1,ANKRD20A3,PCID2,VEGFA,PDZD4,RAPGEF5,PRDM8,CADPS2,MPHOSPH8,IRS2,ADAMTS2,JMJD6…
TF	Factor: BEN; motif: CWGCGAYA; match class: 1	TF:M01241_1	5.93522e-05	4.22656	2094	1289	198	19916	DNAJB1,CEBPD,SLC5A3,GAB1,DHRS3,HSPA1A,HSPH1,NEUROD2,ANKRD49,RCN1,ITPKA,AHSA1,SPRY1,SLC25A39,KLF9,PNISR,AASDH,TRIO,HSPA2,SMIM13,CCDC144A,PDPK1,ZNF638,SPART,VEGFA,PDZD4,FLRT2,MPHOSPH8,CKS2,JMJD6,LIN7C,CNST,H2AFV,SUPT20H,APOD,KIF13A,TSPAN5,RPRML,BTBD9,GALNT16,FAM171A1,CSRP1,NCOA1,FOSL2,ATG4B,BCAR1,RAB6B,PCGF5,INO80D,NCDN,GRIA2,PPP1R9B,HSPE1,PRPF4B,WDR82,FBXO42,CREBRF,CLVS2,RBM14,MBNL1,WIPF3,ANKRD11,…
TF	Factor: AP2; motif: GCCYGSGGSN; match class: 0	TF:M08867_0	6.1064e-05	4.21421	10070	1293	750	19916	MT2A,HSPB1,MT1M,MT1X,MT1G,GFAP,DNAJB1,RASD1,SLC5A3,HP1BP3,NFKBIA,GAB1,RGCC,CEBPB,ZMYND8,RAMP1,DHRS3,GRB14,HSPH1,NR1D2,MKNK2,ANKRD20A1,ANKRD20A2,ANKRD49,C15ORF61,SYNPO,NISCH,ELK1,ZNF365,ITPKA,FGFR1OP2,ZMYM3,CDK2AP2,AHSA1,SPRY1,PPP4R2,ENC1,PTK2B,KLHL2,SLC25A39,TDRD9,HNRNPH1,USP2,ONECUT2,CRELD1,CLU,TRIO,PDP1,KCNT1,LMTK2,ACTN1,MYH9,KIAA1211L,TIAM2,AUP1,SMIM13,CCDC144A,ABHD8,KCTD16,PDPK1,SPART,ANKRD20…
TF	Factor: AP2; motif: GCCYGSGGSN	TF:M08867	6.1064e-05	4.21421	10070	1293	750	19916	MT2A,HSPB1,MT1M,MT1X,MT1G,GFAP,DNAJB1,RASD1,SLC5A3,HP1BP3,NFKBIA,GAB1,RGCC,CEBPB,ZMYND8,RAMP1,DHRS3,GRB14,HSPH1,NR1D2,MKNK2,ANKRD20A1,ANKRD20A2,ANKRD49,C15ORF61,SYNPO,NISCH,ELK1,ZNF365,ITPKA,FGFR1OP2,ZMYM3,CDK2AP2,AHSA1,SPRY1,PPP4R2,ENC1,PTK2B,KLHL2,SLC25A39,TDRD9,HNRNPH1,USP2,ONECUT2,CRELD1,CLU,TRIO,PDP1,KCNT1,LMTK2,ACTN1,MYH9,KIAA1211L,TIAM2,AUP1,SMIM13,CCDC144A,ABHD8,KCTD16,PDPK1,SPART,ANKRD20…
TF	Factor: ZBP89; motif: CCCCKCCCCCNN; match class: 1	TF:M07397_1	6.25066e-05	4.20407	2944	1296	263	19916	SLC5A3,HP1BP3,NFKBIA,CHGA,DHRS3,GRB14,NR1D2,NEUROD2,MKNK2,NISCH,ELK1,ITPKA,ZMYM3,SPRY1,PPP4R2,ONECUT2,TRIO,PDP1,ACTN1,ABHD8,BHLHE41,PDPK1,PCID2,VEGFA,PDZD4,IRS2,ISOC2,FEM1C,PRNP,YPEL3,CGGBP1,ARHGEF17,TSHZ1,UPF2,PRRT1,IP6K2,TEF,ARHGEF25,IRF2BPL,ADNP,CREBBP,TPPP,BAG3,GPRC5B,ARNTL,PCGF5,TRERF1,NCDN,SLC9A6,CAMSAP2,ATP2A2,SLITRK4,PPP1R9B,FBXO34,DNAJB2,HSPA4,HRH3,DHCR24,CELSR1,ATXN7L2,SESN3,CLVS2,SPIN1…
TF	Factor: Sp1; motif: GGNDGGRGGCGGGG; match class: 1	TF:M04953_1	6.95503e-05	4.1577	4076	929	259	19916	MT1M,MT1F,DNAJB1,SLC5A3,HP1BP3,NFKBIA,RGCC,CHGA,DHRS3,GRB14,NR1D2,NEUROD2,NISCH,ELK1,ITPKA,ZMYM3,SPRY1,PPP4R2,USP2,ONECUT2,TRIO,PDP1,KCNT1,ACTN1,MYH9,ABHD8,BHLHE41,PDPK1,VEGFA,PRDM8,IRS2,CKS2,ISOC2,ADAMTS2,FBXO32,FEM1C,PRNP,YPEL3,CGGBP1,ARHGEF17,UPF2,PTPRK,PRRT1,IP6K2,TEF,ARHGEF25,ZFR,IRF2BPL,ADNP,APOD,CREBBP,CHST15,TPPP,OTUD4,KIF13A,BAG3,GPRC5B,GALNT16,ANKH,ATG4B,NEUROD1,ARNTL,BCAR1,GUCY1A2,PCGF…
TF	Factor: Sp1; motif: GGGGCGGGGC; match class: 1	TF:M00931_1	7.16725e-05	4.14465	5875	1276	465	19916	MT2A,HSPB1,MT1F,MT1G,DNAJB1,RASD1,CEBPD,SLC5A3,HP1BP3,NFKBIA,HSPA1B,CEBPB,NR1D2,ARL4A,MKNK2,ANKRD49,MT3,NISCH,ELK1,C1ORF52,ITPKA,FGFR1OP2,ZMYM3,SPRY1,PPP4R2,SLC25A39,TDRD9,SESN1,HNRNPH1,USP2,ONECUT2,SERF2,TRIO,PDP1,KCNT1,LMTK2,ACTN1,MYH9,AUP1,ABHD8,BHLHE41,PDPK1,SPART,PCID2,VEGFA,PDZD4,RAPGEF5,PRDM8,MPHOSPH8,IRS2,ISOC2,ADAMTS2,JMJD6,FBXO32,HIBCH,FEM1C,PRNP,CGGBP1,ARHGEF17,FAM118A,UPF2,HS6ST1,IP6K…
TF	Factor: Sp3; motif: GGGGCGGGGSNN	TF:M07615	8.40517e-05	4.07545	6806	1270	525	19916	MT2A,HSPB1,MT1F,MT1G,DNAJB1,RASD1,FLCN,CEBPD,SLC5A3,HP1BP3,NFKBIA,RGCC,CEBPB,CHGA,DHRS3,GRB14,NR1D2,MKNK2,SLC38A2,MT3,SYNPO,NISCH,KCNJ3,ELK1,C1ORF52,ITPKA,ZMYM3,SPRY1,PPP4R2,SLC25A39,TDRD9,SESN1,HNRNPH1,USP2,ONECUT2,CRELD1,SERF2,TRIO,PDP1,KCNT1,ACTN1,KIAA1211L,AUP1,ABHD8,BHLHE41,PDPK1,PCID2,PDZD4,RAPGEF5,TSC22D3,PRDM8,SPR,IRS2,ISOC2,JMJD6,FBXO32,FEM1C,LIN7C,DTX3,PRNP,YPEL3,CGGBP1,ARHGEF17,TSHZ1,F…
TF	Factor: Sp3; motif: GGGGCGGGGSNN; match class: 0	TF:M07615_0	8.40517e-05	4.07545	6806	1270	525	19916	MT2A,HSPB1,MT1F,MT1G,DNAJB1,RASD1,FLCN,CEBPD,SLC5A3,HP1BP3,NFKBIA,RGCC,CEBPB,CHGA,DHRS3,GRB14,NR1D2,MKNK2,SLC38A2,MT3,SYNPO,NISCH,KCNJ3,ELK1,C1ORF52,ITPKA,ZMYM3,SPRY1,PPP4R2,SLC25A39,TDRD9,SESN1,HNRNPH1,USP2,ONECUT2,CRELD1,SERF2,TRIO,PDP1,KCNT1,ACTN1,KIAA1211L,AUP1,ABHD8,BHLHE41,PDPK1,PCID2,PDZD4,RAPGEF5,TSC22D3,PRDM8,SPR,IRS2,ISOC2,JMJD6,FBXO32,FEM1C,LIN7C,DTX3,PRNP,YPEL3,CGGBP1,ARHGEF17,TSHZ1,F…
TF	Factor: BTEB2; motif: RGGGNGKGGN; match class: 1	TF:M07277_1	0.000102337	3.98997	4148	1269	343	19916	HSPB1,MT1F,MT1G,DNAJB1,CEBPD,SLC5A3,HP1BP3,NFKBIA,CEBPB,GRB14,NEUROD2,ANKRD49,ELK1,C1ORF52,ITPKA,FGFR1OP2,PPP4R2,SLC25A39,TDRD9,SESN1,HNRNPH1,USP2,ONECUT2,SERF2,TRIO,PDP1,ACTN1,MYH9,AUP1,ABHD8,BHLHE41,PDPK1,PCID2,PDZD4,RAPGEF5,PRDM8,IRS2,JMJD6,FEM1C,PRNP,YPEL3,CGGBP1,ARHGEF17,FAM118A,UPF2,PRRT1,IP6K2,TEF,PLK5,ARHGEF25,ZFR,SUPT20H,CREBBP,TPPP,OTUD4,KIF13A,BAG3,PKIA,RPRML,BTBD9,CLDN11,SYN2,GPRC5B,G…
TF	Factor: Egr-1; motif: NGCGTGCGY; match class: 1	TF:M04950_1	0.000110091	3.95825	5547	1252	434	19916	MT2A,HSPB1,SLC5A3,HP1BP3,NR1D2,NEUROD2,ARL4A,MKNK2,MT3,C15ORF61,NISCH,FGFR1OP2,SPRY1,PPP4R2,KLHL2,SLC25A39,HNRNPH1,USP2,ONECUT2,CRELD1,PNISR,EPHA4,HSPA2,PDP1,KCNT1,ACTN1,MYH9,KIAA1211L,ABHD8,TOB1,BHLHE41,ZNF638,SPART,VEGFA,LRIF1,PDZD4,RAPGEF5,TSC22D3,KIAA0930,IRS2,CKS2,ISOC2,LIN7C,MOB1B,SPEN,SNX32,YPEL3,ARHGEF17,FAM118A,HS6ST1,PRRT1,TEF,GABRA4,PLK5,ZFR,PLOD3,CHN1,IRF2BPL,ADNP,IER5,ENOX1,OTUD4,RYB…
TF	Factor: BEN; motif: CWGCGAYA	TF:M01241	0.000117909	3.92845	7491	1262	566	19916	MT1F,DNAJB1,CEBPD,SLC5A3,HSPA1B,GAB1,RGCC,CEBPB,RAMP1,DHRS3,HSPA1A,GRB14,HSPH1,NR1D2,NEUROD2,SLC38A2,ANKRD20A1,ANKRD20A2,ANKRD49,MT3,RCN1,KCNJ3,ZNF365,C1ORF52,ITPKA,HIST1H4C,CDK2AP2,AHSA1,SPRY1,ENC1,PTK2B,KLHL2,SLC25A39,TDRD9,KLF9,USP2,PNISR,AASDH,CLU,TRIO,CWF19L2,HSPA2,PDP1,ACTN1,KIAA1211L,AUP1,SMIM13,CCDC144A,RANBP2,ABHD8,BHLHE41,PDPK1,ZNF638,SPART,ANKRD20A3,TOP1,VEGFA,PDZD4,RAPGEF5,FLRT2,CADPS…
TF	Factor: BEN; motif: CWGCGAYA; match class: 0	TF:M01241_0	0.000117909	3.92845	7491	1262	566	19916	MT1F,DNAJB1,CEBPD,SLC5A3,HSPA1B,GAB1,RGCC,CEBPB,RAMP1,DHRS3,HSPA1A,GRB14,HSPH1,NR1D2,NEUROD2,SLC38A2,ANKRD20A1,ANKRD20A2,ANKRD49,MT3,RCN1,KCNJ3,ZNF365,C1ORF52,ITPKA,HIST1H4C,CDK2AP2,AHSA1,SPRY1,ENC1,PTK2B,KLHL2,SLC25A39,TDRD9,KLF9,USP2,PNISR,AASDH,CLU,TRIO,CWF19L2,HSPA2,PDP1,ACTN1,KIAA1211L,AUP1,SMIM13,CCDC144A,RANBP2,ABHD8,BHLHE41,PDPK1,ZNF638,SPART,ANKRD20A3,TOP1,VEGFA,PDZD4,RAPGEF5,FLRT2,CADPS…
TF	Factor: WT1; motif: NGCGGGGGGGTSMMCYN; match class: 1	TF:M05327_1	0.000126934	3.89642	1777	1097	151	19916	NR1D2,ITPKA,SPRY1,SESN1,ANKRD36B,USP2,KCNT1,ACTN1,PDPK1,SPART,VEGFA,PDZD4,RAPGEF5,SPR,IRS2,ADAMTS2,FBXO32,FEM1C,PRNP,TPD52L1,ARHGEF17,HS6ST1,TEF,PLEKHA5,ARHGEF25,ADNP,GJB6,ARAP2,CREBBP,ENOX1,KIF13A,BAG3,GALNT16,ATG4B,BCAR1,JUN,TEKT4,ITPR2,EPHX4,PDLIM2,SLC9A6,CDK5R1,ATP2A2,PIP5K1C,WDR82,CELSR1,CREBRF,CDKN1B,KRIT1,MPP6,MBNL1,PKN2,YPEL5,HSD11B2,CDYL2,GPR180,ATRNL1,CSTB,ING1,CAMTA1,NRXN1,POU3F2,PILRB…
TF	Factor: EGR1; motif: NGNGKGGGYGGNGS; match class: 1	TF:M09761_1	0.000151778	3.81879	1571	1274	154	19916	SLC5A3,HP1BP3,CEBPB,DHRS3,GRB14,NR1D2,MT3,ELK1,ZNF365,ITPKA,SPRY1,ONECUT2,TRIO,PDP1,LMTK2,ACTN1,BHLHE41,PDZD4,IRS2,MOB1B,PRNP,YPEL3,CGGBP1,PRRT1,PLEKHA5,PLK5,ADNP,CREBBP,CHST15,IER5,GPRC5B,ATG4B,NPTN,PCGF5,SLC9A6,MAP1S,CAMSAP2,ATP2A2,FBXO34,HSPA4,GFOD1,HRH3,TOMM34,L3MBTL3,SLC22A23,SIRT7,SSX2IP,PPP2R2C,RAP2A,SAMD1,YPEL5,HSD11B2,GPR180,PCBD1,CAMTA1,POU3F2,SAMD14,HOOK1,YY1,KLF13,KCND2,SORT1,WRNIP1,N…
TF	Factor: FPM315; motif: GGAGGAGGRRGRGGRGGRRGR	TF:M07141	0.000167367	3.77633	2178	1295	203	19916	DNAJB1,SLC5A3,GAB1,RGCC,CEBPB,RAMP1,GRB14,HSPH1,NR1D2,FAM107A,ENC1,BHLHE41,PDPK1,PCID2,VEGFA,RAPGEF5,ID3,FLRT2,CADPS2,HIST2H4A,DTX3,CGGBP1,TSHZ1,TEF,PLEKHA5,ENOX1,KIF13A,DENND4B,BAG3,BCL6,NCOA1,KCTD1,FOSL2,NPTN,RAB6B,ITPR2,TRERF1,KCNV1,NCDN,ETS2,PPP1R9B,FGF17,MAP3K7,HTR1E,DNAJB2,FAIM2,CREBRF,CLVS2,MPP6,SLC22A23,SAMD1,ATRNL1,HMBOX1,RORB,CAMTA1,H3F3A,TSGA10,POU3F2,MTUS2,FXR1,PAIP1,ZADH2,SAMD14,HLF,…
TF	Factor: FPM315; motif: GGAGGAGGRRGRGGRGGRRGR; match class: 0	TF:M07141_0	0.000167367	3.77633	2178	1295	203	19916	DNAJB1,SLC5A3,GAB1,RGCC,CEBPB,RAMP1,GRB14,HSPH1,NR1D2,FAM107A,ENC1,BHLHE41,PDPK1,PCID2,VEGFA,RAPGEF5,ID3,FLRT2,CADPS2,HIST2H4A,DTX3,CGGBP1,TSHZ1,TEF,PLEKHA5,ENOX1,KIF13A,DENND4B,BAG3,BCL6,NCOA1,KCTD1,FOSL2,NPTN,RAB6B,ITPR2,TRERF1,KCNV1,NCDN,ETS2,PPP1R9B,FGF17,MAP3K7,HTR1E,DNAJB2,FAIM2,CREBRF,CLVS2,MPP6,SLC22A23,SAMD1,ATRNL1,HMBOX1,RORB,CAMTA1,H3F3A,TSGA10,POU3F2,MTUS2,FXR1,PAIP1,ZADH2,SAMD14,HLF,…
TF	Factor: Sp4; motif: SCCCCKCCCCCSN	TF:M07617	0.000183374	3.73666	3592	763	196	19916	MT2A,MT1F,RASD1,SLC5A3,HP1BP3,NFKBIA,RGCC,ZMYND8,CHGA,DHRS3,MKNK2,MT3,NISCH,ELK1,C1ORF52,ITPKA,SPRY1,SLC25A39,TDRD9,SESN1,ONECUT2,PDP1,KCNT1,ACTN1,ZNF680,ABHD8,BHLHE41,PDPK1,PDZD4,PRDM8,SPR,IRS2,ISOC2,FEM1C,LIN7C,PRNP,YPEL3,CGGBP1,ARHGEF17,UPF2,PRRT1,IP6K2,TEF,ARHGEF25,KCNJ2,PLOD3,CHN1,IRF2BPL,ADNP,DEDD2,CREBBP,TPPP,BAG3,PKIA,BTBD9,CLDN11,GPRC5B,GALNT16,PRELID3B,ATG4B,BCAR1,GUCY1A2,ITPR2,PCGF5,TR…
TF	Factor: Sp4; motif: SCCCCKCCCCCSN; match class: 0	TF:M07617_0	0.000183374	3.73666	3592	763	196	19916	MT2A,MT1F,RASD1,SLC5A3,HP1BP3,NFKBIA,RGCC,ZMYND8,CHGA,DHRS3,MKNK2,MT3,NISCH,ELK1,C1ORF52,ITPKA,SPRY1,SLC25A39,TDRD9,SESN1,ONECUT2,PDP1,KCNT1,ACTN1,ZNF680,ABHD8,BHLHE41,PDPK1,PDZD4,PRDM8,SPR,IRS2,ISOC2,FEM1C,LIN7C,PRNP,YPEL3,CGGBP1,ARHGEF17,UPF2,PRRT1,IP6K2,TEF,ARHGEF25,KCNJ2,PLOD3,CHN1,IRF2BPL,ADNP,DEDD2,CREBBP,TPPP,BAG3,PKIA,BTBD9,CLDN11,GPRC5B,GALNT16,PRELID3B,ATG4B,BCAR1,GUCY1A2,ITPR2,PCGF5,TR…
TF	Factor: E2F; motif: TTTCGCGC; match class: 1	TF:M00425_1	0.000188945	3.72367	5406	1262	426	19916	MT2A,GFAP,RASD1,FLCN,SLC5A3,GAB1,RGCC,CEBPB,CHGA,DHRS3,HSPH1,NR1D2,ARL4A,ANKRD20A2,SYNPO,RCN1,CHORDC1,KCNJ3,NKAPL,ELK1,HIST1H4C,CDK2AP2,SPRY1,ENC1,SLC25A39,SESN1,HIST1H2AC,HNRNPH1,ONECUT2,PNISR,CWF19L2,HSPA2,ZNF680,AUP1,CCDC144A,RANBP2,BHLHE41,PDPK1,ZNF638,ANKRD20A3,LRIF1,RAPGEF5,SPR,FLRT2,MPHOSPH8,IRS2,CKS2,HIST2H4A,ADAMTS2,FBXO32,LIN7C,CNST,SPEN,SNX32,YPEL3,CGGBP1,TSHZ1,FEM1B,UPF2,OGT,PTPRK,IP6…
TF	Factor: Sp1; motif: NGGGGCGGGGN; match class: 1	TF:M07395_1	0.000194053	3.71208	6331	1262	488	19916	MT2A,HSPB1,MT1F,MT1G,DNAJB1,CEBPD,SLC5A3,HP1BP3,NFKBIA,HSPA1B,CEBPB,RAMP1,NR1D2,ARL4A,MKNK2,ANKRD49,NISCH,CIT,RCN1,KCNJ3,ELK1,C1ORF52,ITPKA,FGFR1OP2,ZMYM3,SPRY1,PPP4R2,SLC25A39,TDRD9,SESN1,HNRNPH1,USP2,ONECUT2,SERF2,TRIO,PDP1,KCNT1,LMTK2,ACTN1,MYH9,KIAA1211L,AUP1,ABHD8,TOB1,BHLHE41,PDPK1,PCID2,VEGFA,PDZD4,RAPGEF5,PRDM8,SPR,IRS2,ISOC2,ADAMTS2,JMJD6,TFDP2,HIBCH,FEM1C,PRNP,YPEL3,CGGBP1,ARHGEF17,FAM1…
TF	Factor: BTEB2; motif: RGGGNGKGGN; match class: 0	TF:M07277_0	0.000198138	3.70303	8503	1262	630	19916	MT2A,HSPB1,MT1F,MT1G,DNAJB1,RASD1,FLCN,CEBPD,SLC5A3,HP1BP3,NFKBIA,RGCC,CEBPB,ZMYND8,CHGA,DHRS3,GRB14,NR1D2,NEUROD2,ARL4A,MKNK2,SLC38A2,ANKRD49,MT3,NISCH,RCN1,CHORDC1,KCNJ3,ELK1,ZNF365,C1ORF52,ITPKA,FGFR1OP2,ZMYM3,SPRY1,PPP4R2,SLC25A39,TDRD9,SESN1,ANKRD36B,HNRNPH1,USP2,ONECUT2,CRELD1,SERF2,TRIO,PDP1,KCNT1,LMTK2,ACTN1,MYH9,ZNF680,KIAA1211L,AUP1,CCDC144A,ABHD8,BHLHE41,PDPK1,SREK1,PCID2,PDZD4,RAPGEF5…
TF	Factor: BTEB2; motif: RGGGNGKGGN	TF:M07277	0.000198138	3.70303	8503	1262	630	19916	MT2A,HSPB1,MT1F,MT1G,DNAJB1,RASD1,FLCN,CEBPD,SLC5A3,HP1BP3,NFKBIA,RGCC,CEBPB,ZMYND8,CHGA,DHRS3,GRB14,NR1D2,NEUROD2,ARL4A,MKNK2,SLC38A2,ANKRD49,MT3,NISCH,RCN1,CHORDC1,KCNJ3,ELK1,ZNF365,C1ORF52,ITPKA,FGFR1OP2,ZMYM3,SPRY1,PPP4R2,SLC25A39,TDRD9,SESN1,ANKRD36B,HNRNPH1,USP2,ONECUT2,CRELD1,SERF2,TRIO,PDP1,KCNT1,LMTK2,ACTN1,MYH9,ZNF680,KIAA1211L,AUP1,CCDC144A,ABHD8,BHLHE41,PDPK1,SREK1,PCID2,PDZD4,RAPGEF5…
TF	Factor: E2F-4; motif: GCGGGAAANA; match class: 1	TF:M02090_1	0.000205247	3.68772	6379	1279	497	19916	MT1M,MT1F,RASD1,FLCN,SLC5A3,HP1BP3,GAB1,RGCC,DHRS3,HSPA1A,GRB14,NR1D2,MKNK2,ANKRD49,MT3,RCN1,KCNJ3,ELK1,ZNF365,ITPKA,ZMYM3,SPRY1,PPP4R2,PTK2B,ANKRD36B,HNRNPH1,USP2,ONECUT2,CRELD1,TRIO,LMTK2,MYH9,AUP1,SMIM13,ABHD8,TOB1,BHLHE41,SPART,PCID2,VEGFA,PDZD4,TSC22D3,PRDM8,FLRT2,CADPS2,MPHOSPH8,IRS2,ISOC2,ADAMTS2,FBXO32,TFDP2,FEM1C,PRNP,SPEN,SNX32,CGGBP1,ARHGEF17,FEM1B,FAM118A,HS6ST1,PLK5,ZFR,H2AFV,PLOD3,C…
TF	Factor: BTEB1; motif: GGGGGCGGGGCNGSGGGNGS; match class: 1	TF:M09723_1	0.000206549	3.68498	5960	1274	467	19916	MT1F,DNAJB1,CEBPD,SLC5A3,HP1BP3,NFKBIA,RGCC,CEBPB,GRB14,NR1D2,NEUROD2,MKNK2,ANKRD49,KCNJ3,ELK1,C1ORF52,ITPKA,FGFR1OP2,ZMYM3,SPRY1,PPP4R2,SLC25A39,TDRD9,SESN1,HNRNPH1,USP2,ONECUT2,TRIO,PDP1,KCNT1,ACTN1,MYH9,AUP1,ABHD8,BHLHE41,PDPK1,PCID2,LRIF1,PDZD4,RAPGEF5,TSC22D3,PRDM8,IRS2,CKS2,ISOC2,ADAMTS2,JMJD6,FBXO32,FEM1C,PRNP,YPEL3,CGGBP1,ARHGEF17,FAM118A,UPF2,HS6ST1,PRRT1,IP6K2,TEF,PLK5,ARHGEF25,ZFR,CHN1…
TF	Factor: Sp1; motif: GGGGCGGGGC	TF:M00931	0.000210159	3.67745	10292	1274	750	19916	MT2A,HSPB1,MT1F,MT1G,DNAJB1,RASD1,FLCN,CEBPD,SLC5A3,HP1BP3,NFKBIA,HSPA1B,GAB1,RGCC,CEBPB,CHGA,DHRS3,HSPA1A,GRB14,NR1D2,NEUROD2,ARL4A,MKNK2,SLC38A2,ANKRD49,MT3,SYNPO,NISCH,CIT,CHORDC1,KCNJ3,ELK1,ZNF365,C1ORF52,ITPKA,FGFR1OP2,ZMYM3,SPRY1,PPP4R2,SLC25A39,TDRD9,SESN1,ANKRD36B,HNRNPH1,USP2,ONECUT2,CRELD1,SERF2,TRIO,EPHA4,PDP1,KCNT1,LMTK2,ACTN1,MYH9,KIAA1211L,AUP1,RANBP2,ABHD8,BHLHE41,PDPK1,SPART,PCID2…
TF	Factor: Sp1; motif: GGGGCGGGGC; match class: 0	TF:M00931_0	0.000210159	3.67745	10292	1274	750	19916	MT2A,HSPB1,MT1F,MT1G,DNAJB1,RASD1,FLCN,CEBPD,SLC5A3,HP1BP3,NFKBIA,HSPA1B,GAB1,RGCC,CEBPB,CHGA,DHRS3,HSPA1A,GRB14,NR1D2,NEUROD2,ARL4A,MKNK2,SLC38A2,ANKRD49,MT3,SYNPO,NISCH,CIT,CHORDC1,KCNJ3,ELK1,ZNF365,C1ORF52,ITPKA,FGFR1OP2,ZMYM3,SPRY1,PPP4R2,SLC25A39,TDRD9,SESN1,ANKRD36B,HNRNPH1,USP2,ONECUT2,CRELD1,SERF2,TRIO,EPHA4,PDP1,KCNT1,LMTK2,ACTN1,MYH9,KIAA1211L,AUP1,RANBP2,ABHD8,BHLHE41,PDPK1,SPART,PCID2…
TF	Factor: Sp1; motif: NGGGGCGGGGN	TF:M07395	0.000212622	3.67239	10673	1274	774	19916	MT2A,HSPB1,MT1F,MT1G,DNAJB1,RASD1,FLCN,CEBPD,SLC5A3,HP1BP3,NFKBIA,HSPA1B,GAB1,RGCC,CEBPB,RAMP1,CHGA,DHRS3,HSPA1A,GRB14,NR1D2,ARL4A,MKNK2,SLC38A2,ANKRD20A1,ANKRD20A2,ANKRD49,MT3,C15ORF61,SYNPO,NISCH,CIT,RCN1,CHORDC1,KCNJ3,NKAPL,ELK1,ZNF365,C1ORF52,ITPKA,FGFR1OP2,ZMYM3,SPRY1,PPP4R2,PTK2B,SLC25A39,TDRD9,SESN1,ANKRD36B,HIST1H2AC,HNRNPH1,USP2,ONECUT2,CRELD1,SERF2,TRIO,EPHA4,HSPA2,PDP1,KCNT1,LMTK2,ACTN…
TF	Factor: Sp1; motif: NGGGGCGGGGN; match class: 0	TF:M07395_0	0.000212622	3.67239	10673	1274	774	19916	MT2A,HSPB1,MT1F,MT1G,DNAJB1,RASD1,FLCN,CEBPD,SLC5A3,HP1BP3,NFKBIA,HSPA1B,GAB1,RGCC,CEBPB,RAMP1,CHGA,DHRS3,HSPA1A,GRB14,NR1D2,ARL4A,MKNK2,SLC38A2,ANKRD20A1,ANKRD20A2,ANKRD49,MT3,C15ORF61,SYNPO,NISCH,CIT,RCN1,CHORDC1,KCNJ3,NKAPL,ELK1,ZNF365,C1ORF52,ITPKA,FGFR1OP2,ZMYM3,SPRY1,PPP4R2,PTK2B,SLC25A39,TDRD9,SESN1,ANKRD36B,HIST1H2AC,HNRNPH1,USP2,ONECUT2,CRELD1,SERF2,TRIO,EPHA4,HSPA2,PDP1,KCNT1,LMTK2,ACTN…
TF	Factor: AP-2alpha; motif: NGCCYSNNGSN; match class: 0	TF:M01857_0	0.000227279	3.64344	9146	1293	686	19916	MT2A,HSPB1,MT1M,GFAP,DNAJB1,TESPA1,RASD1,CEBPD,SLC5A3,HP1BP3,NFKBIA,GAB1,RGCC,CEBPB,RAMP1,CHGA,DHRS3,HSPA1A,GRB14,HSPH1,NR1D2,ARL4A,MKNK2,C15ORF61,SYNPO,CIT,RCN1,CCDC34,ZNF365,ITPKA,FGFR1OP2,ZMYM3,AHSA1,SPRY1,PPP4R2,ENC1,KLHL2,SLC25A39,TDRD9,SESN1,KLF9,ANKRD36B,USP2,ONECUT2,CRELD1,CLU,TRIO,EPHA4,PDP1,KCNT1,LMTK2,ACTN1,MYH9,KIAA1211L,TIAM2,SMIM13,CCDC144A,ABHD8,PDPK1,SPART,TOP1,PCID2,VEGFA,LRIF1,P…
TF	Factor: AP-2alpha; motif: NGCCYSNNGSN	TF:M01857	0.000227279	3.64344	9146	1293	686	19916	MT2A,HSPB1,MT1M,GFAP,DNAJB1,TESPA1,RASD1,CEBPD,SLC5A3,HP1BP3,NFKBIA,GAB1,RGCC,CEBPB,RAMP1,CHGA,DHRS3,HSPA1A,GRB14,HSPH1,NR1D2,ARL4A,MKNK2,C15ORF61,SYNPO,CIT,RCN1,CCDC34,ZNF365,ITPKA,FGFR1OP2,ZMYM3,AHSA1,SPRY1,PPP4R2,ENC1,KLHL2,SLC25A39,TDRD9,SESN1,KLF9,ANKRD36B,USP2,ONECUT2,CRELD1,CLU,TRIO,EPHA4,PDP1,KCNT1,LMTK2,ACTN1,MYH9,KIAA1211L,TIAM2,SMIM13,CCDC144A,ABHD8,PDPK1,SPART,TOP1,PCID2,VEGFA,LRIF1,P…
TF	Factor: E2F-1; motif: TTTGGCGCCAAA	TF:M04516	0.000259164	3.58642	11418	1274	820	19916	HSPB1,MT1E,GFAP,DNAJB1,RASD1,FLCN,CEBPD,CRYAB,SLC5A3,HP1BP3,NFKBIA,RGCC,CEBPB,RAMP1,CHGA,DHRS3,HSPA1A,GRB14,NR1D2,ARL4A,ANKRD20A1,ANKRD20A2,MUM1L1,ANKRD49,MT3,C15ORF61,NISCH,RCN1,CHORDC1,KCNJ3,ELK1,C1ORF52,ITPKA,ZMYM3,CDK2AP2,ZFX,AHSA1,PPP4R2,ENC1,PTK2B,KLHL2,SLC25A39,SESN1,ANKRD36B,HIST1H2AC,HNRNPH1,USP2,ONECUT2,CRELD1,PNISR,AASDH,CLU,TRIO,PDP1,KCNT1,LMTK2,ACTN1,ZNF680,KIAA1211L,AUP1,SMIM13,CCDC…
TF	Factor: E2F-1; motif: TTTGGCGCCAAA; match class: 0	TF:M04516_0	0.000259164	3.58642	11418	1274	820	19916	HSPB1,MT1E,GFAP,DNAJB1,RASD1,FLCN,CEBPD,CRYAB,SLC5A3,HP1BP3,NFKBIA,RGCC,CEBPB,RAMP1,CHGA,DHRS3,HSPA1A,GRB14,NR1D2,ARL4A,ANKRD20A1,ANKRD20A2,MUM1L1,ANKRD49,MT3,C15ORF61,NISCH,RCN1,CHORDC1,KCNJ3,ELK1,C1ORF52,ITPKA,ZMYM3,CDK2AP2,ZFX,AHSA1,PPP4R2,ENC1,PTK2B,KLHL2,SLC25A39,SESN1,ANKRD36B,HIST1H2AC,HNRNPH1,USP2,ONECUT2,CRELD1,PNISR,AASDH,CLU,TRIO,PDP1,KCNT1,LMTK2,ACTN1,ZNF680,KIAA1211L,AUP1,SMIM13,CCDC…
TF	Factor: MAZ; motif: GGGGAGGG; match class: 1	TF:M00649_1	0.000283538	3.54739	4166	1288	346	19916	CEBPD,NFKBIA,GAB1,DHRS3,GRB14,NEUROD2,MKNK2,NISCH,CIT,RCN1,KCNJ3,ZNF365,ZMYM3,AHSA1,SPRY1,PPP4R2,ENC1,ONECUT2,TRIO,KCNT1,LMTK2,MYH9,PCID2,VEGFA,PDZD4,RAPGEF5,PRDM8,IRS2,ADAMTS2,JMJD6,FEM1C,MOB1B,DTX3,PRNP,YPEL3,ARHGEF17,UPF2,IP6K2,TEF,PLK5,ARHGEF25,IRF2BPL,ADNP,DEDD2,MID1IP1,CHST15,ENOX1,TPPP,BAG3,NR1D1,GPR6,ATP2B2,BCL6,RPRML,LGI3,ANKH,KCTD1,FOSL2,ARNTL,AKAP12,JUN,TEKT4,CALCOCO1,PDLIM2,PCGF5,TRER…
TF	Factor: E2F-1; motif: TTTGGCGCCAAA; match class: 1	TF:M04516_1	0.000301764	3.52033	10231	1274	745	19916	MT1E,GFAP,DNAJB1,RASD1,CEBPD,CRYAB,SLC5A3,HP1BP3,NFKBIA,RGCC,CEBPB,RAMP1,CHGA,DHRS3,GRB14,NR1D2,ARL4A,ANKRD20A2,ANKRD49,MT3,C15ORF61,NISCH,RCN1,CHORDC1,KCNJ3,ELK1,C1ORF52,ITPKA,ZMYM3,ZFX,AHSA1,PPP4R2,PTK2B,KLHL2,SLC25A39,SESN1,ANKRD36B,HNRNPH1,USP2,ONECUT2,CRELD1,PNISR,CLU,TRIO,PDP1,KCNT1,LMTK2,ACTN1,ZNF680,KIAA1211L,AUP1,SMIM13,CCDC144A,RANBP2,ABHD8,TOB1,KCTD16,PDPK1,SPART,SREK1,TOP1,PCID2,VEGFA…
TF	Factor: E2F-1; motif: NGGGCGGGARV; match class: 1	TF:M07206_1	0.000329037	3.48276	10895	1273	786	19916	MT2A,MT1M,MT1F,DNAJB1,RASD1,FLCN,CEBPD,SLC5A3,HP1BP3,NFKBIA,GAB1,RGCC,CEBPB,RAMP1,CHGA,DHRS3,GRB14,HSPH1,NR1D2,NEUROD2,ARL4A,MKNK2,ANKRD20A1,C15ORF61,CIT,RCN1,KCNJ3,NKAPL,ELK1,ZNF365,ITPKA,ZMYM3,CDK2AP2,AHSA1,SPRY1,PPP4R2,PTK2B,KLHL2,SLC25A39,TDRD9,ANKRD36B,HIST1H2AC,HNRNPH1,USP2,ONECUT2,CRELD1,SERF2,PNISR,CLU,TRIO,EPHA4,HSPA2,PDP1,KCNT1,LMTK2,ACTN1,MYH9,KIAA1211L,AUP1,SMIM13,TOB1,KCTD16,PDPK1,ZN…
TF	Factor: Sp1; motif: NNGGGGCGGGGNN	TF:M00932	0.000329679	3.48191	10441	1274	758	19916	MT2A,HSPB1,MT1F,MT1G,DNAJB1,RASD1,FLCN,CEBPD,SLC5A3,HP1BP3,NFKBIA,HSPA1B,GAB1,RGCC,CEBPB,ZMYND8,CHGA,DHRS3,HSPA1A,GRB14,NR1D2,NEUROD2,ARL4A,MKNK2,SLC38A2,ANKRD49,MT3,SYNPO,NISCH,CIT,CHORDC1,KCNJ3,ELK1,ZNF365,C1ORF52,ITPKA,FGFR1OP2,ZMYM3,SPRY1,PPP4R2,SLC25A39,TDRD9,SESN1,ANKRD36B,HNRNPH1,USP2,ONECUT2,CRELD1,SERF2,TRIO,EPHA4,PDP1,KCNT1,LMTK2,ACTN1,MYH9,ZNF680,KIAA1211L,AUP1,SMIM13,ABHD8,BHLHE41,PDP…
TF	Factor: Sp1; motif: NNGGGGCGGGGNN; match class: 0	TF:M00932_0	0.000329679	3.48191	10441	1274	758	19916	MT2A,HSPB1,MT1F,MT1G,DNAJB1,RASD1,FLCN,CEBPD,SLC5A3,HP1BP3,NFKBIA,HSPA1B,GAB1,RGCC,CEBPB,ZMYND8,CHGA,DHRS3,HSPA1A,GRB14,NR1D2,NEUROD2,ARL4A,MKNK2,SLC38A2,ANKRD49,MT3,SYNPO,NISCH,CIT,CHORDC1,KCNJ3,ELK1,ZNF365,C1ORF52,ITPKA,FGFR1OP2,ZMYM3,SPRY1,PPP4R2,SLC25A39,TDRD9,SESN1,ANKRD36B,HNRNPH1,USP2,ONECUT2,CRELD1,SERF2,TRIO,EPHA4,PDP1,KCNT1,LMTK2,ACTN1,MYH9,ZNF680,KIAA1211L,AUP1,SMIM13,ABHD8,BHLHE41,PDP…
TF	Factor: E2F-1; motif: WWTGGCGCCAAA	TF:M04515	0.000333691	3.47666	13414	1252	926	19916	HSPB1,MT1E,MT1X,MT1F,GFAP,DNAJB1,TESPA1,RASD1,FLCN,CEBPD,CRYAB,SLC5A3,HP1BP3,NFKBIA,HSPA1B,GAB1,RGCC,CEBPB,RAMP1,CHGA,DHRS3,HSPA1A,GRB14,HSPH1,NR1D2,NEUROD2,ARL4A,MKNK2,SLC38A2,ANKRD20A1,ANKRD20A2,MUM1L1,ANKRD49,MT3,C15ORF61,NISCH,RCN1,CHORDC1,KCNJ3,ELK1,C1ORF52,ITPKA,FGFR1OP2,ZMYM3,HIST1H4C,CDK2AP2,ZFX,AHSA1,PPP4R2,ENC1,PTK2B,KLHL2,SLC25A39,SESN1,ANKRD36B,HIST1H2AC,HNRNPH1,USP2,ONECUT2,CRELD1,SE…
TF	Factor: E2F-1; motif: WWTGGCGCCAAA; match class: 0	TF:M04515_0	0.000333691	3.47666	13414	1252	926	19916	HSPB1,MT1E,MT1X,MT1F,GFAP,DNAJB1,TESPA1,RASD1,FLCN,CEBPD,CRYAB,SLC5A3,HP1BP3,NFKBIA,HSPA1B,GAB1,RGCC,CEBPB,RAMP1,CHGA,DHRS3,HSPA1A,GRB14,HSPH1,NR1D2,NEUROD2,ARL4A,MKNK2,SLC38A2,ANKRD20A1,ANKRD20A2,MUM1L1,ANKRD49,MT3,C15ORF61,NISCH,RCN1,CHORDC1,KCNJ3,ELK1,C1ORF52,ITPKA,FGFR1OP2,ZMYM3,HIST1H4C,CDK2AP2,ZFX,AHSA1,PPP4R2,ENC1,PTK2B,KLHL2,SLC25A39,SESN1,ANKRD36B,HIST1H2AC,HNRNPH1,USP2,ONECUT2,CRELD1,SE…
TF	Factor: E2F-1:Elk-1; motif: SGCGCSNNAMCGGAAGT; match class: 1	TF:M08205_1	0.000342577	3.46524	10465	1293	770	19916	MT2A,HSPB1,DNAJB1,RASD1,FLCN,CEBPD,SLC5A3,HP1BP3,NFKBIA,GAB1,RGCC,CEBPB,RAMP1,CHGA,DHRS3,HSPA1A,GRB14,HSPH1,NR1D2,ARL4A,ANKRD20A1,ANKRD20A2,MUM1L1,MT3,C15ORF61,CIT,RCN1,CHORDC1,KCNJ3,ELK1,ZNF365,C1ORF52,ITPKA,FGFR1OP2,AHSA1,SPRY1,PPP4R2,PTK2B,KLHL2,SLC25A39,TDRD9,SESN1,ANKRD36B,HIST1H2AC,HNRNPH1,ONECUT2,SERF2,PNISR,TRIO,EPHA4,HSPA2,PDP1,KCNT1,LMTK2,ACTN1,MYH9,KIAA1211L,AUP1,SMIM13,BHLHE41,PDPK1,Z…
TF	Factor: E2F-1; motif: NNNSSCGCSAANN	TF:M07250	0.000367096	3.43522	10778	1262	772	19916	MT1F,DNAJB1,RASD1,SLC5A3,GAB1,RGCC,CEBPB,ZMYND8,RAMP1,CHGA,DHRS3,GRB14,HSPH1,NR1D2,ARL4A,SLC38A2,ANKRD20A1,ANKRD20A2,C15ORF61,SYNPO,NISCH,CIT,RCN1,CHORDC1,KCNJ3,NKAPL,CCDC34,ELK1,ITPKA,FGFR1OP2,ZMYM3,HIST1H4C,CDK2AP2,SPRY1,ENC1,KLHL2,SLC25A39,TDRD9,SESN1,ANKRD36B,HIST1H2AC,HNRNPH1,USP2,ONECUT2,CRELD1,SERF2,PNISR,TRIO,EPHA4,HSPA2,PDP1,ACTN1,MYH9,ZNF680,AUP1,CCDC144A,RANBP2,BHLHE41,PDPK1,ZNF638,SPA…
TF	Factor: E2F-1; motif: NNNSSCGCSAANN; match class: 0	TF:M07250_0	0.000367096	3.43522	10778	1262	772	19916	MT1F,DNAJB1,RASD1,SLC5A3,GAB1,RGCC,CEBPB,ZMYND8,RAMP1,CHGA,DHRS3,GRB14,HSPH1,NR1D2,ARL4A,SLC38A2,ANKRD20A1,ANKRD20A2,C15ORF61,SYNPO,NISCH,CIT,RCN1,CHORDC1,KCNJ3,NKAPL,CCDC34,ELK1,ITPKA,FGFR1OP2,ZMYM3,HIST1H4C,CDK2AP2,SPRY1,ENC1,KLHL2,SLC25A39,TDRD9,SESN1,ANKRD36B,HIST1H2AC,HNRNPH1,USP2,ONECUT2,CRELD1,SERF2,PNISR,TRIO,EPHA4,HSPA2,PDP1,ACTN1,MYH9,ZNF680,AUP1,CCDC144A,RANBP2,BHLHE41,PDPK1,ZNF638,SPA…
TF	Factor: RUNX2; motif: NRACCGCAAACCGCAN; match class: 1	TF:M04106_1	0.000459231	3.33797	8431	1289	635	19916	HSPB1,MT1X,MT1F,MT1G,DNAJB1,TESPA1,RASD1,CEBPD,SLC5A3,HP1BP3,GAB1,RGCC,CEBPB,CHGA,HSPA1A,GRB14,HSPH1,NR1D2,ARL4A,MKNK2,ANKRD20A1,ANKRD20A2,SYNPO,CHORDC1,KCNJ3,C1ORF52,ZMYM3,AHSA1,SPRY1,ENC1,KLHL2,SLC25A39,SESN1,ANKRD36B,HNRNPH1,USP2,ONECUT2,SERF2,AASDH,CLU,TRIO,EPHA4,PDP1,KCNT1,ACTN1,MYH9,KIAA1211L,AUP1,SMIM13,CCDC144A,ABHD8,TOB1,PDPK1,ANKRD20A3,TOP1,PCID2,VEGFA,PDZD4,ID3,FLRT2,CADPS2,MPHOSPH8,IR…
TF	Factor: ZSCAN18; motif: TRRCGRCGNMCC; match class: 0	TF:M05432_0	0.000479996	3.31876	4106	1248	331	19916	DNAJB1,RASD1,HP1BP3,NFKBIA,HSPA1B,CEBPB,HSPA1A,GRB14,HSPH1,ARL4A,MUM1L1,ANKRD49,CIT,NKAPL,C1ORF52,ITPKA,ZMYM3,CDK2AP2,SPRY1,KLHL2,SLC25A39,TDRD9,ANKRD36B,HNRNPH1,CRELD1,PDP1,KCNT1,LMTK2,ACTN1,KIAA1211L,AUP1,CCDC144A,TOB1,TOP1,VEGFA,LRIF1,PDZD4,RAPGEF5,FLRT2,IRS2,CKS2,ADAMTS2,JMJD6,TFDP2,MOB1B,SPEN,SNX32,YPEL3,ARHGEF17,HS6ST1,PTPRK,PLEKHA5,FNIP2,ADNP,MID1IP1,CREBBP,CHST15,IER5,OTUD4,RYBP,KIF13A,MR…
TF	Factor: ZSCAN18; motif: TRRCGRCGNMCC	TF:M05432	0.000479996	3.31876	4106	1248	331	19916	DNAJB1,RASD1,HP1BP3,NFKBIA,HSPA1B,CEBPB,HSPA1A,GRB14,HSPH1,ARL4A,MUM1L1,ANKRD49,CIT,NKAPL,C1ORF52,ITPKA,ZMYM3,CDK2AP2,SPRY1,KLHL2,SLC25A39,TDRD9,ANKRD36B,HNRNPH1,CRELD1,PDP1,KCNT1,LMTK2,ACTN1,KIAA1211L,AUP1,CCDC144A,TOB1,TOP1,VEGFA,LRIF1,PDZD4,RAPGEF5,FLRT2,IRS2,CKS2,ADAMTS2,JMJD6,TFDP2,MOB1B,SPEN,SNX32,YPEL3,ARHGEF17,HS6ST1,PTPRK,PLEKHA5,FNIP2,ADNP,MID1IP1,CREBBP,CHST15,IER5,OTUD4,RYBP,KIF13A,MR…
TF	Factor: CTCF; motif: NCCRSTAGGGGGCGC; match class: 1	TF:M08911_1	0.00048335	3.31574	3919	1288	327	19916	GFAP,DNAJB1,RASD1,SLC5A3,HP1BP3,CEBPB,CHGA,NR1D2,MKNK2,SLC38A2,MT3,NISCH,RCN1,KCNJ3,ELK1,C1ORF52,ITPKA,SPRY1,SLC25A39,HNRNPH1,CLU,TRIO,KCNT1,LMTK2,ACTN1,MYH9,SMIM13,CCDC144A,BHLHE41,PCID2,PDZD4,SPR,IRS2,ISOC2,ADAMTS2,TSHZ1,FAM118A,PLEKHA5,H2AFV,FNIP2,ADNP,ARAP2,CREBBP,CHST15,IER5,ENOX1,TPPP,OTUD4,RYBP,KIF13A,DENND4B,BAG3,RMND5A,RPRML,SYN2,ANKH,FAM171A1,NCOA1,FOSL2,BCAR1,RAB6B,JUN,ITPR2,PDLIM2,PCG…
TF	Factor: SP2; motif: GNNGGGGGCGGGGSN; match class: 1	TF:M03807_1	0.000495622	3.30485	4195	1269	342	19916	MT2A,HSPB1,MT1F,DNAJB1,CEBPD,SLC5A3,HP1BP3,NFKBIA,CEBPB,NR1D2,ARL4A,MKNK2,NISCH,ELK1,C1ORF52,ITPKA,FGFR1OP2,SLC25A39,TDRD9,SESN1,HNRNPH1,USP2,ONECUT2,TRIO,PDP1,ACTN1,MYH9,AUP1,ABHD8,BHLHE41,PDPK1,PCID2,LRIF1,PDZD4,RAPGEF5,PRDM8,IRS2,CKS2,ISOC2,ADAMTS2,JMJD6,HIBCH,FEM1C,PRNP,CGGBP1,ARHGEF17,FAM118A,UPF2,IP6K2,TEF,PLK5,ARHGEF25,ZFR,DEDD2,CREBBP,TPPP,OTUD4,KIF13A,MRPS5,BAG3,ATP2B2,BTBD9,CLDN11,SYN2,…
TF	Factor: Sp1; motif: GGGGCGGGGC	TF:M07063	0.00053196	3.27412	7692	1273	579	19916	MT2A,HSPB1,MT1F,MT1G,DNAJB1,RASD1,FLCN,CEBPD,SLC5A3,HP1BP3,NFKBIA,RGCC,CEBPB,CHGA,DHRS3,GRB14,NR1D2,ARL4A,MKNK2,SLC38A2,ANKRD49,MT3,SYNPO,NISCH,KCNJ3,ELK1,ZNF365,C1ORF52,ITPKA,ZMYM3,SPRY1,PPP4R2,SLC25A39,TDRD9,SESN1,HNRNPH1,USP2,ONECUT2,CRELD1,SERF2,TRIO,PDP1,KCNT1,ACTN1,MYH9,KIAA1211L,AUP1,ABHD8,BHLHE41,PDPK1,PCID2,PDZD4,RAPGEF5,TSC22D3,PRDM8,SPR,IRS2,ISOC2,JMJD6,FBXO32,TFDP2,FEM1C,LIN7C,DTX3,PR…
TF	Factor: Sp1; motif: GGGGCGGGGC; match class: 0	TF:M07063_0	0.00053196	3.27412	7692	1273	579	19916	MT2A,HSPB1,MT1F,MT1G,DNAJB1,RASD1,FLCN,CEBPD,SLC5A3,HP1BP3,NFKBIA,RGCC,CEBPB,CHGA,DHRS3,GRB14,NR1D2,ARL4A,MKNK2,SLC38A2,ANKRD49,MT3,SYNPO,NISCH,KCNJ3,ELK1,ZNF365,C1ORF52,ITPKA,ZMYM3,SPRY1,PPP4R2,SLC25A39,TDRD9,SESN1,HNRNPH1,USP2,ONECUT2,CRELD1,SERF2,TRIO,PDP1,KCNT1,ACTN1,MYH9,KIAA1211L,AUP1,ABHD8,BHLHE41,PDPK1,PCID2,PDZD4,RAPGEF5,TSC22D3,PRDM8,SPR,IRS2,ISOC2,JMJD6,FBXO32,TFDP2,FEM1C,LIN7C,DTX3,PR…
TF	Factor: FKLF; motif: BGGGNGGVMD; match class: 0	TF:M01837_0	0.000607766	3.21626	5459	1288	434	19916	MT1M,GFAP,DNAJB1,HP1BP3,NFKBIA,GAB1,CEBPB,ZMYND8,RAMP1,CHGA,DHRS3,GRB14,NR1D2,NEUROD2,ARL4A,ANKRD20A1,ANKRD20A2,MT3,C15ORF61,CIT,ZNF365,C1ORF52,FGFR1OP2,ZMYM3,SPRY1,PPP4R2,KLHL2,ANKRD36B,HNRNPH1,USP2,ONECUT2,SERF2,TRIO,PDP1,LMTK2,ACTN1,MYH9,KIAA1211L,ABHD8,PDPK1,SPART,ANKRD20A3,PCID2,VEGFA,PDZD4,RAPGEF5,PRDM8,IRS2,CKS2,ISOC2,ADAMTS2,FBXO32,FEM1C,MYLPF,MOB1B,DTX3,PRNP,SPEN,HSPB8,YPEL3,CGGBP1,ARHGE…
TF	Factor: FKLF; motif: BGGGNGGVMD	TF:M01837	0.000607766	3.21626	5459	1288	434	19916	MT1M,GFAP,DNAJB1,HP1BP3,NFKBIA,GAB1,CEBPB,ZMYND8,RAMP1,CHGA,DHRS3,GRB14,NR1D2,NEUROD2,ARL4A,ANKRD20A1,ANKRD20A2,MT3,C15ORF61,CIT,ZNF365,C1ORF52,FGFR1OP2,ZMYM3,SPRY1,PPP4R2,KLHL2,ANKRD36B,HNRNPH1,USP2,ONECUT2,SERF2,TRIO,PDP1,LMTK2,ACTN1,MYH9,KIAA1211L,ABHD8,PDPK1,SPART,ANKRD20A3,PCID2,VEGFA,PDZD4,RAPGEF5,PRDM8,IRS2,CKS2,ISOC2,ADAMTS2,FBXO32,FEM1C,MYLPF,MOB1B,DTX3,PRNP,SPEN,HSPB8,YPEL3,CGGBP1,ARHGE…
TF	Factor: CTCF; motif: NCCRSTAGGGGGCGC	TF:M08911	0.000981163	3.00826	9119	1290	678	19916	GFAP,DNAJB1,RASD1,SLC5A3,HP1BP3,NFKBIA,GAB1,CEBPB,RAMP1,CHGA,NR1D2,NEUROD2,ARL4A,MKNK2,FAM107A,SLC38A2,ANKRD20A1,ANKRD20A2,MT3,C15ORF61,NISCH,ARHGEF3,RCN1,KCNJ3,ELK1,ZNF365,C1ORF52,ITPKA,FGFR1OP2,ZMYM3,CDK2AP2,SPRY1,PPP4R2,ENC1,PTK2B,KLHL2,SLC25A39,TDRD9,ANKRD36B,HNRNPH1,ONECUT2,CRELD1,PNISR,CLU,TRIO,EPHA4,HSPA2,PDP1,KCNT1,LMTK2,ACTN1,MYH9,ZNF680,SMIM13,CCDC144A,RANBP2,ABHD8,BHLHE41,PDPK1,ZNF638,…
TF	Factor: CTCF; motif: NCCRSTAGGGGGCGC; match class: 0	TF:M08911_0	0.000981163	3.00826	9119	1290	678	19916	GFAP,DNAJB1,RASD1,SLC5A3,HP1BP3,NFKBIA,GAB1,CEBPB,RAMP1,CHGA,NR1D2,NEUROD2,ARL4A,MKNK2,FAM107A,SLC38A2,ANKRD20A1,ANKRD20A2,MT3,C15ORF61,NISCH,ARHGEF3,RCN1,KCNJ3,ELK1,ZNF365,C1ORF52,ITPKA,FGFR1OP2,ZMYM3,CDK2AP2,SPRY1,PPP4R2,ENC1,PTK2B,KLHL2,SLC25A39,TDRD9,ANKRD36B,HNRNPH1,ONECUT2,CRELD1,PNISR,CLU,TRIO,EPHA4,HSPA2,PDP1,KCNT1,LMTK2,ACTN1,MYH9,ZNF680,SMIM13,CCDC144A,RANBP2,ABHD8,BHLHE41,PDPK1,ZNF638,…
TF	Factor: MAZ; motif: NKGGGAGGGGRGGR	TF:M02023	0.000985622	3.00629	7160	1112	479	19916	MT1M,MT1E,SLC5A3,NFKBIA,HSPA1B,ZMYND8,CHGA,DHRS3,HSPA1A,GRB14,NR1D2,NEUROD2,ARL4A,ANKRD20A1,C15ORF61,SYNPO,NISCH,CHORDC1,KCNJ3,ELK1,ZNF365,ZMYM3,AHSA1,SPRY1,ENC1,PTK2B,SLC25A39,TDRD9,SESN1,HNRNPH1,USP2,ONECUT2,SERF2,CLU,TRIO,PDP1,LMTK2,ACTN1,MYH9,KIAA1211L,AUP1,RANBP2,BHLHE41,SPART,SREK1,ANKRD20A3,PCID2,PDZD4,RAPGEF5,ID3,TSC22D3,SPR,KIAA0930,IRS2,ADAMTS2,JMJD6,FBXO32,FEM1C,LIN7C,DTX3,PRNP,YPEL3,A…
TF	Factor: MAZ; motif: NKGGGAGGGGRGGR; match class: 0	TF:M02023_0	0.000985622	3.00629	7160	1112	479	19916	MT1M,MT1E,SLC5A3,NFKBIA,HSPA1B,ZMYND8,CHGA,DHRS3,HSPA1A,GRB14,NR1D2,NEUROD2,ARL4A,ANKRD20A1,C15ORF61,SYNPO,NISCH,CHORDC1,KCNJ3,ELK1,ZNF365,ZMYM3,AHSA1,SPRY1,ENC1,PTK2B,SLC25A39,TDRD9,SESN1,HNRNPH1,USP2,ONECUT2,SERF2,CLU,TRIO,PDP1,LMTK2,ACTN1,MYH9,KIAA1211L,AUP1,RANBP2,BHLHE41,SPART,SREK1,ANKRD20A3,PCID2,PDZD4,RAPGEF5,ID3,TSC22D3,SPR,KIAA0930,IRS2,ADAMTS2,JMJD6,FBXO32,FEM1C,LIN7C,DTX3,PRNP,YPEL3,A…
TF	Factor: ETF; motif: CCCCGCCCCYN; match class: 1	TF:M07039_1	0.00100366	2.99841	13702	1262	947	19916	MT2A,HSPB1,MT1M,MT1E,MT1X,MT1F,MT1G,GFAP,DNAJB1,RASD1,FLCN,CEBPD,SLC5A3,HP1BP3,NFKBIA,HSPA1B,GAB1,RGCC,CEBPB,ZMYND8,RAMP1,CHGA,DHRS3,HSPA1A,GRB14,NR1D2,NEUROD2,ARL4A,MKNK2,SLC38A2,ANKRD20A1,ANKRD20A2,MUM1L1,ANKRD49,MT3,C15ORF61,SYNPO,NISCH,CIT,RCN1,KCNJ3,CCDC34,ELK1,ZNF365,C1ORF52,ITPKA,FGFR1OP2,ZMYM3,CDK2AP2,AHSA1,SPRY1,PPP4R2,ENC1,PTK2B,KLHL2,SLC25A39,TDRD9,SESN1,ANKRD36B,HIST1H2AC,HNRNPH1,USP2…
TF	Factor: E2F-1; motif: NTTTCGCGCS; match class: 0	TF:M00940_0	0.00101642	2.99293	7858	1290	595	19916	MT2A,MT1X,GFAP,TESPA1,RASD1,SLC5A3,HP1BP3,GAB1,RGCC,CEBPB,ZMYND8,RAMP1,CHGA,DHRS3,HSPA1A,GRB14,HSPH1,NR1D2,MKNK2,ANKRD20A1,ANKRD20A2,C15ORF61,RCN1,KCNJ3,ITPKA,FGFR1OP2,ZMYM3,CDK2AP2,SPRY1,PPP4R2,PTK2B,SLC25A39,TDRD9,ANKRD36B,HIST1H2AC,USP2,ONECUT2,CRELD1,SERF2,HSPA2,PDP1,KCNT1,LMTK2,ACTN1,MYH9,KIAA1211L,AUP1,SMIM13,RANBP2,KCTD16,BHLHE41,PDPK1,ZNF638,SREK1,ANKRD20A3,TOP1,PCID2,LRIF1,RAPGEF5,PRDM8,…
TF	Factor: E2F-1; motif: NTTTCGCGCS	TF:M00940	0.00101642	2.99293	7858	1290	595	19916	MT2A,MT1X,GFAP,TESPA1,RASD1,SLC5A3,HP1BP3,GAB1,RGCC,CEBPB,ZMYND8,RAMP1,CHGA,DHRS3,HSPA1A,GRB14,HSPH1,NR1D2,MKNK2,ANKRD20A1,ANKRD20A2,C15ORF61,RCN1,KCNJ3,ITPKA,FGFR1OP2,ZMYM3,CDK2AP2,SPRY1,PPP4R2,PTK2B,SLC25A39,TDRD9,ANKRD36B,HIST1H2AC,USP2,ONECUT2,CRELD1,SERF2,HSPA2,PDP1,KCNT1,LMTK2,ACTN1,MYH9,KIAA1211L,AUP1,SMIM13,RANBP2,KCTD16,BHLHE41,PDPK1,ZNF638,SREK1,ANKRD20A3,TOP1,PCID2,LRIF1,RAPGEF5,PRDM8,…
TF	Factor: ZF5; motif: GSGCGCGR; match class: 1	TF:M00716_1	0.00102337	2.98997	14180	1263	976	19916	MT2A,HSPB1,MT1M,MT1E,MT1X,MT1F,MT1G,GFAP,DNAJB1,RASD1,FLCN,CEBPD,SLC5A3,HP1BP3,NFKBIA,HSPA1B,GAB1,RGCC,CEBPB,RAMP1,CHGA,DHRS3,HSPA1A,GRB14,HSPH1,NR1D2,NEUROD2,ARL4A,MKNK2,SLC38A2,ANKRD20A1,ANKRD20A2,MUM1L1,MT3,C15ORF61,NISCH,CIT,RCN1,KCNJ3,CCDC34,ELK1,ZNF365,C1ORF52,ITPKA,FGFR1OP2,ZMYM3,CDK2AP2,AHSA1,SPRY1,PPP4R2,ENC1,PTK2B,KLHL2,SLC25A39,TDRD9,SESN1,KLF9,ANKRD36B,HIST1H2AC,HNRNPH1,USP2,ONECUT2,C…
TF	Factor: AP-2; motif: MKCCCSCNGGCG	TF:M00189	0.0010618	2.97396	10651	1282	772	19916	MT2A,MT1F,MT1G,GFAP,DNAJB1,RASD1,FLCN,CEBPD,SLC5A3,HP1BP3,NFKBIA,GAB1,RGCC,CEBPB,ZMYND8,DHRS3,GRB14,HSPH1,NR1D2,NEUROD2,MKNK2,FAM107A,SLC38A2,ANKRD20A1,ANKRD20A2,MUM1L1,C15ORF61,NISCH,CIT,RCN1,CHORDC1,KCNJ3,NKAPL,ELK1,ZNF365,C1ORF52,ITPKA,CDK2AP2,SPRY1,PTK2B,KLHL2,ANKRD36B,HNRNPH1,USP2,ONECUT2,CRELD1,SERF2,CLU,TRIO,PDP1,KCNT1,ACTN1,MYH9,KIAA1211L,AUP1,SMIM13,CCDC144A,RANBP2,PDPK1,SPART,SREK1,ANKR…
TF	Factor: AP-2; motif: MKCCCSCNGGCG; match class: 0	TF:M00189_0	0.0010618	2.97396	10651	1282	772	19916	MT2A,MT1F,MT1G,GFAP,DNAJB1,RASD1,FLCN,CEBPD,SLC5A3,HP1BP3,NFKBIA,GAB1,RGCC,CEBPB,ZMYND8,DHRS3,GRB14,HSPH1,NR1D2,NEUROD2,MKNK2,FAM107A,SLC38A2,ANKRD20A1,ANKRD20A2,MUM1L1,C15ORF61,NISCH,CIT,RCN1,CHORDC1,KCNJ3,NKAPL,ELK1,ZNF365,C1ORF52,ITPKA,CDK2AP2,SPRY1,PTK2B,KLHL2,ANKRD36B,HNRNPH1,USP2,ONECUT2,CRELD1,SERF2,CLU,TRIO,PDP1,KCNT1,ACTN1,MYH9,KIAA1211L,AUP1,SMIM13,CCDC144A,RANBP2,PDPK1,SPART,SREK1,ANKR…
TF	Factor: E2F-4; motif: NGGCGGGAARN; match class: 1	TF:M07084_1	0.00119827	2.92145	5446	1215	409	19916	MT1M,DNAJB1,CEBPD,SLC5A3,HP1BP3,NFKBIA,RGCC,RAMP1,CHGA,DHRS3,GRB14,NR1D2,MKNK2,CIT,ELK1,SPRY1,PPP4R2,PTK2B,KLHL2,SLC25A39,TDRD9,ANKRD36B,HIST1H2AC,HNRNPH1,HSPA2,PDP1,LMTK2,MYH9,KIAA1211L,SMIM13,TOB1,ZNF638,SPART,VEGFA,PDZD4,ID3,SPR,IRS2,ISOC2,ADAMTS2,JMJD6,FEM1C,SPEN,YPEL3,UPF2,CEP126,TEF,PLEKHA5,PLK5,ZFR,H2AFV,PLOD3,FNIP2,CHN1,IRF2BPL,ADNP,ARAP2,CHST15,ENOX1,TPPP,OTUD4,KIF13A,DENND4B,RMND5A,ATP2…
TF	Factor: BTEB1; motif: GGGGGCGGGGCNGSGGGNGS; match class: 0	TF:M09723_0	0.0013268	2.87719	10014	1262	720	19916	MT2A,HSPB1,MT1F,GFAP,DNAJB1,FLCN,CEBPD,SLC5A3,HP1BP3,NFKBIA,HSPA1B,RGCC,CEBPB,ZMYND8,CHGA,DHRS3,HSPA1A,GRB14,NR1D2,NEUROD2,ARL4A,MKNK2,SLC38A2,ANKRD49,MT3,NISCH,CIT,RCN1,KCNJ3,ELK1,ZNF365,C1ORF52,ITPKA,FGFR1OP2,ZMYM3,SPRY1,PPP4R2,SLC25A39,TDRD9,SESN1,ANKRD36B,HNRNPH1,USP2,ONECUT2,PNISR,TRIO,PDP1,KCNT1,ACTN1,MYH9,ZNF680,KIAA1211L,AUP1,SMIM13,ABHD8,TOB1,BHLHE41,PDPK1,SPART,SREK1,PCID2,VEGFA,LRIF1,P…
TF	Factor: BTEB1; motif: GGGGGCGGGGCNGSGGGNGS	TF:M09723	0.0013268	2.87719	10014	1262	720	19916	MT2A,HSPB1,MT1F,GFAP,DNAJB1,FLCN,CEBPD,SLC5A3,HP1BP3,NFKBIA,HSPA1B,RGCC,CEBPB,ZMYND8,CHGA,DHRS3,HSPA1A,GRB14,NR1D2,NEUROD2,ARL4A,MKNK2,SLC38A2,ANKRD49,MT3,NISCH,CIT,RCN1,KCNJ3,ELK1,ZNF365,C1ORF52,ITPKA,FGFR1OP2,ZMYM3,SPRY1,PPP4R2,SLC25A39,TDRD9,SESN1,ANKRD36B,HNRNPH1,USP2,ONECUT2,PNISR,TRIO,PDP1,KCNT1,ACTN1,MYH9,ZNF680,KIAA1211L,AUP1,SMIM13,ABHD8,TOB1,BHLHE41,PDPK1,SPART,SREK1,PCID2,VEGFA,LRIF1,P…
TF	Factor: TF3C-beta; motif: CCNGGAGGGCTTCCTGGAGGAG; match class: 1	TF:M04863_1	0.00134648	2.8708	8555	778	402	19916	MT1M,MT1X,DNAJB1,RASD1,CEBPD,SLC5A3,HP1BP3,NFKBIA,HSPA1B,GAB1,CEBPB,ZMYND8,RAMP1,CHGA,HSPA1A,GRB14,HSPH1,NR1D2,ARL4A,MKNK2,FAM107A,ANKRD20A1,ANKRD20A2,MUM1L1,SYNPO,RCN1,KCNJ3,ZNF365,C1ORF52,ITPKA,FGFR1OP2,ZMYM3,CDK2AP2,AHSA1,PPP4R2,ENC1,PTK2B,ANKRD36B,HNRNPH1,USP2,ONECUT2,CRELD1,SERF2,AASDH,CLU,TRIO,EPHA4,HSPA2,PDP1,KCNT1,LMTK2,ACTN1,MYH9,KIAA1211L,CCDC144A,ABHD8,PDPK1,ZNF638,ANKRD20A3,TOP1,VEGFA…
TF	Factor: AP-2; motif: SNNNCCNCAGGCN	TF:M00915	0.00137062	2.86308	9660	1290	712	19916	MT2A,HSPB1,MT1F,DNAJB1,RASD1,CEBPD,SLC5A3,HP1BP3,NFKBIA,RGCC,CEBPB,ZMYND8,RAMP1,DHRS3,GRB14,NR1D2,NEUROD2,MKNK2,ANKRD20A1,ANKRD20A2,MUM1L1,C15ORF61,NISCH,CIT,CHORDC1,KCNJ3,ELK1,ITPKA,FGFR1OP2,ZMYM3,CDK2AP2,SPRY1,PPP4R2,ENC1,KLHL2,SLC25A39,TDRD9,SESN1,ANKRD36B,HNRNPH1,USP2,ONECUT2,CRELD1,AASDH,CLU,TRIO,KCNT1,LMTK2,MYH9,KIAA1211L,TIAM2,SMIM13,CCDC144A,ABHD8,TOB1,KCTD16,PDPK1,SPART,ANKRD20A3,TOP1,VE…
TF	Factor: AP-2; motif: SNNNCCNCAGGCN; match class: 0	TF:M00915_0	0.00137062	2.86308	9660	1290	712	19916	MT2A,HSPB1,MT1F,DNAJB1,RASD1,CEBPD,SLC5A3,HP1BP3,NFKBIA,RGCC,CEBPB,ZMYND8,RAMP1,DHRS3,GRB14,NR1D2,NEUROD2,MKNK2,ANKRD20A1,ANKRD20A2,MUM1L1,C15ORF61,NISCH,CIT,CHORDC1,KCNJ3,ELK1,ITPKA,FGFR1OP2,ZMYM3,CDK2AP2,SPRY1,PPP4R2,ENC1,KLHL2,SLC25A39,TDRD9,SESN1,ANKRD36B,HNRNPH1,USP2,ONECUT2,CRELD1,AASDH,CLU,TRIO,KCNT1,LMTK2,MYH9,KIAA1211L,TIAM2,SMIM13,CCDC144A,ABHD8,TOB1,KCTD16,PDPK1,SPART,ANKRD20A3,TOP1,VE…
TF	Factor: E2F-3; motif: GGCGGGN	TF:M02089	0.00138976	2.85706	13222	1250	909	19916	MT2A,HSPB1,MT1M,MT1E,MT1X,MT1F,MT1G,DNAJB1,RASD1,FLCN,CEBPD,SLC5A3,HP1BP3,NFKBIA,HSPA1B,GAB1,RGCC,CEBPB,RAMP1,CHGA,DHRS3,HSPA1A,GRB14,NR1D2,NEUROD2,ARL4A,MKNK2,SLC38A2,ANKRD20A1,ANKRD20A2,ANKRD49,MT3,SYNPO,NISCH,CIT,ARHGEF3,CHORDC1,KCNJ3,CCDC34,ELK1,ZNF365,C1ORF52,ITPKA,FGFR1OP2,ZMYM3,CDK2AP2,SPRY1,PPP4R2,ENC1,SLC25A39,TDRD9,SESN1,ANKRD36B,HNRNPH1,USP2,ONECUT2,CRELD1,SERF2,PNISR,AASDH,TRIO,EPHA4,…
TF	Factor: E2F-3; motif: GGCGGGN; match class: 0	TF:M02089_0	0.00138976	2.85706	13222	1250	909	19916	MT2A,HSPB1,MT1M,MT1E,MT1X,MT1F,MT1G,DNAJB1,RASD1,FLCN,CEBPD,SLC5A3,HP1BP3,NFKBIA,HSPA1B,GAB1,RGCC,CEBPB,RAMP1,CHGA,DHRS3,HSPA1A,GRB14,NR1D2,NEUROD2,ARL4A,MKNK2,SLC38A2,ANKRD20A1,ANKRD20A2,ANKRD49,MT3,SYNPO,NISCH,CIT,ARHGEF3,CHORDC1,KCNJ3,CCDC34,ELK1,ZNF365,C1ORF52,ITPKA,FGFR1OP2,ZMYM3,CDK2AP2,SPRY1,PPP4R2,ENC1,SLC25A39,TDRD9,SESN1,ANKRD36B,HNRNPH1,USP2,ONECUT2,CRELD1,SERF2,PNISR,AASDH,TRIO,EPHA4,…
TF	Factor: EGR-1; motif: TGCGTGGGCGK	TF:M01972	0.00153382	2.81423	5370	1261	417	19916	HSPB1,DNAJB1,CEBPD,SLC5A3,HP1BP3,NFKBIA,HSPA1B,RGCC,CEBPB,RAMP1,CHGA,HSPA1A,GRB14,NEUROD2,ARL4A,MKNK2,FAM107A,MT3,C15ORF61,NISCH,KCNJ3,NKAPL,ELK1,ZNF365,ITPKA,ZMYM3,SPRY1,TDRD9,HNRNPH1,ONECUT2,TRIO,HSPA2,PDP1,KCNT1,LMTK2,ACTN1,MYH9,KIAA1211L,BHLHE41,PDPK1,ZNF638,SPART,TOP1,VEGFA,PDZD4,PRDM8,KIAA0930,IRS2,PRNP,CGGBP1,ARHGEF17,FAM118A,HS6ST1,PRRT1,TEF,PLEKHA5,PLK5,ZFR,PLOD3,ADNP,COMMD2,ARAP2,MID1IP…
TF	Factor: EGR-1; motif: TGCGTGGGCGK; match class: 0	TF:M01972_0	0.00153382	2.81423	5370	1261	417	19916	HSPB1,DNAJB1,CEBPD,SLC5A3,HP1BP3,NFKBIA,HSPA1B,RGCC,CEBPB,RAMP1,CHGA,HSPA1A,GRB14,NEUROD2,ARL4A,MKNK2,FAM107A,MT3,C15ORF61,NISCH,KCNJ3,NKAPL,ELK1,ZNF365,ITPKA,ZMYM3,SPRY1,TDRD9,HNRNPH1,ONECUT2,TRIO,HSPA2,PDP1,KCNT1,LMTK2,ACTN1,MYH9,KIAA1211L,BHLHE41,PDPK1,ZNF638,SPART,TOP1,VEGFA,PDZD4,PRDM8,KIAA0930,IRS2,PRNP,CGGBP1,ARHGEF17,FAM118A,HS6ST1,PRRT1,TEF,PLEKHA5,PLK5,ZFR,PLOD3,ADNP,COMMD2,ARAP2,MID1IP…
TF	Factor: E2F-4; motif: NTTTCSCGCC; match class: 1	TF:M07380_1	0.00154226	2.81184	8022	1252	588	19916	MT1E,MT1F,GFAP,DNAJB1,SLC5A3,HP1BP3,NFKBIA,RGCC,CEBPB,RAMP1,CHGA,DHRS3,GRB14,NR1D2,NEUROD2,ARL4A,MKNK2,MT3,CIT,CHORDC1,KCNJ3,ELK1,ZMYM3,HIST1H4C,CDK2AP2,SPRY1,PPP4R2,PTK2B,SLC25A39,ANKRD36B,HIST1H2AC,HNRNPH1,USP2,ONECUT2,CRELD1,SERF2,PNISR,HSPA2,PDP1,LMTK2,ACTN1,MYH9,KIAA1211L,AUP1,SMIM13,RANBP2,ABHD8,TOB1,KCTD16,PDPK1,ZNF638,TOP1,VEGFA,LRIF1,PDZD4,RAPGEF5,PRDM8,SPR,CADPS2,MPHOSPH8,IRS2,ISOC2,HIS…
TF	Factor: WT1; motif: NGCGGGGGGGTSMMCYN	TF:M05327	0.00158033	2.80125	5525	1273	431	19916	HSPB1,SLC5A3,HSPA1B,ZMYND8,HSPA1A,GRB14,NR1D2,ARL4A,MKNK2,NISCH,CIT,KCNJ3,C1ORF52,ITPKA,SPRY1,PTK2B,SLC25A39,SESN1,ANKRD36B,USP2,TRIO,PDP1,KCNT1,ACTN1,KIAA1211L,KCTD16,BHLHE41,PDPK1,SPART,PCID2,VEGFA,PDZD4,RAPGEF5,ID3,SPR,CADPS2,KIAA0930,IRS2,CKS2,ISOC2,ADAMTS2,JMJD6,FBXO32,FEM1C,MOB1B,PRNP,TPD52L1,SPEN,SNX32,CGGBP1,ARHGEF17,FAM118A,UPF2,HS6ST1,PTPRK,TEF,PLEKHA5,PLK5,ARHGEF25,PLOD3,FNIP2,ADNP,GJB…
TF	Factor: WT1; motif: NGCGGGGGGGTSMMCYN; match class: 0	TF:M05327_0	0.00158033	2.80125	5525	1273	431	19916	HSPB1,SLC5A3,HSPA1B,ZMYND8,HSPA1A,GRB14,NR1D2,ARL4A,MKNK2,NISCH,CIT,KCNJ3,C1ORF52,ITPKA,SPRY1,PTK2B,SLC25A39,SESN1,ANKRD36B,USP2,TRIO,PDP1,KCNT1,ACTN1,KIAA1211L,KCTD16,BHLHE41,PDPK1,SPART,PCID2,VEGFA,PDZD4,RAPGEF5,ID3,SPR,CADPS2,KIAA0930,IRS2,CKS2,ISOC2,ADAMTS2,JMJD6,FBXO32,FEM1C,MOB1B,PRNP,TPD52L1,SPEN,SNX32,CGGBP1,ARHGEF17,FAM118A,UPF2,HS6ST1,PTPRK,TEF,PLEKHA5,PLK5,ARHGEF25,PLOD3,FNIP2,ADNP,GJB…
TF	Factor: SP1; motif: GGGGYGGGGNS; match class: 0	TF:M01303_0	0.00160415	2.79475	7900	1273	589	19916	HSPB1,MT1M,MT1E,MT1F,MT1G,DNAJB1,CEBPD,SLC5A3,HP1BP3,NFKBIA,CEBPB,ZMYND8,DHRS3,HSPA1A,GRB14,NR1D2,NEUROD2,ARL4A,MKNK2,SLC38A2,MT3,SYNPO,NISCH,ELK1,ZNF365,C1ORF52,ITPKA,CDK2AP2,PPP4R2,SLC25A39,TDRD9,SESN1,ANKRD36B,HNRNPH1,USP2,ONECUT2,SERF2,TRIO,HSPA2,PDP1,KCNT1,ACTN1,MYH9,KIAA1211L,AUP1,SMIM13,ABHD8,BHLHE41,PDPK1,PCID2,PDZD4,RAPGEF5,ID3,TSC22D3,PRDM8,SPR,IRS2,CKS2,ISOC2,JMJD6,FBXO32,FEM1C,LIN7C,P…
TF	Factor: SP1; motif: GGGGYGGGGNS	TF:M01303	0.00160415	2.79475	7900	1273	589	19916	HSPB1,MT1M,MT1E,MT1F,MT1G,DNAJB1,CEBPD,SLC5A3,HP1BP3,NFKBIA,CEBPB,ZMYND8,DHRS3,HSPA1A,GRB14,NR1D2,NEUROD2,ARL4A,MKNK2,SLC38A2,MT3,SYNPO,NISCH,ELK1,ZNF365,C1ORF52,ITPKA,CDK2AP2,PPP4R2,SLC25A39,TDRD9,SESN1,ANKRD36B,HNRNPH1,USP2,ONECUT2,SERF2,TRIO,HSPA2,PDP1,KCNT1,ACTN1,MYH9,KIAA1211L,AUP1,SMIM13,ABHD8,BHLHE41,PDPK1,PCID2,PDZD4,RAPGEF5,ID3,TSC22D3,PRDM8,SPR,IRS2,CKS2,ISOC2,JMJD6,FBXO32,FEM1C,LIN7C,P…
TF	Factor: PLAG1; motif: CCCCCKWNNNGGSCCC; match class: 1	TF:M01973_1	0.00203834	2.69072	2410	1113	189	19916	HSPB1,CEBPD,SLC5A3,CEBPB,NR1D2,NEUROD2,MKNK2,ANKRD20A1,NISCH,KCNJ3,ELK1,ZMYM3,SLC25A39,USP2,ONECUT2,PDP1,KCNT1,ABHD8,ANKRD20A3,TOP1,RAPGEF5,IRS2,ADAMTS2,FBXO32,PRNP,HS6ST1,TEF,PLEKHA5,ARHGEF25,ZFR,ADNP,CREBBP,DENND4B,RMND5A,GPRC5B,LGI3,GALNT16,ANKH,BCAR1,AKAP12,GUCY1A2,TRERF1,SLC9A6,ETS2,C14ORF132,CAMSAP2,ATP2A2,H1FX,MTURN,PIP5K1C,HRH3,FAIM2,ATXN7L2,CREBRF,CDKN1B,SPIN1,L3MBTL3,FAM133B,SLC22A23,PP…
TF	Factor: E2F-1; motif: NKTSSCGC; match class: 0	TF:M00428_0	0.00204479	2.68935	9026	1256	653	19916	HSPB1,MT1M,MT1E,GFAP,RASD1,FLCN,SLC5A3,HP1BP3,HSPA1B,GAB1,RGCC,CEBPB,RAMP1,CHGA,DHRS3,HSPA1A,GRB14,HSPH1,NR1D2,MKNK2,ANKRD20A2,C15ORF61,NISCH,CHORDC1,KCNJ3,ELK1,C1ORF52,ITPKA,HIST1H4C,CDK2AP2,AHSA1,SPRY1,ENC1,KLHL2,SLC25A39,ANKRD36B,HIST1H2AC,HNRNPH1,ONECUT2,CRELD1,SERF2,PNISR,AASDH,EPHA4,HSPA2,PDP1,ACTN1,ZNF680,KIAA1211L,AUP1,CCDC144A,RANBP2,ABHD8,KCTD16,BHLHE41,PDPK1,ZNF638,TOP1,PCID2,VEGFA,LRI…
TF	Factor: E2F-1; motif: NKTSSCGC	TF:M00428	0.00204479	2.68935	9026	1256	653	19916	HSPB1,MT1M,MT1E,GFAP,RASD1,FLCN,SLC5A3,HP1BP3,HSPA1B,GAB1,RGCC,CEBPB,RAMP1,CHGA,DHRS3,HSPA1A,GRB14,HSPH1,NR1D2,MKNK2,ANKRD20A2,C15ORF61,NISCH,CHORDC1,KCNJ3,ELK1,C1ORF52,ITPKA,HIST1H4C,CDK2AP2,AHSA1,SPRY1,ENC1,KLHL2,SLC25A39,ANKRD36B,HIST1H2AC,HNRNPH1,ONECUT2,CRELD1,SERF2,PNISR,AASDH,EPHA4,HSPA2,PDP1,ACTN1,ZNF680,KIAA1211L,AUP1,CCDC144A,RANBP2,ABHD8,KCTD16,BHLHE41,PDPK1,ZNF638,TOP1,PCID2,VEGFA,LRI…
TF	Factor: E2F-4:DP-1; motif: TTTSGCGC; match class: 1	TF:M00738_1	0.00238668	2.62221	4016	1282	328	19916	RASD1,FLCN,GAB1,RGCC,CHGA,HSPH1,NR1D2,ARL4A,MKNK2,ANKRD20A2,RCN1,KCNJ3,ZMYM3,HIST1H4C,CDK2AP2,PPP4R2,ENC1,HIST1H2AC,USP2,ONECUT2,CRELD1,CWF19L2,HSPA2,PDP1,ZNF680,AUP1,SMIM13,RANBP2,KCTD16,BHLHE41,PDPK1,ZNF638,TOP1,RAPGEF5,PRDM8,FLRT2,MPHOSPH8,IRS2,ISOC2,HIST2H4A,ADAMTS2,HIBCH,FEM1C,CNST,YPEL3,UPF2,OGT,PTPRK,GABRA4,PLEKHA5,PLK5,H2AFV,SUPT20H,CREBBP,CHST15,OTUD4,KIF13A,TSPAN5,RMND5A,ATP2B2,BCL6,BTB…
TF	Factor: CKROX; motif: SCCCTCCCC	TF:M01175	0.00269797	2.56896	7325	776	350	19916	HSPB1,MT1M,MT1F,DNAJB1,CEBPD,HP1BP3,NFKBIA,GAB1,CEBPB,ZMYND8,CHGA,DHRS3,GRB14,NR1D2,KIAA1549L,NEUROD2,MKNK2,ANKRD20A1,ANKRD20A2,MUM1L1,ANKRD49,NISCH,CIT,RCN1,KCNJ3,ZNF365,ZMYM3,CDK2AP2,AHSA1,SPRY1,PPP4R2,ENC1,SLC25A39,TDRD9,HNRNPH1,USP2,ONECUT2,CLU,TRIO,KCNT1,LMTK2,MYH9,ZNF680,KIAA1211L,CCDC144A,RANBP2,BHLHE41,PDPK1,ZNF638,SREK1,ANKRD20A3,TOP1,PCID2,VEGFA,PDZD4,RAPGEF5,TSC22D3,KIAA0930,IRS2,CKS2,…
TF	Factor: CKROX; motif: SCCCTCCCC; match class: 0	TF:M01175_0	0.00269797	2.56896	7325	776	350	19916	HSPB1,MT1M,MT1F,DNAJB1,CEBPD,HP1BP3,NFKBIA,GAB1,CEBPB,ZMYND8,CHGA,DHRS3,GRB14,NR1D2,KIAA1549L,NEUROD2,MKNK2,ANKRD20A1,ANKRD20A2,MUM1L1,ANKRD49,NISCH,CIT,RCN1,KCNJ3,ZNF365,ZMYM3,CDK2AP2,AHSA1,SPRY1,PPP4R2,ENC1,SLC25A39,TDRD9,HNRNPH1,USP2,ONECUT2,CLU,TRIO,KCNT1,LMTK2,MYH9,ZNF680,KIAA1211L,CCDC144A,RANBP2,BHLHE41,PDPK1,ZNF638,SREK1,ANKRD20A3,TOP1,PCID2,VEGFA,PDZD4,RAPGEF5,TSC22D3,KIAA0930,IRS2,CKS2,…
TF	Factor: FKLF; motif: BGGGNGGVMD; match class: 1	TF:M01837_1	0.00289205	2.53879	1402	1261	134	19916	HP1BP3,CEBPB,CHGA,MT3,CIT,ZMYM3,SPRY1,PPP4R2,TRIO,ACTN1,MYH9,SPART,PDZD4,ADAMTS2,FBXO32,FEM1C,MYLPF,DTX3,YPEL3,PRRT1,TEF,ADNP,CREBBP,TSPAN5,NR1D1,ANKH,ARNTL,NPTN,RAB6B,TRERF1,INO80D,PHYHIP,SPIN1,SSX2IP,PRKAR2B,ANKRD11,SAMD1,HSD11B2,RNF130,HPCAL1,SRRM2,ZADH2,SAMD14,NECTIN3,GRID1,CERS6,HOOK1,YY1,KLF13,FAM171A2,CARMIL2,SEPT3,PLEKHB1,OGFRL1,STXBP5,ZMYM5,PTMA,KLHL24,USP47,ZDHHC14,JUND,PDS5B,C12ORF4,PL…
TF	Factor: ZSCAN18; motif: TRRCGRCGNMCC; match class: 1	TF:M05432_1	0.0030042	2.52227	805	1098	78	19916	RASD1,NFKBIA,HSPA1B,TDRD9,CRELD1,IRS2,JMJD6,MOB1B,SPEN,YPEL3,PTPRK,PLEKHA5,OTUD4,CLDN11,SYN2,FAM171A1,NCOA1,GUCY1A2,ITPR2,INO80D,CITED4,SLC22A23,PPP2R2C,WIPF3,ELOVL4,MAP3K5,CDYL2,SRRM2,KLF13,TRIM36,TBPL1,SPIDR,BAIAP2,SRPK1,ZDHHC14,JUND,PDS5B,KCNJ4,GIT1,ZBTB7A,NUDT16L1,GLUL,PUM2,P4HA2,BSN,DCBLD2,ATN1,FGFRL1,DNAJC21,UBQLN1,CEP350,WTAP,PLXNA1,MSI2,PDZD2,SOS2,HEXIM1,CUX2,TPR,LMO4,TMEM170B,WASHC2C,JAD…
TF	Factor: Egr-1; motif: CCGCCCMCG; match class: 1	TF:M04797_1	0.00336076	2.47356	1563	1261	146	19916	HSPB1,RGCC,CEBPB,MKNK2,NISCH,ANKRD36B,ONECUT2,TRIO,PDP1,LMTK2,ACTN1,MYH9,ABHD8,PDPK1,VEGFA,PDZD4,FLRT2,IRS2,PRNP,CGGBP1,HS6ST1,PLEKHA5,ZFR,ARAP2,TPPP,GPRC5B,ANKH,ATG4B,NPTN,JUN,EIF5,C14ORF132,CAMSAP2,SH3GL2,PIP5K1C,NAA16,GFOD1,CELSR1,SPIN1,MPP6,PPP2R2C,PRKAR2B,SAFB2,SAMD1,HSD11B2,PCBD1,MROH6,CAMTA1,POU3F2,MRPL34,HOOK1,YY1,KLF13,TFEB,NPTX1,ZCCHC14,BAIAP2,KLHL24,PKD1,KLHL21,JUND,GNAQ,ITPK1,POGZ,CDH…
TF	Factor: GCMa:Erg; motif: ATGCGGGCGGAARKG; match class: 1	TF:M08487_1	0.00344259	2.46311	8799	1248	633	19916	HSPB1,MT1E,DNAJB1,RASD1,FLCN,SLC5A3,HP1BP3,NFKBIA,RGCC,CEBPB,CHGA,HSPA1A,GRB14,NR1D2,NEUROD2,MKNK2,MUM1L1,CIT,ARHGEF3,RCN1,KCNJ3,ELK1,C1ORF52,ZMYM3,CDK2AP2,AHSA1,SPRY1,PPP4R2,PTK2B,KLHL2,SLC25A39,TDRD9,ANKRD36B,HNRNPH1,ONECUT2,SERF2,CLU,TRIO,HSPA2,PDP1,KCNT1,LMTK2,ACTN1,MYH9,AUP1,SMIM13,RANBP2,ABHD8,KCTD16,PDPK1,SREK1,TOP1,PCID2,VEGFA,PDZD4,SPR,MPHOSPH8,IRS2,ISOC2,ADAMTS2,FBXO32,MYLPF,MOB1B,DTX3,…
TF	Factor: Zfx; motif: SNSCAGGCCKCGSCSS	TF:M01593	0.00357204	2.44708	4187	1113	299	19916	MT2A,DNAJB1,SLC5A3,NFKBIA,HSPA1B,RGCC,CEBPB,HSPA1A,NR1D2,MKNK2,C15ORF61,NISCH,RCN1,C1ORF52,CDK2AP2,SLC25A39,TDRD9,ANKRD36B,HNRNPH1,ONECUT2,CLU,HSPA2,KCNT1,MYH9,SMIM13,ABHD8,PDPK1,ZNF638,TOP1,PCID2,VEGFA,PDZD4,TSC22D3,IRS2,CKS2,JMJD6,LIN7C,MOB1B,PRNP,SPEN,YPEL3,CGGBP1,ARHGEF17,TSHZ1,IP6K2,TEF,ARHGEF25,ZFR,IRF2BPL,ADNP,SUPT20H,GJB6,DEDD2,CREBBP,ENOX1,TPPP,OTUD4,RYBP,KIF13A,TSPAN5,MRPS5,DENND4B,BAG3…
TF	Factor: Zfx; motif: SNSCAGGCCKCGSCSS; match class: 0	TF:M01593_0	0.00357204	2.44708	4187	1113	299	19916	MT2A,DNAJB1,SLC5A3,NFKBIA,HSPA1B,RGCC,CEBPB,HSPA1A,NR1D2,MKNK2,C15ORF61,NISCH,RCN1,C1ORF52,CDK2AP2,SLC25A39,TDRD9,ANKRD36B,HNRNPH1,ONECUT2,CLU,HSPA2,KCNT1,MYH9,SMIM13,ABHD8,PDPK1,ZNF638,TOP1,PCID2,VEGFA,PDZD4,TSC22D3,IRS2,CKS2,JMJD6,LIN7C,MOB1B,PRNP,SPEN,YPEL3,CGGBP1,ARHGEF17,TSHZ1,IP6K2,TEF,ARHGEF25,ZFR,IRF2BPL,ADNP,SUPT20H,GJB6,DEDD2,CREBBP,ENOX1,TPPP,OTUD4,RYBP,KIF13A,TSPAN5,MRPS5,DENND4B,BAG3…
TF	Factor: CNOT3; motif: GGCCGCGSSS; match class: 1	TF:M01253_1	0.00377847	2.42268	864	771	63	19916	DNAJB1,NFKBIA,RAMP1,SPRY1,SLC25A39,HNRNPH1,KIAA1211L,SPART,TOP1,PDZD4,IRS2,TSHZ1,KCNJ2,ZFR,TPPP,NCOA1,FOSL2,PTER,PCGF5,CITED4,C14ORF132,ATP2A2,H1FX,AJAP1,SH3GL2,PIP5K1C,GFOD1,CELSR1,L3MBTL3,RAP2A,TCOF1,ANKRD11,SAMD1,CDYL2,RNF130,CSTB,GRID1,HOOK1,YY1,KLF13,MAPK1,NPTX1,BAIAP2,TRNP1,ZDHHC14,JUND,BMI1,POGZ,CDH2,AMD1,SIRPA,ZBTB7A,WDR5,C2CD2,POLE,ELAVL3,DNAJC21,NR2F6,CDC34,NIPBL,JPH3,LRRK2,KCNQ2
TF	Factor: Sp2; motif: GYCCCGCCYCYNNNN; match class: 1	TF:M07129_1	0.00394944	2.40346	2408	1288	212	19916	MT1F,SLC5A3,HP1BP3,CEBPB,NISCH,ELK1,C1ORF52,ITPKA,SLC25A39,TDRD9,SESN1,HNRNPH1,USP2,ONECUT2,SERF2,PDP1,KCNT1,ACTN1,ABHD8,BHLHE41,PDPK1,PCID2,RAPGEF5,PRDM8,IRS2,ISOC2,JMJD6,TFDP2,FEM1C,PRNP,CGGBP1,ARHGEF17,FAM118A,UPF2,HS6ST1,IP6K2,TEF,ZFR,CREBBP,TPPP,GPRC5B,NCOA1,FOSL2,ATG4B,NPTN,PCGF5,INO80D,SLC9A6,CDK5R1,CAMSAP2,ATP2A2,FBXO34,PRDX6,PIP5K1C,HSPA4,HRH3,WDR82,CELSR1,SPIN1,MPP6,SLC22A23,SSX2IP,NSD3…
TF	Factor: Sp1; motif: NGGGGGCGGGGYN; match class: 0	TF:M00196_0	0.0043146	2.36506	10260	1274	738	19916	MT2A,HSPB1,MT1F,MT1G,DNAJB1,RASD1,FLCN,CEBPD,SLC5A3,HP1BP3,NFKBIA,HSPA1B,GAB1,RGCC,CEBPB,RAMP1,CHGA,DHRS3,HSPA1A,GRB14,NR1D2,ARL4A,MKNK2,SLC38A2,ANKRD49,MT3,SYNPO,NISCH,CIT,RCN1,CHORDC1,KCNJ3,ELK1,ZNF365,C1ORF52,ITPKA,FGFR1OP2,ZMYM3,SPRY1,PPP4R2,SLC25A39,TDRD9,SESN1,ANKRD36B,HNRNPH1,USP2,ONECUT2,CRELD1,SERF2,TRIO,EPHA4,HSPA2,PDP1,KCNT1,LMTK2,ACTN1,MYH9,KIAA1211L,AUP1,ABHD8,BHLHE41,PDPK1,SPART,TOP…
TF	Factor: Sp1; motif: NGGGGGCGGGGYN	TF:M00196	0.0043146	2.36506	10260	1274	738	19916	MT2A,HSPB1,MT1F,MT1G,DNAJB1,RASD1,FLCN,CEBPD,SLC5A3,HP1BP3,NFKBIA,HSPA1B,GAB1,RGCC,CEBPB,RAMP1,CHGA,DHRS3,HSPA1A,GRB14,NR1D2,ARL4A,MKNK2,SLC38A2,ANKRD49,MT3,SYNPO,NISCH,CIT,RCN1,CHORDC1,KCNJ3,ELK1,ZNF365,C1ORF52,ITPKA,FGFR1OP2,ZMYM3,SPRY1,PPP4R2,SLC25A39,TDRD9,SESN1,ANKRD36B,HNRNPH1,USP2,ONECUT2,CRELD1,SERF2,TRIO,EPHA4,HSPA2,PDP1,KCNT1,LMTK2,ACTN1,MYH9,KIAA1211L,AUP1,ABHD8,BHLHE41,PDPK1,SPART,TOP…
TF	Factor: Sp2; motif: GYCCCGCCYCYNNNN; match class: 0	TF:M07129_0	0.00513596	2.28938	6282	1296	486	19916	MT2A,MT1F,MT1G,RASD1,FLCN,SLC5A3,HP1BP3,NFKBIA,RGCC,CEBPB,RAMP1,CHGA,GRB14,NR1D2,ARL4A,MKNK2,ANKRD49,MT3,NISCH,RCN1,KCNJ3,ELK1,ZNF365,C1ORF52,ITPKA,ZMYM3,SPRY1,PPP4R2,SLC25A39,TDRD9,SESN1,HNRNPH1,USP2,ONECUT2,SERF2,TRIO,HSPA2,PDP1,KCNT1,ACTN1,MYH9,ABHD8,BHLHE41,PDPK1,ZNF638,TOP1,PCID2,PDZD4,RAPGEF5,PRDM8,SPR,IRS2,ISOC2,JMJD6,TFDP2,FEM1C,LIN7C,DTX3,PRNP,CGGBP1,ARHGEF17,TSHZ1,FAM118A,UPF2,HS6ST1,PR…
TF	Factor: Sp2; motif: GYCCCGCCYCYNNNN	TF:M07129	0.00513596	2.28938	6282	1296	486	19916	MT2A,MT1F,MT1G,RASD1,FLCN,SLC5A3,HP1BP3,NFKBIA,RGCC,CEBPB,RAMP1,CHGA,GRB14,NR1D2,ARL4A,MKNK2,ANKRD49,MT3,NISCH,RCN1,KCNJ3,ELK1,ZNF365,C1ORF52,ITPKA,ZMYM3,SPRY1,PPP4R2,SLC25A39,TDRD9,SESN1,HNRNPH1,USP2,ONECUT2,SERF2,TRIO,HSPA2,PDP1,KCNT1,ACTN1,MYH9,ABHD8,BHLHE41,PDPK1,ZNF638,TOP1,PCID2,PDZD4,RAPGEF5,PRDM8,SPR,IRS2,ISOC2,JMJD6,TFDP2,FEM1C,LIN7C,DTX3,PRNP,CGGBP1,ARHGEF17,TSHZ1,FAM118A,UPF2,HS6ST1,PR…
TF	Factor: BTEB2; motif: GNAGGGGGNGGGSSNN; match class: 1	TF:M03814_1	0.00656666	2.18266	1317	1288	128	19916	CEBPB,CHGA,GRB14,C1ORF52,ITPKA,ZMYM3,KCNT1,MYH9,BHLHE41,PCID2,VEGFA,ISOC2,ADAMTS2,PRNP,ARHGEF17,TSHZ1,CREBBP,BAG3,NCOA1,HERPUD1,SLC9A6,VAMP4,ATP2A2,FAIM2,MPP6,SLC22A23,LMAN2L,ANKRD11,PKN2,SAMD1,HSD11B2,SNPH,HMBOX1,MROH6,ING1,PEA15,CAMTA1,POU3F2,ZADH2,HIF1A,SAMD14,FUT9,DPF1,GRID1,CERS6,KMT2E,LUZP1,SLC30A1,RAB15,WRNIP1,SEMA7A,PTMA,STK17B,SRPK1,GNAQ,PLXNB2,TCF4,BMI1,POGZ,CDH2,RBM48,GIT1,ACSS2,PWWP2A…
TF	Factor: NGFI-C; motif: WTGCGTGGGYGG; match class: 1	TF:M00244_1	0.00705803	2.15132	1757	1261	159	19916	RGCC,RAMP1,NEUROD2,ARL4A,MKNK2,MT3,C15ORF61,NISCH,NKAPL,ELK1,ITPKA,TRIO,HSPA2,PDP1,ACTN1,MYH9,PDPK1,VEGFA,PDZD4,IRS2,PRNP,CGGBP1,ARHGEF17,FAM118A,TEF,ARHGEF25,ADNP,DEDD2,CREBBP,ENOX1,RMND5A,RPRML,GPRC5B,ATG4B,NEUROD1,RAB6B,CITED4,SLC9A6,C14ORF132,CAMSAP2,NDRG1,FGF17,PRDX6,PIP5K1C,NAA16,HSPA4,GFOD1,DHCR24,CELSR1,CDKN1B,WIPF3,PRKAR2B,SAMD1,HSD11B2,ZNF281,PCBD1,CSTB,MROH6,TSGA10,SAMD14,CD99,NECTIN3,…
TF	Factor: MAZ; motif: CCCTCCCYCYN; match class: 0	TF:M07297_0	0.00709017	2.14934	2951	1210	237	19916	MT2A,MT1M,NFKBIA,GAB1,DHRS3,NR1D2,NEUROD2,ANKRD49,CHORDC1,KCNJ3,AHSA1,PPP4R2,PTK2B,USP2,ONECUT2,TRIO,VEGFA,TSC22D3,PRDM8,ADAMTS2,DTX3,TEF,ARHGEF25,ZFR,IRF2BPL,SUPT20H,CREBBP,CHST15,ENOX1,RYBP,DENND4B,ATP2B2,BCL6,ANKH,KCTD1,NEUROD1,ARNTL,NPTN,JUN,PDLIM2,TRERF1,EIF5,CAMSAP2,ATP2A2,PPP1R9B,GRIN2A,APOL2,MAST1,HSPE1,DNAJB2,GJA1,ATXN7L2,AHCTF1,CLVS2,SPIN1,L3MBTL3,ADGRL1,PPP2R2C,ELOVL4,SAMD1,ATP2B3,YPEL…
TF	Factor: MAZ; motif: CCCTCCCYCYN	TF:M07297	0.00709017	2.14934	2951	1210	237	19916	MT2A,MT1M,NFKBIA,GAB1,DHRS3,NR1D2,NEUROD2,ANKRD49,CHORDC1,KCNJ3,AHSA1,PPP4R2,PTK2B,USP2,ONECUT2,TRIO,VEGFA,TSC22D3,PRDM8,ADAMTS2,DTX3,TEF,ARHGEF25,ZFR,IRF2BPL,SUPT20H,CREBBP,CHST15,ENOX1,RYBP,DENND4B,ATP2B2,BCL6,ANKH,KCTD1,NEUROD1,ARNTL,NPTN,JUN,PDLIM2,TRERF1,EIF5,CAMSAP2,ATP2A2,PPP1R9B,GRIN2A,APOL2,MAST1,HSPE1,DNAJB2,GJA1,ATXN7L2,AHCTF1,CLVS2,SPIN1,L3MBTL3,ADGRL1,PPP2R2C,ELOVL4,SAMD1,ATP2B3,YPEL…
TF	Factor: Sp2; motif: TGGGCGCGCCCA; match class: 0	TF:M06948_0	0.00713796	2.14643	8887	1269	646	19916	HSPB1,GFAP,DNAJB1,RASD1,FLCN,CEBPD,SLC5A3,HP1BP3,NFKBIA,GAB1,RGCC,CEBPB,RAMP1,CHGA,DHRS3,HSPA1A,NR1D2,KIAA1549L,ARL4A,MKNK2,SLC38A2,ANKRD20A1,ANKRD20A2,MT3,C15ORF61,CIT,RCN1,KCNJ3,NKAPL,CCDC34,C1ORF52,ITPKA,FGFR1OP2,CDK2AP2,SPRY1,ENC1,PTK2B,KLHL2,SLC25A39,TDRD9,KLF9,ANKRD36B,HNRNPH1,USP2,SERF2,PNISR,CLU,TRIO,EPHA4,HSPA2,PDP1,LMTK2,ACTN1,MYH9,RANBP2,TOB1,KCTD16,PDPK1,ZNF638,SPART,SREK1,ANKRD20A3,P…
TF	Factor: Sp2; motif: TGGGCGCGCCCA	TF:M06948	0.00713796	2.14643	8887	1269	646	19916	HSPB1,GFAP,DNAJB1,RASD1,FLCN,CEBPD,SLC5A3,HP1BP3,NFKBIA,GAB1,RGCC,CEBPB,RAMP1,CHGA,DHRS3,HSPA1A,NR1D2,KIAA1549L,ARL4A,MKNK2,SLC38A2,ANKRD20A1,ANKRD20A2,MT3,C15ORF61,CIT,RCN1,KCNJ3,NKAPL,CCDC34,C1ORF52,ITPKA,FGFR1OP2,CDK2AP2,SPRY1,ENC1,PTK2B,KLHL2,SLC25A39,TDRD9,KLF9,ANKRD36B,HNRNPH1,USP2,SERF2,PNISR,CLU,TRIO,EPHA4,HSPA2,PDP1,LMTK2,ACTN1,MYH9,RANBP2,TOB1,KCTD16,PDPK1,ZNF638,SPART,SREK1,ANKRD20A3,P…
TF	Factor: MAZ; motif: GGGMGGGGSSGGGGGGGGGGGG; match class: 1	TF:M09636_1	0.00728648	2.13748	14190	1262	970	19916	MT2A,HSPB1,MT1M,MT1E,MT1X,MT1F,MT1G,DNAJB1,RASD1,FLCN,CEBPD,SLC5A3,HP1BP3,NFKBIA,HSPA1B,GAB1,RGCC,CEBPB,ZMYND8,RAMP1,CHGA,DHRS3,HSPA1A,GRB14,HSPH1,NR1D2,NEUROD2,ARL4A,MKNK2,FAM107A,SLC38A2,ANKRD20A1,ANKRD20A2,ANKRD49,MT3,C15ORF61,SYNPO,NISCH,CIT,RCN1,CHORDC1,KCNJ3,CCDC34,ELK1,ZNF365,C1ORF52,ITPKA,FGFR1OP2,ZMYM3,CDK2AP2,AHSA1,SPRY1,PPP4R2,ENC1,PTK2B,KLHL2,SLC25A39,TDRD9,SESN1,ANKRD36B,HNRNPH1,USP2…
TF	Factor: AP-2alpha; motif: GCCNNNRGS; match class: 0	TF:M00469_0	0.00735635	2.13334	5152	1288	405	19916	MT2A,DNAJB1,CEBPD,SLC5A3,HP1BP3,NFKBIA,GAB1,ZMYND8,CHGA,DHRS3,GRB14,NR1D2,MKNK2,C15ORF61,CIT,ZNF365,ITPKA,ZMYM3,ENC1,PTK2B,SLC25A39,ANKRD36B,ONECUT2,CRELD1,TRIO,EPHA4,KCNT1,MYH9,AUP1,ABHD8,PCID2,RAPGEF5,ID3,PRDM8,SPR,CADPS2,CKS2,ADAMTS2,JMJD6,FBXO32,MOB1B,DTX3,SPEN,HSPB8,YPEL3,CGGBP1,ARHGEF17,TSHZ1,FEM1B,FAM118A,UPF2,TEF,ARHGEF25,ZFR,PLOD3,FNIP2,CHN1,ADNP,DEDD2,CREBBP,CHST15,ENOX1,TPPP,RYBP,KIF13…
TF	Factor: AP-2alpha; motif: GCCNNNRGS	TF:M00469	0.00735635	2.13334	5152	1288	405	19916	MT2A,DNAJB1,CEBPD,SLC5A3,HP1BP3,NFKBIA,GAB1,ZMYND8,CHGA,DHRS3,GRB14,NR1D2,MKNK2,C15ORF61,CIT,ZNF365,ITPKA,ZMYM3,ENC1,PTK2B,SLC25A39,ANKRD36B,ONECUT2,CRELD1,TRIO,EPHA4,KCNT1,MYH9,AUP1,ABHD8,PCID2,RAPGEF5,ID3,PRDM8,SPR,CADPS2,CKS2,ADAMTS2,JMJD6,FBXO32,MOB1B,DTX3,SPEN,HSPB8,YPEL3,CGGBP1,ARHGEF17,TSHZ1,FEM1B,FAM118A,UPF2,TEF,ARHGEF25,ZFR,PLOD3,FNIP2,CHN1,ADNP,DEDD2,CREBBP,CHST15,ENOX1,TPPP,RYBP,KIF13…
TF	Factor: Sp2; motif: TGGGCGCGCCCA; match class: 1	TF:M06948_1	0.00779026	2.10845	6187	1269	469	19916	HSPB1,GFAP,DNAJB1,FLCN,CEBPD,SLC5A3,HP1BP3,GAB1,RGCC,CEBPB,RAMP1,NR1D2,KIAA1549L,ARL4A,MKNK2,SLC38A2,ANKRD20A1,ANKRD20A2,C15ORF61,CIT,RCN1,KCNJ3,C1ORF52,ITPKA,ENC1,PTK2B,KLHL2,TDRD9,KLF9,ANKRD36B,HNRNPH1,SERF2,TRIO,EPHA4,PDP1,ACTN1,TOB1,KCTD16,PDPK1,ZNF638,ANKRD20A3,PCID2,VEGFA,PDZD4,RAPGEF5,SPR,CADPS2,IRS2,HIST2H4A,ADAMTS2,TFDP2,TPD52L1,YPEL3,TSHZ1,FEM1B,HS6ST1,PTPRK,PLEKHA5,H2AFV,SLC14A1,CHN1,A…
TF	Factor: Egr-1; motif: NNNNNGYGKGGGNGGGNN; match class: 1	TF:M09603_1	0.00840578	2.07542	1325	1274	127	19916	SLC5A3,HP1BP3,CEBPB,DHRS3,GRB14,NR1D2,NEUROD2,ELK1,ITPKA,SPRY1,ONECUT2,TRIO,PDP1,ACTN1,BHLHE41,VEGFA,PDZD4,PRNP,YPEL3,CGGBP1,PRRT1,PLOD3,ADNP,CREBBP,TPPP,GPRC5B,PCGF5,KCNV1,CAMSAP2,ATP2A2,FBXO34,GFOD1,HRH3,ATXN7L2,SLC22A23,SIRT7,SSX2IP,ADGRL1,SAMD1,YPEL5,HSD11B2,GPR180,PCBD1,MROH6,POU3F2,SAMD14,HOOK1,YY1,WRNIP1,NPTX1,REV1,BAIAP2,PTMA,TRNP1,PKD1,TOPORS,ZNF24,JUND,GNAQ,PLXNB2,DYNLL1,POGZ,KCNJ4,CDH2…
TF	Factor: BTEB2; motif: GNAGGGGGNGGGSSNN; match class: 0	TF:M03814_0	0.00884675	2.05322	5128	1296	405	19916	MT1M,GFAP,CEBPD,SLC5A3,HP1BP3,CEBPB,CHGA,DHRS3,GRB14,ARL4A,MUM1L1,ANKRD49,SYNPO,NISCH,RCN1,KCNJ3,ZNF365,C1ORF52,ITPKA,FGFR1OP2,ZMYM3,AHSA1,SPRY1,PPP4R2,PTK2B,SLC25A39,ONECUT2,CRELD1,CLU,KCNT1,ACTN1,MYH9,ZNF680,SMIM13,ABHD8,BHLHE41,SPART,TOP1,PCID2,VEGFA,PDZD4,IRS2,CKS2,ISOC2,ADAMTS2,FEM1C,MOB1B,PRNP,CNST,YPEL3,CGGBP1,ARHGEF17,TSHZ1,FAM118A,PRRT1,IP6K2,PLEKHA5,PLK5,ARHGEF25,ZFR,IRF2BPL,ADNP,GJB6,A…
TF	Factor: BTEB2; motif: GNAGGGGGNGGGSSNN	TF:M03814	0.00884675	2.05322	5128	1296	405	19916	MT1M,GFAP,CEBPD,SLC5A3,HP1BP3,CEBPB,CHGA,DHRS3,GRB14,ARL4A,MUM1L1,ANKRD49,SYNPO,NISCH,RCN1,KCNJ3,ZNF365,C1ORF52,ITPKA,FGFR1OP2,ZMYM3,AHSA1,SPRY1,PPP4R2,PTK2B,SLC25A39,ONECUT2,CRELD1,CLU,KCNT1,ACTN1,MYH9,ZNF680,SMIM13,ABHD8,BHLHE41,SPART,TOP1,PCID2,VEGFA,PDZD4,IRS2,CKS2,ISOC2,ADAMTS2,FEM1C,MOB1B,PRNP,CNST,YPEL3,CGGBP1,ARHGEF17,TSHZ1,FAM118A,PRRT1,IP6K2,PLEKHA5,PLK5,ARHGEF25,ZFR,IRF2BPL,ADNP,GJB6,A…
TF	Factor: AP-2alpha; motif: NSCCNCRGGSN; match class: 1	TF:M07348_1	0.00972602	2.01207	2933	1282	247	19916	MT2A,HSPB1,DNAJB1,RASD1,HP1BP3,NFKBIA,RGCC,CEBPB,GRB14,NR1D2,MKNK2,MT3,ITPKA,ENC1,SLC25A39,TRIO,MYH9,AUP1,PCID2,VEGFA,IRS2,ADAMTS2,JMJD6,FEM1C,SPEN,ARHGEF17,TSHZ1,FEM1B,ZFR,ADNP,CREBBP,CHST15,ENPP4,TPPP,OTUD4,RYBP,KIF13A,BAG3,RPRML,FKBP1A,GALNT16,ANKH,KCTD1,FOSL2,ATG4B,BCAR1,RAB6B,BBX,PCGF5,INO80D,CITED4,MAP1S,C14ORF132,PPP1R9B,H1FX,MTURN,FAIM2,CELSR1,CREBRF,AHCTF1,PHF3,KRIT1,PRKACB,L3MBTL3,SLC22…
TF	Factor: Sp2; motif: NYSGCCCCGCCCCCY; match class: 1	TF:M03567_1	0.0101336	1.99424	3603	1269	292	19916	MT1F,DNAJB1,CEBPD,SLC5A3,HP1BP3,NFKBIA,CEBPB,NR1D2,ARL4A,ANKRD49,NISCH,ELK1,C1ORF52,ITPKA,FGFR1OP2,SLC25A39,TDRD9,SESN1,HNRNPH1,USP2,ONECUT2,SERF2,PDP1,ACTN1,MYH9,ABHD8,BHLHE41,PDPK1,SPART,PCID2,RAPGEF5,PRDM8,IRS2,CKS2,ISOC2,JMJD6,HIBCH,FEM1C,PRNP,CGGBP1,ARHGEF17,FAM118A,UPF2,IP6K2,TEF,ARHGEF25,ZFR,CREBBP,TPPP,KIF13A,BAG3,ATP2B2,BTBD9,CLDN11,SYN2,GPRC5B,GALNT16,NCOA1,ATG4B,NEUROD1,BCAR1,GUCY1A2,P…
TF	Factor: Sp1; motif: GGGGCGGGGC; match class: 1	TF:M07063_1	0.0106809	1.97139	3491	1269	284	19916	MT1F,CEBPD,SLC5A3,HP1BP3,NFKBIA,CEBPB,NR1D2,NISCH,ELK1,C1ORF52,ITPKA,PPP4R2,SLC25A39,TDRD9,SESN1,HNRNPH1,USP2,ONECUT2,SERF2,PDP1,ACTN1,AUP1,ABHD8,BHLHE41,PDPK1,PCID2,RAPGEF5,PRDM8,IRS2,ISOC2,JMJD6,FEM1C,PRNP,CGGBP1,ARHGEF17,FAM118A,UPF2,IP6K2,TEF,ARHGEF25,ZFR,CREBBP,OTUD4,PKIA,BTBD9,CLDN11,SYN2,GPRC5B,GALNT16,NCOA1,ATG4B,BCAR1,GUCY1A2,PCGF5,INO80D,CITED4,SLC9A6,MAP1S,C14ORF132,CDK5R1,CAMSAP2,ATP2…
TF	Factor: EGR-1; motif: TGCGTGGGCGK; match class: 1	TF:M01972_1	0.0114121	1.94264	1465	1261	136	19916	HSPB1,HP1BP3,CEBPB,RAMP1,ARL4A,MKNK2,MT3,C15ORF61,ELK1,ITPKA,ONECUT2,TRIO,PDP1,ACTN1,KIAA1211L,SPART,VEGFA,PDZD4,IRS2,PRNP,CGGBP1,ARHGEF17,HS6ST1,TEF,PLK5,ARAP2,CREBBP,ENOX1,RMND5A,RPRML,GPRC5B,ATG4B,NPTN,EIF5,C14ORF132,CAMSAP2,NDRG1,FGF17,PIP5K1C,HSPA4,GFOD1,POGLUT1,CREBRF,MPP6,PPP2R2C,WIPF3,SAMD1,ZNF281,PCBD1,MROH6,POU3F2,GADD45B,SAMD14,CD99,HOOK1,KLF13,WRNIP1,NPTX1,REV1,ZCCHC14,BAIAP2,PKD1,JUN…
TF	Factor: SP2; motif: GNNGGGGGCGGGGSN	TF:M03807	0.0127293	1.8952	8410	1262	610	19916	MT2A,HSPB1,MT1F,MT1G,DNAJB1,RASD1,FLCN,CEBPD,SLC5A3,HP1BP3,NFKBIA,GAB1,RGCC,CEBPB,CHGA,DHRS3,GRB14,NR1D2,ARL4A,MKNK2,SLC38A2,ANKRD49,MT3,NISCH,CIT,RCN1,KCNJ3,ELK1,C1ORF52,ITPKA,FGFR1OP2,ZMYM3,SPRY1,PPP4R2,SLC25A39,TDRD9,SESN1,ANKRD36B,HNRNPH1,USP2,ONECUT2,SERF2,TRIO,PDP1,KCNT1,LMTK2,ACTN1,MYH9,KIAA1211L,AUP1,ABHD8,BHLHE41,PDPK1,SPART,PCID2,LRIF1,PDZD4,RAPGEF5,TSC22D3,PRDM8,SPR,MPHOSPH8,IRS2,CKS2,…
TF	Factor: SP2; motif: GNNGGGGGCGGGGSN; match class: 0	TF:M03807_0	0.0127293	1.8952	8410	1262	610	19916	MT2A,HSPB1,MT1F,MT1G,DNAJB1,RASD1,FLCN,CEBPD,SLC5A3,HP1BP3,NFKBIA,GAB1,RGCC,CEBPB,CHGA,DHRS3,GRB14,NR1D2,ARL4A,MKNK2,SLC38A2,ANKRD49,MT3,NISCH,CIT,RCN1,KCNJ3,ELK1,C1ORF52,ITPKA,FGFR1OP2,ZMYM3,SPRY1,PPP4R2,SLC25A39,TDRD9,SESN1,ANKRD36B,HNRNPH1,USP2,ONECUT2,SERF2,TRIO,PDP1,KCNT1,LMTK2,ACTN1,MYH9,KIAA1211L,AUP1,ABHD8,BHLHE41,PDPK1,SPART,PCID2,LRIF1,PDZD4,RAPGEF5,TSC22D3,PRDM8,SPR,MPHOSPH8,IRS2,CKS2,…
TF	Factor: Sp2; motif: WGGGCGG; match class: 0	TF:M05332_0	0.0138352	1.85901	8609	1274	628	19916	HSPB1,MT1F,MT1G,DNAJB1,TESPA1,RASD1,CEBPD,SLC5A3,HP1BP3,NFKBIA,HSPA1B,GAB1,RGCC,CEBPB,DHRS3,GRB14,HSPH1,NR1D2,KIAA1549L,NEUROD2,MKNK2,FAM107A,ANKRD20A1,ANKRD20A2,ANKRD49,MT3,CIT,RCN1,CHORDC1,NKAPL,ZNF365,FGFR1OP2,ZMYM3,CDK2AP2,AHSA1,SPRY1,PPP4R2,KLHL2,SLC25A39,TDRD9,SESN1,ANKRD36B,HIST1H2AC,USP2,CRELD1,SERF2,CLU,TRIO,HSPA2,PDP1,KCNT1,LMTK2,ACTN1,MYH9,KIAA1211L,AUP1,RANBP2,PDPK1,SPART,ANKRD20A3,VE…
TF	Factor: Sp6; motif: WGGGCGG	TF:M05361	0.0138352	1.85901	8609	1274	628	19916	HSPB1,MT1F,MT1G,DNAJB1,TESPA1,RASD1,CEBPD,SLC5A3,HP1BP3,NFKBIA,HSPA1B,GAB1,RGCC,CEBPB,DHRS3,GRB14,HSPH1,NR1D2,KIAA1549L,NEUROD2,MKNK2,FAM107A,ANKRD20A1,ANKRD20A2,ANKRD49,MT3,CIT,RCN1,CHORDC1,NKAPL,ZNF365,FGFR1OP2,ZMYM3,CDK2AP2,AHSA1,SPRY1,PPP4R2,KLHL2,SLC25A39,TDRD9,SESN1,ANKRD36B,HIST1H2AC,USP2,CRELD1,SERF2,CLU,TRIO,HSPA2,PDP1,KCNT1,LMTK2,ACTN1,MYH9,KIAA1211L,AUP1,RANBP2,PDPK1,SPART,ANKRD20A3,VE…
TF	Factor: Sp6; motif: WGGGCGG; match class: 0	TF:M05361_0	0.0138352	1.85901	8609	1274	628	19916	HSPB1,MT1F,MT1G,DNAJB1,TESPA1,RASD1,CEBPD,SLC5A3,HP1BP3,NFKBIA,HSPA1B,GAB1,RGCC,CEBPB,DHRS3,GRB14,HSPH1,NR1D2,KIAA1549L,NEUROD2,MKNK2,FAM107A,ANKRD20A1,ANKRD20A2,ANKRD49,MT3,CIT,RCN1,CHORDC1,NKAPL,ZNF365,FGFR1OP2,ZMYM3,CDK2AP2,AHSA1,SPRY1,PPP4R2,KLHL2,SLC25A39,TDRD9,SESN1,ANKRD36B,HIST1H2AC,USP2,CRELD1,SERF2,CLU,TRIO,HSPA2,PDP1,KCNT1,LMTK2,ACTN1,MYH9,KIAA1211L,AUP1,RANBP2,PDPK1,SPART,ANKRD20A3,VE…
TF	Factor: CPBP; motif: NGGGCGG	TF:M05444	0.0138352	1.85901	8609	1274	628	19916	HSPB1,MT1F,MT1G,DNAJB1,TESPA1,RASD1,CEBPD,SLC5A3,HP1BP3,NFKBIA,HSPA1B,GAB1,RGCC,CEBPB,DHRS3,GRB14,HSPH1,NR1D2,KIAA1549L,NEUROD2,MKNK2,FAM107A,ANKRD20A1,ANKRD20A2,ANKRD49,MT3,CIT,RCN1,CHORDC1,NKAPL,ZNF365,FGFR1OP2,ZMYM3,CDK2AP2,AHSA1,SPRY1,PPP4R2,KLHL2,SLC25A39,TDRD9,SESN1,ANKRD36B,HIST1H2AC,USP2,CRELD1,SERF2,CLU,TRIO,HSPA2,PDP1,KCNT1,LMTK2,ACTN1,MYH9,KIAA1211L,AUP1,RANBP2,PDPK1,SPART,ANKRD20A3,VE…
TF	Factor: CPBP; motif: NGGGCGG; match class: 0	TF:M05444_0	0.0138352	1.85901	8609	1274	628	19916	HSPB1,MT1F,MT1G,DNAJB1,TESPA1,RASD1,CEBPD,SLC5A3,HP1BP3,NFKBIA,HSPA1B,GAB1,RGCC,CEBPB,DHRS3,GRB14,HSPH1,NR1D2,KIAA1549L,NEUROD2,MKNK2,FAM107A,ANKRD20A1,ANKRD20A2,ANKRD49,MT3,CIT,RCN1,CHORDC1,NKAPL,ZNF365,FGFR1OP2,ZMYM3,CDK2AP2,AHSA1,SPRY1,PPP4R2,KLHL2,SLC25A39,TDRD9,SESN1,ANKRD36B,HIST1H2AC,USP2,CRELD1,SERF2,CLU,TRIO,HSPA2,PDP1,KCNT1,LMTK2,ACTN1,MYH9,KIAA1211L,AUP1,RANBP2,PDPK1,SPART,ANKRD20A3,VE…
TF	Factor: Sp2; motif: WGGGCGG	TF:M05332	0.0138352	1.85901	8609	1274	628	19916	HSPB1,MT1F,MT1G,DNAJB1,TESPA1,RASD1,CEBPD,SLC5A3,HP1BP3,NFKBIA,HSPA1B,GAB1,RGCC,CEBPB,DHRS3,GRB14,HSPH1,NR1D2,KIAA1549L,NEUROD2,MKNK2,FAM107A,ANKRD20A1,ANKRD20A2,ANKRD49,MT3,CIT,RCN1,CHORDC1,NKAPL,ZNF365,FGFR1OP2,ZMYM3,CDK2AP2,AHSA1,SPRY1,PPP4R2,KLHL2,SLC25A39,TDRD9,SESN1,ANKRD36B,HIST1H2AC,USP2,CRELD1,SERF2,CLU,TRIO,HSPA2,PDP1,KCNT1,LMTK2,ACTN1,MYH9,KIAA1211L,AUP1,RANBP2,PDPK1,SPART,ANKRD20A3,VE…
TF	Factor: BTEB3; motif: BNRNGGGAGGNGT; match class: 1	TF:M01865_1	0.015665	1.80507	4225	1274	335	19916	DNAJB1,RASD1,HP1BP3,NFKBIA,HSPA1B,GAB1,ZMYND8,RAMP1,CHGA,GRB14,HSPH1,NR1D2,KIAA1549L,NEUROD2,MKNK2,CIT,ITPKA,SPRY1,PPP4R2,PTK2B,KLHL2,USP2,CRELD1,TRIO,KIAA1211L,AUP1,TOP1,VEGFA,PDZD4,RAPGEF5,CNST,YPEL3,ARHGEF17,PRRT1,TEF,PLEKHA5,ARHGEF25,ZFR,PLOD3,FNIP2,IRF2BPL,ADNP,SUPT20H,CHST15,TPPP,DENND4B,BAG3,ATP2B2,RPRML,FOSL2,HERPUD1,AKAP12,NPTN,TRERF1,PDK2,NCDN,ETS2,VAMP4,CAMSAP2,ATP2A2,SLITRK4,PPP1R9B,F…
TF	Factor: AP-2alpha; motif: NSCCNCRGGSN	TF:M07348	0.0170146	1.76918	8081	1288	599	19916	MT2A,HSPB1,MT1M,DNAJB1,RASD1,CRYAB,SLC5A3,HP1BP3,NFKBIA,GAB1,RGCC,CEBPB,ZMYND8,RAMP1,GRB14,HSPH1,NR1D2,ARL4A,MKNK2,ANKRD49,MT3,SYNPO,NISCH,RCN1,NKAPL,ZNF365,ITPKA,FGFR1OP2,ZMYM3,CDK2AP2,AHSA1,PPP4R2,ENC1,KLHL2,SLC25A39,ANKRD36B,USP2,ONECUT2,CRELD1,TRIO,HSPA2,PDP1,KCNT1,LMTK2,MYH9,KIAA1211L,AUP1,SMIM13,TOB1,KCTD16,SPART,TOP1,PCID2,VEGFA,LRIF1,PDZD4,ID3,CADPS2,KIAA0930,IRS2,CKS2,ADAMTS2,JMJD6,FBXO3…
TF	Factor: AP-2alpha; motif: NSCCNCRGGSN; match class: 0	TF:M07348_0	0.0170146	1.76918	8081	1288	599	19916	MT2A,HSPB1,MT1M,DNAJB1,RASD1,CRYAB,SLC5A3,HP1BP3,NFKBIA,GAB1,RGCC,CEBPB,ZMYND8,RAMP1,GRB14,HSPH1,NR1D2,ARL4A,MKNK2,ANKRD49,MT3,SYNPO,NISCH,RCN1,NKAPL,ZNF365,ITPKA,FGFR1OP2,ZMYM3,CDK2AP2,AHSA1,PPP4R2,ENC1,KLHL2,SLC25A39,ANKRD36B,USP2,ONECUT2,CRELD1,TRIO,HSPA2,PDP1,KCNT1,LMTK2,MYH9,KIAA1211L,AUP1,SMIM13,TOB1,KCTD16,SPART,TOP1,PCID2,VEGFA,LRIF1,PDZD4,ID3,CADPS2,KIAA0930,IRS2,CKS2,ADAMTS2,JMJD6,FBXO3…
TF	Factor: AP-2alpha; motif: GCCNNNRGS; match class: 1	TF:M00469_1	0.0178068	1.74941	3329	1279	273	19916	MT2A,DNAJB1,CEBPD,HP1BP3,NFKBIA,GRB14,NR1D2,MKNK2,ITPKA,ZMYM3,ENC1,SLC25A39,ONECUT2,CRELD1,TRIO,KCNT1,MYH9,ABHD8,PCID2,ID3,CADPS2,CKS2,ADAMTS2,JMJD6,SPEN,HSPB8,CGGBP1,ARHGEF17,TSHZ1,FEM1B,TEF,ARHGEF25,ZFR,PLOD3,FNIP2,CHN1,ADNP,CREBBP,CHST15,TPPP,RYBP,KIF13A,BAG3,RMND5A,ATP2B2,CLDN11,FKBP1A,LGI3,ANKH,FAM171A1,CSRP1,NCOA1,KCTD1,FOSL2,ATG4B,GUCY1A2,EPHX4,PDLIM2,PCGF5,INO80D,KCNV1,MAP1S,C14ORF132,CEP…
TF	Factor: MAZ; motif: GGGGAGGG	TF:M00649	0.0184529	1.73394	9377	841	459	19916	HSPB1,MT1M,MT1F,DNAJB1,FLCN,CEBPD,CRYAB,HP1BP3,NFKBIA,HSPA1B,GAB1,CEBPB,ZMYND8,CHGA,DHRS3,HSPA1A,GRB14,NR1D2,KIAA1549L,NEUROD2,MKNK2,ANKRD20A1,ANKRD20A2,MUM1L1,ANKRD49,C15ORF61,NISCH,CIT,RCN1,CHORDC1,KCNJ3,CCDC34,ZNF365,ZMYM3,CDK2AP2,AHSA1,SPRY1,PPP4R2,ENC1,PTK2B,SLC25A39,TDRD9,KLF9,HNRNPH1,USP2,ONECUT2,CRELD1,SERF2,AASDH,CLU,TRIO,HSPA2,KCNT1,LMTK2,ACTN1,MYH9,ZNF680,KIAA1211L,SMIM13,CCDC144A,RANB…
TF	Factor: MAZ; motif: GGGGAGGG; match class: 0	TF:M00649_0	0.0184529	1.73394	9377	841	459	19916	HSPB1,MT1M,MT1F,DNAJB1,FLCN,CEBPD,CRYAB,HP1BP3,NFKBIA,HSPA1B,GAB1,CEBPB,ZMYND8,CHGA,DHRS3,HSPA1A,GRB14,NR1D2,KIAA1549L,NEUROD2,MKNK2,ANKRD20A1,ANKRD20A2,MUM1L1,ANKRD49,C15ORF61,NISCH,CIT,RCN1,CHORDC1,KCNJ3,CCDC34,ZNF365,ZMYM3,CDK2AP2,AHSA1,SPRY1,PPP4R2,ENC1,PTK2B,SLC25A39,TDRD9,KLF9,HNRNPH1,USP2,ONECUT2,CRELD1,SERF2,AASDH,CLU,TRIO,HSPA2,KCNT1,LMTK2,ACTN1,MYH9,ZNF680,KIAA1211L,SMIM13,CCDC144A,RANB…
TF	Factor: Sp2; motif: NYSGCCCCGCCCCCY; match class: 0	TF:M03567_0	0.0184862	1.73315	7695	1273	567	19916	MT2A,HSPB1,MT1F,MT1G,DNAJB1,RASD1,FLCN,CEBPD,SLC5A3,HP1BP3,NFKBIA,RGCC,CEBPB,CHGA,DHRS3,GRB14,NR1D2,ARL4A,MKNK2,SLC38A2,ANKRD49,MT3,SYNPO,NISCH,CHORDC1,KCNJ3,ELK1,ZNF365,C1ORF52,ITPKA,FGFR1OP2,ZMYM3,SPRY1,PPP4R2,SLC25A39,TDRD9,SESN1,ANKRD36B,HNRNPH1,USP2,ONECUT2,SERF2,TRIO,PDP1,KCNT1,LMTK2,ACTN1,MYH9,AUP1,ABHD8,BHLHE41,PDPK1,SPART,PCID2,LRIF1,PDZD4,RAPGEF5,TSC22D3,PRDM8,SPR,MPHOSPH8,IRS2,CKS2,ISO…
TF	Factor: Sp2; motif: NYSGCCCCGCCCCCY	TF:M03567	0.0184862	1.73315	7695	1273	567	19916	MT2A,HSPB1,MT1F,MT1G,DNAJB1,RASD1,FLCN,CEBPD,SLC5A3,HP1BP3,NFKBIA,RGCC,CEBPB,CHGA,DHRS3,GRB14,NR1D2,ARL4A,MKNK2,SLC38A2,ANKRD49,MT3,SYNPO,NISCH,CHORDC1,KCNJ3,ELK1,ZNF365,C1ORF52,ITPKA,FGFR1OP2,ZMYM3,SPRY1,PPP4R2,SLC25A39,TDRD9,SESN1,ANKRD36B,HNRNPH1,USP2,ONECUT2,SERF2,TRIO,PDP1,KCNT1,LMTK2,ACTN1,MYH9,AUP1,ABHD8,BHLHE41,PDPK1,SPART,PCID2,LRIF1,PDZD4,RAPGEF5,TSC22D3,PRDM8,SPR,MPHOSPH8,IRS2,CKS2,ISO…
TF	Factor: Egr-1; motif: NGCGTGCGY	TF:M04950	0.0191784	1.71719	10984	1263	772	19916	MT2A,SPP1,HSPB1,MT1E,MT1G,RASD1,CEBPD,SLC5A3,HP1BP3,RGCC,CEBPB,RAMP1,CHGA,NR1D2,NEUROD2,ARL4A,MKNK2,SLC38A2,ANKRD20A1,ANKRD20A2,ANKRD49,MT3,C15ORF61,NISCH,CIT,KCNJ3,NKAPL,CCDC34,ELK1,FGFR1OP2,CDK2AP2,AHSA1,SPRY1,PPP4R2,ENC1,PTK2B,KLHL2,SLC25A39,SESN1,KLF9,ARHGAP32,ANKRD36B,HIST1H2AC,HNRNPH1,USP2,ONECUT2,CRELD1,PNISR,CLU,TRIO,EPHA4,HSPA2,PDP1,KCNT1,LMTK2,ACTN1,MYH9,KIAA1211L,TIAM2,CCDC144A,ABHD8,T…
TF	Factor: Egr-1; motif: NGCGTGCGY; match class: 0	TF:M04950_0	0.0191784	1.71719	10984	1263	772	19916	MT2A,SPP1,HSPB1,MT1E,MT1G,RASD1,CEBPD,SLC5A3,HP1BP3,RGCC,CEBPB,RAMP1,CHGA,NR1D2,NEUROD2,ARL4A,MKNK2,SLC38A2,ANKRD20A1,ANKRD20A2,ANKRD49,MT3,C15ORF61,NISCH,CIT,KCNJ3,NKAPL,CCDC34,ELK1,FGFR1OP2,CDK2AP2,AHSA1,SPRY1,PPP4R2,ENC1,PTK2B,KLHL2,SLC25A39,SESN1,KLF9,ARHGAP32,ANKRD36B,HIST1H2AC,HNRNPH1,USP2,ONECUT2,CRELD1,PNISR,CLU,TRIO,EPHA4,HSPA2,PDP1,KCNT1,LMTK2,ACTN1,MYH9,KIAA1211L,TIAM2,CCDC144A,ABHD8,T…
TF	Factor: SP1; motif: NRGKGGGCGGGGCN; match class: 1	TF:M09765_1	0.0201175	1.69643	3296	1272	269	19916	MT1F,DNAJB1,CEBPD,SLC5A3,HP1BP3,NFKBIA,CEBPB,NR1D2,ANKRD49,NISCH,ELK1,C1ORF52,ITPKA,ZMYM3,SPRY1,SLC25A39,TDRD9,SESN1,HNRNPH1,USP2,ONECUT2,SERF2,PDP1,ACTN1,MYH9,ABHD8,BHLHE41,PDPK1,PCID2,RAPGEF5,SPR,IRS2,ISOC2,JMJD6,HIBCH,FEM1C,PRNP,CGGBP1,ARHGEF17,FAM118A,UPF2,HS6ST1,IP6K2,TEF,PLK5,ZFR,DEDD2,CREBBP,MRPS5,BAG3,CLDN11,SYN2,GPRC5B,NCOA1,ARNTL,PCGF5,INO80D,SLC9A6,MAP1S,C14ORF132,CDK5R1,CAMSAP2,ATP2A2…
TF	Factor: NF-E4; motif: CHCCCTCKCCWG; match class: 0	TF:M02105_0	0.0208466	1.68096	2648	1168	207	19916	MT1M,MT1F,CEBPD,NFKBIA,GAB1,CEBPB,ZMYND8,HSPA1A,GRB14,ANKRD20A1,ANKRD20A2,MUM1L1,ZNF365,ITPKA,ZMYM3,ENC1,SLC25A39,HIST1H2AC,TRIO,LMTK2,PDPK1,ANKRD20A3,VEGFA,PDZD4,IRS2,ISOC2,ADAMTS2,SPEN,YPEL3,UPF2,TEF,PLK5,ARHGEF25,CHN1,IRF2BPL,ARAP2,CREBBP,ENPP4,SH3BGRL3,NR1D1,BCL6,RPRML,GALNT16,ANKH,FAM173B,BCAR1,RAB6B,TRERF1,EIF5,VAMP4,ATP2A2,H1FX,NDRG1,PPP1R16B,RNPC3,HSPE1,DNAJB2,HSPA4,DHCR24,GJA1,CREBRF,CDK…
TF	Factor: NF-E4; motif: CHCCCTCKCCWG	TF:M02105	0.0208466	1.68096	2648	1168	207	19916	MT1M,MT1F,CEBPD,NFKBIA,GAB1,CEBPB,ZMYND8,HSPA1A,GRB14,ANKRD20A1,ANKRD20A2,MUM1L1,ZNF365,ITPKA,ZMYM3,ENC1,SLC25A39,HIST1H2AC,TRIO,LMTK2,PDPK1,ANKRD20A3,VEGFA,PDZD4,IRS2,ISOC2,ADAMTS2,SPEN,YPEL3,UPF2,TEF,PLK5,ARHGEF25,CHN1,IRF2BPL,ARAP2,CREBBP,ENPP4,SH3BGRL3,NR1D1,BCL6,RPRML,GALNT16,ANKH,FAM173B,BCAR1,RAB6B,TRERF1,EIF5,VAMP4,ATP2A2,H1FX,NDRG1,PPP1R16B,RNPC3,HSPE1,DNAJB2,HSPA4,DHCR24,GJA1,CREBRF,CDK…
TF	Factor: HIC1; motif: NSNNNNTGCCCSSNN; match class: 1	TF:M01072_1	0.0217735	1.66207	892	1079	80	19916	CEBPB,CHGA,DHRS3,GRB14,SESN1,ONECUT2,TRIO,MYH9,KIAA1211L,PCID2,PDZD4,KIAA0930,ARHGEF17,H2AFV,IRF2BPL,TPPP,KIF13A,BAG3,ATP2B2,FAM171A1,FAM173B,NCOA1,BCAR1,PCGF5,EIF5,CITED4,MAP1S,SLITRK4,AJAP1,HTR1E,CELSR1,PRKACB,SLC22A23,ADGRL1,ANKRD11,HSD11B2,CDYL2,RNF130,GNAZ,HIF1A,HLF,YY1,ZHX3,HCN1,NPTX1,ZDHHC14,PDZRN3,KCNJ4,GID8,LTBP3,GIT1,ZBTB7A,WDR5,SOCS5,C2CD2,CAMK2A,SMAD5,NR2F6,JPH3,ZBTB34,RPS6KA5,BIN1,KD…
TF	Factor: ZNF284; motif: NGGGGGTGGTGM	TF:M06275	0.0218854	1.65985	189	136	9	19916	MT1E,HSPA1B,HSPA1A,ANKRD20A1,C1ORF52,CDK2AP2,HSPA2,ANKRD20A3,LRIF1
TF	Factor: ZNF284; motif: NGGGGGTGGTGM; match class: 0	TF:M06275_0	0.0218854	1.65985	189	136	9	19916	MT1E,HSPA1B,HSPA1A,ANKRD20A1,C1ORF52,CDK2AP2,HSPA2,ANKRD20A3,LRIF1
TF	Factor: RUNX3; motif: NRACCGCANWAACCRCAN; match class: 1	TF:M04110_1	0.0229982	1.63831	3779	1289	306	19916	HSPB1,MT1E,MT1G,DNAJB1,RASD1,CEBPD,SLC5A3,RGCC,CEBPB,GRB14,NR1D2,MKNK2,RCN1,ELK1,ITPKA,CDK2AP2,AHSA1,SPRY1,PTK2B,ANKRD36B,ONECUT2,KCNT1,SMIM13,RANBP2,ABHD8,KCTD16,SPART,PCID2,VEGFA,RAPGEF5,CADPS2,IRS2,CKS2,ISOC2,JMJD6,FEM1C,MOB1B,DTX3,SPEN,SNX32,YPEL3,CGGBP1,FAM118A,IP6K2,TEF,PLK5,CHN1,DEDD2,CHST15,ENOX1,OTUD4,RYBP,TSPAN5,BTBD9,LGI3,ANKH,NCOA1,KCTD1,ATG4B,ARNTL,HERPUD1,AKAP12,GUCY1A2,TEKT4,CALCOC…
TF	Factor: E2F-1; motif: NTTSGCGG; match class: 1	TF:M00430_1	0.023264	1.63332	2508	1262	211	19916	MT1F,HP1BP3,GAB1,RAMP1,DHRS3,SYNPO,ELK1,FGFR1OP2,CDK2AP2,SPRY1,SLC25A39,SESN1,HIST1H2AC,HSPA2,CCDC144A,RANBP2,BHLHE41,ANKRD20A3,RAPGEF5,FLRT2,MPHOSPH8,IRS2,ADAMTS2,FBXO32,TFDP2,CNST,SPEN,SNX32,TSHZ1,FEM1B,FAM118A,UPF2,PTPRK,IP6K2,H2AFV,SLC14A1,SUPT20H,CHST15,IER5,TPPP,OTUD4,SREK1IP1,GPRC5B,FAM171A1,BCAR1,GUCY1A2,PDLIM2,EIF5,CITED4,C14ORF132,NOP10,RANGAP1,HSPE1,PRPF4B,GFOD1,GJA1,WDR82,AHCTF1,SESN3…
TF	Factor: ZBTB7C; motif: GKCCCGGGCKG; match class: 1	TF:M03806_1	0.0256147	1.59151	537	1070	54	19916	ARL4A,ITPKA,SLC25A39,CREBBP,TPPP,FAM171A1,INO80D,MTURN,CREBRF,SPIN1,MPP6,ADGRL1,SAMD1,ATRNL1,ZADH2,TGS1,MAPK1,ZCCHC14,BAIAP2,STK17B,ARHGEF7,GNAQ,UBQLN4,ITPK1,GID8,PAG1,UPF1,CACNA2D3,ZBTB7A,NUDT16L1,WDR5,OLFM1,DCBLD2,ATN1,FGFRL1,CA2,CAMK2N1,KDM3A,WTAP,SOS2,KCNAB2,JADE2,PCNT,VASN,TAF4,CTNNA1,DOCK5,PTOV1,HSP90AA1,AK4,CMTM4,CELF2,BAZ1B,MED13L
TF	Factor: MYB; motif: NNAACTGN; match class: 0	TF:M08890_0	0.0262455	1.58095	1370	9	6	19916	MT2A,MT1M,MT1E,MT1X,MT1F,MT1G
TF	Factor: MYB; motif: NNAACTGN	TF:M08890	0.0262455	1.58095	1370	9	6	19916	MT2A,MT1M,MT1E,MT1X,MT1F,MT1G
TF	Factor: Sp1; motif: NGGGGGCGGGGYN; match class: 1	TF:M00196_1	0.0295164	1.52994	5893	1273	446	19916	MT2A,HSPB1,MT1F,MT1G,DNAJB1,CEBPD,SLC5A3,HP1BP3,NFKBIA,HSPA1B,GAB1,CEBPB,NR1D2,ARL4A,MKNK2,ANKRD49,NISCH,RCN1,ELK1,C1ORF52,ITPKA,FGFR1OP2,ZMYM3,SPRY1,PPP4R2,SLC25A39,TDRD9,SESN1,HNRNPH1,USP2,ONECUT2,CRELD1,SERF2,TRIO,PDP1,KCNT1,LMTK2,ACTN1,MYH9,AUP1,ABHD8,BHLHE41,PDPK1,SPART,PCID2,VEGFA,PDZD4,RAPGEF5,PRDM8,SPR,IRS2,CKS2,ISOC2,ADAMTS2,JMJD6,TFDP2,HIBCH,FEM1C,PRNP,CGGBP1,ARHGEF17,FAM118A,UPF2,HS6ST…
TF	Factor: Sp3; motif: GGGGCGGGGSNN; match class: 1	TF:M07615_1	0.0307785	1.51175	2889	734	149	19916	MT1F,CEBPD,SLC5A3,HP1BP3,CEBPB,NR1D2,ELK1,C1ORF52,ITPKA,SLC25A39,TDRD9,SESN1,HNRNPH1,USP2,ONECUT2,SERF2,PDP1,ACTN1,ABHD8,BHLHE41,PDPK1,PCID2,RAPGEF5,PRDM8,IRS2,JMJD6,FEM1C,PRNP,CGGBP1,ARHGEF17,FAM118A,UPF2,IP6K2,TEF,ARHGEF25,ZFR,CREBBP,OTUD4,PKIA,BTBD9,CLDN11,SYN2,GPRC5B,GALNT16,NCOA1,ATG4B,BCAR1,GUCY1A2,PCGF5,INO80D,SLC9A6,MAP1S,C14ORF132,CDK5R1,CAMSAP2,ATP2A2,PPP1R16B,RNPC3,SH3GL2,PRDX6,PIP5K1C…
TF	Factor: ctcf; motif: CCNCNAGRKGGCRSTN	TF:M07249	0.0316142	1.50012	6739	794	326	19916	MT1G,GFAP,DNAJB1,RASD1,FLCN,CEBPD,SLC5A3,HP1BP3,GAB1,RGCC,CEBPB,DHRS3,NR1D2,KIAA1549L,NEUROD2,ARL4A,MKNK2,FAM107A,SLC38A2,MUM1L1,ANKRD49,SYNPO,RCN1,ELK1,C1ORF52,ITPKA,FGFR1OP2,ZMYM3,SPRY1,KLHL2,SLC25A39,TDRD9,ANKRD36B,HIST1H2AC,HNRNPH1,USP2,CRELD1,PNISR,TRIO,EPHA4,HSPA2,KCNT1,LMTK2,ACTN1,MYH9,TIAM2,SMIM13,CCDC144A,ABHD8,BHLHE41,PDPK1,ZNF638,TOP1,VEGFA,RAPGEF5,SPR,IRS2,ISOC2,ADAMTS2,JMJD6,FBXO32,T…
TF	Factor: ctcf; motif: CCNCNAGRKGGCRSTN; match class: 0	TF:M07249_0	0.0316142	1.50012	6739	794	326	19916	MT1G,GFAP,DNAJB1,RASD1,FLCN,CEBPD,SLC5A3,HP1BP3,GAB1,RGCC,CEBPB,DHRS3,NR1D2,KIAA1549L,NEUROD2,ARL4A,MKNK2,FAM107A,SLC38A2,MUM1L1,ANKRD49,SYNPO,RCN1,ELK1,C1ORF52,ITPKA,FGFR1OP2,ZMYM3,SPRY1,KLHL2,SLC25A39,TDRD9,ANKRD36B,HIST1H2AC,HNRNPH1,USP2,CRELD1,PNISR,TRIO,EPHA4,HSPA2,KCNT1,LMTK2,ACTN1,MYH9,TIAM2,SMIM13,CCDC144A,ABHD8,BHLHE41,PDPK1,ZNF638,TOP1,VEGFA,RAPGEF5,SPR,IRS2,ISOC2,ADAMTS2,JMJD6,FBXO32,T…
TF	Factor: RUNX2; motif: WRACCGCANWAACCGCAN; match class: 1	TF:M04107_1	0.0339463	1.46921	6491	1289	491	19916	HSPB1,MT1E,MT1G,DNAJB1,RASD1,FLCN,CEBPD,SLC5A3,HP1BP3,NFKBIA,HSPA1B,RGCC,CEBPB,CHGA,HSPA1A,GRB14,HSPH1,NR1D2,MKNK2,NISCH,RCN1,KCNJ3,ELK1,C1ORF52,ITPKA,CDK2AP2,AHSA1,SPRY1,PTK2B,TDRD9,ANKRD36B,ONECUT2,CLU,TRIO,KCNT1,SMIM13,CCDC144A,RANBP2,ABHD8,KCTD16,SPART,PCID2,VEGFA,RAPGEF5,PRDM8,CADPS2,IRS2,CKS2,ISOC2,ADAMTS2,JMJD6,FBXO32,TFDP2,FEM1C,LIN7C,MOB1B,DTX3,SPEN,SNX32,YPEL3,CGGBP1,FAM118A,UPF2,PTPRK,…
TF	Factor: AP-2; motif: SNNNCCNCAGGCN; match class: 1	TF:M00915_1	0.0339653	1.46896	4545	1288	358	19916	DNAJB1,RASD1,SLC5A3,NFKBIA,RGCC,CEBPB,DHRS3,NR1D2,MKNK2,ITPKA,KLHL2,SESN1,ANKRD36B,USP2,ONECUT2,TRIO,KCNT1,LMTK2,MYH9,PDPK1,SPART,VEGFA,PDZD4,KIAA0930,IRS2,CKS2,FBXO32,TFDP2,FEM1C,DTX3,YPEL3,ARHGEF17,TSHZ1,HS6ST1,TEF,PLEKHA5,KCNJ2,ZFR,H2AFV,PLOD3,FNIP2,CHN1,IRF2BPL,ADNP,CREBBP,CHST15,TPPP,OTUD4,KIF13A,DENND4B,BAG3,SH3BGRL3,RMND5A,RPRML,GPRC5B,FKBP1A,LGI3,ANKH,ITGB3BP,KCTD1,FOSL2,ATG4B,ARNTL,BCAR1…
TF	Factor: BTEB3; motif: BNRNGGGAGGNGT	TF:M01865	0.0361864	1.44145	9937	1248	696	19916	HSPB1,MT1M,MT1G,DNAJB1,RASD1,SLC5A3,HP1BP3,NFKBIA,HSPA1B,GAB1,CEBPB,ZMYND8,RAMP1,CHGA,DHRS3,HSPA1A,GRB14,HSPH1,NR1D2,KIAA1549L,NEUROD2,MKNK2,FAM107A,ANKRD20A1,ANKRD20A2,MUM1L1,ANKRD49,C15ORF61,CIT,RCN1,ITPKA,ZMYM3,CDK2AP2,SPRY1,PPP4R2,ENC1,PTK2B,KLHL2,ANKRD36B,HNRNPH1,USP2,ONECUT2,CRELD1,CLU,TRIO,PDP1,KCNT1,ACTN1,MYH9,ZNF680,KIAA1211L,TIAM2,AUP1,RANBP2,KCTD16,BHLHE41,PDPK1,ZNF638,SREK1,ANKRD20A3,…
TF	Factor: BTEB3; motif: BNRNGGGAGGNGT; match class: 0	TF:M01865_0	0.0361864	1.44145	9937	1248	696	19916	HSPB1,MT1M,MT1G,DNAJB1,RASD1,SLC5A3,HP1BP3,NFKBIA,HSPA1B,GAB1,CEBPB,ZMYND8,RAMP1,CHGA,DHRS3,HSPA1A,GRB14,HSPH1,NR1D2,KIAA1549L,NEUROD2,MKNK2,FAM107A,ANKRD20A1,ANKRD20A2,MUM1L1,ANKRD49,C15ORF61,CIT,RCN1,ITPKA,ZMYM3,CDK2AP2,SPRY1,PPP4R2,ENC1,PTK2B,KLHL2,ANKRD36B,HNRNPH1,USP2,ONECUT2,CRELD1,CLU,TRIO,PDP1,KCNT1,ACTN1,MYH9,ZNF680,KIAA1211L,TIAM2,AUP1,RANBP2,KCTD16,BHLHE41,PDPK1,ZNF638,SREK1,ANKRD20A3,…
TF	Factor: AP-2gamma; motif: GCCYNNGGS; match class: 1	TF:M00470_1	0.0394727	1.4037	5604	1281	428	19916	MT2A,DNAJB1,CEBPD,SLC5A3,HP1BP3,NFKBIA,RAMP1,DHRS3,GRB14,NR1D2,ARL4A,MKNK2,ANKRD20A1,ANKRD20A2,CIT,RCN1,ITPKA,ZMYM3,CDK2AP2,ENC1,SLC25A39,ANKRD36B,USP2,ONECUT2,CRELD1,SERF2,TRIO,KCNT1,ACTN1,MYH9,AUP1,SMIM13,ABHD8,ANKRD20A3,PCID2,RAPGEF5,ID3,SPR,CADPS2,IRS2,CKS2,ADAMTS2,JMJD6,FBXO32,TFDP2,DTX3,PRNP,SPEN,HSPB8,CGGBP1,ARHGEF17,TSHZ1,FEM1B,HS6ST1,TEF,PLEKHA5,ARHGEF25,ZFR,PLOD3,FNIP2,CHN1,IRF2BPL,ADNP…
TF	Factor: FPM315; motif: SRGGGAGGAGGN	TF:M01587	0.0448698	1.34805	3258	1169	245	19916	MT1M,MT1G,DNAJB1,HP1BP3,GAB1,ZMYND8,HSPH1,NR1D2,NEUROD2,IPCEF1,ENC1,ANKRD36B,HSPA2,KCTD16,BHLHE41,PDPK1,ZNF638,VEGFA,CADPS2,MPHOSPH8,KIAA0930,FBXO32,LIN7C,SPEN,CGGBP1,ARHGEF17,UPF2,HS6ST1,OGT,PLEKHA5,ARHGEF25,KCNJ2,ZFR,SLC14A1,CHN1,IRF2BPL,APOD,KIF13A,DENND4B,BAG3,GPR6,SREK1IP1,FAM173B,NCOA1,FOSL2,NEUROD1,HERPUD1,EPHX4,PDLIM2,TRERF1,PDK2,NCDN,SLC9A6,ETS2,ATP2A2,FGF17,GRIN2A,SH3GL2,ADGRF5,HRH3,FAI…
TF	Factor: FPM315; motif: SRGGGAGGAGGN; match class: 0	TF:M01587_0	0.0448698	1.34805	3258	1169	245	19916	MT1M,MT1G,DNAJB1,HP1BP3,GAB1,ZMYND8,HSPH1,NR1D2,NEUROD2,IPCEF1,ENC1,ANKRD36B,HSPA2,KCTD16,BHLHE41,PDPK1,ZNF638,VEGFA,CADPS2,MPHOSPH8,KIAA0930,FBXO32,LIN7C,SPEN,CGGBP1,ARHGEF17,UPF2,HS6ST1,OGT,PLEKHA5,ARHGEF25,KCNJ2,ZFR,SLC14A1,CHN1,IRF2BPL,APOD,KIF13A,DENND4B,BAG3,GPR6,SREK1IP1,FAM173B,NCOA1,FOSL2,NEUROD1,HERPUD1,EPHX4,PDLIM2,TRERF1,PDK2,NCDN,SLC9A6,ETS2,ATP2A2,FGF17,GRIN2A,SH3GL2,ADGRF5,HRH3,FAI…
MIRNA	hsa-miR-21-5p	MIRNA:hsa-miR-21-5p	0.000209921	3.67794	603	1190	85	14743	SLC5A3,CEBPB,MKNK2,CCDC34,SESN1,KLF9,HNRNPH1,CLU,EPHA4,SREK1,VEGFA,LIN7C,FILIP1L,PLOD3,ADNP,RMND5A,BCL6,ZBTB38,COL5A2,EIF5,SLC9A6,CEP152,SPIN1,KRIT1,MBNL1,NSD3,ELOVL4,BTBD3,ZADH2,HIF1A,MTPN,CERS6,SRSF11,STXBP5,REV1,KLHL24,DCP1A,TOPORS,USP47,GNAQ,BMI1,AP1AR,ELAVL4,PAG1,MTMR12,EGLN1,PBX1,MAP2K3,SOCS5,NUFIP2,LIFR,FGFRL1,CEP97,MED9,NIPBL,PLEKHA1,TMEM56,GLCCI1,TPM1,FKBP5,GTF2A1,SIRT2,DDX46,SMNDC1,THOC…
MIRNA	hsa-miR-19b-3p	MIRNA:hsa-miR-19b-3p	0.00446115	2.35055	709	1289	97	14743	SLC38A2,CIT,ZBTB18,ZNF680,SPART,TSC22D3,HIST2H4A,MOB1B,MBNL2,KCNJ2,ARAP2,SEC61A1,MID1IP1,ENPP4,OTUD4,KIF13A,NPTN,SLC9A6,CAMSAP2,NDRG1,GFOD1,RAF1,CREBRF,SESN3,CLVS2,PRKACB,MBNL1,ELOVL4,SAMD1,BTBD3,CHD9,HNRNPF,CAMTA1,FXR1,YY1,KLF13,MAPK1,ZCCHC14,SPATA2,KLHL21,RAPGEF2,TCF4,POGZ,G3BP2,SERINC3,PNRC1,MTMR12,WDR26,MBOAT7,MAP2K3,NUFIP2,WAC,DCBLD2,MXD1,STK38,SMAD5,CEP350,SON,ZFAND5,UBL3,SRSF7,FBXO10,KITLG…
MIRNA	hsa-miR-429	MIRNA:hsa-miR-429	0.00687478	2.16274	149	941	25	14743	MKNK2,SESN1,ONECUT2,PDPK1,VEGFA,TPD52L1,KIF13A,JUN,BBX,INO80D,CAMSAP2,CDKN1B,HIF1A,CRKL,PKD1,IRS1,ANKRD33B,NUFIP2,NLGN4X,DCBLD2,TRIM56,FKBP5,CAB39,ZMAT3,TAF1D
MIRNA	hsa-miR-19a-3p	MIRNA:hsa-miR-19a-3p	0.00993968	2.00263	567	1289	80	14743	SLC38A2,CIT,ZBTB18,ZNF680,SPART,HIST2H4A,MOB1B,MBNL2,KCNJ2,ARAP2,SEC61A1,MID1IP1,ENPP4,OTUD4,KIF13A,NPTN,SLC9A6,CAMSAP2,NDRG1,RAF1,CREBRF,SESN3,CLVS2,PRKACB,MBNL1,MAP3K5,CHD9,HNRNPF,CAMTA1,FXR1,YY1,KLF13,MAPK1,SPATA2,RAPGEF2,POGZ,G3BP2,SERINC3,PNRC1,MTMR12,WDR26,MAP2K3,NUFIP2,WAC,DCBLD2,MXD1,STK38,SMAD5,CEP350,ZFAND5,RPS6KA5,UBL3,FBXO10,KITLG,CAB39,AFTPH,TAF4,ZMAT3,AZIN1,ANKIB1,TMTC1,MCRIP2,ZBTB4…

## Sheet: C_GO down in HD neurons
source	term_name	term_id	adjusted_p_value	negative_log10_of_adjusted_p_value	term_size	query_size	intersection_size	effective_domain_size	intersections
GO:MF	structural constituent of ribosome	GO:0003735	7.92779e-18	17.1008	143	905	43	16179	RPL10A,RPL12,RPS12,RPL9,RPS23,RPL26,RPL37,RPL37A,MRPS25,RPL21,RPS27A,RPL31,RPS29,MRPL21,RPS15A,RPL30,RPL3,RPL22,RPL41,RPL38,RPS21,RPL7,RPL27,RPL35,MRPL55,RPS4X,RPL27A,RPL28,RPL24,RPL36A,RPS14,RPL34,RPL23,RPL7L1,RPL14,RPL32,RPL6,RPL11,RPL15,RPS9,RPLP0,RPS24,RPL4
GO:MF	structural molecule activity	GO:0005198	3.46336e-05	4.4605	582	528	45	16179	CRYBB2,RPL10A,RPL12,RPS12,RPL9,RPS23,RPL26,RPL37,LAMB1,RPL37A,MRPS25,KRT17,PNN,CDC42SE2,HAPLN1,RPL21,TUBB2A,TUBA1A,RPS27A,RPL31,TUBA1B,RPS29,MRPL21,RPS15A,RPL30,RPL3,ACTG1,RPL22,RPL41,TUBB2B,RPL38,RPS21,RPL7,RPL27,MYL6B,RPL35,SORBS2,MRPL55,RPS4X,ZP3,RPL27A,RPL28,RPL24,ADD2,RPL36A
GO:MF	neuropeptide hormone activity	GO:0005184	0.00264217	2.57804	21	208	5	16179	NPY,CRH,CORT,PNOC,VIP
GO:MF	small ribosomal subunit rRNA binding	GO:0070181	0.00864935	2.06302	10	11	2	16179	CIRBP,RBM3
GO:MF	hormone activity	GO:0005179	0.0207612	1.68275	77	15	3	16179	SST,NPY,CRH
GO:MF	neuropeptide receptor binding	GO:0071855	0.0247013	1.60728	23	8	2	16179	NPY,TAC1
GO:MF	translation repressor activity	GO:0030371	0.0483946	1.3152	23	11	2	16179	CIRBP,RBM3
GO:BP	SRP-dependent cotranslational protein targeting to membrane	GO:0006614	2.0779e-28	27.6824	91	1290	51	15605	RPL10A,RPL12,RPS12,RPL9,RPS23,RPL26,RPL37,RPL37A,RPL21,RPS27A,RPL31,RPS29,RPS7,RPS15A,RPL30,RPL3,RPS6,RPL22,RPL41,RPL38,RPS21,RPL7,RPL27,RPS18,RPL35,SEC61A2,ZFAND2B,RPS3A,RPS4X,RPL27A,RPL28,RPL24,RPL36A,RPS14,RPL34,RPL23,RPL14,RPL32,RPL6,RPL11,RPL15,RPS9,RPLP0,RPS24,RPL4,RPL13A,RPL35A,RPL7A,RPS25,RPS8,FAU
GO:BP	cotranslational protein targeting to membrane	GO:0006613	2.0214e-27	26.6943	98	1290	52	15605	RPL10A,RPL12,RPS12,RPL9,RPS23,RPL26,RPL37,RPL37A,RPL21,RPS27A,RPL31,RPS29,RPS7,RPS15A,RPL30,RPL3,RPS6,RPL22,RPL41,RPL38,RPS21,RPL7,RPL27,RPS18,RPL35,SEC61A2,ZFAND2B,RPS3A,RPS4X,RPL27A,RPL28,RPL24,RPL36A,RPS14,RPL34,RPL23,RPL14,RPL32,RPL6,RPL11,RPL15,RPS9,RPLP0,RPS24,RPL4,RPL13A,RPL35A,SSR1,RPL7A,RPS25,RPS8,FAU
GO:BP	protein targeting to ER	GO:0045047	2.3974e-26	25.6203	105	1303	53	15605	RPL10A,SPCS1,RPL12,RPS12,RPL9,RPS23,RPL26,RPL37,RPL37A,RPL21,RPS27A,RPL31,RPS29,RPS7,RPS15A,RPL30,RPL3,RPS6,RPL22,RPL41,RPL38,RPS21,RPL7,RPL27,RPS18,RPL35,SEC61A2,ZFAND2B,RPS3A,RPS4X,RPL27A,RPL28,RPL24,RPL36A,RPS14,RPL34,RPL23,RPL14,RPL32,RPL6,RPL11,RPL15,RPS9,RPLP0,RPS24,RPL4,RPL13A,RPL35A,RPL7A,RPS25,RPS8,FAU,PMM1
GO:BP	establishment of protein localization to endoplasmic reticulum	GO:0072599	2.61255e-25	24.5829	109	1303	53	15605	RPL10A,SPCS1,RPL12,RPS12,RPL9,RPS23,RPL26,RPL37,RPL37A,RPL21,RPS27A,RPL31,RPS29,RPS7,RPS15A,RPL30,RPL3,RPS6,RPL22,RPL41,RPL38,RPS21,RPL7,RPL27,RPS18,RPL35,SEC61A2,ZFAND2B,RPS3A,RPS4X,RPL27A,RPL28,RPL24,RPL36A,RPS14,RPL34,RPL23,RPL14,RPL32,RPL6,RPL11,RPL15,RPS9,RPLP0,RPS24,RPL4,RPL13A,RPL35A,RPL7A,RPS25,RPS8,FAU,PMM1
GO:BP	protein localization to endoplasmic reticulum	GO:0070972	4.61147e-23	22.3362	132	1303	56	15605	RPL10A,SPCS1,RPL12,RPS12,RPL9,RPS23,RPL26,RPL37,RPL37A,RPL21,RPS27A,RPL31,RPS29,RPS7,RPS15A,RPL30,RPL3,RPS6,RPL22,RPL41,RPL38,RPS21,RPL7,RPL27,RPS18,RPL35,SEC61A2,ZFAND2B,RPS3A,RPS4X,RPL27A,RPL28,RPL24,RPL36A,RPS14,RPL34,GPAA1,RPL23,RER1,RPL14,RPL32,RPL6,RPL11,RPL15,RPS9,RPLP0,RPS24,RPL4,RPL13A,UBAC2,RPL35A,RPL7A,RPS25,RPS8,FAU,PMM1
GO:BP	nuclear-transcribed mRNA catabolic process, nonsense-mediated decay	GO:0000184	7.67309e-21	20.115	115	905	43	15605	RPL10A,RPL12,RPS12,RPL9,RPS23,RPL26,RPL37,RPL37A,RPL21,RPS27A,RPL31,RPS29,RPS7,RPS15A,RPL30,RPL3,RPS6,RPL22,RPL41,RPL38,RPS21,RPL7,RPL27,RPS18,RPL35,RPS3A,RPS4X,RPL27A,RPL28,RPL24,RPL36A,RPS14,RPL34,RPL23,RPL14,RPL32,RPL6,RPL11,RPL15,RPS9,RPLP0,RPS24,RPL4
GO:BP	protein targeting to membrane	GO:0006612	6.26229e-18	17.2033	182	1181	57	15605	RPL10A,RPL12,ZDHHC11B,RPS12,RPL9,PEX16,RPS23,RPL26,RPL37,RPL37A,RPL21,RPS27A,RPL31,RPS29,RPS7,CHP1,RPS15A,RPL30,RPL3,RPS6,RPL22,RPL41,RPL38,RPS21,RPL7,RPL27,RPS18,RPL35,SEC61A2,ZFAND2B,RPS3A,RPS4X,RPL27A,RPL28,RPL24,RPL36A,ZDHHC11,RPS14,RPL34,RPL23,FIS1,RPL14,RPL32,RPL6,RPL11,RPL15,RPS9,RPLP0,RPS24,RPL4,RPL13A,ZDHHC4,RAB3IP,RPL35A,SSR1,RPL7A,RPS25
GO:BP	translational initiation	GO:0006413	1.34584e-17	16.871	179	1092	54	15605	RPL10A,RPL12,RPS12,RPL9,EIF3K,RPS23,RPS6KB2,RPL26,RPL37,RBM4,RPL37A,NPM1,RPL21,RPS27A,RPL31,RPS29,RPS7,RPS15A,RPL30,EIF3C,RPL3,RPS6,RPL22,RPL41,EIF3CL,RPL38,RPS21,RPL7,RPL27,RPS18,RPL35,RPS3A,RPS4X,RPL27A,RPL28,RPL24,RPL36A,RPS14,RPL34,RPL23,RPL14,RPL32,RPL6,RPL11,RPL15,RPS9,RPLP0,RPS24,RPL4,HABP4,RPL13A,EIF3D,EIF2B3,RPL35A
GO:BP	viral transcription	GO:0019083	4.07134e-14	13.3903	176	1187	51	15605	RPL10A,RPL12,RPS12,RPL9,RPS23,RPL26,RPL37,RPL37A,PSMC3,RPL21,RPS27A,RPL31,RPS29,RPS7,RPS15A,RPL30,RPL3,RPS6,RPL22,RPL41,RPL38,RPS21,RPL7,RPL27,RPS18,RPL35,RPS3A,RPS4X,RPL27A,RPL28,RPL24,RPL36A,RPS14,RPL34,RPL23,RPL14,RPL32,RPL6,RPL11,RPL15,RPS9,RPLP0,RPS24,RPL4,RPL13A,NUCKS1,RPL35A,NUP210,RPL7A,RPS25,CDK9
GO:BP	viral gene expression	GO:0019080	2.89689e-13	12.5381	190	1187	52	15605	RPL10A,RPL12,RPS12,RPL9,RPS23,RPL26,RPL37,RPL37A,PSMC3,RPL21,RPS27A,RPL31,RPS29,RPS7,RPS15A,RPL30,RPL3,RPS6,RPL22,RPL41,RPL38,RPS21,RPL7,RPL27,RPS18,RPL35,RPS3A,RPS4X,RPL27A,RPL28,RPL24,RPL36A,RPS14,RPL34,RPL23,RPL14,RPL32,RPL6,RPL11,RPL15,RPS9,RPLP0,RPS24,RPL4,RPL13A,EIF3D,NUCKS1,RPL35A,NUP210,RPL7A,RPS25,CDK9
GO:BP	nuclear-transcribed mRNA catabolic process	GO:0000956	5.27487e-13	12.2778	206	905	47	15605	RPL10A,RPL12,RPS12,RPL9,PAN3,RPS23,RPL26,RPL37,RPL37A,RPL21,RPS27A,RPL31,RPS29,RPS7,MTPAP,RPS15A,RPL30,RPL3,RPS6,RPL22,RPL41,RPL38,RPS21,RPL7,RPL27,RPS18,RPL35,WDR61,RPS3A,RPS4X,RPL27A,RPL28,RPL24,RPL36A,RPS14,RPL34,RPL23,RPL14,RPL32,PARN,RPL6,RPL11,RPL15,RPS9,RPLP0,RPS24,RPL4
GO:BP	mRNA catabolic process	GO:0006402	3.84276e-12	11.4154	353	1025	67	15605	CIRBP,RPL10A,RPL12,RPS12,RPL9,PAN3,RPS23,RPL26,RPL37,RPL37A,PSMC3,NPM1,RPL21,VIP,PSME2,RPS27A,RPL31,RPS29,RPS7,MTPAP,RPS15A,RPL30,RPL3,PSMA5,RPS6,RPL22,RPL41,PSME4,RPL38,RPS21,RPL7,RPL27,RPS18,RPL35,WDR61,SEM1,RPS3A,RPS4X,RPL27A,RPL28,RPL24,RPL36A,PSMB4,PSMB5,PSMF1,RPS14,RPL34,PSMD13,RPL23,RPL14,RPL32,PARN,RPL6,RPL11,PSMA4,RPL15,PSMB6,RPS9,RPLP0,RPS24,RPL4,PSMC5,PSMD4,MYEF2,PSMA1,RPL13A,PSMB2
GO:BP	RNA catabolic process	GO:0006401	8.19459e-11	10.0865	384	975	66	15605	CIRBP,RPL10A,RPL12,RPS12,RPL9,PAN3,RPS23,RPL26,RPL37,RPL37A,PSMC3,NPM1,RPL21,VIP,PSME2,RPS27A,RPL31,RPS29,RPS7,MTPAP,RPS15A,RPL30,RPL3,PSMA5,RPS6,RPL22,RPL41,PSME4,RPL38,RPS21,RPL7,RPL27,RPS18,RPL35,WDR61,SEM1,RPS3A,RPS4X,RPL27A,RPL28,RPL24,RPL36A,PSMB4,PSMB5,PSMF1,RPS14,RPL34,PSMD13,RPL23,RPL14,RPL32,PARN,RPL6,RPL11,PSMA4,RPL15,PSMB6,RPS9,RPLP0,RPS24,RPL4,PSMC5,PSMD4,RNASEH2B,MYEF2,PSMA1
GO:BP	protein targeting	GO:0006605	2.20383e-10	9.65682	390	1181	74	15605	RPL10A,SPCS1,RPL12,ZDHHC11B,RPS12,RPL9,PEX16,RPS23,RPL26,RPL37,RPL37A,GSTK1,RPL21,RPS27A,RPL31,TIMM8B,RPS29,PARL,RPS7,CHP1,RPS15A,RPL30,RPL3,RPS6,RPL22,RPL41,ACOT2,EPHX2,RPL38,RPS21,RPL7,RPL27,RPS18,RPL35,SEC61A2,ZFAND2B,RPS3A,RPS4X,RPL27A,RPL28,MICALL2,RPL24,RPL36A,DNAJC19,TIMM17A,ZDHHC11,RPS14,RPL34,RPL23,FIS1,RPL14,RPL32,AP4B1,RPL6,RPL11,RPL15,UQCRC2,RPS9,RPLP0,RPS24,RPL4,COX18,RPL13A,ZDHHC4,K…
GO:BP	establishment of protein localization to membrane	GO:0090150	2.24724e-10	9.64835	294	905	53	15605	RPL10A,RPL12,ZDHHC11B,RPS12,RPL9,PEX16,RPS23,RPL26,RPL37,RPL37A,RPL21,RPS27A,RPL31,RPS29,RPS7,CHP1,RPS15A,RPL30,RPL3,RPS6,RPL22,RPL41,RPL38,RPS21,RPL7,RPL27,RPS18,RPL35,RAB26,SEC61A2,ZFAND2B,RPS3A,RPS4X,RPL27A,RPL28,RPL24,RPL36A,ZDHHC11,RPS14,RPL34,RPL23,STX3,FIS1,RPL14,RPL32,RPL6,RPL11,RPL15,RPS9,RPLP0,RPS24,MOAP1,RPL4
GO:BP	nucleobase-containing compound catabolic process	GO:0034655	4.73863e-09	8.32435	488	975	73	15605	CIRBP,RPL10A,RPL12,RPS12,DNPH1,RPL9,PAN3,RPS23,RPL26,RPL37,RPL37A,PSMC3,NPM1,RPL21,VIP,PSME2,NT5C,RPS27A,RPL31,RPS29,RPS7,MTPAP,RPS15A,RPL30,RPL3,PSMA5,RPS6,RPL22,RPL41,PSME4,RPL38,RPS21,RPL7,RPL27,RPS18,RPL35,WDR61,SEM1,RPS3A,NUDT18,RPS4X,RPL27A,RPL28,RPL24,RPL36A,PSMB4,PSMB5,PSMF1,RPS14,RPL34,PSMD13,MUS81,RPL23,EXOG,RPL14,RPL32,PARN,RPL6,RPL11,PSMA4,RPL15,PSMB6,RPS9,ITPA,RPLP0,RPS24,HPRT1,RPL4,…
GO:BP	heterocycle catabolic process	GO:0046700	6.71747e-08	7.17279	531	1025	77	15605	CIRBP,RPL10A,RPL12,RPS12,DNPH1,RPL9,PAN3,RPS23,RPL26,RPL37,RPL37A,PSMC3,NPM1,RPL21,VIP,PSME2,NT5C,RPS27A,RPL31,RPS29,RPS7,MTPAP,RPS15A,RPL30,RPL3,PSMA5,RPS6,RPL22,RPL41,PSME4,RPL38,RPS21,RPL7,RPL27,RPS18,RPL35,WDR61,SEM1,RPS3A,NUDT18,RPS4X,RPL27A,RPL28,RPL24,RPL36A,PSMB4,PSMB5,PSMF1,RPS14,RPL34,PSMD13,MUS81,RPL23,EXOG,QPRT,RPL14,RPL32,PARN,RPL6,RPL11,PSMA4,RPL15,PSMB6,RPS9,ITPA,RPLP0,RPS24,HPRT1,…
GO:BP	cellular nitrogen compound catabolic process	GO:0044270	8.08496e-08	7.09232	533	1025	77	15605	CIRBP,RPL10A,RPL12,RPS12,DNPH1,RPL9,PAN3,RPS23,RPL26,RPL37,RPL37A,PSMC3,NPM1,RPL21,VIP,PSME2,NT5C,RPS27A,RPL31,RPS29,RPS7,MTPAP,RPS15A,RPL30,RPL3,PSMA5,RPS6,RPL22,RPL41,PSME4,RPL38,RPS21,RPL7,RPL27,RPS18,RPL35,WDR61,SEM1,RPS3A,NUDT18,RPS4X,RPL27A,RPL28,RPL24,RPL36A,PSMB4,PSMB5,PSMF1,RPS14,RPL34,PSMD13,MUS81,RPL23,EXOG,QPRT,RPL14,RPL32,PARN,RPL6,RPL11,PSMA4,RPL15,PSMB6,RPS9,ITPA,RPLP0,RPS24,HPRT1,…
GO:BP	aromatic compound catabolic process	GO:0019439	2.19028e-07	6.6595	544	1025	77	15605	CIRBP,RPL10A,RPL12,RPS12,DNPH1,RPL9,PAN3,RPS23,RPL26,RPL37,RPL37A,PSMC3,NPM1,RPL21,VIP,PSME2,NT5C,RPS27A,RPL31,RPS29,RPS7,MTPAP,RPS15A,RPL30,RPL3,PSMA5,RPS6,RPL22,RPL41,PSME4,EPHX2,RPL38,RPS21,RPL7,RPL27,RPS18,RPL35,WDR61,SEM1,RPS3A,NUDT18,RPS4X,RPL27A,RPL28,RPL24,RPL36A,PSMB4,PSMB5,PSMF1,RPS14,RPL34,PSMD13,MUS81,RPL23,EXOG,RPL14,RPL32,PARN,RPL6,RPL11,PSMA4,RPL15,PSMB6,RPS9,ITPA,RPLP0,RPS24,HPRT1…
GO:BP	organic cyclic compound catabolic process	GO:1901361	9.14352e-07	6.03889	571	1025	78	15605	CIRBP,RPL10A,RPL12,RPS12,DNPH1,RPL9,PAN3,RPS23,RPL26,RPL37,RPL37A,PSMC3,NPM1,RPL21,VIP,PSME2,NT5C,RPS27A,RPL31,RPS29,RPS7,MTPAP,RPS15A,RPL30,RPL3,PSMA5,RPS6,RPL22,RPL41,PSME4,EPHX2,RPL38,RPS21,RPL7,RPL27,RPS18,RPL35,WDR61,SEM1,RPS3A,NUDT18,RPS4X,RPL27A,RPL28,RPL24,RPL36A,PSMB4,PSMB5,PSMF1,RPS14,RPL34,PSMD13,MUS81,RPL23,EXOG,QPRT,RPL14,RPL32,PARN,RPL6,RPL11,PSMA4,RPL15,PSMB6,RPS9,ITPA,RPLP0,RPS24,…
GO:BP	establishment of protein localization to organelle	GO:0072594	1.97831e-05	4.7037	489	566	45	15605	RPL10A,SPCS1,RPL12,RPS12,RPL9,PEX16,RPS23,RPL26,RPL37,RPL37A,GSTK1,RPL21,RPS27A,RPL31,TIMM8B,RPS29,PARL,RPS7,CHP1,RPS15A,RPL30,RPL3,RPAIN,RPS6,RPL22,RPL41,ACOT2,EPHX2,RPL38,RPS21,RPL7,RPL27,RPS18,RPL35,SEC61A2,ZFAND2B,RPS3A,RPS4X,RPL27A,RPL28,MICALL2,RPL24,RPL36A,DNAJC19,TIMM17A
GO:BP	cytoplasmic translation	GO:0002181	3.53007e-05	4.45222	80	1092	22	15605	RPL10A,RPL9,RPS23,RPL26,RBM4,RPL31,RPS29,RPL30,RPL41,RPL38,RPS21,DPH6,RPL24,RPL36A,RPL32,RPL6,RPL11,RPL15,RPLP0,RPL13A,EIF3D,RPL35A
GO:BP	translation	GO:0006412	0.000102925	3.98748	611	528	48	15605	CIRBP,RBM3,RPL10A,RPL12,RPS12,RPL9,EIF3K,RPS23,RPS6KB2,RPL26,RPL37,EEF1B2,RBM4,RPL37A,MRPS25,NPM1,RPL21,MTG2,RPS27A,PER2,RPL31,RPS29,MRPL21,RPS7,RPS15A,RPL30,EIF3C,RPL3,RPS6,RPL22,RPL41,EIF3CL,RPL38,RPS21,RPL7,RPL27,RPS18,RPL35,RPS3A,MRPL24,MRPL55,DPH6,RPS4X,RPL27A,MAPKAPK5,RPL28,RPL24,RPL36A
GO:BP	protein localization to membrane	GO:0072657	0.000123099	3.90975	535	905	63	15605	RPL10A,RPL12,ZDHHC11B,RPS12,RPL9,PEX16,RPS23,RPL26,NECAB2,EFR3B,RPL37,RAB3B,RPL37A,RPL21,RPS27A,RPL31,RPS29,RPS7,CHP1,RPS15A,RPL30,RPL3,RPS6,RPL22,RPL41,RPL38,RPS21,RPL7,RPL27,RPS18,TNIK,RPL35,RAB26,SEC61A2,MYADM,ZFAND2B,RPS3A,RAB3A,RPS4X,RPL27A,RPL28,RPL24,RPL36A,ZDHHC11,RPS14,PID1,RPL34,RPL23,PTN,STX3,PDZD11,AP2M1,FIS1,RPL14,RPL32,RPL6,RPL11,RPL15,RPS9,RPLP0,RPS24,MOAP1,RPL4
GO:BP	peptide biosynthetic process	GO:0043043	0.000142611	3.84585	637	528	49	15605	CIRBP,RBM3,RPL10A,RPL12,RPS12,RPL9,EIF3K,RPS23,RPS6KB2,RPL26,RPL37,EEF1B2,RBM4,RPL37A,MRPS25,NPM1,RPL21,MTG2,RPS27A,PER2,RPL31,RPS29,MRPL21,RPS7,RPS15A,RPL30,EIF3C,RPL3,RPS6,RPL22,RPL41,EIF3CL,GSS,RPL38,RPS21,RPL7,RPL27,RPS18,RPL35,RPS3A,MRPL24,MRPL55,DPH6,RPS4X,RPL27A,MAPKAPK5,RPL28,RPL24,RPL36A
GO:BP	mRNA metabolic process	GO:0016071	0.000184345	3.73437	749	925	81	15605	CIRBP,RBM3,RPL10A,RPL12,RPS12,RPL9,PAN3,RPS23,RPL26,RPL37,RBMX,PPIE,RBM4,RPL37A,PSMC3,SRSF2,NPM1,CCNH,PNN,RPL21,VIP,PSME2,RPS27A,RPL31,RPS29,DDX17,RPS7,MTPAP,RPS15A,RPL30,RPL3,PSMA5,RPS6,GTF2H2,RPL22,RPL41,PSME4,RPL38,RPS21,RPL7,RPL27,RPS18,RPL35,WDR61,SEM1,RPS3A,RPS4X,SRSF6,RPL27A,RPL28,PABPN1,RPL24,RPL36A,PSMB4,PSMB5,PSMF1,RPS14,SNRPA1,RPL34,PSMD13,RPL23,LUC7L2,TXNL4A,U2AF1L4,RPL14,RPL32,SRSF5,…
GO:BP	antigen processing and presentation of exogenous peptide antigen via MHC class I, TAP-dependent	GO:0002479	0.000404387	3.3932	74	1025	19	15605	HLA-A,HLA-C,PSMC3,PSME2,PSMA5,B2M,PSME4,SEM1,PSMB4,PSMB5,PSMF1,PSMD13,CALR,PSMA4,PSMB6,PSMC5,PSMD4,PSMA1,PSMB2
GO:BP	amide biosynthetic process	GO:0043604	0.000602003	3.2204	749	528	53	15605	CIRBP,RBM3,RPL10A,RPL12,RPS12,RPL9,EIF3K,RPS23,RPS6KB2,RPL26,RPL37,EEF1B2,RBM4,RPL37A,MRPS25,NPM1,RPL21,MTG2,RPS27A,PER2,RPL31,RPS29,MRPL21,RPS7,RPS15A,RPL30,EIF3C,RPL3,RPS6,HSD17B12,RPL22,RPL41,NMRAL1,ASL,EIF3CL,GSS,RPL38,RPS21,RPL7,RPL27,RPS18,RPL35,CBR4,RPS3A,MRPL24,MRPL55,DPH6,RPS4X,RPL27A,MAPKAPK5,RPL28,RPL24,RPL36A
GO:BP	peptide metabolic process	GO:0006518	0.000910725	3.04061	759	528	53	15605	CIRBP,RBM3,RPL10A,SPCS1,RPL12,RPS12,RPL9,EIF3K,RPS23,RPS6KB2,RPL26,RPL37,EEF1B2,RBM4,RPL37A,MRPS25,NPM1,GSTK1,GSTA4,RPL21,MTG2,RPS27A,PER2,RPL31,RPS29,GSTT2B,MRPL21,RPS7,RPS15A,RPL30,EIF3C,RPL3,RPS6,RPL22,RPL41,EIF3CL,GSS,RPL38,RPS21,RPL7,RPL27,RPS18,RPL35,RPS3A,MRPL24,MRPL55,DPH6,RPS4X,RPL27A,MAPKAPK5,RPL28,RPL24,RPL36A
GO:BP	antigen processing and presentation of exogenous peptide antigen via MHC class I	GO:0042590	0.000985935	3.00615	78	1025	19	15605	HLA-A,HLA-C,PSMC3,PSME2,PSMA5,B2M,PSME4,SEM1,PSMB4,PSMB5,PSMF1,PSMD13,CALR,PSMA4,PSMB6,PSMC5,PSMD4,PSMA1,PSMB2
GO:BP	viral process	GO:0016032	0.00213255	2.6711	460	528	37	15605	RPL10A,RPL12,RPS12,RPL9,RPS23,CDC42,RPL26,RPL37,PPIE,RPL37A,PSMC3,RPL21,RPS27A,RPL31,RPS29,RPS7,RPS15A,RPL30,RPL3,RPS6,B2M,RPL22,RPL41,RPL38,C19ORF66,RPS21,RPL7,RPL27,RPS18,RPL35,RPS3A,RPS4X,RPL27A,RPL28,PABPN1,RPL24,RPL36A
GO:BP	antigen processing and presentation of exogenous peptide antigen	GO:0002478	0.00347233	2.45938	170	1076	30	15605	HLA-A,HLA-C,PSMC3,ACTR1B,PSME2,DCTN6,PSMA5,B2M,PSME4,CAPZA1,SEM1,PSMB4,PSMB5,PSMF1,ACTR10,HLA-DRB1,PSMD13,DYNC1I1,AP1S2,CALR,AP2M1,PSMA4,PSMB6,PSMC5,DYNC1LI2,PSMD4,PSMA1,PSMB2,KIF5A,CAPZB
GO:BP	cellular amide metabolic process	GO:0043603	0.00499312	2.30163	976	528	61	15605	CIRBP,RBM3,RPL10A,NIT2,SPCS1,RPL12,RPS12,RPL9,EIF3K,RPS23,RPS6KB2,RPL26,RPL37,EEF1B2,RBM4,RPL37A,MRPS25,NPM1,GSTK1,GSTA4,RPL21,MTG2,RPS27A,PER2,RPL31,RPS29,GSTT2B,MRPL21,RPS7,RPS15A,RPL30,EIF3C,RPL3,RPS6,HSD17B12,RPL22,RPL41,NMRAL1,ASL,ACOT1,EIF3CL,ACOT2,GSS,RPL38,RPS21,RPL7,RPL27,RPS18,RPL35,CBR4,PMVK,RPS3A,MRPL24,MRPL55,DPH6,RPS4X,RPL27A,MAPKAPK5,RPL28,RPL24,RPL36A
GO:BP	antigen processing and presentation of exogenous antigen	GO:0019884	0.00644398	2.19085	175	1076	30	15605	HLA-A,HLA-C,PSMC3,ACTR1B,PSME2,DCTN6,PSMA5,B2M,PSME4,CAPZA1,SEM1,PSMB4,PSMB5,PSMF1,ACTR10,HLA-DRB1,PSMD13,DYNC1I1,AP1S2,CALR,AP2M1,PSMA4,PSMB6,PSMC5,DYNC1LI2,PSMD4,PSMA1,PSMB2,KIF5A,CAPZB
GO:BP	symbiont process	GO:0044403	0.00997578	2.00105	511	528	38	15605	RPL10A,RPL12,RPS12,RPL9,RPS23,CDC42,RPL26,RPL37,PPIE,RPL37A,EXOC7,PSMC3,RPL21,RPS27A,RPL31,RPS29,RPS7,RPS15A,RPL30,RPL3,RPS6,B2M,RPL22,RPL41,RPL38,C19ORF66,RPS21,RPL7,RPL27,RPS18,RPL35,RPS3A,RPS4X,RPL27A,RPL28,PABPN1,RPL24,RPL36A
GO:BP	regulation of cellular amino acid metabolic process	GO:0006521	0.0111262	1.95365	60	1025	15	15605	PSMC3,PSME2,PSMA5,PSME4,SEM1,PSMB4,PSMB5,PSMF1,PSMD13,PSMA4,PSMB6,PSMC5,PSMD4,PSMA1,PSMB2
GO:BP	regulation of transcription from RNA polymerase II promoter in response to hypoxia	GO:0061418	0.0137151	1.8628	76	1025	17	15605	PSMC3,PSME2,RPS27A,PSMA5,PSME4,SEM1,PSMB4,HIGD1A,PSMB5,PSMF1,PSMD13,PSMA4,PSMB6,PSMC5,PSMD4,PSMA1,PSMB2
GO:BP	antigen processing and presentation of peptide antigen	GO:0048002	0.0145862	1.83606	182	1076	30	15605	HLA-A,HLA-C,PSMC3,ACTR1B,PSME2,DCTN6,PSMA5,B2M,PSME4,CAPZA1,SEM1,PSMB4,PSMB5,PSMF1,ACTR10,HLA-DRB1,PSMD13,DYNC1I1,AP1S2,CALR,AP2M1,PSMA4,PSMB6,PSMC5,DYNC1LI2,PSMD4,PSMA1,PSMB2,KIF5A,CAPZB
GO:BP	regulation of cellular amine metabolic process	GO:0033238	0.0155929	1.80707	69	1025	16	15605	PSMC3,PSME2,PSMA5,PSME4,SEM1,PSMB4,PSMB5,PSMF1,PSMD13,PSMA4,PSMB6,HPRT1,PSMC5,PSMD4,PSMA1,PSMB2
GO:BP	cerebral cortex development	GO:0021987	0.0161906	1.79074	44	631	10	15605	NPY,LAMB1,TMEM14B,RELN,SLIT2,LHX6,MKKS,BBS4,ADGRG1,NF1
GO:BP	antigen processing and presentation of peptide antigen via MHC class I	GO:0002474	0.0164925	1.78271	93	1025	19	15605	HLA-A,HLA-C,PSMC3,PSME2,PSMA5,B2M,PSME4,SEM1,PSMB4,PSMB5,PSMF1,PSMD13,CALR,PSMA4,PSMB6,PSMC5,PSMD4,PSMA1,PSMB2
GO:BP	regulation of hematopoietic progenitor cell differentiation	GO:1901532	0.0283851	1.54691	80	1025	17	15605	HES1,PSMC3,PSME2,PSMA5,PSME4,SEM1,PSMB4,PSMB5,PSMF1,PSMD13,PDCD2,PSMA4,PSMB6,PSMC5,PSMD4,PSMA1,PSMB2
GO:BP	anaphase-promoting complex-dependent catabolic process	GO:0031145	0.033757	1.47164	81	1025	17	15605	PSMC3,PSME2,RPS27A,PSMA5,PSME4,SEM1,PSMB4,PSMB5,PSMF1,PSMD13,PSMA4,PSMB6,PSMC5,PSMD4,CDC26,PSMA1,PSMB2
GO:CC	cytosolic ribosome	GO:0022626	3.89863e-25	24.4091	113	905	45	16579	RPL10A,RPL12,RPS12,RPL9,RPS23,RPL26,RPL37,RPL37A,RPL21,RPS27A,RPL31,RPS29,RPS7,RPS15A,RPL30,RPL3,RPS6,RPL22,RPL41,RPL38,RPS21,RPL7,RPL27,RPS18,RPL35,RPS3A,RPS4X,RPL27A,RPL28,RPL24,RPL36A,RPS14,RPL34,RPL23,RPL7L1,EIF2A,RPL14,RPL32,RPL6,RPL11,RPL15,RPS9,RPLP0,RPS24,RPL4
GO:CC	cytosolic large ribosomal subunit	GO:0022625	1.68486e-19	18.7734	62	1180	33	16579	RPL10A,RPL12,RPL9,RPL26,RPL37,RPL37A,RPL21,RPL31,RPL30,RPL3,RPL22,RPL41,RPL38,RPL7,RPL27,RPL35,RPL27A,RPL28,RPL24,RPL36A,RPL34,RPL23,RPL7L1,RPL14,RPL32,RPL6,RPL11,RPL15,RPLP0,RPL4,RPL13A,RPL35A,RPL7A
GO:CC	ribosomal subunit	GO:0044391	1.45208e-17	16.838	193	905	49	16579	RBM3,RPL10A,RPL12,RPS12,RPL9,RPS23,RPL26,RPL37,RPL37A,RPL21,RPS27A,RPL31,RPS29,MRPL21,RPS7,RPS15A,RPL30,RPL3,RPS6,RPL22,RPL41,RPL38,RPS21,RPL7,RPL27,RPS18,RPL35,RPS3A,MRPL24,MRPL55,RPS4X,RPL27A,RPL28,RPL24,RPL36A,RPS14,RPL34,RPL23,RPL7L1,EIF2A,RPL14,RPL32,RPL6,RPL11,RPL15,RPS9,RPLP0,RPS24,RPL4
GO:CC	ribosome	GO:0005840	3.95219e-16	15.4032	217	1290	60	16579	RBM3,RPL10A,RPL12,RPS12,RPL9,RPS23,RPL26,RPL37,RPL37A,RPL21,MTG2,RPS27A,RPL31,RPS29,MRPL21,RPS7,RPS15A,RPL30,RPL3,RPS6,RPL22,RPL41,RPL38,RPS21,RPL7,RPL27,RPS18,RPL35,RPS3A,MRPL24,MRPL55,RPS4X,RPL27A,RPL28,RPL24,RPL36A,RPS14,RPL34,RPL23,RPL7L1,EIF2A,RPL14,RPL32,RPL6,RPL11,RPL15,RPS9,RPLP0,RPS24,RPL4,MRPL2,RPL13A,RPL35A,APEX1,RPL7A,RPS25,MRPS11,SF1,RPS8,FAU
GO:CC	large ribosomal subunit	GO:0015934	1.20643e-13	12.9185	120	1007	36	16579	RBM3,RPL10A,RPL12,RPL9,RPL26,RPL37,RPL37A,RPL21,RPL31,MRPL21,RPL30,RPL3,RPL22,RPL41,RPL38,RPL7,RPL27,RPL35,MRPL24,MRPL55,RPL27A,RPL28,RPL24,RPL36A,RPL34,RPL23,RPL7L1,RPL14,RPL32,RPL6,RPL11,RPL15,RPLP0,RPL4,MRPL2,RPL13A
GO:CC	cytosolic part	GO:0044445	3.88882e-13	12.4102	218	1181	53	16579	RPL10A,RPL12,RPS12,RPL9,RPS23,RPL26,RPL37,RPL37A,RPL21,RPS27A,RPL31,RPS29,RPS7,RPS15A,RPL30,RPL3,RPS6,RPL22,RPL41,RPL38,RPS21,RPL7,RPL27,RPS18,RPL35,RPS3A,RPS4X,RPL27A,RPL28,RPL24,RPL36A,RPS14,RPL34,RPL23,RPL7L1,EIF2A,RPL14,RPL32,RPL6,RPL11,RPL15,RPS9,RPLP0,RPS24,RPL4,PSMC5,TSC1,RPL13A,CCT4,RPL35A,BLOC1S2,RPL7A,RPS25
GO:CC	polysomal ribosome	GO:0042788	1.00845e-07	6.99634	29	814	13	16579	RPL10A,RPS23,RPL31,RPS29,RPL30,RPL41,RPL38,RPS21,RPL24,RPL36A,RPL32,RPL6,RPL11
GO:CC	cytosolic small ribosomal subunit	GO:0022627	1.1781e-06	5.92882	46	1290	18	16579	RPS12,RPS23,RPS27A,RPS29,RPS7,RPS15A,RPS6,RPS21,RPS18,RPS3A,RPS4X,RPS14,EIF2A,RPS9,RPS24,RPS25,RPS8,FAU
GO:CC	proteasome complex	GO:0000502	8.58098e-06	5.06646	56	1025	17	16579	PAAF1,PSMC3,PSME2,PSMA5,PSME4,SEM1,ZFAND2B,PSMB4,PSMB5,PSMF1,PSMD13,PSMA4,PSMB6,PSMC5,PSMD4,PSMA1,PSMB2
GO:CC	endopeptidase complex	GO:1905369	1.15293e-05	4.9382	57	1025	17	16579	PAAF1,PSMC3,PSME2,PSMA5,PSME4,SEM1,ZFAND2B,PSMB4,PSMB5,PSMF1,PSMD13,PSMA4,PSMB6,PSMC5,PSMD4,PSMA1,PSMB2
GO:CC	polysome	GO:0005844	3.24713e-05	4.4885	66	1309	20	16579	RPL10A,RPS23,RPL31,RPS29,RPL30,RPL41,RPL38,RPS21,RPS4X,RPL24,RPL36A,CALR,RPL32,RPL6,RPL11,EPM2A,PSMA1,RPL7A,MSI1,VBP1
GO:CC	peptidase complex	GO:1905368	3.36511e-05	4.473	75	1025	19	16579	SPCS1,PAAF1,PSMC3,PSME2,TAF9B,PSMA5,PSME4,SEM1,ZFAND2B,PSMB4,PSMB5,PSMF1,PSMD13,PSMA4,PSMB6,PSMC5,PSMD4,PSMA1,PSMB2
GO:CC	ribonucleoprotein complex	GO:1990904	0.000572432	3.24228	778	1317	99	16579	CIRBP,RBM3,RPL10A,RPL12,KRR1,RPS12,RPL9,PAN3,RPS23,CDC42,RPL26,RPL37,RBMX,PPIE,RBM4,RPL37A,PSMC3,NPM1,PNN,RPL21,MTG2,TUBA1A,RPS27A,RPL31,RPS29,MRPL21,RPS7,RPS15A,RPL30,RPL3,RPS6,RPL22,RPL41,RPL38,RPS21,RPL7,RPL27,RPS18,RPL35,RPS3A,MRPL24,MRPL55,RPS4X,RPL27A,NOL6,WDR46,RPL28,PABPN1,RPL24,RPL36A,RPS14,SNRPA1,RPL34,RPL23,RPL7L1,LUC7L2,TXNL4A,DYNC1I1,EIF2A,CALR,U2AF1L4,RPL14,RPL32,JAKMIP1,RPL6,RPL11,…
GO:CC	small ribosomal subunit	GO:0015935	0.00111723	2.95186	75	1290	19	16579	RPS12,RPS23,RPS27A,RPS29,RPS7,RPS15A,RPS6,RPS21,RPS18,RPS3A,RPS4X,RPS14,EIF2A,RPS9,RPS24,RPS25,MRPS11,RPS8,FAU
GO:CC	intrinsic component of organelle membrane	GO:0031300	0.00285675	2.54413	314	1012	40	16579	HLA-A,SPCS1,PTPRS,PEX16,TM7SF2,RAB3B,HLA-C,SLC25A3,MFN1,YIF1A,B2M,SLC32A1,MARCH6,RAB26,RAB3A,CHST12,ATF6B,SARAF,TIMM17A,HLA-DRB1,PCSK7,GPAA1,SLC35A1,UBXN8,ETFDH,IMMT,CALR,RER1,RHOT2,FIS1,COA1,SGPL1,LNPK,SLC35A3,CHCHD6,APOO,COX18,POMGNT1,EDEM1,ERGIC3
GO:CC	integral component of organelle membrane	GO:0031301	0.00695965	2.15741	292	1012	37	16579	HLA-A,SPCS1,PTPRS,PEX16,TM7SF2,HLA-C,SLC25A3,MFN1,YIF1A,B2M,SLC32A1,MARCH6,CHST12,ATF6B,SARAF,TIMM17A,HLA-DRB1,PCSK7,GPAA1,SLC35A1,UBXN8,ETFDH,IMMT,CALR,RER1,RHOT2,FIS1,COA1,SGPL1,LNPK,SLC35A3,CHCHD6,APOO,COX18,POMGNT1,EDEM1,ERGIC3
GO:CC	proteasome core complex	GO:0005839	0.0107199	1.96981	22	1025	8	16579	PSMA5,PSMB4,PSMB5,PSMF1,PSMA4,PSMB6,PSMA1,PSMB2
GO:CC	clathrin-sculpted gamma-aminobutyric acid transport vesicle	GO:0061200	0.0148423	1.8285	8	474	4	16579	GAD1,GAD2,SLC32A1,RAB3A
GO:CC	clathrin-sculpted gamma-aminobutyric acid transport vesicle membrane	GO:0061202	0.0148423	1.8285	8	474	4	16579	GAD1,GAD2,SLC32A1,RAB3A
GO:CC	mitochondrial membrane part	GO:0044455	0.0247133	1.60707	201	1459	35	16579	SLC25A3,NDUFA5,MFN1,NDUFV1,SDHAF4,NDUFB5,BDH1,UQCRB,COX4I1,NDUFS4,DNAJC19,TIMM17A,DMAC1,ETFDH,IMMT,AP002884.3,RHOT2,FIS1,COA1,UQCRC2,SDHC,CHCHD6,APOO,COX18,CYC1,NDUFB7,TOMM7,UQCRC1,TIMM50,C19ORF70,SAMM50,FUNDC1,NDUFS7,MCUR1,NDUFS3
GO:CC	intrinsic component of synaptic vesicle membrane	GO:0098563	0.030654	1.51351	17	474	5	16579	PTPRS,RAB3B,SLC32A1,RAB26,RAB3A
KEGG	Ribosome	KEGG:03010	3.10618e-09	8.50777	134	905	45	7590	RPL10A,RPL12,RPS12,RPL9,RPS23,RPL26,RPL37,RPL37A,RPL21,RPS27A,RPL31,RPS29,MRPL21,RPS7,RPS15A,RPL30,RPL3,RPS6,RPL22,RPL41,RPL38,RPS21,RPL7,RPL27,RPS18,RPL35,RPS3A,MRPL24,RPS4X,RPL27A,RPL28,RPL24,RPL36A,RPS14,RPL34,RPL23,RPL14,RPL32,RPL6,RPL11,RPL15,RPS9,RPLP0,RPS24,RPL4
REAC	Peptide chain elongation	REAC:R-HSA-156902	2.33322e-20	19.632	90	1290	50	10526	RPL10A,RPL12,RPS12,RPL9,RPS23,RPL26,RPL37,RPL37A,RPL21,RPS27A,RPL31,RPS29,RPS7,RPS15A,RPL30,RPL3,RPS6,RPL22,RPL41,RPL38,RPS21,RPL7,RPL27,RPS18,RPL35,RPS3A,RPS4X,RPL27A,RPL28,RPL24,RPL36A,RPS14,RPL34,RPL23,RPL14,RPL32,RPL6,RPL11,RPL15,RPS9,RPLP0,RPS24,RPL4,RPL13A,EEF1A1,RPL35A,RPL7A,RPS25,RPS8,FAU
REAC	Eukaryotic Translation Elongation	REAC:R-HSA-156842	3.70055e-20	19.4317	94	1290	51	10526	RPL10A,RPL12,RPS12,RPL9,RPS23,RPL26,RPL37,EEF1B2,RPL37A,RPL21,RPS27A,RPL31,RPS29,RPS7,RPS15A,RPL30,RPL3,RPS6,RPL22,RPL41,RPL38,RPS21,RPL7,RPL27,RPS18,RPL35,RPS3A,RPS4X,RPL27A,RPL28,RPL24,RPL36A,RPS14,RPL34,RPL23,RPL14,RPL32,RPL6,RPL11,RPL15,RPS9,RPLP0,RPS24,RPL4,RPL13A,EEF1A1,RPL35A,RPL7A,RPS25,RPS8,FAU
REAC	Selenocysteine synthesis	REAC:R-HSA-2408557	4.84393e-20	19.3148	94	905	44	10526	RPL10A,RPL12,RPS12,RPL9,RPS23,RPL26,RPL37,RPL37A,RPL21,RPS27A,RPL31,RPS29,RPS7,RPS15A,RPL30,RPL3,RPS6,RPL22,RPL41,RPL38,RPS21,RPL7,RPL27,RPS18,RPL35,RPS3A,RPS4X,RPL27A,RPL28,RPL24,RPL36A,RPS14,RPL34,RPL23,RPL14,RPL32,RPL6,RPL11,RPL15,RPS9,RPLP0,RPS24,SARS,RPL4
REAC	Viral mRNA Translation	REAC:R-HSA-192823	5.34617e-20	19.272	90	905	43	10526	RPL10A,RPL12,RPS12,RPL9,RPS23,RPL26,RPL37,RPL37A,RPL21,RPS27A,RPL31,RPS29,RPS7,RPS15A,RPL30,RPL3,RPS6,RPL22,RPL41,RPL38,RPS21,RPL7,RPL27,RPS18,RPL35,RPS3A,RPS4X,RPL27A,RPL28,RPL24,RPL36A,RPS14,RPL34,RPL23,RPL14,RPL32,RPL6,RPL11,RPL15,RPS9,RPLP0,RPS24,RPL4
REAC	Formation of a pool of free 40S subunits	REAC:R-HSA-72689	3.26866e-19	18.4856	102	905	45	10526	RPL10A,RPL12,RPS12,RPL9,EIF3K,RPS23,RPL26,RPL37,RPL37A,RPL21,RPS27A,RPL31,RPS29,RPS7,RPS15A,RPL30,EIF3C,RPL3,RPS6,RPL22,RPL41,RPL38,RPS21,RPL7,RPL27,RPS18,RPL35,RPS3A,RPS4X,RPL27A,RPL28,RPL24,RPL36A,RPS14,RPL34,RPL23,RPL14,RPL32,RPL6,RPL11,RPL15,RPS9,RPLP0,RPS24,RPL4
REAC	Eukaryotic Translation Termination	REAC:R-HSA-72764	4.66293e-19	18.3313	94	905	43	10526	RPL10A,RPL12,RPS12,RPL9,RPS23,RPL26,RPL37,RPL37A,RPL21,RPS27A,RPL31,RPS29,RPS7,RPS15A,RPL30,RPL3,RPS6,RPL22,RPL41,RPL38,RPS21,RPL7,RPL27,RPS18,RPL35,RPS3A,RPS4X,RPL27A,RPL28,RPL24,RPL36A,RPS14,RPL34,RPL23,RPL14,RPL32,RPL6,RPL11,RPL15,RPS9,RPLP0,RPS24,RPL4
REAC	Nonsense Mediated Decay (NMD) independent of the Exon Junction Complex (EJC)	REAC:R-HSA-975956	1.30449e-18	17.8846	96	905	43	10526	RPL10A,RPL12,RPS12,RPL9,RPS23,RPL26,RPL37,RPL37A,RPL21,RPS27A,RPL31,RPS29,RPS7,RPS15A,RPL30,RPL3,RPS6,RPL22,RPL41,RPL38,RPS21,RPL7,RPL27,RPS18,RPL35,RPS3A,RPS4X,RPL27A,RPL28,RPL24,RPL36A,RPS14,RPL34,RPL23,RPL14,RPL32,RPL6,RPL11,RPL15,RPS9,RPLP0,RPS24,RPL4
REAC	L13a-mediated translational silencing of Ceruloplasmin expression	REAC:R-HSA-156827	3.22266e-17	16.4918	112	905	45	10526	RPL10A,RPL12,RPS12,RPL9,EIF3K,RPS23,RPL26,RPL37,RPL37A,RPL21,RPS27A,RPL31,RPS29,RPS7,RPS15A,RPL30,EIF3C,RPL3,RPS6,RPL22,RPL41,RPL38,RPS21,RPL7,RPL27,RPS18,RPL35,RPS3A,RPS4X,RPL27A,RPL28,RPL24,RPL36A,RPS14,RPL34,RPL23,RPL14,RPL32,RPL6,RPL11,RPL15,RPS9,RPLP0,RPS24,RPL4
REAC	Selenoamino acid metabolism	REAC:R-HSA-2408522	3.55415e-17	16.4493	117	905	46	10526	RPL10A,RPL12,RPS12,RPL9,RPS23,RPL26,RPL37,RPL37A,RPL21,RPS27A,RPL31,RPS29,RPS7,RPS15A,RPL30,RPL3,RPS6,RPL22,RPL41,RPL38,RPS21,RPL7,RPL27,RPS18,RPL35,RPS3A,RPS4X,RPL27A,RPL28,RPL24,RPL36A,RPS14,RPL34,RPL23,CTH,RPL14,RPL32,RPL6,RPL11,QARS,RPL15,RPS9,RPLP0,RPS24,SARS,RPL4
REAC	Regulation of expression of SLITs and ROBOs	REAC:R-HSA-9010553	4.04942e-17	16.3926	171	1311	68	10526	RPL10A,RPL12,RPS12,RPL9,RPS23,RPL26,RPL37,RPL37A,PSMC3,RPL21,PSME2,RPS27A,RPL31,SLIT2,RPS29,RPS7,RPS15A,RPL30,RPL3,PSMA5,RPS6,RPL22,RPL41,PSME4,RPL38,RPS21,RPL7,RPL27,RPS18,RPL35,SEM1,RPS3A,RPS4X,RPL27A,RPL28,RPL24,RPL36A,PSMB4,PSMB5,PSMF1,RPS14,RPL34,PSMD13,RPL23,RPL14,RPL32,RPL6,RPL11,PSMA4,RPL15,PSMB6,RPS9,RPLP0,RPS24,RPL4,PSMC5,PSMD4,PSMA1,RPL13A,PSMB2,RPL35A,ROBO2,RPL7A,RPS25,RPS8,MSI1,FAU,R…
REAC	GTP hydrolysis and joining of the 60S ribosomal subunit	REAC:R-HSA-72706	4.92411e-17	16.3077	113	905	45	10526	RPL10A,RPL12,RPS12,RPL9,EIF3K,RPS23,RPL26,RPL37,RPL37A,RPL21,RPS27A,RPL31,RPS29,RPS7,RPS15A,RPL30,EIF3C,RPL3,RPS6,RPL22,RPL41,RPL38,RPS21,RPL7,RPL27,RPS18,RPL35,RPS3A,RPS4X,RPL27A,RPL28,RPL24,RPL36A,RPS14,RPL34,RPL23,RPL14,RPL32,RPL6,RPL11,RPL15,RPS9,RPLP0,RPS24,RPL4
REAC	SRP-dependent cotranslational protein targeting to membrane	REAC:R-HSA-1799339	4.92411e-17	16.3077	113	905	45	10526	RPL10A,SPCS1,RPL12,RPS12,RPL9,RPS23,RPL26,RPL37,RPL37A,RPL21,RPS27A,RPL31,RPS29,RPS7,RPS15A,RPL30,RPL3,RPS6,RPL22,RPL41,RPL38,RPS21,RPL7,RPL27,RPS18,RPL35,SEC61A2,RPS3A,RPS4X,RPL27A,RPL28,RPL24,RPL36A,RPS14,RPL34,RPL23,RPL14,RPL32,RPL6,RPL11,RPL15,RPS9,RPLP0,RPS24,RPL4
REAC	Eukaryotic Translation Initiation	REAC:R-HSA-72613	7.20179e-16	15.1426	120	1181	51	10526	RPL10A,RPL12,RPS12,RPL9,EIF3K,RPS23,RPL26,RPL37,RPL37A,RPL21,RPS27A,RPL31,RPS29,RPS7,RPS15A,RPL30,EIF3C,RPL3,RPS6,RPL22,RPL41,RPL38,RPS21,RPL7,RPL27,RPS18,RPL35,RPS3A,RPS4X,RPL27A,RPL28,RPL24,RPL36A,RPS14,RPL34,RPL23,RPL14,RPL32,RPL6,RPL11,RPL15,RPS9,RPLP0,RPS24,RPL4,RPL13A,EIF3D,EIF2B3,RPL35A,RPL7A,RPS25
REAC	Cap-dependent Translation Initiation	REAC:R-HSA-72737	7.20179e-16	15.1426	120	1181	51	10526	RPL10A,RPL12,RPS12,RPL9,EIF3K,RPS23,RPL26,RPL37,RPL37A,RPL21,RPS27A,RPL31,RPS29,RPS7,RPS15A,RPL30,EIF3C,RPL3,RPS6,RPL22,RPL41,RPL38,RPS21,RPL7,RPL27,RPS18,RPL35,RPS3A,RPS4X,RPL27A,RPL28,RPL24,RPL36A,RPS14,RPL34,RPL23,RPL14,RPL32,RPL6,RPL11,RPL15,RPS9,RPLP0,RPS24,RPL4,RPL13A,EIF3D,EIF2B3,RPL35A,RPL7A,RPS25
REAC	Nonsense Mediated Decay (NMD) enhanced by the Exon Junction Complex (EJC)	REAC:R-HSA-975957	7.95533e-15	14.0993	116	905	43	10526	RPL10A,RPL12,RPS12,RPL9,RPS23,RPL26,RPL37,RPL37A,RPL21,RPS27A,RPL31,RPS29,RPS7,RPS15A,RPL30,RPL3,RPS6,RPL22,RPL41,RPL38,RPS21,RPL7,RPL27,RPS18,RPL35,RPS3A,RPS4X,RPL27A,RPL28,RPL24,RPL36A,RPS14,RPL34,RPL23,RPL14,RPL32,RPL6,RPL11,RPL15,RPS9,RPLP0,RPS24,RPL4
REAC	Nonsense-Mediated Decay (NMD)	REAC:R-HSA-927802	7.95533e-15	14.0993	116	905	43	10526	RPL10A,RPL12,RPS12,RPL9,RPS23,RPL26,RPL37,RPL37A,RPL21,RPS27A,RPL31,RPS29,RPS7,RPS15A,RPL30,RPL3,RPS6,RPL22,RPL41,RPL38,RPS21,RPL7,RPL27,RPS18,RPL35,RPS3A,RPS4X,RPL27A,RPL28,RPL24,RPL36A,RPS14,RPL34,RPL23,RPL14,RPL32,RPL6,RPL11,RPL15,RPS9,RPLP0,RPS24,RPL4
REAC	Signaling by ROBO receptors	REAC:R-HSA-376176	4.99386e-13	12.3016	217	925	59	10526	RPL10A,RPL12,RPS12,RPL9,RPS23,CDC42,RPL26,RPL37,RPL37A,PSMC3,RPL21,PSME2,RPS27A,RPL31,SLIT2,RPS29,RPS7,RPS15A,RPL30,RPL3,PSMA5,RPS6,RPL22,RPL41,PSME4,RPL38,RPS21,RPL7,RPL27,RPS18,RPL35,GPC1,SEM1,RPS3A,RPS4X,RPL27A,RPL28,RPL24,RPL36A,PSMB4,PSMB5,PSMF1,RPS14,RPL34,PSMD13,RPL23,RPL14,RPL32,RPL6,RPL11,PSMA4,RPL15,PSMB6,RPS9,RPLP0,RPS24,RPL4,PSMC5,PSMD4
REAC	Influenza Viral RNA Transcription and Replication	REAC:R-HSA-168273	2.51348e-12	11.5997	133	905	43	10526	RPL10A,RPL12,RPS12,RPL9,RPS23,RPL26,RPL37,RPL37A,RPL21,RPS27A,RPL31,RPS29,RPS7,RPS15A,RPL30,RPL3,RPS6,RPL22,RPL41,RPL38,RPS21,RPL7,RPL27,RPS18,RPL35,RPS3A,RPS4X,RPL27A,RPL28,RPL24,RPL36A,RPS14,RPL34,RPL23,RPL14,RPL32,RPL6,RPL11,RPL15,RPS9,RPLP0,RPS24,RPL4
REAC	Influenza Life Cycle	REAC:R-HSA-168255	6.87216e-12	11.1629	142	905	44	10526	RPL10A,RPL12,RPS12,RPL9,RPS23,RPL26,RPL37,RPL37A,RPL21,RPS27A,RPL31,RPS29,RPS7,RPS15A,RPL30,RPL3,RPS6,RPL22,RPL41,RPL38,RPS21,RPL7,RPL27,RPS18,RPL35,RPS3A,RPS4X,RPL27A,RPL28,RPL24,RPL36A,RPS14,RPL34,RPL23,CALR,RPL14,RPL32,RPL6,RPL11,RPL15,RPS9,RPLP0,RPS24,RPL4
REAC	Influenza Infection	REAC:R-HSA-168254	2.87851e-11	10.5408	153	905	45	10526	RPL10A,RPL12,RPS12,RPL9,RPS23,RPL26,RPL37,RPL37A,RPL21,RPS27A,RPL31,RPS29,RPS7,RPS15A,RPL30,RPL3,RPS6,RPL22,RPL41,RPL38,RPS21,RPL7,RPL27,RPS18,RPL35,RPS3A,RPS4X,RPL27A,RPL28,PABPN1,RPL24,RPL36A,RPS14,RPL34,RPL23,CALR,RPL14,RPL32,RPL6,RPL11,RPL15,RPS9,RPLP0,RPS24,RPL4
REAC	Major pathway of rRNA processing in the nucleolus and cytosol	REAC:R-HSA-6791226	4.76502e-10	9.32194	183	905	48	10526	RPL10A,RPL12,KRR1,RPS12,RPL9,RPS23,RPL26,RPL37,RPL37A,RPL21,RPS27A,RPL31,RPS29,RPS7,RPS15A,RPL30,RPL3,RPS6,RPL22,RPL41,RPL38,RPS21,RPL7,RPL27,RPS18,RPL35,RPS3A,RPS4X,RPL27A,NOL6,WDR46,RPL28,RPL24,RPL36A,RPS14,RPL34,RPL23,RPL14,DDX52,RPL32,ISG20L2,RPL6,RPL11,RPL15,RPS9,RPLP0,RPS24,RPL4
REAC	rRNA processing in the nucleus and cytosol	REAC:R-HSA-8868773	3.88799e-09	8.41027	193	905	48	10526	RPL10A,RPL12,KRR1,RPS12,RPL9,RPS23,RPL26,RPL37,RPL37A,RPL21,RPS27A,RPL31,RPS29,RPS7,RPS15A,RPL30,RPL3,RPS6,RPL22,RPL41,RPL38,RPS21,RPL7,RPL27,RPS18,RPL35,RPS3A,RPS4X,RPL27A,NOL6,WDR46,RPL28,RPL24,RPL36A,RPS14,RPL34,RPL23,RPL14,DDX52,RPL32,ISG20L2,RPL6,RPL11,RPL15,RPS9,RPLP0,RPS24,RPL4
REAC	rRNA processing	REAC:R-HSA-72312	2.67362e-08	7.5729	203	905	48	10526	RPL10A,RPL12,KRR1,RPS12,RPL9,RPS23,RPL26,RPL37,RPL37A,RPL21,RPS27A,RPL31,RPS29,RPS7,RPS15A,RPL30,RPL3,RPS6,RPL22,RPL41,RPL38,RPS21,RPL7,RPL27,RPS18,RPL35,RPS3A,RPS4X,RPL27A,NOL6,WDR46,RPL28,RPL24,RPL36A,RPS14,RPL34,RPL23,RPL14,DDX52,RPL32,ISG20L2,RPL6,RPL11,RPL15,RPS9,RPLP0,RPS24,RPL4
REAC	Metabolism of amino acids and derivatives	REAC:R-HSA-71291	3.79244e-08	7.42108	365	1025	76	10526	RPL10A,CRYM,RPL12,RPS12,RPL9,RPS23,RPL26,MTR,RPL37,RPL37A,PSMC3,GCSH,RPL21,PSME2,RPS27A,RPL31,SERINC5,RPS29,RPS7,RPS15A,RPL30,RPL3,PSMA5,RPS6,RPL22,RPL41,NMRAL1,PSME4,ASL,RPL38,RPS21,RPL7,RPL27,RPS18,RPL35,SEM1,RPS3A,RPS4X,RPL27A,RPL28,RPL24,PYCR2,RPL36A,PSMB4,LIAS,PSMB5,PSMF1,RPS14,RPL34,PSMD13,RPL23,GOT1,CTH,RPL14,RPL32,RPL6,TPH1,RPL11,SUOX,PSMA4,QARS,RPL15,BCKDK,PSMB6,RPS9,RPLP0,RPS24,SARS,RPL…
REAC	Translation	REAC:R-HSA-72766	2.74865e-06	5.56088	292	528	40	10526	RPL10A,SPCS1,RPL12,RPS12,RPL9,EIF3K,RPS23,RPL26,RPL37,EEF1B2,RPL37A,MRPS25,RPL21,RPS27A,RPL31,RPS29,MRPL21,RPS7,RPS15A,RPL30,EIF3C,RPL3,RPS6,RPL22,RPL41,RPL38,RPS21,RPL7,RPL27,RPS18,RPL35,SEC61A2,RPS3A,MRPL24,MRPL55,RPS4X,RPL27A,RPL28,RPL24,RPL36A
REAC	Infectious disease	REAC:R-HSA-5663205	7.36713e-06	5.1327	370	925	66	10526	RPL10A,RPL12,RPS12,RPL9,RPS23,RPL26,RPL37,RPL37A,PSMC3,NPM1,CCNH,RPL21,PSME2,RPS27A,RPL31,TAF9B,RPS29,RPS7,RPS15A,RPL30,RPL3,PSMA5,RPS6,B2M,GTF2H2,RPL22,RPL41,PSME4,RPL38,RPS21,RPL7,RPL27,RPS18,RPL35,SEM1,RPS3A,RPS4X,RPL27A,RPL28,PABPN1,RPL24,RPL36A,PSMB4,PSMB5,PSMF1,SLC25A5,RPS14,RPL34,PSMD13,RPL23,AP1S2,CALR,AP2M1,RPL14,RPL32,RPL6,RPL11,PSMA4,RPL15,PSMB6,RPS9,RPLP0,RPS24,RPL4,PSMC5,PSMD4
REAC	Formation of the ternary complex, and subsequently, the 43S complex	REAC:R-HSA-72695	0.000256374	3.59113	52	493	13	10526	RPS12,EIF3K,RPS23,RPS27A,RPS29,RPS7,RPS15A,EIF3C,RPS6,RPS21,RPS18,RPS3A,RPS4X
REAC	Translation initiation complex formation	REAC:R-HSA-72649	0.00120923	2.91749	59	493	13	10526	RPS12,EIF3K,RPS23,RPS27A,RPS29,RPS7,RPS15A,EIF3C,RPS6,RPS21,RPS18,RPS3A,RPS4X
REAC	Ribosomal scanning and start codon recognition	REAC:R-HSA-72702	0.00120923	2.91749	59	493	13	10526	RPS12,EIF3K,RPS23,RPS27A,RPS29,RPS7,RPS15A,EIF3C,RPS6,RPS21,RPS18,RPS3A,RPS4X
REAC	Activation of the mRNA upon binding of the cap-binding complex and eIFs, and subsequent binding to 43S	REAC:R-HSA-72662	0.00147876	2.8301	60	493	13	10526	RPS12,EIF3K,RPS23,RPS27A,RPS29,RPS7,RPS15A,EIF3C,RPS6,RPS21,RPS18,RPS3A,RPS4X
REAC	Regulation of RAS by GAPs	REAC:R-HSA-5658442	0.00191892	2.71694	68	1115	21	10526	PSMC3,PSME2,RPS27A,RASA4,PSMA5,PSME4,SEM1,PSMB4,PSMB5,PSMF1,NF1,RASAL2,PSMD13,SPRED3,PSMA4,PSMB6,PSMC5,PSMD4,PSMA1,PSMB2,KRAS
REAC	Regulation of activated PAK-2p34 by proteasome mediated degradation	REAC:R-HSA-211733	0.00570767	2.24354	50	1025	16	10526	PSMC3,PSME2,RPS27A,PSMA5,PSME4,SEM1,PSMB4,PSMB5,PSMF1,PSMD13,PSMA4,PSMB6,PSMC5,PSMD4,PSMA1,PSMB2
REAC	Stabilization of p53	REAC:R-HSA-69541	0.00874819	2.05808	57	1025	17	10526	PSMC3,PSME2,RPS27A,PSMA5,PSME4,MDM4,SEM1,PSMB4,PSMB5,PSMF1,PSMD13,PSMA4,PSMB6,PSMC5,PSMD4,PSMA1,PSMB2
REAC	Ubiquitin-dependent degradation of Cyclin D	REAC:R-HSA-75815	0.0099625	2.00163	52	1025	16	10526	PSMC3,PSME2,RPS27A,PSMA5,PSME4,SEM1,PSMB4,PSMB5,PSMF1,PSMD13,PSMA4,PSMB6,PSMC5,PSMD4,PSMA1,PSMB2
REAC	Vpu mediated degradation of CD4	REAC:R-HSA-180534	0.0099625	2.00163	52	1025	16	10526	PSMC3,PSME2,RPS27A,PSMA5,PSME4,SEM1,PSMB4,PSMB5,PSMF1,PSMD13,PSMA4,PSMB6,PSMC5,PSMD4,PSMA1,PSMB2
REAC	Autodegradation of the E3 ubiquitin ligase COP1	REAC:R-HSA-349425	0.0099625	2.00163	52	1025	16	10526	PSMC3,PSME2,RPS27A,PSMA5,PSME4,SEM1,PSMB4,PSMB5,PSMF1,PSMD13,PSMA4,PSMB6,PSMC5,PSMD4,PSMA1,PSMB2
REAC	ER-Phagosome pathway	REAC:R-HSA-1236974	0.0127173	1.8956	82	1025	21	10526	HLA-A,HLA-C,PSMC3,PSME2,RPS27A,PSMA5,B2M,PSME4,SEC61A2,SEM1,PSMB4,PSMB5,PSMF1,PSMD13,CALR,PSMA4,PSMB6,PSMC5,PSMD4,PSMA1,PSMB2
REAC	Ubiquitin Mediated Degradation of Phosphorylated Cdc25A	REAC:R-HSA-69601	0.0129964	1.88618	53	1025	16	10526	PSMC3,PSME2,RPS27A,PSMA5,PSME4,SEM1,PSMB4,PSMB5,PSMF1,PSMD13,PSMA4,PSMB6,PSMC5,PSMD4,PSMA1,PSMB2
REAC	Regulation of Apoptosis	REAC:R-HSA-169911	0.0129964	1.88618	53	1025	16	10526	PSMC3,PSME2,RPS27A,PSMA5,PSME4,SEM1,PSMB4,PSMB5,PSMF1,PSMD13,PSMA4,PSMB6,PSMC5,PSMD4,PSMA1,PSMB2
REAC	Vif-mediated degradation of APOBEC3G	REAC:R-HSA-180585	0.0129964	1.88618	53	1025	16	10526	PSMC3,PSME2,RPS27A,PSMA5,PSME4,SEM1,PSMB4,PSMB5,PSMF1,PSMD13,PSMA4,PSMB6,PSMC5,PSMD4,PSMA1,PSMB2
REAC	p53-Independent DNA Damage Response	REAC:R-HSA-69610	0.0129964	1.88618	53	1025	16	10526	PSMC3,PSME2,RPS27A,PSMA5,PSME4,SEM1,PSMB4,PSMB5,PSMF1,PSMD13,PSMA4,PSMB6,PSMC5,PSMD4,PSMA1,PSMB2
REAC	p53-Independent G1/S DNA damage checkpoint	REAC:R-HSA-69613	0.0129964	1.88618	53	1025	16	10526	PSMC3,PSME2,RPS27A,PSMA5,PSME4,SEM1,PSMB4,PSMB5,PSMF1,PSMD13,PSMA4,PSMB6,PSMC5,PSMD4,PSMA1,PSMB2
REAC	AUF1 (hnRNP D0) binds and destabilizes mRNA	REAC:R-HSA-450408	0.0168202	1.77417	54	1025	16	10526	PSMC3,PSME2,RPS27A,PSMA5,PSME4,SEM1,PSMB4,PSMB5,PSMF1,PSMD13,PSMA4,PSMB6,PSMC5,PSMD4,PSMA1,PSMB2
REAC	MECP2 regulates transcription of neuronal ligands	REAC:R-HSA-9022702	0.0192441	1.7157	7	15	2	10526	SST,CRH
REAC	SCF-beta-TrCP mediated degradation of Emi1	REAC:R-HSA-174113	0.0216045	1.66546	55	1025	16	10526	PSMC3,PSME2,RPS27A,PSMA5,PSME4,SEM1,PSMB4,PSMB5,PSMF1,PSMD13,PSMA4,PSMB6,PSMC5,PSMD4,PSMA1,PSMB2
REAC	Degradation of AXIN	REAC:R-HSA-4641257	0.0216045	1.66546	55	1025	16	10526	PSMC3,PSME2,RPS27A,PSMA5,PSME4,SEM1,PSMB4,PSMB5,PSMF1,PSMD13,PSMA4,PSMB6,PSMC5,PSMD4,PSMA1,PSMB2
REAC	FBXL7 down-regulates AURKA during mitotic entry and in early mitosis	REAC:R-HSA-8854050	0.0216045	1.66546	55	1025	16	10526	PSMC3,PSME2,RPS27A,PSMA5,PSME4,SEM1,PSMB4,PSMB5,PSMF1,PSMD13,PSMA4,PSMB6,PSMC5,PSMD4,PSMA1,PSMB2
REAC	The role of GTSE1 in G2/M progression after G2 checkpoint	REAC:R-HSA-8852276	0.0235262	1.62845	79	1025	20	10526	PSMC3,TUBB2A,PSME2,TUBA1A,RPS27A,TUBA1B,PSMA5,TUBB2B,PSME4,SEM1,PSMB4,PSMB5,PSMF1,PSMD13,PSMA4,PSMB6,PSMC5,PSMD4,PSMA1,PSMB2
REAC	Cross-presentation of soluble exogenous antigens (endosomes)	REAC:R-HSA-1236978	0.0250622	1.60098	50	1025	15	10526	PSMC3,PSME2,PSMA5,PSME4,SEM1,PSMB4,PSMB5,PSMF1,PSMD13,PSMA4,PSMB6,PSMC5,PSMD4,PSMA1,PSMB2
REAC	Hh mutants that don't undergo autocatalytic processing are degraded by ERAD	REAC:R-HSA-5362768	0.0275491	1.55989	56	1025	16	10526	PSMC3,PSME2,RPS27A,PSMA5,PSME4,SEM1,PSMB4,PSMB5,PSMF1,PSMD13,PSMA4,PSMB6,PSMC5,PSMD4,PSMA1,PSMB2
REAC	Regulation of ornithine decarboxylase (ODC)	REAC:R-HSA-350562	0.0323491	1.49014	51	1025	15	10526	PSMC3,PSME2,PSMA5,PSME4,SEM1,PSMB4,PSMB5,PSMF1,PSMD13,PSMA4,PSMB6,PSMC5,PSMD4,PSMA1,PSMB2
REAC	Degradation of DVL	REAC:R-HSA-4641258	0.034886	1.45735	57	1025	16	10526	PSMC3,PSME2,RPS27A,PSMA5,PSME4,SEM1,PSMB4,PSMB5,PSMF1,PSMD13,PSMA4,PSMB6,PSMC5,PSMD4,PSMA1,PSMB2
TF	Factor: nerf; motif: NRRNSCGGAAGNRNNNN; match class: 1	TF:M09606_1	0.000388296	3.41084	1715	1593	196	19916	SPCS1,PAAF1,C6ORF62,ETFB,PRKAG1,TMEM175,FIBP,MTR,RPL37,COA4,FBXO36,CCZ1,KLHDC4,SMIM19,EXOC7,PNN,TBC1D24,UBXN6,GAD1,MTG2,NT5C,MLX,LAPTM4B,MGMT,RPS27A,IDNK,SLIT2,PTGES2,UBXN11,TMUB2,MFN1,RPL3,PSMA5,RPS6,NMRAL1,VMP1,DTD1,TMEM191C,LMBRD1,PHC3,RSPH1,RMND5B,C12ORF10,ARL16,TCTA,RPS21,ZKSCAN1,RPS18,MARCH6,BBS4,INAFM1,MDM4,ZNF562,RPS3A,DNAJC7,COPE,KIZ,NUDT18,CCNL2,TDRD3,COG1,RNF168,PYCR2,PFDN5,CCDC136,FAM…
TF	Factor: ATF-1; motif: NNNTGACGTNNN; match class: 1	TF:M07034_1	0.000637098	3.19579	1184	1579	143	19916	SST,WSB1,GOLGA8B,CRH,GOLGA8A,PNMA8C,DHRS11,PDZD8,NEUROD6,FAHD2B,HES4,CBWD1,CDC42,PNMA3,ZNF121,MAP1LC3A,CMSS1,NAP1L5,ASPHD1,GSTA4,TUBB2A,LAPTM4B,RPS29,DCTN6,TMUB2,RPL3,SEMA4C,NANS,PTS,LDHA,LMBRD1,SPATA7,STXBP3,ARL16,DHDDS,SLC30A9,MARCH6,EGR1,CBWD3,MDM4,PMVK,ZNF562,ZFAND2B,RPS3A,COPE,RAB3A,MRPL55,NUDT18,COX4I1,MAPKAPK5,GLOD4,ADAMTS6,OSGEP,ZCCHC17,HMGN1,SARAF,GPR3,MED29,HLA-DRB1,NENF,PKIB,PCNX4,NF1,…
TF	Factor: PEA3; motif: RCCGGAAGYN; match class: 1	TF:M02066_1	0.0022129	2.65504	2298	1633	251	19916	RBM3,SPCS1,KRR1,PEX16,ETFB,PRKAG1,SLC25A45,FAM76A,TMEM175,FIBP,MTR,RPL37,ZNF121,PPIP5K2,FBXO36,CCZ1,KLHDC4,SMIM19,EXOC7,UGP2,PNN,UBXN6,GAD1,MTG2,NT5C,MLX,FAM149A,SMIM14,RPS27A,PER2,RPL31,SLIT2,PARL,TMUB2,MFN1,RPL30,PSMA5,RPS6,GTF2H2,ATXN10,NHLRC3,NMRAL1,PCP4L1,PSME4,VMP1,DTD1,LMBRD1,TASP1,RMND5B,C12ORF10,TSNAX,TCTA,RPS21,RPL27,ZKSCAN1,RPS18,MYL6B,BBS4,EGR1,INAFM1,MDM4,WDR61,ZNF562,RPS3A,COPE,CCNL…
TF	Factor: GABP-ALPHA; motif: RCCGGAARTNN; match class: 0	TF:M08917_0	0.00228492	2.64113	2722	1568	280	19916	NPY,CIRBP,RBM3,CRYBB2,CRHBP,RPL12,KRR1,ACVR2A,PEX16,PAAF1,FAM76A,EYA3,RPL26,TMEM175,FIBP,MTR,PPP1R9A,ZNF121,GPATCH4,COA4,EEF1B2,RBM4,ACP2,PPIP5K2,RPL37A,FBXO36,GART,KLHDC4,YIPF4,EXOC7,SRSF2,CCNH,GSTA4,UBXN6,TMEM18,TUBB2A,MTG2,FAM149A,PLEKHJ1,LAPTM4B,RPS27A,PER2,RPL31,IDNK,TIMM8B,RPS29,PTGES2,PARL,MFN1,MAGED2,CHID1,RPL30,EIF3C,RPS6,GTF2H2,RPL22,RPL41,ZNF587,PSME4,VMP1,DTD1,LMBRD1,EIF3CL,TASP1,RMND…
TF	Factor: GABP-ALPHA; motif: RCCGGAARTNN	TF:M08917	0.00228492	2.64113	2722	1568	280	19916	NPY,CIRBP,RBM3,CRYBB2,CRHBP,RPL12,KRR1,ACVR2A,PEX16,PAAF1,FAM76A,EYA3,RPL26,TMEM175,FIBP,MTR,PPP1R9A,ZNF121,GPATCH4,COA4,EEF1B2,RBM4,ACP2,PPIP5K2,RPL37A,FBXO36,GART,KLHDC4,YIPF4,EXOC7,SRSF2,CCNH,GSTA4,UBXN6,TMEM18,TUBB2A,MTG2,FAM149A,PLEKHJ1,LAPTM4B,RPS27A,PER2,RPL31,IDNK,TIMM8B,RPS29,PTGES2,PARL,MFN1,MAGED2,CHID1,RPL30,EIF3C,RPS6,GTF2H2,RPL22,RPL41,ZNF587,PSME4,VMP1,DTD1,LMBRD1,EIF3CL,TASP1,RMND…
TF	Factor: ER71; motif: ACCGGAARYN; match class: 1	TF:M02067_1	0.00565396	2.24765	1633	1633	186	19916	RBM3,SPCS1,KRR1,RPS12,PEX16,ETFB,TMEM175,FIBP,RPL37,ZNF121,PPIP5K2,RPL37A,FBXO36,GART,TMEM14B,KLHDC4,SMIM19,UBXN6,TMEM18,MTG2,NT5C,FAM149A,RPS27A,PER2,RPL31,SLIT2,PTGES2,PARL,MFN1,RPS6,GTF2H2,PLEKHH2,PSME4,DTD1,LMBRD1,TASP1,RMND5B,C12ORF10,RPL38,TSNAX,RPS21,ZKSCAN1,RPS18,SLC30A9,NME1,BBS4,EGR1,MDM4,WDR61,ZFAND2B,SLC6A1,COPE,MRPL24,CCNL2,RPL27A,MAP1LC3B2,WDR46,RPL28,RNF168,PYCR2,PSMB4,CCDC136,HIGD…
TF	Factor: CREB; motif: TGACGTMA; match class: 1	TF:M00039_1	0.0106927	1.97091	1487	1513	160	19916	SST,WSB1,GOLGA8B,CRH,GOLGA8A,PNMA8C,DHRS11,PDZD8,NEUROD6,FAHD2B,HES4,CBWD1,CDC42,PNMA3,ZNF121,MAP1LC3A,NRN1,CMSS1,NAP1L5,ASPHD1,GSTA4,TUBB2A,MTG2,LAPTM4B,RPS29,DCTN6,DDX17,TMUB2,CHP1,RPL3,SEMA4C,NANS,PTS,PLEKHH2,LDHA,LMBRD1,SPATA7,STXBP3,ARL16,DHDDS,SLC30A9,OXCT1,MARCH6,EGR1,CBWD3,MDM4,PMVK,ZNF562,ZFAND2B,RPS3A,IFI27L1,COPE,RAB3A,MRPL55,NUDT18,COX4I1,MAPKAPK5,GLOD4,ADAMTS6,OSGEP,ZCCHC17,HMGN1,SAR…
TF	Factor: ETV3; motif: ACCGGAAGTN; match class: 0	TF:M03981_0	0.012968	1.88713	2347	1568	242	19916	NPY,CIRBP,ACVR2A,PAAF1,PRKAG1,FAM76A,EYA3,TMEM175,FIBP,MTR,PPP1R9A,RPL37,ZNF121,COA4,EEF1B2,ACP2,RPL37A,FBXO36,GART,KLHDC4,YIPF4,EXOC7,UBXN6,TMEM18,MTG2,PLEKHJ1,HSD11B1L,RPS27A,PER2,RPL31,IDNK,TIMM8B,SERINC5,PTGES2,PARL,MFN1,MAGED2,CHID1,EIF3C,RPS6,GTF2H2,RPL22,RPL41,ZNF587,PSME4,VMP1,LMBRD1,EIF3CL,TASP1,EPHX2,C12ORF10,RPL38,TSNAX,RPS21,RPL27,RPS18,SLC30A9,NDUFB5,NME1,MARCH6,BBS4,MAGED1,ELK4,MDM4…
TF	Factor: ETV3; motif: ACCGGAAGTN	TF:M03981	0.012968	1.88713	2347	1568	242	19916	NPY,CIRBP,ACVR2A,PAAF1,PRKAG1,FAM76A,EYA3,TMEM175,FIBP,MTR,PPP1R9A,RPL37,ZNF121,COA4,EEF1B2,ACP2,RPL37A,FBXO36,GART,KLHDC4,YIPF4,EXOC7,UBXN6,TMEM18,MTG2,PLEKHJ1,HSD11B1L,RPS27A,PER2,RPL31,IDNK,TIMM8B,SERINC5,PTGES2,PARL,MFN1,MAGED2,CHID1,EIF3C,RPS6,GTF2H2,RPL22,RPL41,ZNF587,PSME4,VMP1,LMBRD1,EIF3CL,TASP1,EPHX2,C12ORF10,RPL38,TSNAX,RPS21,RPL27,RPS18,SLC30A9,NDUFB5,NME1,MARCH6,BBS4,MAGED1,ELK4,MDM4…
TF	Factor: FLI1; motif: ACCGGAARTN; match class: 1	TF:M03988_1	0.027432	1.56174	2947	1633	303	19916	RBM3,POLR2J3,SPCS1,RPL12,KRR1,RPS12,PEX16,POLR2J2,ETFB,PRKAG1,SLC25A45,FAM76A,TMEM175,FIBP,MTR,PPP1R9A,RPL37,NXPH1,ZNF121,EEF1B2,PPIP5K2,FBXO36,GART,TMEM14B,KLHDC4,SMIM19,EXOC7,GCSH,CCNH,UGP2,PNN,UBXN6,RPL21,TMEM18,GAD1,MTG2,PSME2,NT5C,MLX,SMIM14,RPS27A,PER2,RPL31,SLIT2,SLX4IP,PTGES2,PARL,RPS7,TMUB2,MFN1,RPL30,PSMA5,RPS6,GTF2H2,NHLRC3,PCP4L1,PSME4,VMP1,DTD1,LMBRD1,TASP1,GSS,RMND5B,C12ORF10,RPL38,…
TF	Factor: CREB1; motif: NNNNTGACGTNANNN; match class: 1	TF:M07248_1	0.0276594	1.55816	1216	1631	142	19916	SST,WSB1,GOLGA8B,CRH,GOLGA8A,PNMA8C,DHRS11,PDZD8,NEUROD6,FAHD2B,HES4,CBWD1,CDC42,PNMA3,ZNF121,MAP1LC3A,NRN1,CMSS1,ASPHD1,GSTA4,TUBB2A,LAPTM4B,RPS29,DCTN6,TMUB2,RPL3,SEMA4C,NANS,PTS,LDHA,LMBRD1,SPATA7,STXBP3,ARL16,MARCH6,EGR1,CBWD3,PMVK,ZNF562,ZFAND2B,RPS3A,COPE,NUDT18,COX4I1,MAPKAPK5,GLOD4,ADAMTS6,OSGEP,ZCCHC17,HMGN1,SARAF,NOS1,GPR3,MED29,PKIB,PCNX4,NF1,IRGQ,RDH13,NAV2,PPP1R2,OCIAD1,U2AF1L4,MLH1,…
TF	Factor: c-ets-1; motif: ACCGGAWGTN; match class: 1	TF:M02063_1	0.0334359	1.47579	2414	1552	243	19916	RBM3,CRYBB2,SPCS1,RPL12,KRR1,PEX16,ETFB,PRKAG1,TMEM175,FIBP,MTR,RPL37,PPIP5K2,RPL37A,FBXO36,GART,CCZ1,KLHDC4,SMIM19,YIPF4,PNN,UBXN6,MTG2,PSME2,NT5C,MLX,FAM149A,SMIM14,RPS27A,PER2,RPL31,SLIT2,PARL,TMUB2,MFN1,RPS6,ATXN10,NMRAL1,PCP4L1,PSME4,DTD1,LMBRD1,RMND5B,C12ORF10,TSNAX,TCTA,RPS21,RPL27,ZKSCAN1,RPS18,MYL6B,BBS4,EGR1,MAGED1,ELK4,MDM4,WDR61,ZNF562,SLC6A1,RPS3A,DNAJC7,COPE,MRPL24,CCNL2,WDR46,RNF16…
MIRNA	hsa-miR-4468	MIRNA:hsa-miR-4468	0.0430236	1.36629	152	39	5	14743	RBM3,WSB1,GOLGA8B,GOLGA8A,KRR1
